# Supplementary material for: Two-Dimensional MXene as a Promising Adsorbent for Trihalomethanes Removal: A Density-Functional Theory Study
Source: Nanomaterials (Basel). 2024 Feb 29;14(5):454. doi: 10.3390/nano14050454 (PMC10934524; doi:10.3390/nano14050454)
Supplement: Supplementary file 1 [file nanomaterials-14-00454-s001.zip]

Archive with 69 entries (69 files):
- CHCl3-H2O.gjf
- CHCl3-H2O.out
- MXene-Cl-2-CHBr2Cl-CCenter-H2O.gjf
- MXene-Cl-2-CHBr2Cl-TiCenter-H2O.gjf
- MXene-Cl-2-CHBr3-CCenter-H2O-2.out
- MXene-Cl-2-CHBr3-CCenter-H2O.gjf
- MXene-Cl-2-CHBr3-TiCenter-H2O-2.out
- MXene-Cl-2-CHBr3-TiCenter-H2O.gjf
- MXene-Cl-2-CHBrC2l-CCenter-H2O-2.gjf
- MXene-Cl-2-CHBrC2l-TiCenter-H2O-2.out
- MXene-Cl-2-CHBrCl2-TiCenter-H2O.gjf
- MXene-Cl-2-CHCl3-2.out
- MXene-Cl-2-CHCl3-CCenter-2.out
- MXene-Cl-2-CHCl3-CCenter-3.out
- MXene-Cl-2-CHCl3-CCenter-H2O-2.gjf
- MXene-Cl-2-CHCl3-H2O.gjf
- MXene-Cl-2-CHCl3-H2O.out
- MXene-Cl-2-CHCl3-TiCenter-2.gjf
- MXene-Cl-2-CHCl3-TiCenter-2.out
- MXene-Cl-2-CHCl3-TiCenter-3.out
- MXene-Cl-2-CHCl3-TiCenter-H2O-2.gjf
- MXene-Cl-2-CHCl3-TiCenter-H2O-2.out
- MXene-Cl-2-CHClF2-CCenter-H2O-2.gjf
- MXene-Cl-2-CHClF2-TiCenter-H2O-2.gjf
- MXene-Cl-2-CHClF2-TiCenter-H2O-2.out
- MXene-Cl-2-CHF3-CCenter-H2O.gjf
- MXene-Cl-2-CHF3-TiCenter-H2O-2.gjf
- MXene-Cl-2-CHF3-TiCenter-H2O-2.out
- MXene-Cl-2-CHF3-TiCenter-H2O.gjf
- MXene-Cl-2-CHI3-CCenter-H2O-2.gjf
- MXene-Cl-2-CHI3-CCenter-H2O.gjf
- MXene-Cl-2-CHI3-TiCenter-H2O-2.gjf
- MXene-Cl-2-CHI3-TiCenter-H2O-2.out
- MXene-Cl-3.out
- MXene-F-2.gjf
- MXene-F-2.out
- MXene-F-3.out
- MXene-F-Cl-3.gjf
- MXene-F-Cl-3.out
- MXene-F-Cl-3[1].out
- MXene-O-2.gjf
- MXene-O-2.out
- MXene-O-2[1].out
- MXene-O-Cl-3.out
- MXene-O-F-3.gjf
- MXene-O-F-3.out
- MXene-O-F-3[1].out
- MXene-O.gjf
- MXene-O.out
- MXene-OH-3.gjf
- MXene-OH-3.out
- MXene-OH-3[1].out
- MXene-OH-Cl-3.gjf
- MXene-OH-Cl-3.out
- MXene-OH-Cl-3[1].out
- MXene-OH-F-3.gjf
- MXene-OH-F-3.out
- MXene-OH-F-3[1].out
- MXene-OH-O-3.gjf
- MXene-OH-O-3.out
- MXene-OH-O-3[1].out
- MXene.gjf
- MXene.out
- MXenewithH-2.gjf
- MXenewithH-2.out
- MXenewithH-2[1].out
- MXenewithH.gjf
- MXenewithH.out
- Supplementary file .pdf
