# Supplementary material for: Two-Dimensional MXene as a Promising Adsorbent for Trihalomethanes Removal: A Density-Functional Theory Study
Source: Nanomaterials (Basel). 2024 Feb 29;14(5):454. doi: 10.3390/nano14050454 (PMC10934524; doi:10.3390/nano14050454)
Supplement: Supplementary file 1 [file nanomaterials-14-00454-s001.zip › CHCl3-H2O.gjf]

# b3lyp/lanl2dz geom=connectivity
 
Title Card Required
 
0 1
 C                  8.88042458   -0.57925980   -4.60376291
 Cl                 8.34655016   -1.61316101   -5.92422737
 Cl                10.50784434   -1.04111196   -4.11817307
 Cl                 8.88077951    1.09846531   -5.13558839
 H                  8.21538334   -0.68989046   -3.77287121
 O                  8.88127863    3.45776624   -5.88346797
 H                  9.84127863    3.45776624   -5.88346797
 H                  8.56082404    4.36270207   -5.88346797
 O                 12.79640339   -1.69059156   -3.43531235
 H                 13.75640339   -1.69059156   -3.43531235
 H                 12.47594880   -0.78565573   -3.43531235
 O                  7.59578926   -3.06708459   -7.78113052
 H                  8.55578926   -3.06708459   -7.78113052
 H                  7.27533467   -2.16214876   -7.78113052
 O                  9.55848890    0.01060768   -6.75967928
 H                 10.51848890    0.01060768   -6.75967928
 H                  9.23803431    0.91554351   -6.75967928
 O                  8.97473445    0.45414020   -2.74190487
 H                  9.93473445    0.45414020   -2.74190487
 H                  8.65427986    1.35907603   -2.74190487

 1 2 1.0 3 1.0 4 1.0 5 1.0
 2
 3
 4
 5
 6 7 1.0 8 1.0
 7
 8
 9 10 1.0 11 1.0
 10
 11
 12 13 1.0 14 1.0
 13
 14
 15 16 1.0 17 1.0
 16
 17
 18 19 1.0 20 1.0
 19
 20
 
