# Supplementary material for: Two-Dimensional MXene as a Promising Adsorbent for Trihalomethanes Removal: A Density-Functional Theory Study
Source: Nanomaterials (Basel). 2024 Feb 29;14(5):454. doi: 10.3390/nano14050454 (PMC10934524; doi:10.3390/nano14050454)
Supplement: Supplementary file 1 [file nanomaterials-14-00454-s001.zip › CHCl3-H2O.out]

 Entering Link 1 = C:\G03W\l1.exe PID=      4628.
  
 Copyright (c) 1988,1990,1992,1993,1995,1998,2003, Gaussian, Inc.
                  All Rights Reserved.
  
 This is the Gaussian(R) 03 program.  It is based on the
 the Gaussian(R) 98 system (copyright 1998, Gaussian, Inc.),
 the Gaussian(R) 94 system (copyright 1995, Gaussian, Inc.),
 the Gaussian 92(TM) system (copyright 1992, Gaussian, Inc.),
 the Gaussian 90(TM) system (copyright 1990, Gaussian, Inc.),
 the Gaussian 88(TM) system (copyright 1988, Gaussian, Inc.),
 the Gaussian 86(TM) system (copyright 1986, Carnegie Mellon
 University), and the Gaussian 82(TM) system (copyright 1983,
 Carnegie Mellon University). Gaussian is a federally registered
 trademark of Gaussian, Inc.
  
 This software contains proprietary and confidential information,
 including trade secrets, belonging to Gaussian, Inc.
  
 This software is provided under written license and may be
 used, copied, transmitted, or stored only in accord with that
 written license.
  
 The following legend is applicable only to US Government
 contracts under DFARS:
  
                    RESTRICTED RIGHTS LEGEND
  
 Use, duplication or disclosure by the US Government is subject
 to restrictions as set forth in subparagraph (c)(1)(ii) of the
 Rights in Technical Data and Computer Software clause at DFARS
 252.227-7013.
  
 Gaussian, Inc.
 Carnegie Office Park, Building 6, Pittsburgh, PA 15106 USA
  
 The following legend is applicable only to US Government
 contracts under FAR:
  
                    RESTRICTED RIGHTS LEGEND
  
 Use, reproduction and disclosure by the US Government is subject
 to restrictions as set forth in subparagraph (c) of the
 Commercial Computer Software - Restricted Rights clause at FAR
 52.227-19.
  
 Gaussian, Inc.
 Carnegie Office Park, Building 6, Pittsburgh, PA 15106 USA
  
  
 ---------------------------------------------------------------
 Warning -- This program may not be used in any manner that
 competes with the business of Gaussian, Inc. or will provide
 assistance to any competitor of Gaussian, Inc.  The licensee
 of this program is prohibited from giving any competitor of
 Gaussian, Inc. access to this program.  By using this program,
 the user acknowledges that Gaussian, Inc. is engaged in the
 business of creating and licensing software in the field of
 computational chemistry and represents and warrants to the
 licensee that it is not a competitor of Gaussian, Inc. and that
 it will not use this program in any manner prohibited above.
 ---------------------------------------------------------------
  

 Cite this work as:
 Gaussian 03, Revision B.05,
 M. J. Frisch, G. W. Trucks, H. B. Schlegel, G. E. Scuseria, 
 M. A. Robb, J. R. Cheeseman, J. A. Montgomery, Jr., T. Vreven, 
 K. N. Kudin, J. C. Burant, J. M. Millam, S. S. Iyengar, J. Tomasi, 
 V. Barone, B. Mennucci, M. Cossi, G. Scalmani, N. Rega, 
 G. A. Petersson, H. Nakatsuji, M. Hada, M. Ehara, K. Toyota, 
 R. Fukuda, J. Hasegawa, M. Ishida, T. Nakajima, Y. Honda, O. Kitao, 
 H. Nakai, M. Klene, X. Li, J. E. Knox, H. P. Hratchian, J. B. Cross, 
 C. Adamo, J. Jaramillo, R. Gomperts, R. E. Stratmann, O. Yazyev, 
 A. J. Austin, R. Cammi, C. Pomelli, J. W. Ochterski, P. Y. Ayala, 
 K. Morokuma, G. A. Voth, P. Salvador, J. J. Dannenberg, 
 V. G. Zakrzewski, S. Dapprich, A. D. Daniels, M. C. Strain, 
 O. Farkas, D. K. Malick, A. D. Rabuck, K. Raghavachari, 
 J. B. Foresman, J. V. Ortiz, Q. Cui, A. G. Baboul, S. Clifford, 
 J. Cioslowski, B. B. Stefanov, G. Liu, A. Liashenko, P. Piskorz, 
 I. Komaromi, R. L. Martin, D. J. Fox, T. Keith, M. A. Al-Laham, 
 C. Y. Peng, A. Nanayakkara, M. Challacombe, P. M. W. Gill, 
 B. Johnson, W. Chen, M. W. Wong, C. Gonzalez, and J. A. Pople, 
 Gaussian, Inc., Pittsburgh PA, 2003.
 
 **********************************************
 Gaussian 03:  x86-Win32-G03RevB.05  8-Nov-2003
                  07-Apr-2022 
 **********************************************
 Default route:  MaxDisk=2000MB
 ---------------------------------
 # b3lyp/lanl2dz geom=connectivity
 ---------------------------------
 1/38=1,57=2/1;
 2/17=6,18=5,40=1/2;
 3/5=6,6=3,11=2,16=1,25=1,30=1,74=-5/1,2,3;
 4//1;
 5/5=2,32=1,38=5/2;
 6/7=2,8=2,9=2,10=2,28=1/1;
 99/5=1,9=1/99;
 -------------------
 Title Card Required
 -------------------
 Symbolic Z-matrix:
 Charge =  0 Multiplicity = 1
 C                     8.88042  -0.57926  -4.60376 
 Cl                    8.34655  -1.61316  -5.92423 
 Cl                    10.50784  -1.04111  -4.11817 
 Cl                    8.88078   1.09847  -5.13559 
 H                     8.21538  -0.68989  -3.77287 
 O                     8.88128   3.45777  -5.88347 
 H                     9.84128   3.45777  -5.88347 
 H                     8.56082   4.3627   -5.88347 
 O                     12.7964  -1.69059  -3.43531 
 H                     13.7564  -1.69059  -3.43531 
 H                     12.47595  -0.78566  -3.43531 
 O                     7.59579  -3.06708  -7.78113 
 H                     8.55579  -3.06708  -7.78113 
 H                     7.27533  -2.16215  -7.78113 
 O                     9.55849   0.01061  -6.75968 
 H                     10.51849   0.01061  -6.75968 
 H                     9.23803   0.91554  -6.75968 
 O                     8.97473   0.45414  -2.7419 
 H                     9.93473   0.45414  -2.7419 
 H                     8.65428   1.35908  -2.7419 
 
                          Input orientation:                          
 ---------------------------------------------------------------------
 Center     Atomic     Atomic              Coordinates (Angstroms)
 Number     Number      Type              X           Y           Z
 ---------------------------------------------------------------------
    1          6             0        8.880425   -0.579260   -4.603763
    2         17             0        8.346550   -1.613161   -5.924227
    3         17             0       10.507844   -1.041112   -4.118173
    4         17             0        8.880780    1.098465   -5.135588
    5          1             0        8.215383   -0.689890   -3.772871
    6          8             0        8.881279    3.457766   -5.883468
    7          1             0        9.841279    3.457766   -5.883468
    8          1             0        8.560824    4.362702   -5.883468
    9          8             0       12.796403   -1.690592   -3.435312
   10          1             0       13.756403   -1.690592   -3.435312
   11          1             0       12.475949   -0.785656   -3.435312
   12          8             0        7.595789   -3.067085   -7.781131
   13          1             0        8.555789   -3.067085   -7.781131
   14          1             0        7.275335   -2.162149   -7.781131
   15          8             0        9.558489    0.010608   -6.759679
   16          1             0       10.518489    0.010608   -6.759679
   17          1             0        9.238034    0.915544   -6.759679
   18          8             0        8.974734    0.454140   -2.741905
   19          1             0        9.934734    0.454140   -2.741905
   20          1             0        8.654280    1.359076   -2.741905
 ---------------------------------------------------------------------
                    Distance matrix (angstroms):
                    1          2          3          4          5
     1  C    0.000000
     2  Cl   1.760000   0.000000
     3  Cl   1.760000   2.874068   0.000000
     4  Cl   1.760000   2.874068   2.874068   0.000000
     5  H    1.070000   2.344774   2.344774   2.344774   0.000000
     6  O    4.235000   5.099206   5.099205   2.475000   4.701180
     7  H    4.342633   5.286793   4.878574   2.654841   4.929626
     8  H    5.114956   5.979842   6.009023   3.364066   5.486587
     9  O    4.235000   5.099205   2.475000   5.099205   4.701180
    10  H    5.135709   5.955435   3.382493   5.868687   5.640767
    11  H    3.786248   4.891973   2.098807   4.400692   4.274989
    12  O    4.235000   2.475000   5.099205   5.099206   4.701180
    13  H    4.048497   2.367649   4.618695   4.945333   4.672587
    14  H    3.895833   2.212912   5.012295   4.495325   4.372342
    15  O    2.335742   2.191666   2.997490   2.068912   3.348978
    16  H    2.771132   2.837591   2.843199   2.550137   3.836146
    17  H    2.647697   2.808393   3.523985   1.672950   3.541787
    18  O    2.131508   3.846495   2.545647   2.480666   1.717065
    19  H    2.376131   4.113787   2.111480   2.693640   2.308217
    20  H    2.697184   4.365326   3.330273   2.418458   2.335334
                    6          7          8          9         10
     6  O    0.000000
     7  H    0.960000   0.000000
     8  H    0.960000   1.567952   0.000000
     9  O    6.915725   6.421201   7.783056   0.000000
    10  H    7.501060   6.915725   8.344452   0.960000   0.000000
    11  H    6.076327   5.562516   6.915725   0.960000   1.567952
    12  O    6.915727   7.156607   7.728787   6.915725   7.663813
    13  H    6.802995   6.915727   7.668303   6.226048   6.915725
    14  H    6.145211   6.462866   6.915727   7.042067   7.817465
    15  O    3.620672   3.567999   4.550144   4.942629   5.618539
    16  H    3.915496   3.620672   4.851899   4.374287   4.942629
    17  H    2.712548   2.755820   3.620672   5.523164   6.185387
    18  O    4.347404   4.431939   5.031659   4.436873   5.286307
    19  H    4.472243   4.347404   5.199414   3.642779   4.436873
    20  H    3.784897   3.960162   4.347404   5.190229   5.984392
                   11         12         13         14         15
    11  H    0.000000
    12  O    6.921489   0.000000
    13  H    6.281616   0.960000   0.000000
    14  H    6.915725   0.960000   1.567952   0.000000
    15  O    4.494110   3.790480   3.394254   3.313160   0.000000
    16  H    3.939175   4.365515   3.790480   4.035131   0.960000
    17  H    4.942629   4.427376   4.167751   3.790480   0.960000
    18  O    3.778414   6.300342   6.161845   5.926780   4.084116
    19  H    2.911302   6.577498   6.300342   6.269862   4.059654
    20  H    4.436873   6.790073   6.707786   6.300342   4.333413
                   16         17         18         19         20
    16  H    0.000000
    17  H    1.567952   0.000000
    18  O    4.326940   4.052744   0.000000
    19  H    4.084116   4.103754   0.960000   0.000000
    20  H    4.629919   4.084116   0.960000   1.567952   0.000000
 Stoichiometry    CH11Cl3O5
 Framework group  C1[X(CH11Cl3O5)]
 Deg. of freedom    54
 Full point group                 C1      NOp   1
 Largest Abelian subgroup         C1      NOp   1
 Largest concise Abelian subgroup C1      NOp   1
                         Standard orientation:                         
 ---------------------------------------------------------------------
 Center     Atomic     Atomic              Coordinates (Angstroms)
 Number     Number      Type              X           Y           Z
 ---------------------------------------------------------------------
    1          6             0       -0.043562   -0.129928    0.775050
    2         17             0       -1.755623   -0.338605    0.424479
    3         17             0        0.871521   -1.434590    0.028002
    4         17             0        0.503277    1.413935    0.130803
    5          1             0        0.108512   -0.148487    1.834026
    6          8             0        1.272269    3.584993   -0.775169
    7          1             0        1.767319    3.125257   -1.457201
    8          1             0        1.593299    4.486492   -0.698763
    9          8             0        2.158357   -3.269270   -1.022535
   10          1             0        2.653408   -3.729006   -1.704568
   11          1             0        2.479388   -2.367770   -0.946129
   12          8             0       -4.163209   -0.632057   -0.068512
   13          1             0       -3.668159   -1.091792   -0.750545
   14          1             0       -3.842179    0.269443    0.007894
   15          8             0       -0.815608    0.670184   -1.279081
   16          1             0       -0.320558    0.210449   -1.961113
   17          1             0       -0.494577    1.571684   -1.202675
   18          8             0        1.802839    0.128815    1.808095
   19          1             0        2.297889   -0.330921    1.126063
   20          1             0        2.123869    1.030314    1.884501
 ---------------------------------------------------------------------
 Rotational constants (GHZ):      0.6916161      0.6474652      0.4101330
 Standard basis: LANL2DZ (5D, 7F)
 There are   100 symmetry adapted basis functions of A   symmetry.
 Integral buffers will be    262144 words long.
 Raffenetti 2 integral format.
 Two-electron integral symmetry is turned on.
   100 basis functions,   230 primitive gaussians,   100 cartesian basis functions
    39 alpha electrons       39 beta electrons
       nuclear repulsion energy       457.2598754613 Hartrees.
 NAtoms=   20 NActive=   20 NUniq=   20 SFac= 1.00D+00 NAtFMM=   60 Big=F
 One-electron integrals computed using PRISM.
   1 Symmetry operations used in ECPInt.
 ECPInt:  NShTT=    2080 NPrTT=   11835 LenC2=    1974 LenP2D=    7301.
 LDataN:  DoStor=F MaxTD1= 3 Len=   28
 LDataN:  DoStor=T MaxTD1= 3 Len=   28
 NBasis=   100 RedAO= T  NBF=   100
 NBsUse=   100 1.00D-06 NBFU=   100
 Harris functional with IExCor=  402 diagonalized for initial guess.
 ExpMin= 1.15D-01 ExpMax= 7.82D+03 ExpMxC= 2.73D+02 IAcc=1 IRadAn=         1 AccDes= 1.00D-06
 HarFok:  IExCor= 402 AccDes= 1.00D-06 IRadAn=         1 IDoV=1
 ScaDFX=  1.000000  1.000000  1.000000  1.000000
 Initial guess orbital symmetries:
       Occupied  (A) (A) (A) (A) (A) (A) (A) (A) (A) (A) (A) (A)
                 (A) (A) (A) (A) (A) (A) (A) (A) (A) (A) (A) (A)
                 (A) (A) (A) (A) (A) (A) (A) (A) (A) (A) (A) (A)
                 (A) (A) (A)
       Virtual   (A) (A) (A) (A) (A) (A) (A) (A) (A) (A) (A) (A)
                 (A) (A) (A) (A) (A) (A) (A) (A) (A) (A) (A) (A)
                 (A) (A) (A) (A) (A) (A) (A) (A) (A) (A) (A) (A)
                 (A) (A) (A) (A) (A) (A) (A) (A) (A) (A) (A) (A)
                 (A) (A) (A) (A) (A) (A) (A) (A) (A) (A) (A) (A)
                 (A)
 The electronic state of the initial guess is 1-A.
 Warning!  Cutoffs for single-point calculations used.
 Requested convergence on RMS density matrix=1.00D-04 within 128 cycles.
 Requested convergence on MAX density matrix=1.00D-02.
 Requested convergence on             energy=5.00D-05.
 No special actions if energy rises.
 SCF Done:  E(RB+HF-LYP) =  -465.319185896     A.U. after    9 cycles
             Convg  =    0.6229D-06             -V/T =  2.0632
             S**2   =   0.0000

 **********************************************************************

            Population analysis using the SCF density.

 **********************************************************************

 Orbital symmetries:
       Occupied  (A) (A) (A) (A) (A) (A) (A) (A) (A) (A) (A) (A)
                 (A) (A) (A) (A) (A) (A) (A) (A) (A) (A) (A) (A)
                 (A) (A) (A) (A) (A) (A) (A) (A) (A) (A) (A) (A)
                 (A) (A) (A)
       Virtual   (A) (A) (A) (A) (A) (A) (A) (A) (A) (A) (A) (A)
                 (A) (A) (A) (A) (A) (A) (A) (A) (A) (A) (A) (A)
                 (A) (A) (A) (A) (A) (A) (A) (A) (A) (A) (A) (A)
                 (A) (A) (A) (A) (A) (A) (A) (A) (A) (A) (A) (A)
                 (A) (A) (A) (A) (A) (A) (A) (A) (A) (A) (A) (A)
                 (A)
 The electronic state is 1-A.
 Alpha  occ. eigenvalues --  -19.16665 -19.14026 -19.13854 -19.10396 -19.10272
 Alpha  occ. eigenvalues --  -10.29751  -1.05851  -1.05188  -1.04562  -1.02962
 Alpha  occ. eigenvalues --   -0.99562  -0.93000  -0.83922  -0.81893  -0.64103
 Alpha  occ. eigenvalues --   -0.58006  -0.57488  -0.56497  -0.56122  -0.52123
 Alpha  occ. eigenvalues --   -0.51179  -0.47328  -0.45637  -0.41455  -0.39612
 Alpha  occ. eigenvalues --   -0.38328  -0.36811  -0.35348  -0.34483  -0.33445
 Alpha  occ. eigenvalues --   -0.33226  -0.32058  -0.31330  -0.30253  -0.29899
 Alpha  occ. eigenvalues --   -0.29265  -0.26321  -0.23918  -0.22255
 Alpha virt. eigenvalues --    0.01002   0.02864   0.06067   0.06897   0.08118
 Alpha virt. eigenvalues --    0.10034   0.10546   0.12487   0.13085   0.14011
 Alpha virt. eigenvalues --    0.17359   0.18789   0.19302   0.23575   0.31695
 Alpha virt. eigenvalues --    0.35759   0.45449   0.59454   0.60562   0.62166
 Alpha virt. eigenvalues --    0.63677   0.64525   0.65609   0.66465   0.68466
 Alpha virt. eigenvalues --    0.70003   0.70860   0.72211   0.73802   0.73925
 Alpha virt. eigenvalues --    0.74834   0.75407   0.76875   0.81694   0.85223
 Alpha virt. eigenvalues --    0.86101   0.88316   0.88545   0.89849   0.90091
 Alpha virt. eigenvalues --    0.91021   0.92405   0.93422   0.96590   0.99018
 Alpha virt. eigenvalues --    0.99658   1.01630   1.05701   1.11484   1.15352
 Alpha virt. eigenvalues --    1.19428   1.23794   1.33174   1.50067   1.52540
 Alpha virt. eigenvalues --    1.61193   1.67284   1.70959   7.52094   9.98634
 Alpha virt. eigenvalues --   11.11055
          Condensed to atoms (all electrons):
              1          2          3          4          5          6
     1  C    6.358543   0.099484   0.084687   0.035158   0.272774   0.002377
     2  Cl   0.099484   7.348353  -0.090933  -0.107967  -0.058171  -0.000051
     3  Cl   0.084687  -0.090933   7.157974  -0.093570  -0.052041  -0.000055
     4  Cl   0.035158  -0.107967  -0.093570   7.605515  -0.029916  -0.050140
     5  H    0.272774  -0.058171  -0.052041  -0.029916   0.475818  -0.000010
     6  O    0.002377  -0.000051  -0.000055  -0.050140  -0.000010   8.201353
     7  H   -0.000056   0.000012   0.000007   0.003231   0.000000   0.266178
     8  H   -0.000053   0.000001   0.000000   0.001663   0.000000   0.276095
     9  O    0.001962  -0.000040  -0.038068  -0.000024  -0.000024   0.000000
    10  H   -0.000100   0.000000   0.001330   0.000001   0.000000   0.000000
    11  H   -0.000234   0.000035   0.008140  -0.000064   0.000024   0.000000
    12  O    0.006778  -0.042056  -0.000076  -0.000058  -0.000024   0.000000
    13  H   -0.000082   0.006422  -0.000028   0.000026   0.000001   0.000000
    14  H   -0.000221   0.008342   0.000022  -0.000022  -0.000007   0.000000
    15  O   -0.065293  -0.260180   0.000494  -0.334984   0.006987  -0.000686
    16  H   -0.003889   0.010097   0.004918   0.018214  -0.000007  -0.000127
    17  H   -0.014562   0.017299   0.001706   0.000763  -0.000611   0.004583
    18  O   -0.066201   0.007437  -0.058756  -0.085506  -0.064828  -0.000040
    19  H   -0.017661   0.000016   0.026709   0.006258   0.003872  -0.000016
    20  H   -0.010080  -0.000135   0.004484   0.014988   0.003086   0.000125
              7          8          9         10         11         12
     1  C   -0.000056  -0.000053   0.001962  -0.000100  -0.000234   0.006778
     2  Cl   0.000012   0.000001  -0.000040   0.000000   0.000035  -0.042056
     3  Cl   0.000007   0.000000  -0.038068   0.001330   0.008140  -0.000076
     4  Cl   0.003231   0.001663  -0.000024   0.000001  -0.000064  -0.000058
     5  H    0.000000   0.000000  -0.000024   0.000000   0.000024  -0.000024
     6  O    0.266178   0.276095   0.000000   0.000000   0.000000   0.000000
     7  H    0.409368  -0.035318   0.000000   0.000000   0.000000   0.000000
     8  H   -0.035318   0.386554   0.000000   0.000000   0.000000   0.000000
     9  O    0.000000   0.000000   8.199314   0.265381   0.252790   0.000000
    10  H    0.000000   0.000000   0.265381   0.417878  -0.033483   0.000000
    11  H    0.000000   0.000000   0.252790  -0.033483   0.429490   0.000000
    12  O    0.000000   0.000000   0.000000   0.000000   0.000000   8.167287
    13  H    0.000000   0.000000   0.000000   0.000000   0.000000   0.279771
    14  H    0.000000   0.000000   0.000000   0.000000   0.000000   0.277466
    15  O    0.000185  -0.000015   0.000003   0.000000   0.000004  -0.000233
    16  H    0.000094   0.000003   0.000000   0.000001   0.000004  -0.000041
    17  H    0.000157  -0.000006   0.000000   0.000000   0.000001  -0.000031
    18  O   -0.000001   0.000001   0.000036   0.000000  -0.000165   0.000000
    19  H    0.000004   0.000000  -0.000289   0.000008   0.000702   0.000000
    20  H    0.000003  -0.000001   0.000000   0.000000   0.000006   0.000000
             13         14         15         16         17         18
     1  C   -0.000082  -0.000221  -0.065293  -0.003889  -0.014562  -0.066201
     2  Cl   0.006422   0.008342  -0.260180   0.010097   0.017299   0.007437
     3  Cl  -0.000028   0.000022   0.000494   0.004918   0.001706  -0.058756
     4  Cl   0.000026  -0.000022  -0.334984   0.018214   0.000763  -0.085506
     5  H    0.000001  -0.000007   0.006987  -0.000007  -0.000611  -0.064828
     6  O    0.000000   0.000000  -0.000686  -0.000127   0.004583  -0.000040
     7  H    0.000000   0.000000   0.000185   0.000094   0.000157  -0.000001
     8  H    0.000000   0.000000  -0.000015   0.000003  -0.000006   0.000001
     9  O    0.000000   0.000000   0.000003   0.000000   0.000000   0.000036
    10  H    0.000000   0.000000   0.000000   0.000001   0.000000   0.000000
    11  H    0.000000   0.000000   0.000004   0.000004   0.000001  -0.000165
    12  O    0.279771   0.277466  -0.000233  -0.000041  -0.000031   0.000000
    13  H    0.393187  -0.043001   0.000425   0.000033   0.000011   0.000000
    14  H   -0.043001   0.392082   0.000056   0.000014   0.000049   0.000000
    15  O    0.000425   0.000056   8.890185   0.239172   0.232882   0.000128
    16  H    0.000033   0.000014   0.239172   0.408912  -0.020805   0.000058
    17  H    0.000011   0.000049   0.232882  -0.020805   0.412085   0.000415
    18  O    0.000000   0.000000   0.000128   0.000058   0.000415   8.443271
    19  H    0.000000   0.000000   0.000133  -0.000027  -0.000031   0.246399
    20  H    0.000000   0.000000   0.000263  -0.000012  -0.000038   0.257177
             19         20
     1  C   -0.017661  -0.010080
     2  Cl   0.000016  -0.000135
     3  Cl   0.026709   0.004484
     4  Cl   0.006258   0.014988
     5  H    0.003872   0.003086
     6  O   -0.000016   0.000125
     7  H    0.000004   0.000003
     8  H    0.000000  -0.000001
     9  O   -0.000289   0.000000
    10  H    0.000008   0.000000
    11  H    0.000702   0.000006
    12  O    0.000000   0.000000
    13  H    0.000000   0.000000
    14  H    0.000000   0.000000
    15  O    0.000133   0.000263
    16  H   -0.000027  -0.000012
    17  H   -0.000031  -0.000038
    18  O    0.246399   0.257177
    19  H    0.404485  -0.023255
    20  H   -0.023255   0.385918
 Mulliken atomic charges:
              1
     1  C   -0.683331
     2  Cl   0.062037
     3  Cl   0.043057
     4  Cl   0.016432
     5  H    0.443077
     6  O   -0.699587
     7  H    0.356138
     8  H    0.371076
     9  O   -0.681041
    10  H    0.348984
    11  H    0.342750
    12  O   -0.688784
    13  H    0.363234
    14  H    0.365220
    15  O   -0.709525
    16  H    0.343389
    17  H    0.366133
    18  O   -0.679423
    19  H    0.352695
    20  H    0.367471
 Sum of Mulliken charges=   0.00000
 Atomic charges with hydrogens summed into heavy atoms:
              1
     1  C   -0.240254
     2  Cl   0.062037
     3  Cl   0.043057
     4  Cl   0.016432
     5  H    0.000000
     6  O    0.027626
     7  H    0.000000
     8  H    0.000000
     9  O    0.010693
    10  H    0.000000
    11  H    0.000000
    12  O    0.039670
    13  H    0.000000
    14  H    0.000000
    15  O   -0.000004
    16  H    0.000000
    17  H    0.000000
    18  O    0.040743
    19  H    0.000000
    20  H    0.000000
 Sum of Mulliken charges=   0.00000
 Electronic spatial extent (au):  <R**2>=  2523.1008
 Charge=     0.0000 electrons
 Dipole moment (field-independent basis, Debye):
    X=     8.8932    Y=     5.0961    Z=    -4.9139  Tot=    11.3668
 Quadrupole moment (field-independent basis, Debye-Ang):
   XX=   -76.3246   YY=   -65.4687   ZZ=   -67.7418
   XY=     1.9068   XZ=    -6.4019   YZ=     3.2689
 Traceless Quadrupole moment (field-independent basis, Debye-Ang):
   XX=    -6.4795   YY=     4.3763   ZZ=     2.1032
   XY=     1.9068   XZ=    -6.4019   YZ=     3.2689
 Octapole moment (field-independent basis, Debye-Ang**2):
  XXX=   149.7142  YYY=    87.5038  ZZZ=   -29.2667  XYY=    50.8937
  XXY=    28.8119  XXZ=   -39.7895  XZZ=    15.4854  YZZ=     1.7051
  YYZ=   -40.3650  XYZ=     1.5619
 Hexadecapole moment (field-independent basis, Debye-Ang**3):
 XXXX= -1838.3481 YYYY=  -968.0640 ZZZZ=  -377.3467 XXXY=  -144.2481
 XXXZ=    -6.8997 YYYX=   149.5667 YYYZ=     0.0336 ZZZX=   -48.8999
 ZZZY=    28.5419 XXYY=  -310.2466 XXZZ=  -272.9701 YYZZ=  -208.2175
 XXYZ=    73.4190 YYXZ=  -101.6138 ZZXY=    -1.6915
 N-N= 4.572598754613D+02 E-N=-1.999504519726D+03  KE= 4.376612422600D+02
 1|1|UNPC-UNK|SP|RB3LYP|LANL2DZ|C1H11Cl3O5|PCUSER|07-Apr-2022|0||# B3LY
 P/LANL2DZ GEOM=CONNECTIVITY||Title Card Required||0,1|C,0,8.88042458,-
 0.5792598,-4.60376291|Cl,0,8.34655016,-1.61316101,-5.92422737|Cl,0,10.
 50784434,-1.04111196,-4.11817307|Cl,0,8.88077951,1.09846531,-5.1355883
 9|H,0,8.21538334,-0.68989046,-3.77287121|O,0,8.88127863,3.45776624,-5.
 88346797|H,0,9.84127863,3.45776624,-5.88346797|H,0,8.56082404,4.362702
 07,-5.88346797|O,0,12.79640339,-1.69059156,-3.43531235|H,0,13.75640339
 ,-1.69059156,-3.43531235|H,0,12.4759488,-0.78565573,-3.43531235|O,0,7.
 59578926,-3.06708459,-7.78113052|H,0,8.55578926,-3.06708459,-7.7811305
 2|H,0,7.27533467,-2.16214876,-7.78113052|O,0,9.5584889,0.01060768,-6.7
 5967928|H,0,10.5184889,0.01060768,-6.75967928|H,0,9.23803431,0.9155435
 1,-6.75967928|O,0,8.97473445,0.4541402,-2.74190487|H,0,9.93473445,0.45
 41402,-2.74190487|H,0,8.65427986,1.35907603,-2.74190487||Version=x86-W
 in32-G03RevB.05|State=1-A|HF=-465.3191859|RMSD=6.229e-007|Dipole=2.217
 6063,3.8606552,0.42061|PG=C01 [X(C1H11Cl3O5)]||@


 ROSE IS A RED
 TY COBB IS BLUE
 'CAUSE PETE JUST HIT
 NO. 4592.
 Job cpu time:  0 days  0 hours  0 minutes 26.0 seconds.
 File lengths (MBytes):  RWF=     15 Int=      0 D2E=      0 Chk=      7 Scr=      1
 Normal termination of Gaussian 03 at Thu Apr 07 10:11:04 2022.
