# Supplementary material for: Two-Dimensional MXene as a Promising Adsorbent for Trihalomethanes Removal: A Density-Functional Theory Study
Source: Nanomaterials (Basel). 2024 Feb 29;14(5):454. doi: 10.3390/nano14050454 (PMC10934524; doi:10.3390/nano14050454)
Supplement: Supplementary file 1 [file nanomaterials-14-00454-s001.zip › MXene-Cl-2-CHBr3-CCenter-H2O-2.out]

 Entering Link 1 = C:\G03W\l1.exe PID=      2260.
  
 Copyright (c) 1988,1990,1992,1993,1995,1998,2003, Gaussian, Inc.
                  All Rights Reserved.
  
 This is the Gaussian(R) 03 program.  It is based on the
 the Gaussian(R) 98 system (copyright 1998, Gaussian, Inc.),
 the Gaussian(R) 94 system (copyright 1995, Gaussian, Inc.),
 the Gaussian 92(TM) system (copyright 1992, Gaussian, Inc.),
 the Gaussian 90(TM) system (copyright 1990, Gaussian, Inc.),
 the Gaussian 88(TM) system (copyright 1988, Gaussian, Inc.),
 the Gaussian 86(TM) system (copyright 1986, Carnegie Mellon
 University), and the Gaussian 82(TM) system (copyright 1983,
 Carnegie Mellon University). Gaussian is a federally registered
 trademark of Gaussian, Inc.
  
 This software contains proprietary and confidential information,
 including trade secrets, belonging to Gaussian, Inc.
  
 This software is provided under written license and may be
 used, copied, transmitted, or stored only in accord with that
 written license.
  
 The following legend is applicable only to US Government
 contracts under DFARS:
  
                    RESTRICTED RIGHTS LEGEND
  
 Use, duplication or disclosure by the US Government is subject
 to restrictions as set forth in subparagraph (c)(1)(ii) of the
 Rights in Technical Data and Computer Software clause at DFARS
 252.227-7013.
  
 Gaussian, Inc.
 Carnegie Office Park, Building 6, Pittsburgh, PA 15106 USA
  
 The following legend is applicable only to US Government
 contracts under FAR:
  
                    RESTRICTED RIGHTS LEGEND
  
 Use, reproduction and disclosure by the US Government is subject
 to restrictions as set forth in subparagraph (c) of the
 Commercial Computer Software - Restricted Rights clause at FAR
 52.227-19.
  
 Gaussian, Inc.
 Carnegie Office Park, Building 6, Pittsburgh, PA 15106 USA
  
  
 ---------------------------------------------------------------
 Warning -- This program may not be used in any manner that
 competes with the business of Gaussian, Inc. or will provide
 assistance to any competitor of Gaussian, Inc.  The licensee
 of this program is prohibited from giving any competitor of
 Gaussian, Inc. access to this program.  By using this program,
 the user acknowledges that Gaussian, Inc. is engaged in the
 business of creating and licensing software in the field of
 computational chemistry and represents and warrants to the
 licensee that it is not a competitor of Gaussian, Inc. and that
 it will not use this program in any manner prohibited above.
 ---------------------------------------------------------------
  

 Cite this work as:
 Gaussian 03, Revision B.05,
 M. J. Frisch, G. W. Trucks, H. B. Schlegel, G. E. Scuseria, 
 M. A. Robb, J. R. Cheeseman, J. A. Montgomery, Jr., T. Vreven, 
 K. N. Kudin, J. C. Burant, J. M. Millam, S. S. Iyengar, J. Tomasi, 
 V. Barone, B. Mennucci, M. Cossi, G. Scalmani, N. Rega, 
 G. A. Petersson, H. Nakatsuji, M. Hada, M. Ehara, K. Toyota, 
 R. Fukuda, J. Hasegawa, M. Ishida, T. Nakajima, Y. Honda, O. Kitao, 
 H. Nakai, M. Klene, X. Li, J. E. Knox, H. P. Hratchian, J. B. Cross, 
 C. Adamo, J. Jaramillo, R. Gomperts, R. E. Stratmann, O. Yazyev, 
 A. J. Austin, R. Cammi, C. Pomelli, J. W. Ochterski, P. Y. Ayala, 
 K. Morokuma, G. A. Voth, P. Salvador, J. J. Dannenberg, 
 V. G. Zakrzewski, S. Dapprich, A. D. Daniels, M. C. Strain, 
 O. Farkas, D. K. Malick, A. D. Rabuck, K. Raghavachari, 
 J. B. Foresman, J. V. Ortiz, Q. Cui, A. G. Baboul, S. Clifford, 
 J. Cioslowski, B. B. Stefanov, G. Liu, A. Liashenko, P. Piskorz, 
 I. Komaromi, R. L. Martin, D. J. Fox, T. Keith, M. A. Al-Laham, 
 C. Y. Peng, A. Nanayakkara, M. Challacombe, P. M. W. Gill, 
 B. Johnson, W. Chen, M. W. Wong, C. Gonzalez, and J. A. Pople, 
 Gaussian, Inc., Pittsburgh PA, 2003.
 
 **********************************************
 Gaussian 03:  x86-Win32-G03RevB.05  8-Nov-2003
                  13-Apr-2022 
 **********************************************
 Default route:  MaxDisk=2000MB
 ---------------------------------
 # b3lyp/lanl2dz geom=connectivity
 ---------------------------------
 1/38=1,57=2/1;
 2/17=6,18=5,40=1/2;
 3/5=6,6=3,11=2,16=1,25=1,30=1,74=-5/1,2,3;
 4//1;
 5/5=2,32=1,38=5/2;
 6/7=2,8=2,9=2,10=2,28=1/1;
 99/5=1,9=1/99;
 -------------------
 Title Card Required
 -------------------
 Symbolic Z-matrix:
 Charge =  0 Multiplicity = 1
 C                    -2.07299   2.47158   1.07101 
 C                     0.46228   1.51047   1.46494 
 C                     3.01967   0.59355   1.04492 
 C                     5.71977  -0.08662   1.25828 
 C                    -2.86013  -0.33875   0.19288 
 C                    -0.27614  -1.11316   0.71361 
 C                     2.13541  -1.8525    1.28543 
 Ti                    3.87436  -0.90568   2.27595 
 Ti                    1.41469  -0.20217   0.37879 
 Ti                   -1.09461   0.80187   0.30173 
 Ti                   -3.88243   1.62664   0.10162 
 Ti                    4.5486    0.99967   0.05049 
 H                     4.60754   0.99236  -1.57007 
 Ti                    6.6603    1.81565   1.34429 
 H                     7.23574   1.17219   2.69643 
 H                     6.8611    1.44067  -0.22118 
 Ti                   -4.46444  -1.14605   0.98217 
 H                    -5.23034  -1.97689  -0.17681 
 Ti                   -7.0929   -0.04018   1.0033 
 H                    -6.78082  -0.39068   2.56279 
 H                    -6.39014  -0.68321  -0.32277 
 Ti                    5.71605  -1.63817  -0.06121 
 H                     7.01913  -2.08939   0.77057 
 C                    -4.49356   3.38889   0.8675 
 H                    -5.3694    3.8219    0.43964 
 H                    -4.64423   3.31674   1.91495 
 C                    -5.20431   0.5323    1.31698 
 H                    -5.05962   0.97034   2.27752 
 C                     4.687    -2.69895   1.29886 
 H                     5.35752  -3.37376   1.77505 
 Ti                   -1.95598  -1.70706   1.32181 
 H                    -2.22643  -1.55454   2.91374 
 Ti                   -2.78066   4.35289   0.42262 
 H                    -2.08012   5.25109   1.57933 
 Ti                   -0.23349   3.37808   0.89747 
 H                     0.62984   3.2983   -0.47509 
 Ti                    2.23954   2.35911   1.22135 
 H                     2.87096   3.38917   2.2907 
 Ti                    0.39584  -2.63054   2.04437 
 H                    -0.35012  -3.74184   1.11306 
 Ti                    2.98568  -3.59938   0.79876 
 H                     2.61325  -4.67403   1.95496 
 Cl                    6.80566  -2.20801  -2.00499 
 Cl                   -7.81203  -2.22663   1.2956 
 Cl                   -1.62518   4.13705  -1.57845 
 Cl                    0.79509   4.22397   2.79146 
 Cl                    2.228     3.4162   -0.8394 
 Cl                    4.91278   3.15694   0.77696 
 Cl                   -4.22744  -2.54621   2.80171 
 Cl                   -2.4169   -3.89638   0.76056 
 Cl                   -0.82832  -1.77778   3.79942 
 Cl                    2.5386   -4.68389  -1.19043 
 H                     8.19736   2.2467    1.18382 
 C                    -1.37734  -0.84595  -3.29416 
 H                    -0.70005  -1.50557  -3.73295 
 O                     2.14205   0.71138  -4.46931 
 H                     2.72304   1.04733  -3.85908 
 H                     1.22755   0.77569  -4.23301 
 O                     2.98649  -0.82375  -2.68697 
 H                     3.37604  -0.47252  -1.87545 
 H                     2.0557   -0.86724  -2.55641 
 O                    -4.51068   1.70507  -2.44483 
 H                    -4.01021   0.87593  -2.30947 
 H                    -3.89618   2.46199  -2.37257 
 O                    -2.93707  -0.98255  -4.76973 
 H                    -3.6131   -1.573    -4.45962 
 H                    -3.30303  -0.10364  -4.92163 
 O                     0.34955  -2.19933  -4.39498 
 H                     0.98486  -1.53026  -4.70577 
 H                     0.01753  -2.69446  -5.11323 
 Br                   -2.85415  -0.93994  -2.08856 
 Br                   -0.86084   0.92253  -3.69337 
 Br                   -0.00989  -1.00612  -2.04695 
 
 Stoichiometry    C11H29Br3Cl10O5Ti15
 Framework group  C1[X(C11H29Br3Cl10O5Ti15)]
 Deg. of freedom   213
 Full point group                 C1      NOp   1
 Largest Abelian subgroup         C1      NOp   1
 Largest concise Abelian subgroup C1      NOp   1
                         Standard orientation:                         
 ---------------------------------------------------------------------
 Center     Atomic     Atomic              Coordinates (Angstroms)
 Number     Number      Type              X           Y           Z
 ---------------------------------------------------------------------
    1          6             0        2.072991    2.471584   -1.071006
    2          6             0       -0.462280    1.510467   -1.464937
    3          6             0       -3.019666    0.593545   -1.044917
    4          6             0       -5.719770   -0.086619   -1.258280
    5          6             0        2.860132   -0.338752   -0.192876
    6          6             0        0.276137   -1.113159   -0.713609
    7          6             0       -2.135409   -1.852500   -1.285434
    8         22             0       -3.874361   -0.905680   -2.275949
    9         22             0       -1.414691   -0.202167   -0.378785
   10         22             0        1.094608    0.801874   -0.301725
   11         22             0        3.882429    1.626638   -0.101621
   12         22             0       -4.548596    0.999674   -0.050487
   13          1             0       -4.607540    0.992365    1.570065
   14         22             0       -6.660299    1.815654   -1.344288
   15          1             0       -7.235741    1.172192   -2.696431
   16          1             0       -6.861102    1.440670    0.221179
   17         22             0        4.464441   -1.146052   -0.982170
   18          1             0        5.230342   -1.976893    0.176808
   19         22             0        7.092902   -0.040185   -1.003302
   20          1             0        6.780818   -0.390676   -2.562792
   21          1             0        6.390140   -0.683210    0.322771
   22         22             0       -5.716055   -1.638168    0.061214
   23          1             0       -7.019130   -2.089393   -0.770567
   24          6             0        4.493563    3.388885   -0.867496
   25          1             0        5.369405    3.821902   -0.439645
   26          1             0        4.644235    3.316738   -1.914945
   27          6             0        5.204308    0.532303   -1.316985
   28          1             0        5.059617    0.970339   -2.277522
   29          6             0       -4.687002   -2.698955   -1.298861
   30          1             0       -5.357525   -3.373759   -1.775055
   31         22             0        1.955975   -1.707057   -1.321809
   32          1             0        2.226429   -1.554541   -2.913738
   33         22             0        2.780660    4.352887   -0.422617
   34          1             0        2.080124    5.251093   -1.579330
   35         22             0        0.233490    3.378082   -0.897475
   36          1             0       -0.629845    3.298305    0.475088
   37         22             0       -2.239541    2.359112   -1.221345
   38          1             0       -2.870955    3.389171   -2.290703
   39         22             0       -0.395841   -2.630543   -2.044369
   40          1             0        0.350117   -3.741844   -1.113056
   41         22             0       -2.985683   -3.599377   -0.798764
   42          1             0       -2.613249   -4.674029   -1.954962
   43         17             0       -6.805659   -2.208005    2.004990
   44         17             0        7.812028   -2.226632   -1.295595
   45         17             0        1.625177    4.137052    1.578452
   46         17             0       -0.795094    4.223972   -2.791460
   47         17             0       -2.228002    3.416202    0.839397
   48         17             0       -4.912778    3.156937   -0.776964
   49         17             0        4.227444   -2.546213   -2.801706
   50         17             0        2.416899   -3.896383   -0.760564
   51         17             0        0.828321   -1.777784   -3.799421
   52         17             0       -2.538597   -4.683893    1.190427
   53          1             0       -8.197360    2.246699   -1.183821
   54          6             0        1.377344   -0.845949    3.294160
   55          1             0        0.700048   -1.505574    3.732955
   56          8             0       -2.142053    0.711381    4.469309
   57          1             0       -2.723045    1.047328    3.859079
   58          1             0       -1.227551    0.775686    4.233009
   59          8             0       -2.986486   -0.823751    2.686968
   60          1             0       -3.376039   -0.472519    1.875454
   61          1             0       -2.055696   -0.867241    2.556414
   62          8             0        4.510675    1.705074    2.444826
   63          1             0        4.010214    0.875926    2.309471
   64          1             0        3.896178    2.461985    2.372573
   65          8             0        2.937068   -0.982551    4.769731
   66          1             0        3.613104   -1.572998    4.459625
   67          1             0        3.303030   -0.103639    4.921634
   68          8             0       -0.349553   -2.199332    4.394981
   69          1             0       -0.984855   -1.530258    4.705768
   70          1             0       -0.017535   -2.694456    5.113227
   71         35             0        2.854150   -0.939939    2.088559
   72         35             0        0.860843    0.922533    3.693370
   73         35             0        0.009889   -1.006123    2.046950
 ---------------------------------------------------------------------
 Rotational constants (GHZ):      0.0358677      0.0193379      0.0176250
 Standard basis: LANL2DZ (5D, 7F)
 There are   636 symmetry adapted basis functions of A   symmetry.
 Integral buffers will be    262144 words long.
 Raffenetti 2 integral format.
 Two-electron integral symmetry is turned on.
   636 basis functions,  1467 primitive gaussians,   666 cartesian basis functions
   203 alpha electrons      203 beta electrons
       nuclear repulsion energy      8193.4505983715 Hartrees.


 Warning!  Cl atom   48 may be hypervalent but has no d functions.


 NAtoms=   73 NActive=   73 NUniq=   73 SFac= 1.00D+00 NAtFMM=   60 Big=T
 One-electron integrals computed using PRISM.
   1 Symmetry operations used in ECPInt.
 ECPInt:  NShTT=   48205 NPrTT=  248991 LenC2=   42581 LenP2D=  135695.
 LDataN:  DoStor=F MaxTD1= 5 Len=  102
 LDataN:  DoStor=T MaxTD1= 5 Len=  102
 NBasis=   636 RedAO= T  NBF=   636
 NBsUse=   636 1.00D-06 NBFU=   636
 Harris functional with IExCor=  402 diagonalized for initial guess.
 ExpMin= 1.60D-02 ExpMax= 7.82D+03 ExpMxC= 2.73D+02 IAcc=3 IRadAn=         5 AccDes= 0.00D+00
 HarFok:  IExCor= 402 AccDes= 0.00D+00 IRadAn=         5 IDoV=1
 ScaDFX=  1.000000  1.000000  1.000000  1.000000
 Initial guess orbital symmetries:
       Occupied  (A) (A) (A) (A) (A) (A) (A) (A) (A) (A) (A) (A)
                 (A) (A) (A) (A) (A) (A) (A) (A) (A) (A) (A) (A)
                 (A) (A) (A) (A) (A) (A) (A) (A) (A) (A) (A) (A)
                 (A) (A) (A) (A) (A) (A) (A) (A) (A) (A) (A) (A)
                 (A) (A) (A) (A) (A) (A) (A) (A) (A) (A) (A) (A)
                 (A) (A) (A) (A) (A) (A) (A) (A) (A) (A) (A) (A)
                 (A) (A) (A) (A) (A) (A) (A) (A) (A) (A) (A) (A)
                 (A) (A) (A) (A) (A) (A) (A) (A) (A) (A) (A) (A)
                 (A) (A) (A) (A) (A) (A) (A) (A) (A) (A) (A) (A)
                 (A) (A) (A) (A) (A) (A) (A) (A) (A) (A) (A) (A)
                 (A) (A) (A) (A) (A) (A) (A) (A) (A) (A) (A) (A)
                 (A) (A) (A) (A) (A) (A) (A) (A) (A) (A) (A) (A)
                 (A) (A) (A) (A) (A) (A) (A) (A) (A) (A) (A) (A)
                 (A) (A) (A) (A) (A) (A) (A) (A) (A) (A) (A) (A)
                 (A) (A) (A) (A) (A) (A) (A) (A) (A) (A) (A) (A)
                 (A) (A) (A) (A) (A) (A) (A) (A) (A) (A) (A) (A)
                 (A) (A) (A) (A) (A) (A) (A) (A) (A) (A) (A)
       Virtual   (A) (A) (A) (A) (A) (A) (A) (A) (A) (A) (A) (A)
                 (A) (A) (A) (A) (A) (A) (A) (A) (A) (A) (A) (A)
                 (A) (A) (A) (A) (A) (A) (A) (A) (A) (A) (A) (A)
                 (A) (A) (A) (A) (A) (A) (A) (A) (A) (A) (A) (A)
                 (A) (A) (A) (A) (A) (A) (A) (A) (A) (A) (A) (A)
                 (A) (A) (A) (A) (A) (A) (A) (A) (A) (A) (A) (A)
                 (A) (A) (A) (A) (A) (A) (A) (A) (A) (A) (A) (A)
                 (A) (A) (A) (A) (A) (A) (A) (A) (A) (A) (A) (A)
                 (A) (A) (A) (A) (A) (A) (A) (A) (A) (A) (A) (A)
                 (A) (A) (A) (A) (A) (A) (A) (A) (A) (A) (A) (A)
                 (A) (A) (A) (A) (A) (A) (A) (A) (A) (A) (A) (A)
                 (A) (A) (A) (A) (A) (A) (A) (A) (A) (A) (A) (A)
                 (A) (A) (A) (A) (A) (A) (A) (A) (A) (A) (A) (A)
                 (A) (A) (A) (A) (A) (A) (A) (A) (A) (A) (A) (A)
                 (A) (A) (A) (A) (A) (A) (A) (A) (A) (A) (A) (A)
                 (A) (A) (A) (A) (A) (A) (A) (A) (A) (A) (A) (A)
                 (A) (A) (A) (A) (A) (A) (A) (A) (A) (A) (A) (A)
                 (A) (A) (A) (A) (A) (A) (A) (A) (A) (A) (A) (A)
                 (A) (A) (A) (A) (A) (A) (A) (A) (A) (A) (A) (A)
                 (A) (A) (A) (A) (A) (A) (A) (A) (A) (A) (A) (A)
                 (A) (A) (A) (A) (A) (A) (A) (A) (A) (A) (A) (A)
                 (A) (A) (A) (A) (A) (A) (A) (A) (A) (A) (A) (A)
                 (A) (A) (A) (A) (A) (A) (A) (A) (A) (A) (A) (A)
                 (A) (A) (A) (A) (A) (A) (A) (A) (A) (A) (A) (A)
                 (A) (A) (A) (A) (A) (A) (A) (A) (A) (A) (A) (A)
                 (A) (A) (A) (A) (A) (A) (A) (A) (A) (A) (A) (A)
                 (A) (A) (A) (A) (A) (A) (A) (A) (A) (A) (A) (A)
                 (A) (A) (A) (A) (A) (A) (A) (A) (A) (A) (A) (A)
                 (A) (A) (A) (A) (A) (A) (A) (A) (A) (A) (A) (A)
                 (A) (A) (A) (A) (A) (A) (A) (A) (A) (A) (A) (A)
                 (A) (A) (A) (A) (A) (A) (A) (A) (A) (A) (A) (A)
                 (A) (A) (A) (A) (A) (A) (A) (A) (A) (A) (A) (A)
                 (A) (A) (A) (A) (A) (A) (A) (A) (A) (A) (A) (A)
                 (A) (A) (A) (A) (A) (A) (A) (A) (A) (A) (A) (A)
                 (A) (A) (A) (A) (A) (A) (A) (A) (A) (A) (A) (A)
                 (A) (A) (A) (A) (A) (A) (A) (A) (A) (A) (A) (A)
                 (A)
 The electronic state of the initial guess is 1-A.
 Requested convergence on RMS density matrix=1.00D-04 within 128 cycles.
 Requested convergence on MAX density matrix=1.00D-02.
 Requested convergence on             energy=1.00D-02.
 No special actions if energy rises.
 EnCoef did     5 forward-backward iterations
 EnCoef did     2 forward-backward iterations
 EnCoef did   100 forward-backward iterations
 EnCoef did   100 forward-backward iterations
 EnCoef did   100 forward-backward iterations
 EnCoef did     2 forward-backward iterations
 EnCoef did     4 forward-backward iterations
 EnCoef did     8 forward-backward iterations
 EnCoef did   100 forward-backward iterations
 EnCoef did     4 forward-backward iterations
 EnCoef did     3 forward-backward iterations
 EnCoef did     7 forward-backward iterations
 EnCoef did     4 forward-backward iterations
 EnCoef did     5 forward-backward iterations
 EnCoef did     4 forward-backward iterations
 EnCoef did     6 forward-backward iterations
 EnCoef did     4 forward-backward iterations
 Restarting incremental Fock formation.
 Matrix for removal  7 Erem= -1556.73703413778     Crem= 0.000D+00
 EnCoef did     6 forward-backward iterations
 Matrix for removal  3 Erem= -1607.65221819763     Crem= 0.000D+00
 Matrix for removal  4 Erem= -1776.39613915524     Crem= 0.000D+00
 Matrix for removal  5 Erem= -1826.74818064737     Crem= 0.000D+00
 SCF Done:  E(RB+HF-LYP) =  -1872.51336830     A.U. after   23 cycles
             Convg  =    0.8720D-04             -V/T =  2.4936
             S**2   =   0.0000

 **********************************************************************

            Population analysis using the SCF density.

 **********************************************************************

 Orbital symmetries:
       Occupied  (A) (A) (A) (A) (A) (A) (A) (A) (A) (A) (A) (A)
                 (A) (A) (A) (A) (A) (A) (A) (A) (A) (A) (A) (A)
                 (A) (A) (A) (A) (A) (A) (A) (A) (A) (A) (A) (A)
                 (A) (A) (A) (A) (A) (A) (A) (A) (A) (A) (A) (A)
                 (A) (A) (A) (A) (A) (A) (A) (A) (A) (A) (A) (A)
                 (A) (A) (A) (A) (A) (A) (A) (A) (A) (A) (A) (A)
                 (A) (A) (A) (A) (A) (A) (A) (A) (A) (A) (A) (A)
                 (A) (A) (A) (A) (A) (A) (A) (A) (A) (A) (A) (A)
                 (A) (A) (A) (A) (A) (A) (A) (A) (A) (A) (A) (A)
                 (A) (A) (A) (A) (A) (A) (A) (A) (A) (A) (A) (A)
                 (A) (A) (A) (A) (A) (A) (A) (A) (A) (A) (A) (A)
                 (A) (A) (A) (A) (A) (A) (A) (A) (A) (A) (A) (A)
                 (A) (A) (A) (A) (A) (A) (A) (A) (A) (A) (A) (A)
                 (A) (A) (A) (A) (A) (A) (A) (A) (A) (A) (A) (A)
                 (A) (A) (A) (A) (A) (A) (A) (A) (A) (A) (A) (A)
                 (A) (A) (A) (A) (A) (A) (A) (A) (A) (A) (A) (A)
                 (A) (A) (A) (A) (A) (A) (A) (A) (A) (A) (A)
       Virtual   (A) (A) (A) (A) (A) (A) (A) (A) (A) (A) (A) (A)
                 (A) (A) (A) (A) (A) (A) (A) (A) (A) (A) (A) (A)
                 (A) (A) (A) (A) (A) (A) (A) (A) (A) (A) (A) (A)
                 (A) (A) (A) (A) (A) (A) (A) (A) (A) (A) (A) (A)
                 (A) (A) (A) (A) (A) (A) (A) (A) (A) (A) (A) (A)
                 (A) (A) (A) (A) (A) (A) (A) (A) (A) (A) (A) (A)
                 (A) (A) (A) (A) (A) (A) (A) (A) (A) (A) (A) (A)
                 (A) (A) (A) (A) (A) (A) (A) (A) (A) (A) (A) (A)
                 (A) (A) (A) (A) (A) (A) (A) (A) (A) (A) (A) (A)
                 (A) (A) (A) (A) (A) (A) (A) (A) (A) (A) (A) (A)
                 (A) (A) (A) (A) (A) (A) (A) (A) (A) (A) (A) (A)
                 (A) (A) (A) (A) (A) (A) (A) (A) (A) (A) (A) (A)
                 (A) (A) (A) (A) (A) (A) (A) (A) (A) (A) (A) (A)
                 (A) (A) (A) (A) (A) (A) (A) (A) (A) (A) (A) (A)
                 (A) (A) (A) (A) (A) (A) (A) (A) (A) (A) (A) (A)
                 (A) (A) (A) (A) (A) (A) (A) (A) (A) (A) (A) (A)
                 (A) (A) (A) (A) (A) (A) (A) (A) (A) (A) (A) (A)
                 (A) (A) (A) (A) (A) (A) (A) (A) (A) (A) (A) (A)
                 (A) (A) (A) (A) (A) (A) (A) (A) (A) (A) (A) (A)
                 (A) (A) (A) (A) (A) (A) (A) (A) (A) (A) (A) (A)
                 (A) (A) (A) (A) (A) (A) (A) (A) (A) (A) (A) (A)
                 (A) (A) (A) (A) (A) (A) (A) (A) (A) (A) (A) (A)
                 (A) (A) (A) (A) (A) (A) (A) (A) (A) (A) (A) (A)
                 (A) (A) (A) (A) (A) (A) (A) (A) (A) (A) (A) (A)
                 (A) (A) (A) (A) (A) (A) (A) (A) (A) (A) (A) (A)
                 (A) (A) (A) (A) (A) (A) (A) (A) (A) (A) (A) (A)
                 (A) (A) (A) (A) (A) (A) (A) (A) (A) (A) (A) (A)
                 (A) (A) (A) (A) (A) (A) (A) (A) (A) (A) (A) (A)
                 (A) (A) (A) (A) (A) (A) (A) (A) (A) (A) (A) (A)
                 (A) (A) (A) (A) (A) (A) (A) (A) (A) (A) (A) (A)
                 (A) (A) (A) (A) (A) (A) (A) (A) (A) (A) (A) (A)
                 (A) (A) (A) (A) (A) (A) (A) (A) (A) (A) (A) (A)
                 (A) (A) (A) (A) (A) (A) (A) (A) (A) (A) (A) (A)
                 (A) (A) (A) (A) (A) (A) (A) (A) (A) (A) (A) (A)
                 (A) (A) (A) (A) (A) (A) (A) (A) (A) (A) (A) (A)
                 (A) (A) (A) (A) (A) (A) (A) (A) (A) (A) (A) (A)
                 (A)
 The electronic state is 1-A.
 Alpha  occ. eigenvalues --  -19.25214 -19.21277 -19.20386 -19.15750 -19.12969
 Alpha  occ. eigenvalues --  -10.33124 -10.20695 -10.20457 -10.19879 -10.19806
 Alpha  occ. eigenvalues --  -10.18760 -10.18722 -10.18592 -10.17967 -10.17940
 Alpha  occ. eigenvalues --  -10.17467  -2.48229  -2.46591  -2.45481  -2.44462
 Alpha  occ. eigenvalues --   -2.44240  -2.43998  -2.43974  -2.43934  -2.43621
 Alpha  occ. eigenvalues --   -2.43595  -2.43341  -2.43139  -2.42342  -2.41505
 Alpha  occ. eigenvalues --   -2.40510  -1.61329  -1.59508  -1.59353  -1.59156
 Alpha  occ. eigenvalues --   -1.58145  -1.58096  -1.57949  -1.57613  -1.57482
 Alpha  occ. eigenvalues --   -1.57481  -1.56886  -1.56871  -1.56728  -1.56677
 Alpha  occ. eigenvalues --   -1.56585  -1.56465  -1.56439  -1.56371  -1.56350
 Alpha  occ. eigenvalues --   -1.56194  -1.56132  -1.56086  -1.55997  -1.55967
 Alpha  occ. eigenvalues --   -1.55904  -1.55852  -1.55791  -1.55568  -1.55468
 Alpha  occ. eigenvalues --   -1.55442  -1.55253  -1.55146  -1.55112  -1.54832
 Alpha  occ. eigenvalues --   -1.54788  -1.54718  -1.54638  -1.54578  -1.54126
 Alpha  occ. eigenvalues --   -1.53979  -1.53796  -1.53404  -1.53068  -1.52764
 Alpha  occ. eigenvalues --   -1.51969  -1.13129  -1.10755  -1.10430  -1.05818
 Alpha  occ. eigenvalues --   -1.03429  -1.00363  -0.88747  -0.87411  -0.86809
 Alpha  occ. eigenvalues --   -0.85441  -0.84265  -0.84105  -0.80373  -0.79901
 Alpha  occ. eigenvalues --   -0.78502  -0.77774  -0.77243  -0.76042  -0.71311
 Alpha  occ. eigenvalues --   -0.70172  -0.66111  -0.65889  -0.65264  -0.64184
 Alpha  occ. eigenvalues --   -0.63001  -0.62944  -0.62195  -0.60966  -0.60255
 Alpha  occ. eigenvalues --   -0.59745  -0.58964  -0.58632  -0.58522  -0.57988
 Alpha  occ. eigenvalues --   -0.56683  -0.51635  -0.51020  -0.49257  -0.48750
 Alpha  occ. eigenvalues --   -0.47766  -0.45794  -0.45506  -0.45329  -0.44315
 Alpha  occ. eigenvalues --   -0.44145  -0.43255  -0.42774  -0.42585  -0.42455
 Alpha  occ. eigenvalues --   -0.42314  -0.41350  -0.41209  -0.40958  -0.40409
 Alpha  occ. eigenvalues --   -0.40145  -0.40041  -0.39658  -0.39390  -0.39202
 Alpha  occ. eigenvalues --   -0.38925  -0.38823  -0.38636  -0.38539  -0.38149
 Alpha  occ. eigenvalues --   -0.37939  -0.37694  -0.37396  -0.37316  -0.37069
 Alpha  occ. eigenvalues --   -0.36922  -0.36656  -0.36491  -0.36241  -0.35881
 Alpha  occ. eigenvalues --   -0.35616  -0.35349  -0.35144  -0.35059  -0.34939
 Alpha  occ. eigenvalues --   -0.34795  -0.34598  -0.34472  -0.34330  -0.34160
 Alpha  occ. eigenvalues --   -0.33961  -0.33614  -0.33371  -0.33256  -0.33075
 Alpha  occ. eigenvalues --   -0.32950  -0.32856  -0.32611  -0.32319  -0.32196
 Alpha  occ. eigenvalues --   -0.32140  -0.31925  -0.31668  -0.31519  -0.31415
 Alpha  occ. eigenvalues --   -0.31353  -0.31072  -0.30971  -0.30638  -0.30534
 Alpha  occ. eigenvalues --   -0.30323  -0.30203  -0.30032  -0.29851  -0.29543
 Alpha  occ. eigenvalues --   -0.29344  -0.29049  -0.28798  -0.28547  -0.27874
 Alpha  occ. eigenvalues --   -0.27486  -0.27145  -0.26884  -0.26642  -0.26108
 Alpha  occ. eigenvalues --   -0.25946  -0.25498  -0.24974  -0.24700  -0.24400
 Alpha  occ. eigenvalues --   -0.23357  -0.22737  -0.21595
 Alpha virt. eigenvalues --   -0.17824  -0.16570  -0.16237  -0.15528  -0.15178
 Alpha virt. eigenvalues --   -0.15096  -0.14739  -0.14556  -0.14117  -0.13829
 Alpha virt. eigenvalues --   -0.13789  -0.13618  -0.13560  -0.13401  -0.13018
 Alpha virt. eigenvalues --   -0.12837  -0.12478  -0.12326  -0.12149  -0.11992
 Alpha virt. eigenvalues --   -0.11879  -0.11420  -0.11220  -0.11127  -0.10990
 Alpha virt. eigenvalues --   -0.10862  -0.10809  -0.10670  -0.10453  -0.10069
 Alpha virt. eigenvalues --   -0.09953  -0.09788  -0.09495  -0.09210  -0.09130
 Alpha virt. eigenvalues --   -0.08776  -0.08680  -0.08546  -0.08153  -0.08062
 Alpha virt. eigenvalues --   -0.07724  -0.07653  -0.07481  -0.07391  -0.07059
 Alpha virt. eigenvalues --   -0.06924  -0.06605  -0.06505  -0.06063  -0.05552
 Alpha virt. eigenvalues --   -0.05448  -0.05291  -0.05024  -0.04544  -0.04342
 Alpha virt. eigenvalues --   -0.03778  -0.03665  -0.03494  -0.03048  -0.02964
 Alpha virt. eigenvalues --   -0.02667  -0.02153  -0.01767  -0.01518  -0.01308
 Alpha virt. eigenvalues --   -0.01214  -0.01036  -0.00928  -0.00617  -0.00438
 Alpha virt. eigenvalues --   -0.00364  -0.00182   0.00041   0.00170   0.00292
 Alpha virt. eigenvalues --    0.00391   0.00620   0.00917   0.00958   0.01319
 Alpha virt. eigenvalues --    0.01403   0.01609   0.01726   0.01931   0.02042
 Alpha virt. eigenvalues --    0.02340   0.02419   0.02538   0.02599   0.02914
 Alpha virt. eigenvalues --    0.02951   0.03060   0.03198   0.03300   0.03516
 Alpha virt. eigenvalues --    0.03652   0.03829   0.03958   0.04187   0.04311
 Alpha virt. eigenvalues --    0.04457   0.04538   0.04652   0.04790   0.04990
 Alpha virt. eigenvalues --    0.05173   0.05308   0.05434   0.05647   0.05832
 Alpha virt. eigenvalues --    0.05882   0.05926   0.06159   0.06314   0.06575
 Alpha virt. eigenvalues --    0.06781   0.06820   0.07126   0.07224   0.07272
 Alpha virt. eigenvalues --    0.07578   0.07808   0.07899   0.08092   0.08188
 Alpha virt. eigenvalues --    0.08524   0.08696   0.09163   0.09257   0.09602
 Alpha virt. eigenvalues --    0.09845   0.10157   0.10250   0.10425   0.10973
 Alpha virt. eigenvalues --    0.11059   0.11448   0.11728   0.11933   0.12048
 Alpha virt. eigenvalues --    0.12439   0.12735   0.12957   0.13147   0.13358
 Alpha virt. eigenvalues --    0.13421   0.13531   0.13996   0.14305   0.14506
 Alpha virt. eigenvalues --    0.14941   0.15055   0.15206   0.15294   0.15528
 Alpha virt. eigenvalues --    0.15782   0.16057   0.16193   0.16461   0.16637
 Alpha virt. eigenvalues --    0.16905   0.17058   0.17343   0.17547   0.17827
 Alpha virt. eigenvalues --    0.18103   0.18322   0.18602   0.18744   0.19060
 Alpha virt. eigenvalues --    0.19152   0.19461   0.19645   0.19950   0.20356
 Alpha virt. eigenvalues --    0.20489   0.20752   0.21305   0.21655   0.22276
 Alpha virt. eigenvalues --    0.22337   0.22798   0.23245   0.23480   0.23893
 Alpha virt. eigenvalues --    0.24157   0.24402   0.24744   0.24961   0.25084
 Alpha virt. eigenvalues --    0.25327   0.26039   0.26208   0.26859   0.27508
 Alpha virt. eigenvalues --    0.27710   0.28328   0.28996   0.29228   0.29566
 Alpha virt. eigenvalues --    0.29785   0.29824   0.30530   0.30728   0.30737
 Alpha virt. eigenvalues --    0.31247   0.31609   0.31658   0.32199   0.32490
 Alpha virt. eigenvalues --    0.33180   0.33276   0.33918   0.34430   0.34588
 Alpha virt. eigenvalues --    0.34879   0.35167   0.35522   0.35902   0.36421
 Alpha virt. eigenvalues --    0.36471   0.36779   0.37022   0.37102   0.37436
 Alpha virt. eigenvalues --    0.37694   0.37973   0.38344   0.38435   0.38678
 Alpha virt. eigenvalues --    0.38868   0.39127   0.39508   0.39677   0.39859
 Alpha virt. eigenvalues --    0.40015   0.40285   0.40761   0.41157   0.41297
 Alpha virt. eigenvalues --    0.41413   0.41980   0.42128   0.42567   0.42666
 Alpha virt. eigenvalues --    0.42754   0.43114   0.43528   0.43923   0.44085
 Alpha virt. eigenvalues --    0.44687   0.44942   0.45246   0.45631   0.45885
 Alpha virt. eigenvalues --    0.46227   0.46678   0.47062   0.47294   0.48158
 Alpha virt. eigenvalues --    0.48374   0.48691   0.49018   0.49519   0.49818
 Alpha virt. eigenvalues --    0.49913   0.50172   0.51082   0.51630   0.52030
 Alpha virt. eigenvalues --    0.52134   0.52351   0.52815   0.53246   0.53987
 Alpha virt. eigenvalues --    0.54134   0.54359   0.54855   0.54961   0.55377
 Alpha virt. eigenvalues --    0.56198   0.56522   0.57169   0.57686   0.57989
 Alpha virt. eigenvalues --    0.58873   0.59974   0.60427   0.60666   0.61197
 Alpha virt. eigenvalues --    0.61769   0.62381   0.62926   0.63120   0.63683
 Alpha virt. eigenvalues --    0.63753   0.65072   0.65512   0.66240   0.66371
 Alpha virt. eigenvalues --    0.67005   0.67425   0.67576   0.68119   0.68911
 Alpha virt. eigenvalues --    0.68958   0.69588   0.70172   0.71337   0.71879
 Alpha virt. eigenvalues --    0.72092   0.73564   0.73625   0.74205   0.74623
 Alpha virt. eigenvalues --    0.75070   0.76260   0.76460   0.76650   0.77274
 Alpha virt. eigenvalues --    0.77671   0.78055   0.78597   0.78955   0.79187
 Alpha virt. eigenvalues --    0.80041   0.80886   0.81060   0.81804   0.81954
 Alpha virt. eigenvalues --    0.82470   0.83454   0.83726   0.83862   0.84408
 Alpha virt. eigenvalues --    0.84735   0.85353   0.85785   0.86187   0.86599
 Alpha virt. eigenvalues --    0.86978   0.87635   0.87868   0.88004   0.88984
 Alpha virt. eigenvalues --    0.89277   0.89567   0.90498   0.91114   0.91393
 Alpha virt. eigenvalues --    0.92168   0.93135   0.93630   0.94250   0.95267
 Alpha virt. eigenvalues --    0.95725   0.96016   0.96874   0.98230   1.00098
 Alpha virt. eigenvalues --    1.01439   1.02480   1.03259   1.04264   1.05538
 Alpha virt. eigenvalues --    1.06563   1.08451   1.10124   1.11035   1.12343
 Alpha virt. eigenvalues --    1.13531   1.14331   1.16448   1.16933   1.17557
 Alpha virt. eigenvalues --    1.18190   1.19021   1.19404   1.20269   1.21505
 Alpha virt. eigenvalues --    1.22075   1.23290   1.23687   1.24141   1.24892
 Alpha virt. eigenvalues --    1.26614   1.27973   1.28938   1.29493   1.30005
 Alpha virt. eigenvalues --    1.30508   1.31443   1.33706   1.34356   1.35480
 Alpha virt. eigenvalues --    1.37407   1.37846   1.40728   1.42480   1.46522
 Alpha virt. eigenvalues --    1.65086   1.65779   1.68864   1.75110   1.80452
 Alpha virt. eigenvalues --    6.51362   8.92686   9.67915   9.96930  10.32159
 Alpha virt. eigenvalues --   10.52850  11.05967  11.22564  11.93543  12.20976
 Alpha virt. eigenvalues --   12.79493  13.23049  13.39997  14.47231  15.14187
 Alpha virt. eigenvalues --   15.62301  17.40973  18.26435  19.46224  20.10179
 Alpha virt. eigenvalues --   20.64303  20.69683  20.96655  26.26058  29.87240
 Alpha virt. eigenvalues --   30.82231  33.68598  39.75859
          Condensed to atoms (all electrons):
 Mulliken atomic charges:
              1
     1  C   -0.742778
     2  C   -0.573778
     3  C   -1.183470
     4  C   -0.882364
     5  C   -1.202607
     6  C   -0.770526
     7  C   -1.227490
     8  Ti   1.131354
     9  Ti   1.205951
    10  Ti   0.928096
    11  Ti   0.699511
    12  Ti   0.764867
    13  H   -0.135753
    14  Ti   0.402452
    15  H   -0.074062
    16  H   -0.040228
    17  Ti   0.600502
    18  H   -0.094983
    19  Ti   0.547765
    20  H    0.000667
    21  H   -0.011795
    22  Ti   0.572705
    23  H   -0.002500
    24  C   -1.015113
    25  H    0.245923
    26  H    0.321206
    27  C   -1.193323
    28  H    0.336959
    29  C   -1.103068
    30  H    0.296885
    31  Ti   0.452349
    32  H   -0.068475
    33  Ti   0.557052
    34  H   -0.111654
    35  Ti   0.741025
    36  H   -0.143517
    37  Ti   0.221579
    38  H   -0.037187
    39  Ti   0.875283
    40  H   -0.073215
    41  Ti   0.861195
    42  H   -0.163330
    43  Cl  -0.202882
    44  Cl  -0.209648
    45  Cl  -0.226300
    46  Cl  -0.150873
    47  Cl  -0.098673
    48  Cl  -0.138849
    49  Cl  -0.102940
    50  Cl  -0.121975
    51  Cl  -0.054813
    52  Cl  -0.242714
    53  H   -0.090090
    54  C   -0.895016
    55  H    0.467430
    56  O   -0.690189
    57  H    0.405926
    58  H    0.310420
    59  O   -0.597537
    60  H    0.366910
    61  H    0.328487
    62  O   -0.637723
    63  H    0.364539
    64  H    0.430739
    65  O   -0.636912
    66  H    0.405306
    67  H    0.404401
    68  O   -0.704432
    69  H    0.433612
    70  H    0.413453
    71  Br   0.286602
    72  Br   0.196352
    73  Br   0.075279
 Sum of Mulliken charges=   0.00000
 Atomic charges with hydrogens summed into heavy atoms:
              1
     1  C   -0.742778
     2  C   -0.573778
     3  C   -1.183470
     4  C   -0.882364
     5  C   -1.202607
     6  C   -0.770526
     7  C   -1.227490
     8  Ti   1.131354
     9  Ti   1.205951
    10  Ti   0.928096
    11  Ti   0.699511
    12  Ti   0.629114
    13  H    0.000000
    14  Ti   0.198072
    15  H    0.000000
    16  H    0.000000
    17  Ti   0.505519
    18  H    0.000000
    19  Ti   0.536637
    20  H    0.000000
    21  H    0.000000
    22  Ti   0.570205
    23  H    0.000000
    24  C   -0.447984
    25  H    0.000000
    26  H    0.000000
    27  C   -0.856364
    28  H    0.000000
    29  C   -0.806183
    30  H    0.000000
    31  Ti   0.383874
    32  H    0.000000
    33  Ti   0.445398
    34  H    0.000000
    35  Ti   0.597508
    36  H    0.000000
    37  Ti   0.184393
    38  H    0.000000
    39  Ti   0.802067
    40  H    0.000000
    41  Ti   0.697865
    42  H    0.000000
    43  Cl  -0.202882
    44  Cl  -0.209648
    45  Cl  -0.226300
    46  Cl  -0.150873
    47  Cl  -0.098673
    48  Cl  -0.138849
    49  Cl  -0.102940
    50  Cl  -0.121975
    51  Cl  -0.054813
    52  Cl  -0.242714
    53  H    0.000000
    54  C   -0.427587
    55  H    0.000000
    56  O    0.026157
    57  H    0.000000
    58  H    0.000000
    59  O    0.097861
    60  H    0.000000
    61  H    0.000000
    62  O    0.157555
    63  H    0.000000
    64  H    0.000000
    65  O    0.172795
    66  H    0.000000
    67  H    0.000000
    68  O    0.142633
    69  H    0.000000
    70  H    0.000000
    71  Br   0.286602
    72  Br   0.196352
    73  Br   0.075279
 Sum of Mulliken charges=   0.00000
 Electronic spatial extent (au):  <R**2>= 34802.0962
 Charge=     0.0000 electrons
 Dipole moment (field-independent basis, Debye):
    X=    14.7283    Y=     9.7918    Z=     0.0351  Tot=    17.6862
 Quadrupole moment (field-independent basis, Debye-Ang):
   XX=  -576.4371   YY=  -576.8882   ZZ=  -526.7049
   XY=    52.1590   XZ=    72.2994   YZ=     8.4460
 Traceless Quadrupole moment (field-independent basis, Debye-Ang):
   XX=   -16.4270   YY=   -16.8781   ZZ=    33.3052
   XY=    52.1590   XZ=    72.2994   YZ=     8.4460
 Octapole moment (field-independent basis, Debye-Ang**2):
  XXX=  1235.5859  YYY=   158.9692  ZZZ=   369.9642  XYY=   114.2490
  XXY=   444.2328  XXZ=    18.2959  XZZ=   143.6044  YZZ=  -144.9414
  YYZ=   143.8267  XYZ=  -158.0959
 Hexadecapole moment (field-independent basis, Debye-Ang**3):
 XXXX=-49573.0924 YYYY=-19733.3403 ZZZZ=-11454.0114 XXXY=  2091.9988
 XXXZ=  1078.1400 YYYX=   372.8623 YYYZ=   258.2832 ZZZX=  1250.6125
 ZZZY=  -311.4873 XXYY=-11354.2469 XXZZ=-10117.2095 YYZZ= -5289.1371
 XXYZ=  -119.0910 YYXZ=   492.4713 ZZXY=     6.1958
 N-N= 8.193450598372D+03 E-N=-2.048687861288D+04  KE= 1.253677015628D+03
 1|1|UNPC-UNK|SP|RB3LYP|LANL2DZ|C11H29Br3Cl10O5Ti15|PCUSER|13-Apr-2022|
 0||# B3LYP/LANL2DZ GEOM=CONNECTIVITY||Title Card Required||0,1|C,0,-2.
 07299063,2.47158402,1.0710057|C,0,0.46228008,1.51046719,1.46493656|C,0
 ,3.01966563,0.59354511,1.04491665|C,0,5.71977006,-0.08661941,1.2582795
 5|C,0,-2.86013206,-0.33875156,0.19287573|C,0,-0.2761366,-1.11315939,0.
 71360941|C,0,2.13540945,-1.85249995,1.28543382|Ti,0,3.87436058,-0.9056
 7984,2.27594949|Ti,0,1.41469088,-0.20216698,0.37878519|Ti,0,-1.0946076
 9,0.80187366,0.30172542|Ti,0,-3.88242881,1.62663792,0.10162113|Ti,0,4.
 5485956,0.99967363,0.050487|H,0,4.60753979,0.99236498,-1.57006541|Ti,0
 ,6.66029904,1.8156545,1.34428827|H,0,7.23574061,1.17219241,2.69643068|
 H,0,6.86110185,1.44067048,-0.22117925|Ti,0,-4.46444098,-1.14605247,0.9
 8217028|H,0,-5.23034247,-1.97689262,-0.17680774|Ti,0,-7.09290163,-0.04
 018479,1.00330154|H,0,-6.7808177,-0.39067605,2.56279184|H,0,-6.3901397
 6,-0.68321002,-0.32277079|Ti,0,5.71605469,-1.63816805,-0.06121367|H,0,
 7.01912978,-2.08939321,0.77056664|C,0,-4.49356334,3.38888509,0.8674960
 1|H,0,-5.36940477,3.82190176,0.43964453|H,0,-4.64423473,3.3167383,1.91
 494501|C,0,-5.20430787,0.53230268,1.31698481|H,0,-5.05961702,0.9703394
 6,2.27752173|C,0,4.68700214,-2.69895481,1.29886109|H,0,5.35752464,-3.3
 7375875,1.77505475|Ti,0,-1.955975,-1.70705687,1.32180897|H,0,-2.226429
 21,-1.55454106,2.91373849|Ti,0,-2.78065984,4.35288701,0.42261705|H,0,-
 2.08012352,5.25109318,1.57932953|Ti,0,-0.23349015,3.37808221,0.8974746
 7|H,0,0.62984467,3.2983047,-0.47508794|Ti,0,2.23954095,2.35911213,1.22
 134542|H,0,2.87095513,3.38917111,2.29070266|Ti,0,0.39584067,-2.6305431
 8,2.04436937|H,0,-0.35011699,-3.74184389,1.11305634|Ti,0,2.98568348,-3
 .59937747,0.79876361|H,0,2.61324916,-4.67402867,1.95496191|Cl,0,6.8056
 5854,-2.20800516,-2.00498975|Cl,0,-7.81202788,-2.22663204,1.29559541|C
 l,0,-1.62517693,4.13705203,-1.57845194|Cl,0,0.79509441,4.22397203,2.79
 146008|Cl,0,2.22800238,3.41620156,-0.83939707|Cl,0,4.91277845,3.156937
 04,0.77696442|Cl,0,-4.22744398,-2.54621281,2.8017058|Cl,0,-2.41689935,
 -3.89638261,0.76056425|Cl,0,-0.82832139,-1.77778394,3.79942115|Cl,0,2.
 53859672,-4.68389318,-1.19042692|H,0,8.19736031,2.24669947,1.18382143|
 C,0,-1.37734408,-0.84594921,-3.29415997|H,0,-0.70004789,-1.50557408,-3
 .73295479|O,0,2.14205304,0.71138056,-4.46930934|H,0,2.72304484,1.04732
 784,-3.85907861|H,0,1.22755119,0.77568584,-4.23300915|O,0,2.98648556,-
 0.82375066,-2.68696828|H,0,3.37603873,-0.4725186,-1.87545404|H,0,2.055
 69628,-0.86724062,-2.55641359|O,0,-4.51067523,1.70507369,-2.44482628|H
 ,0,-4.01021386,0.87592602,-2.30947082|H,0,-3.89617763,2.46198517,-2.37
 25729|O,0,-2.93706806,-0.98255108,-4.76973103|H,0,-3.61310366,-1.57299
 815,-4.45962451|H,0,-3.30303,-0.10363949,-4.92163379|O,0,0.34955277,-2
 .19933185,-4.39498112|H,0,0.98485518,-1.53025786,-4.70576839|H,0,0.017
 5347,-2.69445641,-5.11322658|Br,0,-2.85415039,-0.93993932,-2.08855914|
 Br,0,-0.8608429,0.92253258,-3.69337046|Br,0,-0.00988856,-1.00612313,-2
 .0469501||Version=x86-Win32-G03RevB.05|State=1-A|HF=-1872.5133683|RMSD
 =8.720e-005|Dipole=-5.7945629,3.8523848,-0.0138074|PG=C01 [X(C11H29Br3
 Cl10O5Ti15)]||@


 Change starts when someone sees the next step.
                            -- William Drayton
 Job cpu time:  0 days  4 hours 12 minutes  5.0 seconds.
 File lengths (MBytes):  RWF=    224 Int=      0 D2E=      0 Chk=     24 Scr=      1
 Normal termination of Gaussian 03 at Wed Apr 13 15:15:19 2022.
