# Supplementary material for: Two-Dimensional MXene as a Promising Adsorbent for Trihalomethanes Removal: A Density-Functional Theory Study
Source: Nanomaterials (Basel). 2024 Feb 29;14(5):454. doi: 10.3390/nano14050454 (PMC10934524; doi:10.3390/nano14050454)
Supplement: Supplementary file 1 [file nanomaterials-14-00454-s001.zip › MXene-Cl-2-CHBr3-TiCenter-H2O-2.out]

 Entering Link 1 = C:\G03W\l1.exe PID=      8392.
  
 Copyright (c) 1988,1990,1992,1993,1995,1998,2003, Gaussian, Inc.
                  All Rights Reserved.
  
 This is the Gaussian(R) 03 program.  It is based on the
 the Gaussian(R) 98 system (copyright 1998, Gaussian, Inc.),
 the Gaussian(R) 94 system (copyright 1995, Gaussian, Inc.),
 the Gaussian 92(TM) system (copyright 1992, Gaussian, Inc.),
 the Gaussian 90(TM) system (copyright 1990, Gaussian, Inc.),
 the Gaussian 88(TM) system (copyright 1988, Gaussian, Inc.),
 the Gaussian 86(TM) system (copyright 1986, Carnegie Mellon
 University), and the Gaussian 82(TM) system (copyright 1983,
 Carnegie Mellon University). Gaussian is a federally registered
 trademark of Gaussian, Inc.
  
 This software contains proprietary and confidential information,
 including trade secrets, belonging to Gaussian, Inc.
  
 This software is provided under written license and may be
 used, copied, transmitted, or stored only in accord with that
 written license.
  
 The following legend is applicable only to US Government
 contracts under DFARS:
  
                    RESTRICTED RIGHTS LEGEND
  
 Use, duplication or disclosure by the US Government is subject
 to restrictions as set forth in subparagraph (c)(1)(ii) of the
 Rights in Technical Data and Computer Software clause at DFARS
 252.227-7013.
  
 Gaussian, Inc.
 Carnegie Office Park, Building 6, Pittsburgh, PA 15106 USA
  
 The following legend is applicable only to US Government
 contracts under FAR:
  
                    RESTRICTED RIGHTS LEGEND
  
 Use, reproduction and disclosure by the US Government is subject
 to restrictions as set forth in subparagraph (c) of the
 Commercial Computer Software - Restricted Rights clause at FAR
 52.227-19.
  
 Gaussian, Inc.
 Carnegie Office Park, Building 6, Pittsburgh, PA 15106 USA
  
  
 ---------------------------------------------------------------
 Warning -- This program may not be used in any manner that
 competes with the business of Gaussian, Inc. or will provide
 assistance to any competitor of Gaussian, Inc.  The licensee
 of this program is prohibited from giving any competitor of
 Gaussian, Inc. access to this program.  By using this program,
 the user acknowledges that Gaussian, Inc. is engaged in the
 business of creating and licensing software in the field of
 computational chemistry and represents and warrants to the
 licensee that it is not a competitor of Gaussian, Inc. and that
 it will not use this program in any manner prohibited above.
 ---------------------------------------------------------------
  

 Cite this work as:
 Gaussian 03, Revision B.05,
 M. J. Frisch, G. W. Trucks, H. B. Schlegel, G. E. Scuseria, 
 M. A. Robb, J. R. Cheeseman, J. A. Montgomery, Jr., T. Vreven, 
 K. N. Kudin, J. C. Burant, J. M. Millam, S. S. Iyengar, J. Tomasi, 
 V. Barone, B. Mennucci, M. Cossi, G. Scalmani, N. Rega, 
 G. A. Petersson, H. Nakatsuji, M. Hada, M. Ehara, K. Toyota, 
 R. Fukuda, J. Hasegawa, M. Ishida, T. Nakajima, Y. Honda, O. Kitao, 
 H. Nakai, M. Klene, X. Li, J. E. Knox, H. P. Hratchian, J. B. Cross, 
 C. Adamo, J. Jaramillo, R. Gomperts, R. E. Stratmann, O. Yazyev, 
 A. J. Austin, R. Cammi, C. Pomelli, J. W. Ochterski, P. Y. Ayala, 
 K. Morokuma, G. A. Voth, P. Salvador, J. J. Dannenberg, 
 V. G. Zakrzewski, S. Dapprich, A. D. Daniels, M. C. Strain, 
 O. Farkas, D. K. Malick, A. D. Rabuck, K. Raghavachari, 
 J. B. Foresman, J. V. Ortiz, Q. Cui, A. G. Baboul, S. Clifford, 
 J. Cioslowski, B. B. Stefanov, G. Liu, A. Liashenko, P. Piskorz, 
 I. Komaromi, R. L. Martin, D. J. Fox, T. Keith, M. A. Al-Laham, 
 C. Y. Peng, A. Nanayakkara, M. Challacombe, P. M. W. Gill, 
 B. Johnson, W. Chen, M. W. Wong, C. Gonzalez, and J. A. Pople, 
 Gaussian, Inc., Pittsburgh PA, 2003.
 
 **********************************************
 Gaussian 03:  x86-Win32-G03RevB.05  8-Nov-2003
                  12-Apr-2022 
 **********************************************
 Default route:  MaxDisk=2000MB
 ---------------------------------
 # b3lyp/lanl2dz geom=connectivity
 ---------------------------------
 1/38=1,57=2/1;
 2/17=6,18=5,40=1/2;
 3/5=6,6=3,11=2,16=1,25=1,30=1,74=-5/1,2,3;
 4//1;
 5/5=2,32=1,38=5/2;
 6/7=2,8=2,9=2,10=2,28=1/1;
 99/5=1,9=1/99;
 -------------------
 Title Card Required
 -------------------
 Symbolic Z-matrix:
 Charge =  0 Multiplicity = 1
 C                    -2.63331   2.45903   0.30529 
 C                    -0.08431   1.60304   0.81024 
 C                     2.71419   0.90506   0.38993 
 C                     5.53639   0.12335   0.44834 
 C                    -3.37841  -0.31593  -0.53636 
 C                    -0.68157  -1.18443  -0.09528 
 C                     1.85869  -1.52433   0.79472 
 Ti                    3.7067   -0.61114   1.55269 
 Ti                    0.97088  -0.01521  -0.15235 
 Ti                   -1.57558   0.798    -0.52774 
 Ti                   -4.45645   1.60951  -0.69985 
 Ti                    4.33611   1.34253  -0.63141 
 H                     4.35978   1.39698  -2.26271 
 Ti                    6.70005   1.8548    0.49367 
 H                     7.12045   1.32994   1.96583 
 H                     6.88819   1.53201  -1.07855 
 Ti                   -5.1258   -1.0718    0.22635 
 H                    -5.83716  -1.92531  -0.9567 
 Ti                   -7.91085   0.59037   0.08565 
 H                    -7.92889   0.2744    1.67456 
 H                    -7.44301  -0.15653  -1.28233 
 Ti                    5.44197  -1.36249  -0.91701 
 H                     6.78304  -1.84849  -0.14832 
 C                    -5.10888   3.33809   0.13901 
 H                    -5.99571   3.78072  -0.27322 
 H                    -5.28547   3.21533   1.19063 
 C                    -5.89177   0.66342   0.47531 
 H                    -5.75374   1.06441   1.45846 
 C                     4.45667  -2.37834   0.49706 
 H                     5.17454  -3.06023   0.91088 
 Ti                   -2.44353  -1.52198   0.73157 
 H                    -2.61028  -1.10695   2.28149 
 Ti                   -3.4487    4.35607  -0.22581 
 H                    -2.76825   5.21276   0.99229 
 Ti                   -0.84315   3.42212   0.17815 
 H                     0.08651   3.32892  -1.14062 
 Ti                    1.71543   2.56553   0.73874 
 H                     2.1889    3.4832    1.97149 
 Ti                    0.11805  -2.05725   1.69936 
 H                    -0.64361  -3.40268   1.19613 
 Ti                    2.71025  -3.28284   0.18969 
 H                     2.49934  -4.37153   1.3655 
 Cl                    6.46868  -1.86447  -2.91086 
 Cl                   -9.55598  -1.03135   0.20082 
 Cl                   -2.32799   4.26246  -2.24094 
 Cl                   -0.0313    4.49436   2.05744 
 Cl                    1.73437   3.90162  -1.1514 
 Cl                    4.88741   3.45189   0.12223 
 Cl                   -5.07182  -2.40875   2.09752 
 Cl                   -3.06905  -3.74098   0.5398 
 Cl                   -1.03522  -0.58898   3.04712 
 Cl                    2.15112  -4.38387  -1.77275 
 H                     8.24719   2.317     0.41244 
 C                    -0.13773  -0.17043  -5.181 
 H                     0.67202  -0.784    -5.38895 
 O                     3.33978   1.93808  -4.7959 
 H                     4.16025   1.49537  -4.45956 
 H                     2.59479   1.45541  -4.47763 
 O                     0.60249  -3.01546  -2.39307 
 H                     0.17921  -3.70279  -2.00173 
 H                    -0.02223  -2.60955  -2.97007 
 O                    -3.34902   2.53695  -5.23365 
 H                    -2.85166   1.75577  -5.5235 
 H                    -3.64218   2.4054   -4.31535 
 O                     0.41373   1.58964  -6.25164 
 H                     0.02084   1.57377  -7.14527 
 H                     0.08926   2.33597  -5.77413 
 O                     1.90876  -1.52165  -5.36908 
 H                     2.2151   -1.48807  -4.45397 
 H                     2.58986  -1.18512  -5.9678 
 Br                   -1.75064   0.03133  -6.17188 
 Br                    0.94244   0.38485  -3.77172 
 Br                   -1.20668  -1.48197  -4.38735 
 
 Stoichiometry    C11H29Br3Cl10O5Ti15
 Framework group  C1[X(C11H29Br3Cl10O5Ti15)]
 Deg. of freedom   213
 Full point group                 C1      NOp   1
 Largest Abelian subgroup         C1      NOp   1
 Largest concise Abelian subgroup C1      NOp   1
                         Standard orientation:                         
 ---------------------------------------------------------------------
 Center     Atomic     Atomic              Coordinates (Angstroms)
 Number     Number      Type              X           Y           Z
 ---------------------------------------------------------------------
    1          6             0        2.519107   -1.696557   -1.725267
    2          6             0       -0.017410   -2.067915   -0.769599
    3          6             0       -2.848157   -1.617900   -0.240658
    4          6             0       -5.679255   -1.600863    0.510262
    5          6             0        3.160498   -0.030237    0.678056
    6          6             0        0.472768   -0.345305    1.626027
    7          6             0       -2.023978   -1.236158    2.203246
    8         22             0       -3.810109   -2.333321    1.547854
    9         22             0       -1.155411   -0.730184    0.485064
   10         22             0        1.384449   -0.469828   -0.391308
   11         22             0        4.268799   -0.383980   -1.204168
   12         22             0       -4.511781   -0.864914   -0.969030
   13          1             0       -4.619707    0.673024   -1.505463
   14         22             0       -6.802232   -2.222395   -1.134949
   15          1             0       -7.155902   -3.494252   -0.198608
   16          1             0       -7.079213   -0.638303   -1.294371
   17         22             0        4.929135   -0.435260    1.634253
   18          1             0        5.559412    0.985576    2.101270
   19         22             0        7.737369   -0.636696    0.017986
   20          1             0        7.831956   -2.057074    0.791539
   21          1             0        7.182898    0.862528    0.322912
   22         22             0       -5.687798    0.146365    1.524146
   23          1             0       -6.996694   -0.518081    2.210324
   24          6             0        5.000531   -1.659081   -2.602753
   25          1             0        5.873671   -1.347228   -3.143755
   26          1             0        5.229335   -2.615473   -2.172496
   27          6             0        5.743464   -1.143473    0.054710
   28          1             0        5.665597   -2.207420   -0.036929
   29          6             0       -4.651387   -0.845592    2.918506
   30          1             0       -5.360798   -1.078582    3.689229
   31         22             0        2.268125   -0.934565    2.201889
   32          1             0        2.524533   -2.525913    2.266510
   33         22             0        3.345319   -1.706169   -3.690708
   34          1             0        2.747797   -3.159612   -4.150216
   35         22             0        0.745420   -1.961314   -2.690837
   36          1             0       -0.253800   -0.728612   -2.997625
   37         22             0       -1.797753   -2.386086   -1.718123
   38          1             0       -2.186569   -3.859925   -2.230562
   39         22             0       -0.249952   -1.842920    2.988663
   40          1             0        0.455804   -0.921751    4.127482
   41         22             0       -2.942897   -0.186351    3.698928
   42          1             0       -2.693666   -0.973132    5.088577
   43         17             0       -6.827877    2.138339    1.406825
   44         17             0        9.351762   -0.173607    1.608264
   45         17             0        2.118874    0.179870   -4.204721
   46         17             0        0.055881   -4.116431   -3.160461
   47         17             0       -1.887530   -0.980690   -3.555211
   48         17             0       -4.978304   -2.239279   -2.762021
   49         17             0        4.945102   -1.826417    3.466210
   50         17             0        2.835873   -0.059281    4.266730
   51         17             0        1.002993   -3.497960    1.992029
   52         17             0       -2.510639    2.042350    4.170198
   53          1             0       -8.341424   -2.368900   -1.607484
   54          6             0       -0.315236    4.172844   -0.854662
   55          1             0       -1.147506    4.507286   -0.334194
   56          8             0       -3.722626    2.985477   -2.769614
   57          1             0       -4.533495    2.749740   -2.250747
   58          1             0       -2.972326    2.866897   -2.210812
   59          8             0       -0.968152    2.315639    2.686408
   60          1             0       -0.539532    2.169904    3.460862
   61          1             0       -0.366112    2.780726    2.130347
   62          8             0        2.945183    3.601856   -3.440907
   63          1             0        2.416986    4.081612   -2.783291
   64          1             0        3.283207    2.781748   -3.041308
   65          8             0       -0.884841    4.641336   -2.855739
   66          1             0       -0.539714    5.520188   -3.104111
   67          1             0       -0.520158    3.983243   -3.425150
   68          8             0       -2.396767    4.637239    0.370436
   69          1             0       -2.653982    3.737514    0.608665
   70          1             0       -3.101061    5.070095   -0.131780
   71         35             0        1.247446    5.148620   -1.334153
   72         35             0       -1.308172    2.603888   -0.971417
   73         35             0        0.765958    3.864737    0.638240
 ---------------------------------------------------------------------
 Rotational constants (GHZ):      0.0303695      0.0167478      0.0163778
 Standard basis: LANL2DZ (5D, 7F)
 There are   636 symmetry adapted basis functions of A   symmetry.
 Integral buffers will be    262144 words long.
 Raffenetti 2 integral format.
 Two-electron integral symmetry is turned on.
   636 basis functions,  1467 primitive gaussians,   666 cartesian basis functions
   203 alpha electrons      203 beta electrons
       nuclear repulsion energy      7878.4261971867 Hartrees.


 Warning!  Br atom   71 may be hypervalent but has no d functions.
 Warning!  Br atom   73 may be hypervalent but has no d functions.


 NAtoms=   73 NActive=   73 NUniq=   73 SFac= 1.00D+00 NAtFMM=   60 Big=T
 One-electron integrals computed using PRISM.
   1 Symmetry operations used in ECPInt.
 ECPInt:  NShTT=   48205 NPrTT=  248991 LenC2=   41798 LenP2D=  131126.
 LDataN:  DoStor=F MaxTD1= 5 Len=  102
 LDataN:  DoStor=T MaxTD1= 5 Len=  102
 NBasis=   636 RedAO= T  NBF=   636
 NBsUse=   636 1.00D-06 NBFU=   636
 Harris functional with IExCor=  402 diagonalized for initial guess.
 ExpMin= 1.60D-02 ExpMax= 7.82D+03 ExpMxC= 2.73D+02 IAcc=3 IRadAn=         5 AccDes= 0.00D+00
 HarFok:  IExCor= 402 AccDes= 0.00D+00 IRadAn=         5 IDoV=1
 ScaDFX=  1.000000  1.000000  1.000000  1.000000
 Initial guess orbital symmetries:
       Occupied  (A) (A) (A) (A) (A) (A) (A) (A) (A) (A) (A) (A)
                 (A) (A) (A) (A) (A) (A) (A) (A) (A) (A) (A) (A)
                 (A) (A) (A) (A) (A) (A) (A) (A) (A) (A) (A) (A)
                 (A) (A) (A) (A) (A) (A) (A) (A) (A) (A) (A) (A)
                 (A) (A) (A) (A) (A) (A) (A) (A) (A) (A) (A) (A)
                 (A) (A) (A) (A) (A) (A) (A) (A) (A) (A) (A) (A)
                 (A) (A) (A) (A) (A) (A) (A) (A) (A) (A) (A) (A)
                 (A) (A) (A) (A) (A) (A) (A) (A) (A) (A) (A) (A)
                 (A) (A) (A) (A) (A) (A) (A) (A) (A) (A) (A) (A)
                 (A) (A) (A) (A) (A) (A) (A) (A) (A) (A) (A) (A)
                 (A) (A) (A) (A) (A) (A) (A) (A) (A) (A) (A) (A)
                 (A) (A) (A) (A) (A) (A) (A) (A) (A) (A) (A) (A)
                 (A) (A) (A) (A) (A) (A) (A) (A) (A) (A) (A) (A)
                 (A) (A) (A) (A) (A) (A) (A) (A) (A) (A) (A) (A)
                 (A) (A) (A) (A) (A) (A) (A) (A) (A) (A) (A) (A)
                 (A) (A) (A) (A) (A) (A) (A) (A) (A) (A) (A) (A)
                 (A) (A) (A) (A) (A) (A) (A) (A) (A) (A) (A)
       Virtual   (A) (A) (A) (A) (A) (A) (A) (A) (A) (A) (A) (A)
                 (A) (A) (A) (A) (A) (A) (A) (A) (A) (A) (A) (A)
                 (A) (A) (A) (A) (A) (A) (A) (A) (A) (A) (A) (A)
                 (A) (A) (A) (A) (A) (A) (A) (A) (A) (A) (A) (A)
                 (A) (A) (A) (A) (A) (A) (A) (A) (A) (A) (A) (A)
                 (A) (A) (A) (A) (A) (A) (A) (A) (A) (A) (A) (A)
                 (A) (A) (A) (A) (A) (A) (A) (A) (A) (A) (A) (A)
                 (A) (A) (A) (A) (A) (A) (A) (A) (A) (A) (A) (A)
                 (A) (A) (A) (A) (A) (A) (A) (A) (A) (A) (A) (A)
                 (A) (A) (A) (A) (A) (A) (A) (A) (A) (A) (A) (A)
                 (A) (A) (A) (A) (A) (A) (A) (A) (A) (A) (A) (A)
                 (A) (A) (A) (A) (A) (A) (A) (A) (A) (A) (A) (A)
                 (A) (A) (A) (A) (A) (A) (A) (A) (A) (A) (A) (A)
                 (A) (A) (A) (A) (A) (A) (A) (A) (A) (A) (A) (A)
                 (A) (A) (A) (A) (A) (A) (A) (A) (A) (A) (A) (A)
                 (A) (A) (A) (A) (A) (A) (A) (A) (A) (A) (A) (A)
                 (A) (A) (A) (A) (A) (A) (A) (A) (A) (A) (A) (A)
                 (A) (A) (A) (A) (A) (A) (A) (A) (A) (A) (A) (A)
                 (A) (A) (A) (A) (A) (A) (A) (A) (A) (A) (A) (A)
                 (A) (A) (A) (A) (A) (A) (A) (A) (A) (A) (A) (A)
                 (A) (A) (A) (A) (A) (A) (A) (A) (A) (A) (A) (A)
                 (A) (A) (A) (A) (A) (A) (A) (A) (A) (A) (A) (A)
                 (A) (A) (A) (A) (A) (A) (A) (A) (A) (A) (A) (A)
                 (A) (A) (A) (A) (A) (A) (A) (A) (A) (A) (A) (A)
                 (A) (A) (A) (A) (A) (A) (A) (A) (A) (A) (A) (A)
                 (A) (A) (A) (A) (A) (A) (A) (A) (A) (A) (A) (A)
                 (A) (A) (A) (A) (A) (A) (A) (A) (A) (A) (A) (A)
                 (A) (A) (A) (A) (A) (A) (A) (A) (A) (A) (A) (A)
                 (A) (A) (A) (A) (A) (A) (A) (A) (A) (A) (A) (A)
                 (A) (A) (A) (A) (A) (A) (A) (A) (A) (A) (A) (A)
                 (A) (A) (A) (A) (A) (A) (A) (A) (A) (A) (A) (A)
                 (A) (A) (A) (A) (A) (A) (A) (A) (A) (A) (A) (A)
                 (A) (A) (A) (A) (A) (A) (A) (A) (A) (A) (A) (A)
                 (A) (A) (A) (A) (A) (A) (A) (A) (A) (A) (A) (A)
                 (A) (A) (A) (A) (A) (A) (A) (A) (A) (A) (A) (A)
                 (A) (A) (A) (A) (A) (A) (A) (A) (A) (A) (A) (A)
                 (A)
 The electronic state of the initial guess is 1-A.
