# Supplementary material for: Two-Dimensional MXene as a Promising Adsorbent for Trihalomethanes Removal: A Density-Functional Theory Study
Source: Nanomaterials (Basel). 2024 Feb 29;14(5):454. doi: 10.3390/nano14050454 (PMC10934524; doi:10.3390/nano14050454)
Supplement: Supplementary file 1 [file nanomaterials-14-00454-s001.zip › MXene-Cl-2-CHBrC2l-CCenter-H2O-2.gjf]

%chk=E:\TO Work\MXene\New\MXene-New\MXene-Cl-2-CHBrC2l-CCenter-H2O-2.chk
# b3lyp/lanl2dz geom=connectivity

Title Card Required

0 1
 C                 -2.11993287    2.40814100    1.04555266
 C                  0.46648538    1.47438465    1.36970020
 C                  2.91130042    0.68674456    0.90448947
 C                  5.42435622    0.00488460    0.96086670
 C                 -2.88745469   -0.34331739    0.06257901
 C                 -0.28565350   -1.12729481    0.53056241
 C                  2.09243384   -1.80466240    1.11888372
 Ti                 3.79011776   -0.88566123    2.15272517
 Ti                 1.37040479   -0.15211272    0.24420366
 Ti                -1.13354552    0.76619567    0.18303087
 Ti                -3.93166725    1.57921620    0.04182818
 Ti                 4.38020786    1.02851714   -0.31568926
 H                  4.42992373    1.02093139   -1.92122426
 Ti                 6.58174538    1.60899600    1.62705664
 H                  7.31589033    0.51207656    2.48972679
 H                  6.46825292    1.81939186    0.00899228
 Ti                -4.48626084   -1.20546663    0.87166777
 H                 -5.27642609   -2.01490829   -0.28592821
 Ti                -7.11658214   -0.12146928    0.94978117
 H                 -6.79589731   -0.48499130    2.49379687
 H                 -6.43625704   -0.72140520   -0.39967402
 Ti                 6.23029468   -1.77458271    0.44051452
 H                  7.49636169   -2.04832774    1.37709249
 C                 -4.54425397    3.32216170    0.86874355
 H                 -5.42864570    3.76610363    0.44298783
 H                 -4.70756750    3.22100403    1.90499190
 C                 -5.23890337    0.46427256    1.24788296
 H                 -5.08308796    0.88228736    2.22016948
 C                  4.64296060   -2.74161677    1.24101126
 H                  5.00673992   -3.61654814    1.73633855
 Ti                -2.00462137   -1.77157796    1.10107963
 H                 -2.23464592   -1.75376755    2.69469644
 Ti                -2.85080075    4.30601404    0.46003519
 H                 -2.14198230    5.16215417    1.63523532
 Ti                -0.32141052    3.34499208    0.94905686
 H                  0.54119682    3.37339373   -0.44167650
 Ti                 2.22535452    2.53860241    1.13426325
 H                  3.32272698    2.85945537    2.26625404
 Ti                 0.39720308   -2.60810396    1.90845739
 H                 -0.34758148   -3.73892162    0.99848390
 Ti                 2.92757330   -3.46424858    0.52277836
 H                  2.45387494   -4.59413321    1.61051073
 Cl                 6.80482333   -2.22071483   -1.75117986
 Cl                -7.83281079   -2.29937156    1.20359417
 Cl                -1.67862543    4.13993177   -1.55586022
 Cl                 0.70674911    4.06649612    2.88871018
 Cl                 2.68627747    2.94172920   -1.08402243
 Cl                 4.84609753    3.19593940    0.38610702
 Cl                -4.20470035   -2.63053899    2.65916547
 Cl                -2.39452581   -3.95412370    0.41647525
 Cl                -0.87212582   -1.74109805    3.64330729
 Cl                 2.52090303   -4.41271532   -1.53902250
 H                  8.03431669    2.10028980    1.20685249
 C                 -1.26605287   -0.86403852   -3.14188268
 H                 -0.57096001   -1.43531308   -3.68809995
 Cl                -0.01849753   -1.03656355   -1.99959864
 O                  2.18502262    0.80376438   -4.54384453
 H                  2.79635843    0.92556303   -3.78482538
 H                  1.25118784    0.83886226   -4.23460125
 O                  2.75788698   -0.95966851   -2.65171355
 H                  3.19826450   -0.53351127   -1.95346874
 H                  1.83749515   -0.97947183   -2.53984365
 O                 -4.45072268    1.64484913   -2.45879436
 H                 -3.93151938    0.84802233   -2.31316833
 H                 -3.87740107    2.40611807   -2.44798841
 O                 -2.85645925   -1.02383095   -4.62412153
 H                 -3.58779413   -1.52804073   -4.24906416
 H                 -3.15930431   -0.14229178   -4.85035536
 O                  0.44032533   -2.07258272   -4.44899266
 H                  1.01213359   -1.37247191   -4.81229059
 H                  0.07335150   -2.58139274   -5.14008428
 Br                -2.74962715   -0.95047476   -1.95843811
 Br                -0.80168788    0.91602643   -3.55477025

 1 10 1.0 11 1.0 35 1.0 33 1.0
 2 9 1.0 10 1.0 37 1.0 35 1.0
 3 8 1.0 9 1.0 12 1.0 37 1.0
 4 8 1.0 12 1.0 14 1.0 22 1.0
 5 10 1.0 11 1.0 17 1.0 31 1.0
 6 9 1.0 10 1.0 31 1.0 39 1.0 56 0.5
 7 8 1.0 9 1.0 39 1.0 41 1.0
 8 29 1.0
 9
 10
 11 24 1.0 27 1.0
 12 13 1.0 48 1.0
 13
 14 15 1.0 16 1.0 53 1.0
 15
 16
 17 18 1.0 27 1.0 49 1.0
 18
 19 20 1.0 21 1.0 27 1.0 44 1.0
 20
 21
 22 23 1.0 29 1.0 43 1.0
 23
 24 25 1.0 26 1.0 33 1.0
 25
 26
 27 28 1.0
 28
 29 30 1.0 41 1.0
 30
 31 32 1.0 50 1.0
 32
 33 34 1.0 45 1.0
 34
 35 36 1.0 46 1.0
 36
 37 38 1.0 47 1.0
 38
 39 40 1.0 51 1.0
 40
 41 42 1.0 52 1.0
 42
 43
 44
 45
 46
 47
 48
 49
 50
 51
 52
 53
 54 55 1.0 56 1.0 66 0.5 72 1.0 73 1.0
 55 69 0.5
 56 62 0.5
 57 58 1.0 59 1.0
 58
 59 73 0.5
 60 61 1.0 62 1.0
 61
 62
 63 64 1.0 65 1.0
 64 72 0.5
 65
 66 67 1.0 68 1.0
 67
 68
 69 70 1.0 71 1.0
 70
 71
 72
 73
