# Supplementary material for: Two-Dimensional MXene as a Promising Adsorbent for Trihalomethanes Removal: A Density-Functional Theory Study
Source: Nanomaterials (Basel). 2024 Feb 29;14(5):454. doi: 10.3390/nano14050454 (PMC10934524; doi:10.3390/nano14050454)
Supplement: Supplementary file 1 [file nanomaterials-14-00454-s001.zip › MXene-Cl-2-CHBrC2l-TiCenter-H2O-2.out]

 Entering Link 1 = C:\G09W\l1.exe PID=      6224.
  
 Copyright (c) 1988,1990,1992,1993,1995,1998,2003,2009,2011,
            Gaussian, Inc.  All Rights Reserved.
  
 This is part of the Gaussian(R) 09 program.  It is based on
 the Gaussian(R) 03 system (copyright 2003, Gaussian, Inc.),
 the Gaussian(R) 98 system (copyright 1998, Gaussian, Inc.),
 the Gaussian(R) 94 system (copyright 1995, Gaussian, Inc.),
 the Gaussian 92(TM) system (copyright 1992, Gaussian, Inc.),
 the Gaussian 90(TM) system (copyright 1990, Gaussian, Inc.),
 the Gaussian 88(TM) system (copyright 1988, Gaussian, Inc.),
 the Gaussian 86(TM) system (copyright 1986, Carnegie Mellon
 University), and the Gaussian 82(TM) system (copyright 1983,
 Carnegie Mellon University). Gaussian is a federally registered
 trademark of Gaussian, Inc.
  
 This software contains proprietary and confidential information,
 including trade secrets, belonging to Gaussian, Inc.
  
 This software is provided under written license and may be
 used, copied, transmitted, or stored only in accord with that
 written license.
  
 The following legend is applicable only to US Government
 contracts under FAR:
  
                    RESTRICTED RIGHTS LEGEND
  
 Use, reproduction and disclosure by the US Government is
 subject to restrictions as set forth in subparagraphs (a)
 and (c) of the Commercial Computer Software - Restricted
 Rights clause in FAR 52.227-19.
  
 Gaussian, Inc.
 340 Quinnipiac St., Bldg. 40, Wallingford CT 06492
  
  
 ---------------------------------------------------------------
 Warning -- This program may not be used in any manner that
 competes with the business of Gaussian, Inc. or will provide
 assistance to any competitor of Gaussian, Inc.  The licensee
 of this program is prohibited from giving any competitor of
 Gaussian, Inc. access to this program.  By using this program,
 the user acknowledges that Gaussian, Inc. is engaged in the
 business of creating and licensing software in the field of
 computational chemistry and represents and warrants to the
 licensee that it is not a competitor of Gaussian, Inc. and that
 it will not use this program in any manner prohibited above.
 ---------------------------------------------------------------
  

 Cite this work as:
 Gaussian 09, Revision C.01,
 M. J. Frisch, G. W. Trucks, H. B. Schlegel, G. E. Scuseria, 
 M. A. Robb, J. R. Cheeseman, G. Scalmani, V. Barone, B. Mennucci, 
 G. A. Petersson, H. Nakatsuji, M. Caricato, X. Li, H. P. Hratchian, 
 A. F. Izmaylov, J. Bloino, G. Zheng, J. L. Sonnenberg, M. Hada, 
 M. Ehara, K. Toyota, R. Fukuda, J. Hasegawa, M. Ishida, T. Nakajima, 
 Y. Honda, O. Kitao, H. Nakai, T. Vreven, J. A. Montgomery, Jr., 
 J. E. Peralta, F. Ogliaro, M. Bearpark, J. J. Heyd, E. Brothers, 
 K. N. Kudin, V. N. Staroverov, T. Keith, R. Kobayashi, J. Normand, 
 K. Raghavachari, A. Rendell, J. C. Burant, S. S. Iyengar, J. Tomasi, 
 M. Cossi, N. Rega, J. M. Millam, M. Klene, J. E. Knox, J. B. Cross, 
 V. Bakken, C. Adamo, J. Jaramillo, R. Gomperts, R. E. Stratmann, 
 O. Yazyev, A. J. Austin, R. Cammi, C. Pomelli, J. W. Ochterski, 
 R. L. Martin, K. Morokuma, V. G. Zakrzewski, G. A. Voth, 
 P. Salvador, J. J. Dannenberg, S. Dapprich, A. D. Daniels, 
 O. Farkas, J. B. Foresman, J. V. Ortiz, J. Cioslowski, 
 and D. J. Fox, Gaussian, Inc., Wallingford CT, 2010.
 
 ******************************************
 Gaussian 09:  IA32W-G09RevC.01 23-Sep-2011
                11-Apr-2022 
 ******************************************
 ---------------------------------
 # b3lyp/lanl2dz geom=connectivity
 ---------------------------------
 1/38=1,57=2/1;
 2/12=2,17=6,18=5,40=1/2;
 3/5=6,6=3,11=2,16=1,25=1,30=1,74=-5/1,2,3;
 4//1;
 5/5=2,38=5/2;
 6/7=2,8=2,9=2,10=2,28=1/1;
 99/5=1,9=1/99;
 -------------------
 Title Card Required
 -------------------
 Charge =  0 Multiplicity = 1
 Symbolic Z-Matrix:
 C                    -2.24614   2.25533   1.15844 
 C                     0.38516   1.41662   1.51936 
 C                     2.97812   0.63912   1.10199 
 C                     5.63038   0.03668   1.07492 
 C                    -3.03883  -0.50487   0.21584 
 C                    -0.36682  -1.37334   0.62818 
 C                     2.21234  -1.8158    1.39895 
 Ti                    3.99028  -0.92506   2.25589 
 Ti                    1.26978  -0.22896   0.59916 
 Ti                   -1.21951   0.61897   0.2705 
 Ti                   -4.08764   1.42192   0.15257 
 Ti                    4.4366    0.91288  -0.2517 
 H                     4.37135   0.42133  -1.81342 
 Ti                    7.00401   1.49025   1.66725 
 H                     7.66141   0.31262   2.56309 
 H                     6.88436   1.89396   0.09978 
 Ti                   -4.73761  -1.3217    0.96109 
 H                    -5.45442  -2.12491  -0.24261 
 Ti                   -7.5373    0.30178   0.92693 
 H                    -7.53953  -0.05785   2.50032 
 H                    -7.07635  -0.38212  -0.47519 
 Ti                    6.49161  -1.69312   0.55418 
 H                     7.72797  -1.93403   1.57181 
 C                    -4.73971   3.11559   1.05022 
 H                    -5.63983   3.55592   0.66341 
 H                    -4.88539   2.95207   2.0887 
 C                    -5.51161   0.3872    1.28461 
 H                    -5.36281   0.73257   2.2746 
 C                     4.89593  -2.68606   1.27361 
 H                     5.2762   -3.56327   1.73903 
 Ti                   -2.11438  -1.81278   1.38128 
 H                    -2.28764  -1.55116   2.96391 
 Ti                   -3.07941   4.15151   0.66694 
 H                    -2.38581   4.97214   1.87278 
 Ti                   -0.43969   3.2254    0.97553 
 H                     0.40631   3.15639  -0.40708 
 Ti                    2.19103   2.51335   1.34986 
 H                     3.2554    2.83808   2.52471 
 Ti                    0.47093  -2.41662   2.28818 
 H                    -0.31513  -3.71274   1.67434 
 Ti                    3.14447  -3.41924   0.60559 
 H                     2.79639  -4.64478   1.61251 
 Cl                    7.29637  -2.09454  -1.57699 
 Cl                   -9.1231   -1.39076   1.00788 
 Cl                   -2.01865   4.11121  -1.3942 
 Cl                    0.48501   4.25223   2.83473 
 Cl                    2.7724    2.98278  -0.84365 
 Cl                    4.93538   3.12492  -0.30037 
 Cl                   -4.65906  -2.73269   2.79295 
 Cl                   -2.68524  -4.01852   0.96189 
 Cl                   -0.63273  -1.03406   3.78441 
 Cl                    2.77779  -4.21227  -1.51722 
 H                     8.52505   1.95463   1.35717 
 C                    -1.02874  -0.71256  -3.47667 
 H                    -0.49625  -1.45486  -3.9971 
 Cl                    0.60653  -0.58045  -2.72727 
 O                     2.19959   1.21092  -4.55779 
 H                     2.6845    0.8061   -3.79703 
 H                     1.25514   1.18991  -4.35821 
 O                     3.16727  -0.82169  -3.93041 
 H                     3.70934  -0.56305  -3.14847 
 H                     2.27714  -0.71617  -3.65041 
 O                    -4.37792   1.44658  -2.36981 
 H                    -3.74717   0.702    -2.22221 
 H                    -3.92285   2.29844  -2.40742 
 O                    -2.73867  -0.9605   -4.74208 
 H                    -3.34987  -1.63765  -4.3787 
 H                    -3.20425  -0.13307  -4.79626 
 O                     0.29472  -2.38737  -4.7683 
 H                     0.96086  -1.89664  -5.26 
 H                    -0.25645  -2.8779   -5.39033 
 Br                   -2.26758  -0.88513  -2.00529 
 Br                   -0.85243   1.14305  -3.91286 
 
 Stoichiometry    C11H29Br2Cl11O5Ti15
 Framework group  C1[X(C11H29Br2Cl11O5Ti15)]
 Deg. of freedom   213
 Full point group                 C1      NOp   1
 Largest Abelian subgroup         C1      NOp   1
 Largest concise Abelian subgroup C1      NOp   1
                         Standard orientation:                         
 ---------------------------------------------------------------------
 Center     Atomic      Atomic             Coordinates (Angstroms)
 Number     Number       Type             X           Y           Z
 ---------------------------------------------------------------------
      1          6           0        2.328740    2.039674   -1.261307
      2          6           0       -0.318364    1.245565   -1.607189
      3          6           0       -2.940183    0.576667   -1.181959
      4          6           0       -5.608776    0.051030   -1.161429
      5          6           0        3.023257   -0.652250   -0.075259
      6          6           0        0.335584   -1.479217   -0.470766
      7          6           0       -2.240173   -1.914435   -1.256887
      8         22           0       -3.975012   -1.050678   -2.222856
      9         22           0       -1.267506   -0.292325   -0.572165
     10         22           0        1.238550    0.512128   -0.262220
     11         22           0        4.125932    1.243794   -0.150383
     12         22           0       -4.415601    1.002623    0.112747
     13          1           0       -4.394285    0.642241    1.711036
     14         22           0       -6.928311    1.486619   -1.902034
     15          1           0       -7.602330    0.256309   -2.710455
     16          1           0       -6.826857    2.017007   -0.371452
     17         22           0        4.711579   -1.574652   -0.713401
     18          1           0        5.381864   -2.293249    0.568085
     19         22           0        7.555868   -0.030821   -0.754854
     20          1           0        7.577608   -0.521112   -2.292399
     21          1           0        7.048782   -0.581879    0.689208
     22         22           0       -6.529389   -1.604908   -0.516870
     23          1           0       -7.752627   -1.896614   -1.537055
     24          6           0        4.843626    2.837809   -1.171919
     25          1           0        5.748584    3.284374   -0.804008
     26          1           0        5.004228    2.583831   -2.189808
     27          6           0        5.540663    0.079381   -1.161592
     28          1           0        5.420743    0.344399   -2.179874
     29          6           0       -4.949692   -2.697755   -1.116806
     30          1           0       -5.346242   -3.600255   -1.515527
     31         22           0        2.083707   -2.027690   -1.147131
     32          1           0        2.294512   -1.904588   -2.742001
     33         22           0        3.206979    3.947025   -0.911845
     34          1           0        2.560435    4.682169   -2.196405
     35         22           0        0.547934    3.070471   -1.198486
     36          1           0       -0.325828    3.140751    0.166672
     37         22           0       -2.094675    2.401376   -1.568284
     38          1           0       -3.126698    2.655242   -2.788571
     39         22           0       -0.500272   -2.634907   -2.055567
     40          1           0        0.236193   -3.895868   -1.319204
     41         22           0       -3.233170   -3.419697   -0.352764
     42          1           0       -2.901576   -4.734412   -1.246388
     43         17           0       -7.385779   -1.804065    1.622663
     44         17           0        9.093334   -1.766710   -0.660598
     45         17           0        2.106510    4.108673    1.122358
     46         17           0       -0.311198    3.962482   -3.156110
     47         17           0       -2.703819    3.068830    0.565564
     48         17           0       -4.851073    3.223695   -0.033746
     49         17           0        4.627106   -3.131695   -2.422561
     50         17           0        2.582508   -4.205177   -0.533295
     51         17           0        0.671134   -1.413305   -3.637888
     52         17           0       -2.929973   -4.041515    1.836092
     53          1           0       -8.440914    2.016592   -1.664279
     54          6           0        0.938195   -0.494637    3.577937
     55          1           0        0.374668   -1.175890    4.146925
     56         17           0       -0.678044   -0.381415    2.785382
     57          8           0       -2.253162    1.599905    4.425821
     58          1           0       -2.735021    1.146024    3.691253
     59          1           0       -1.306090    1.536533    4.248898
     60          8           0       -3.267087   -0.451086    3.949475
     61          1           0       -3.786496   -0.244310    3.137306
     62          1           0       -2.369114   -0.393694    3.680737
     63          8           0        4.368812    1.472078    2.366793
     64          1           0        3.719727    0.735185    2.268317
     65          1           0        3.937918    2.336164    2.323553
     66          8           0        2.615877   -0.681976    4.895839
     67          1           0        3.214049   -1.403611    4.603285
     68          1           0        3.104068    0.134107    4.890809
     69          8           0       -0.457434   -2.018535    4.976084
     70          1           0       -1.118339   -1.470338    5.410842
     71          1           0        0.067408   -2.469974    5.648458
     72         35           0        2.199262   -0.823692    2.152851
     73         35           0        0.807334    1.395130    3.854117
 ---------------------------------------------------------------------
 Rotational constants (GHZ):      0.0368630      0.0173736      0.0165099
 Standard basis: LANL2DZ (5D, 7F)
 There are   636 symmetry adapted basis functions of A   symmetry.
 Integral buffers will be    262144 words long.
 Raffenetti 2 integral format.
 Two-electron integral symmetry is turned on.
   636 basis functions,  1452 primitive gaussians,   666 cartesian basis functions
   203 alpha electrons      203 beta electrons
       nuclear repulsion energy      7983.0276959790 Hartrees.


 Warning!  Cl atom   47 may be hypervalent but has no d functions.


 NAtoms=   73 NActive=   73 NUniq=   73 SFac= 1.00D+00 NAtFMM=   60 NAOKFM=T Big=T
 One-electron integrals computed using PRISM.
   1 Symmetry operations used in ECPInt.
 ECPInt:  NShTT=   48205 NPrTT=  238491 LenC2=   42704 LenP2D=  132986.
 LDataN:  DoStor=T MaxTD1= 5 Len=  102
 NBasis=   636 RedAO= T  NBF=   636
 NBsUse=   636 1.00D-06 NBFU=   636
 Harris functional with IExCor=  402 diagonalized for initial guess.
 ExpMin= 1.60D-02 ExpMax= 7.82D+03 ExpMxC= 2.73D+02 IAcc=3 IRadAn=         5 AccDes= 0.00D+00
 HarFok:  IExCor=  402 AccDes= 0.00D+00 IRadAn=         5 IDoV= 1
 ScaDFX=  1.000000  1.000000  1.000000  1.000000
 FoFCou: FMM=F IPFlag=           0 FMFlag=      100000 FMFlg1=        2001
         NFxFlg=           0 DoJE=T BraDBF=F KetDBF=T FulRan=T
         Omega=  0.000000  0.000000  1.000000  0.000000  0.000000 ICntrl=     500 IOpCl=  0
         NMat0=    1 NMatS0=    1 NMatT0=    0 NMatD0=    1 NMtDS0=    0 NMtDT0=    0
         I1Cent=           4 NGrid=           0.
 Petite list used in FoFCou.
 Initial guess orbital symmetries:
       Occupied  (A) (A) (A) (A) (A) (A) (A) (A) (A) (A) (A) (A)
                 (A) (A) (A) (A) (A) (A) (A) (A) (A) (A) (A) (A)
                 (A) (A) (A) (A) (A) (A) (A) (A) (A) (A) (A) (A)
                 (A) (A) (A) (A) (A) (A) (A) (A) (A) (A) (A) (A)
                 (A) (A) (A) (A) (A) (A) (A) (A) (A) (A) (A) (A)
                 (A) (A) (A) (A) (A) (A) (A) (A) (A) (A) (A) (A)
                 (A) (A) (A) (A) (A) (A) (A) (A) (A) (A) (A) (A)
                 (A) (A) (A) (A) (A) (A) (A) (A) (A) (A) (A) (A)
                 (A) (A) (A) (A) (A) (A) (A) (A) (A) (A) (A) (A)
                 (A) (A) (A) (A) (A) (A) (A) (A) (A) (A) (A) (A)
                 (A) (A) (A) (A) (A) (A) (A) (A) (A) (A) (A) (A)
                 (A) (A) (A) (A) (A) (A) (A) (A) (A) (A) (A) (A)
                 (A) (A) (A) (A) (A) (A) (A) (A) (A) (A) (A) (A)
                 (A) (A) (A) (A) (A) (A) (A) (A) (A) (A) (A) (A)
                 (A) (A) (A) (A) (A) (A) (A) (A) (A) (A) (A) (A)
                 (A) (A) (A) (A) (A) (A) (A) (A) (A) (A) (A) (A)
                 (A) (A) (A) (A) (A) (A) (A) (A) (A) (A) (A)
       Virtual   (A) (A) (A) (A) (A) (A) (A) (A) (A) (A) (A) (A)
                 (A) (A) (A) (A) (A) (A) (A) (A) (A) (A) (A) (A)
                 (A) (A) (A) (A) (A) (A) (A) (A) (A) (A) (A) (A)
                 (A) (A) (A) (A) (A) (A) (A) (A) (A) (A) (A) (A)
                 (A) (A) (A) (A) (A) (A) (A) (A) (A) (A) (A) (A)
                 (A) (A) (A) (A) (A) (A) (A) (A) (A) (A) (A) (A)
                 (A) (A) (A) (A) (A) (A) (A) (A) (A) (A) (A) (A)
                 (A) (A) (A) (A) (A) (A) (A) (A) (A) (A) (A) (A)
                 (A) (A) (A) (A) (A) (A) (A) (A) (A) (A) (A) (A)
                 (A) (A) (A) (A) (A) (A) (A) (A) (A) (A) (A) (A)
                 (A) (A) (A) (A) (A) (A) (A) (A) (A) (A) (A) (A)
                 (A) (A) (A) (A) (A) (A) (A) (A) (A) (A) (A) (A)
                 (A) (A) (A) (A) (A) (A) (A) (A) (A) (A) (A) (A)
                 (A) (A) (A) (A) (A) (A) (A) (A) (A) (A) (A) (A)
                 (A) (A) (A) (A) (A) (A) (A) (A) (A) (A) (A) (A)
                 (A) (A) (A) (A) (A) (A) (A) (A) (A) (A) (A) (A)
                 (A) (A) (A) (A) (A) (A) (A) (A) (A) (A) (A) (A)
                 (A) (A) (A) (A) (A) (A) (A) (A) (A) (A) (A) (A)
                 (A) (A) (A) (A) (A) (A) (A) (A) (A) (A) (A) (A)
                 (A) (A) (A) (A) (A) (A) (A) (A) (A) (A) (A) (A)
                 (A) (A) (A) (A) (A) (A) (A) (A) (A) (A) (A) (A)
                 (A) (A) (A) (A) (A) (A) (A) (A) (A) (A) (A) (A)
                 (A) (A) (A) (A) (A) (A) (A) (A) (A) (A) (A) (A)
                 (A) (A) (A) (A) (A) (A) (A) (A) (A) (A) (A) (A)
                 (A) (A) (A) (A) (A) (A) (A) (A) (A) (A) (A) (A)
                 (A) (A) (A) (A) (A) (A) (A) (A) (A) (A) (A) (A)
                 (A) (A) (A) (A) (A) (A) (A) (A) (A) (A) (A) (A)
                 (A) (A) (A) (A) (A) (A) (A) (A) (A) (A) (A) (A)
                 (A) (A) (A) (A) (A) (A) (A) (A) (A) (A) (A) (A)
                 (A) (A) (A) (A) (A) (A) (A) (A) (A) (A) (A) (A)
                 (A) (A) (A) (A) (A) (A) (A) (A) (A) (A) (A) (A)
                 (A) (A) (A) (A) (A) (A) (A) (A) (A) (A) (A) (A)
                 (A) (A) (A) (A) (A) (A) (A) (A) (A) (A) (A) (A)
                 (A) (A) (A) (A) (A) (A) (A) (A) (A) (A) (A) (A)
                 (A) (A) (A) (A) (A) (A) (A) (A) (A) (A) (A) (A)
                 (A) (A) (A) (A) (A) (A) (A) (A) (A) (A) (A) (A)
                 (A)
 The electronic state of the initial guess is 1-A.
 Requested convergence on RMS density matrix=1.00D-08 within 128 cycles.
 Requested convergence on MAX density matrix=1.00D-06.
 Requested convergence on             energy=1.00D-06.
 No special actions if energy rises.
 EnCoef did    13 forward-backward iterations
 EnCoef did     3 forward-backward iterations
 EnCoef did     7 forward-backward iterations
 EnCoef did   100 forward-backward iterations
 EnCoef did   100 forward-backward iterations
 EnCoef did   100 forward-backward iterations
 EnCoef did   100 forward-backward iterations
 EnCoef did   100 forward-backward iterations
 EnCoef did   100 forward-backward iterations
 EnCoef did     4 forward-backward iterations
 EnCoef did     6 forward-backward iterations
 EnCoef did    12 forward-backward iterations
 EnCoef did     9 forward-backward iterations
 EnCoef did     7 forward-backward iterations
 EnCoef did     5 forward-backward iterations
 EnCoef did     3 forward-backward iterations
 EnCoef did   100 forward-backward iterations
 Restarting incremental Fock formation.
 EnCoef did     3 forward-backward iterations
 Matrix for removal  3 Erem= -1411.82720680753     Crem= 0.000D+00
 EnCoef did     3 forward-backward iterations
 Matrix for removal  5 Erem= -1776.64980105148     Crem= 0.000D+00
 EnCoef did   100 forward-backward iterations
 Matrix for removal  6 Erem= -1776.94271696986     Crem= 0.000D+00
 EnCoef did     7 forward-backward iterations
 Matrix for removal  4 Erem= -1778.03559976238     Crem= 0.000D+00
 EnCoef did     7 forward-backward iterations
 Matrix for removal  3 Erem= -1780.05936103221     Crem= 0.000D+00
 EnCoef did   100 forward-backward iterations
 Matrix for removal  4 Erem= -1829.97272163406     Crem= 0.000D+00
 EnCoef did    11 forward-backward iterations
 Matrix for removal  5 Erem= -1840.42113040334     Crem= 0.000D+00
 EnCoef did     3 forward-backward iterations
 Matrix for removal  7 Erem= -1845.42480959776     Crem= 0.000D+00
 EnCoef did     3 forward-backward iterations
 Matrix for removal  3 Erem= -1852.25837968123     Crem= 0.000D+00
 EnCoef did   100 forward-backward iterations
 Matrix for removal  4 Erem= -1854.13137685616     Crem= 0.000D+00
 EnCoef did     9 forward-backward iterations
 Matrix for removal  5 Erem= -1857.97738271760     Crem= 0.000D+00
 Matrix for removal  2 Erem= -1858.17370656963     Crem= 0.000D+00
 EnCoef did     4 forward-backward iterations
 Matrix for removal  2 Erem= -1858.60404248371     Crem= 0.000D+00
 Matrix for removal  4 Erem= -1859.28763412740     Crem= 0.000D+00
 Matrix for removal  1 Erem= -1862.82491002797     Crem= 0.000D+00
 Matrix for removal  7 Erem= -1867.26928941261     Crem= 0.000D+00
 Restarting incremental Fock formation.
 Restarting incremental Fock formation.
 SCF Done:  E(RB3LYP) =  -1874.42819610     A.U. after   71 cycles
             Convg  =    0.8095D-08             -V/T =  2.4973

 **********************************************************************

            Population analysis using the SCF density.

 **********************************************************************

 Orbital symmetries:
       Occupied  (A) (A) (A) (A) (A) (A) (A) (A) (A) (A) (A) (A)
                 (A) (A) (A) (A) (A) (A) (A) (A) (A) (A) (A) (A)
                 (A) (A) (A) (A) (A) (A) (A) (A) (A) (A) (A) (A)
                 (A) (A) (A) (A) (A) (A) (A) (A) (A) (A) (A) (A)
                 (A) (A) (A) (A) (A) (A) (A) (A) (A) (A) (A) (A)
                 (A) (A) (A) (A) (A) (A) (A) (A) (A) (A) (A) (A)
                 (A) (A) (A) (A) (A) (A) (A) (A) (A) (A) (A) (A)
                 (A) (A) (A) (A) (A) (A) (A) (A) (A) (A) (A) (A)
                 (A) (A) (A) (A) (A) (A) (A) (A) (A) (A) (A) (A)
                 (A) (A) (A) (A) (A) (A) (A) (A) (A) (A) (A) (A)
                 (A) (A) (A) (A) (A) (A) (A) (A) (A) (A) (A) (A)
                 (A) (A) (A) (A) (A) (A) (A) (A) (A) (A) (A) (A)
                 (A) (A) (A) (A) (A) (A) (A) (A) (A) (A) (A) (A)
                 (A) (A) (A) (A) (A) (A) (A) (A) (A) (A) (A) (A)
                 (A) (A) (A) (A) (A) (A) (A) (A) (A) (A) (A) (A)
                 (A) (A) (A) (A) (A) (A) (A) (A) (A) (A) (A) (A)
                 (A) (A) (A) (A) (A) (A) (A) (A) (A) (A) (A)
       Virtual   (A) (A) (A) (A) (A) (A) (A) (A) (A) (A) (A) (A)
                 (A) (A) (A) (A) (A) (A) (A) (A) (A) (A) (A) (A)
                 (A) (A) (A) (A) (A) (A) (A) (A) (A) (A) (A) (A)
                 (A) (A) (A) (A) (A) (A) (A) (A) (A) (A) (A) (A)
                 (A) (A) (A) (A) (A) (A) (A) (A) (A) (A) (A) (A)
                 (A) (A) (A) (A) (A) (A) (A) (A) (A) (A) (A) (A)
                 (A) (A) (A) (A) (A) (A) (A) (A) (A) (A) (A) (A)
                 (A) (A) (A) (A) (A) (A) (A) (A) (A) (A) (A) (A)
                 (A) (A) (A) (A) (A) (A) (A) (A) (A) (A) (A) (A)
                 (A) (A) (A) (A) (A) (A) (A) (A) (A) (A) (A) (A)
                 (A) (A) (A) (A) (A) (A) (A) (A) (A) (A) (A) (A)
                 (A) (A) (A) (A) (A) (A) (A) (A) (A) (A) (A) (A)
                 (A) (A) (A) (A) (A) (A) (A) (A) (A) (A) (A) (A)
                 (A) (A) (A) (A) (A) (A) (A) (A) (A) (A) (A) (A)
                 (A) (A) (A) (A) (A) (A) (A) (A) (A) (A) (A) (A)
                 (A) (A) (A) (A) (A) (A) (A) (A) (A) (A) (A) (A)
                 (A) (A) (A) (A) (A) (A) (A) (A) (A) (A) (A) (A)
                 (A) (A) (A) (A) (A) (A) (A) (A) (A) (A) (A) (A)
                 (A) (A) (A) (A) (A) (A) (A) (A) (A) (A) (A) (A)
                 (A) (A) (A) (A) (A) (A) (A) (A) (A) (A) (A) (A)
                 (A) (A) (A) (A) (A) (A) (A) (A) (A) (A) (A) (A)
                 (A) (A) (A) (A) (A) (A) (A) (A) (A) (A) (A) (A)
                 (A) (A) (A) (A) (A) (A) (A) (A) (A) (A) (A) (A)
                 (A) (A) (A) (A) (A) (A) (A) (A) (A) (A) (A) (A)
                 (A) (A) (A) (A) (A) (A) (A) (A) (A) (A) (A) (A)
                 (A) (A) (A) (A) (A) (A) (A) (A) (A) (A) (A) (A)
                 (A) (A) (A) (A) (A) (A) (A) (A) (A) (A) (A) (A)
                 (A) (A) (A) (A) (A) (A) (A) (A) (A) (A) (A) (A)
                 (A) (A) (A) (A) (A) (A) (A) (A) (A) (A) (A) (A)
                 (A) (A) (A) (A) (A) (A) (A) (A) (A) (A) (A) (A)
                 (A) (A) (A) (A) (A) (A) (A) (A) (A) (A) (A) (A)
                 (A) (A) (A) (A) (A) (A) (A) (A) (A) (A) (A) (A)
                 (A) (A) (A) (A) (A) (A) (A) (A) (A) (A) (A) (A)
                 (A) (A) (A) (A) (A) (A) (A) (A) (A) (A) (A) (A)
                 (A) (A) (A) (A) (A) (A) (A) (A) (A) (A) (A) (A)
                 (A) (A) (A) (A) (A) (A) (A) (A) (A) (A) (A) (A)
                 (A)
 The electronic state is 1-A.
 Alpha  occ. eigenvalues --  -19.26070 -19.21460 -19.19490 -19.11780 -19.09492
 Alpha  occ. eigenvalues --  -10.32754 -10.22474 -10.21690 -10.20890 -10.20757
 Alpha  occ. eigenvalues --  -10.20071 -10.19882 -10.19481 -10.19124 -10.18734
 Alpha  occ. eigenvalues --  -10.18477  -2.49248  -2.48204  -2.46835  -2.46715
 Alpha  occ. eigenvalues --   -2.46662  -2.46507  -2.46233  -2.45809  -2.45598
 Alpha  occ. eigenvalues --   -2.45131  -2.44997  -2.44710  -2.44153  -2.43070
 Alpha  occ. eigenvalues --   -2.42285  -1.62274  -1.60876  -1.60435  -1.60208
 Alpha  occ. eigenvalues --   -1.59746  -1.59627  -1.59546  -1.59312  -1.59205
 Alpha  occ. eigenvalues --   -1.59135  -1.58866  -1.58850  -1.58699  -1.58652
 Alpha  occ. eigenvalues --   -1.58608  -1.58547  -1.58508  -1.58387  -1.58141
 Alpha  occ. eigenvalues --   -1.58024  -1.57964  -1.57916  -1.57725  -1.57534
 Alpha  occ. eigenvalues --   -1.57516  -1.57455  -1.57436  -1.57286  -1.57228
 Alpha  occ. eigenvalues --   -1.56857  -1.56835  -1.56829  -1.56748  -1.56625
 Alpha  occ. eigenvalues --   -1.56572  -1.56389  -1.56356  -1.56314  -1.56016
 Alpha  occ. eigenvalues --   -1.55664  -1.55091  -1.54969  -1.54398  -1.54324
 Alpha  occ. eigenvalues --   -1.53710  -1.13834  -1.10262  -1.08704  -1.03436
 Alpha  occ. eigenvalues --   -0.99010  -0.97556  -0.89418  -0.87283  -0.84809
 Alpha  occ. eigenvalues --   -0.83789  -0.83010  -0.82187  -0.79624  -0.79473
 Alpha  occ. eigenvalues --   -0.79027  -0.78072  -0.77368  -0.76971  -0.71805
 Alpha  occ. eigenvalues --   -0.70166  -0.67150  -0.66967  -0.66379  -0.64747
 Alpha  occ. eigenvalues --   -0.63154  -0.62100  -0.61421  -0.61017  -0.60468
 Alpha  occ. eigenvalues --   -0.60147  -0.60059  -0.59287  -0.56465  -0.54598
 Alpha  occ. eigenvalues --   -0.51643  -0.51018  -0.49549  -0.48269  -0.47201
 Alpha  occ. eigenvalues --   -0.46686  -0.45136  -0.44509  -0.43873  -0.43521
 Alpha  occ. eigenvalues --   -0.42855  -0.42437  -0.42210  -0.41782  -0.41713
 Alpha  occ. eigenvalues --   -0.41362  -0.40948  -0.40388  -0.40168  -0.39789
 Alpha  occ. eigenvalues --   -0.39566  -0.39398  -0.39103  -0.39001  -0.38708
 Alpha  occ. eigenvalues --   -0.38349  -0.38168  -0.37933  -0.37864  -0.37533
 Alpha  occ. eigenvalues --   -0.37475  -0.37083  -0.36906  -0.36597  -0.36450
 Alpha  occ. eigenvalues --   -0.36409  -0.36229  -0.36023  -0.35807  -0.35564
 Alpha  occ. eigenvalues --   -0.35333  -0.35224  -0.35182  -0.34969  -0.34720
 Alpha  occ. eigenvalues --   -0.34478  -0.34353  -0.34183  -0.34087  -0.33925
 Alpha  occ. eigenvalues --   -0.33862  -0.33743  -0.33568  -0.33415  -0.33182
 Alpha  occ. eigenvalues --   -0.33054  -0.32983  -0.32937  -0.32726  -0.32573
 Alpha  occ. eigenvalues --   -0.32507  -0.32247  -0.32183  -0.32076  -0.31936
 Alpha  occ. eigenvalues --   -0.31910  -0.31639  -0.31523  -0.31378  -0.31302
 Alpha  occ. eigenvalues --   -0.31144  -0.30896  -0.30779  -0.30409  -0.30016
 Alpha  occ. eigenvalues --   -0.29869  -0.29645  -0.29604  -0.29204  -0.28797
 Alpha  occ. eigenvalues --   -0.28512  -0.28161  -0.27949  -0.27747  -0.27278
 Alpha  occ. eigenvalues --   -0.26964  -0.26827  -0.26218  -0.25512  -0.24920
 Alpha  occ. eigenvalues --   -0.24575  -0.23393  -0.22467
 Alpha virt. eigenvalues --   -0.19948  -0.17129  -0.16830  -0.16725  -0.16350
 Alpha virt. eigenvalues --   -0.15835  -0.15797  -0.15541  -0.15480  -0.15110
 Alpha virt. eigenvalues --   -0.15032  -0.14571  -0.14315  -0.14276  -0.13885
 Alpha virt. eigenvalues --   -0.13827  -0.13535  -0.13368  -0.13047  -0.12792
 Alpha virt. eigenvalues --   -0.12661  -0.12543  -0.12444  -0.12354  -0.12173
 Alpha virt. eigenvalues --   -0.11995  -0.11868  -0.11819  -0.11572  -0.11397
 Alpha virt. eigenvalues --   -0.11296  -0.11055  -0.10845  -0.10697  -0.10517
 Alpha virt. eigenvalues --   -0.10293  -0.10035  -0.09834  -0.09783  -0.09631
 Alpha virt. eigenvalues --   -0.09312  -0.09085  -0.08895  -0.08797  -0.08653
 Alpha virt. eigenvalues --   -0.08254  -0.08067  -0.07938  -0.07805  -0.06967
 Alpha virt. eigenvalues --   -0.06616  -0.06482  -0.06246  -0.06043  -0.05829
 Alpha virt. eigenvalues --   -0.05743  -0.05395  -0.05141  -0.05039  -0.04767
 Alpha virt. eigenvalues --   -0.04348  -0.04111  -0.03584  -0.03179  -0.03109
 Alpha virt. eigenvalues --   -0.02968  -0.02449  -0.02370  -0.01940  -0.01625
 Alpha virt. eigenvalues --   -0.01586  -0.01382  -0.01218  -0.00873  -0.00756
 Alpha virt. eigenvalues --   -0.00626  -0.00374  -0.00205   0.00085   0.00265
 Alpha virt. eigenvalues --    0.00548   0.00723   0.00848   0.01083   0.01204
 Alpha virt. eigenvalues --    0.01471   0.01511   0.01559   0.01972   0.01996
 Alpha virt. eigenvalues --    0.02214   0.02412   0.02583   0.02725   0.02928
 Alpha virt. eigenvalues --    0.03081   0.03206   0.03394   0.03650   0.03672
 Alpha virt. eigenvalues --    0.03860   0.03896   0.03994   0.04173   0.04301
 Alpha virt. eigenvalues --    0.04561   0.04653   0.04835   0.05058   0.05179
 Alpha virt. eigenvalues --    0.05319   0.05521   0.05569   0.05922   0.06151
 Alpha virt. eigenvalues --    0.06215   0.06455   0.06682   0.06843   0.06868
 Alpha virt. eigenvalues --    0.07057   0.07146   0.07459   0.07664   0.07717
 Alpha virt. eigenvalues --    0.07983   0.08296   0.08754   0.08812   0.09022
 Alpha virt. eigenvalues --    0.09080   0.09507   0.09835   0.10186   0.10261
 Alpha virt. eigenvalues --    0.10502   0.10638   0.10984   0.11228   0.11543
 Alpha virt. eigenvalues --    0.11993   0.12218   0.12376   0.12560   0.12671
 Alpha virt. eigenvalues --    0.12888   0.13216   0.13272   0.13579   0.13610
 Alpha virt. eigenvalues --    0.13985   0.14147   0.14423   0.14482   0.14933
 Alpha virt. eigenvalues --    0.15180   0.15425   0.15517   0.15927   0.16168
 Alpha virt. eigenvalues --    0.16363   0.16484   0.16853   0.17011   0.17357
 Alpha virt. eigenvalues --    0.17521   0.17899   0.17941   0.18121   0.18457
 Alpha virt. eigenvalues --    0.18740   0.18768   0.19054   0.19467   0.19698
 Alpha virt. eigenvalues --    0.19876   0.20228   0.20411   0.20771   0.21526
 Alpha virt. eigenvalues --    0.21830   0.22042   0.22225   0.22748   0.23305
 Alpha virt. eigenvalues --    0.23390   0.23686   0.24101   0.24535   0.24962
 Alpha virt. eigenvalues --    0.25176   0.25583   0.25768   0.25934   0.26232
 Alpha virt. eigenvalues --    0.26818   0.27285   0.27559   0.28218   0.28309
 Alpha virt. eigenvalues --    0.28523   0.28826   0.29625   0.29937   0.30492
 Alpha virt. eigenvalues --    0.30688   0.30952   0.31141   0.31218   0.31822
 Alpha virt. eigenvalues --    0.32069   0.32641   0.33144   0.33215   0.33500
 Alpha virt. eigenvalues --    0.33785   0.34196   0.34460   0.34979   0.35131
 Alpha virt. eigenvalues --    0.35364   0.35655   0.35829   0.36372   0.36643
 Alpha virt. eigenvalues --    0.36891   0.37145   0.37185   0.37747   0.37981
 Alpha virt. eigenvalues --    0.38330   0.38403   0.38910   0.39163   0.39288
 Alpha virt. eigenvalues --    0.39724   0.39852   0.39956   0.40130   0.40313
 Alpha virt. eigenvalues --    0.40753   0.40910   0.41190   0.41534   0.41757
 Alpha virt. eigenvalues --    0.42109   0.42522   0.42726   0.42951   0.43080
 Alpha virt. eigenvalues --    0.43368   0.43807   0.44467   0.44552   0.44814
 Alpha virt. eigenvalues --    0.45251   0.45468   0.46123   0.46193   0.46608
 Alpha virt. eigenvalues --    0.46997   0.47262   0.47707   0.48001   0.48145
 Alpha virt. eigenvalues --    0.48690   0.48880   0.49149   0.49723   0.49869
 Alpha virt. eigenvalues --    0.50126   0.50390   0.50569   0.51451   0.51896
 Alpha virt. eigenvalues --    0.52524   0.52874   0.53002   0.53527   0.54386
 Alpha virt. eigenvalues --    0.54982   0.55345   0.55714   0.55965   0.56213
 Alpha virt. eigenvalues --    0.57601   0.58244   0.58621   0.59326   0.59726
 Alpha virt. eigenvalues --    0.59836   0.60192   0.60609   0.61592   0.63042
 Alpha virt. eigenvalues --    0.63591   0.63808   0.64119   0.64868   0.65073
 Alpha virt. eigenvalues --    0.65700   0.66406   0.67003   0.67502   0.68228
 Alpha virt. eigenvalues --    0.68272   0.69187   0.69615   0.70200   0.70298
 Alpha virt. eigenvalues --    0.71035   0.71262   0.72763   0.73007   0.73278
 Alpha virt. eigenvalues --    0.73671   0.74434   0.75754   0.76309   0.76681
 Alpha virt. eigenvalues --    0.77109   0.77825   0.78160   0.79309   0.79669
 Alpha virt. eigenvalues --    0.80405   0.80741   0.80918   0.81323   0.81810
 Alpha virt. eigenvalues --    0.82099   0.82651   0.83200   0.83628   0.83925
 Alpha virt. eigenvalues --    0.84127   0.84735   0.85007   0.85431   0.86366
 Alpha virt. eigenvalues --    0.86452   0.86849   0.87032   0.88058   0.88113
 Alpha virt. eigenvalues --    0.88744   0.89346   0.89993   0.90531   0.90845
 Alpha virt. eigenvalues --    0.91588   0.92288   0.92769   0.93443   0.94323
 Alpha virt. eigenvalues --    0.94814   0.95776   0.97299   0.97560   0.98521
 Alpha virt. eigenvalues --    1.00871   1.01212   1.03036   1.04633   1.04849
 Alpha virt. eigenvalues --    1.05804   1.06470   1.08161   1.09162   1.10893
 Alpha virt. eigenvalues --    1.11917   1.13100   1.13891   1.14494   1.15472
 Alpha virt. eigenvalues --    1.16579   1.16621   1.17947   1.18151   1.19788
 Alpha virt. eigenvalues --    1.20409   1.21108   1.22166   1.23089   1.24766
 Alpha virt. eigenvalues --    1.26069   1.26990   1.27320   1.27822   1.28733
 Alpha virt. eigenvalues --    1.29846   1.31038   1.31371   1.32835   1.33658
 Alpha virt. eigenvalues --    1.35671   1.36450   1.37513   1.40008   1.45267
 Alpha virt. eigenvalues --    1.64098   1.66025   1.68064   1.76521   1.79875
 Alpha virt. eigenvalues --    5.72431   7.44789   9.14907   9.32744   9.82462
 Alpha virt. eigenvalues --   10.19281  10.28946  10.42245  10.70087  10.89537
 Alpha virt. eigenvalues --   11.50061  12.14044  12.27511  12.76603  13.18387
 Alpha virt. eigenvalues --   13.74613  14.00557  14.89831  17.09512  17.65518
 Alpha virt. eigenvalues --   18.81026  19.89028  20.68360  21.83673  23.36592
 Alpha virt. eigenvalues --   27.99448  29.83640  41.08414
          Condensed to atoms (all electrons):
 Mulliken atomic charges:
              1
     1  C   -0.791100
     2  C   -0.669097
     3  C   -1.150521
     4  C   -1.285839
     5  C   -1.276530
     6  C   -0.639154
     7  C   -1.271031
     8  Ti   1.277004
     9  Ti   0.715317
    10  Ti   1.038533
    11  Ti   0.885985
    12  Ti   1.044741
    13  H   -0.231602
    14  Ti   0.556017
    15  H   -0.081195
    16  H   -0.028665
    17  Ti   0.561136
    18  H   -0.124045
    19  Ti   0.615682
    20  H   -0.031146
    21  H   -0.044770
    22  Ti   0.948624
    23  H   -0.129769
    24  C   -1.004774
    25  H    0.236434
    26  H    0.328017
    27  C   -1.244201
    28  H    0.347913
    29  C   -1.146472
    30  H    0.282914
    31  Ti   0.681472
    32  H   -0.117353
    33  Ti   0.553422
    34  H   -0.112130
    35  Ti   0.672026
    36  H   -0.062071
    37  Ti   0.634982
    38  H   -0.149436
    39  Ti   0.787172
    40  H   -0.071676
    41  Ti   0.958922
    42  H   -0.150982
    43  Cl  -0.249327
    44  Cl  -0.217623
    45  Cl  -0.229220
    46  Cl  -0.173928
    47  Cl  -0.111731
    48  Cl  -0.138626
    49  Cl  -0.132079
    50  Cl  -0.156644
    51  Cl  -0.113329
    52  Cl  -0.225186
    53  H   -0.108897
    54  C   -0.793275
    55  H    0.505226
    56  Cl  -0.110291
    57  O   -0.659123
    58  H    0.308161
    59  H    0.302732
    60  O   -0.633062
    61  H    0.383678
    62  H    0.315361
    63  O   -0.651380
    64  H    0.382907
    65  H    0.434845
    66  O   -0.644072
    67  H    0.403789
    68  H    0.402733
    69  O   -0.701148
    70  H    0.422173
    71  H    0.402506
    72  Br   0.304999
    73  Br   0.167077
 Sum of Mulliken atomic charges =   0.00000
 Mulliken charges with hydrogens summed into heavy atoms:
              1
     1  C   -0.791100
     2  C   -0.669097
     3  C   -1.150521
     4  C   -1.285839
     5  C   -1.276530
     6  C   -0.639154
     7  C   -1.271031
     8  Ti   1.277004
     9  Ti   0.715317
    10  Ti   1.038533
    11  Ti   0.885985
    12  Ti   0.813140
    14  Ti   0.337259
    17  Ti   0.437091
    19  Ti   0.539767
    22  Ti   0.818855
    24  C   -0.440322
    27  C   -0.896288
    29  C   -0.863558
    31  Ti   0.564118
    33  Ti   0.441292
    35  Ti   0.609954
    37  Ti   0.485546
    39  Ti   0.715496
    41  Ti   0.807940
    43  Cl  -0.249327
    44  Cl  -0.217623
    45  Cl  -0.229220
    46  Cl  -0.173928
    47  Cl  -0.111731
    48  Cl  -0.138626
    49  Cl  -0.132079
    50  Cl  -0.156644
    51  Cl  -0.113329
    52  Cl  -0.225186
    54  C   -0.288049
    56  Cl  -0.110291
    57  O   -0.048230
    60  O    0.065977
    63  O    0.166371
    66  O    0.162450
    69  O    0.123530
    72  Br   0.304999
    73  Br   0.167077
 Sum of Mulliken charges with hydrogens summed into heavy atoms =   0.00000
 Electronic spatial extent (au):  <R**2>=          37337.2175
 Charge=              0.0000 electrons
 Dipole moment (field-independent basis, Debye):
    X=             12.2049    Y=              9.2739    Z=             -4.5803  Tot=             15.9982
 Quadrupole moment (field-independent basis, Debye-Ang):
   XX=           -596.4753   YY=           -567.5925   ZZ=           -529.7750
   XY=             78.4724   XZ=             89.4163   YZ=             -9.2593
 Traceless Quadrupole moment (field-independent basis, Debye-Ang):
   XX=            -31.8611   YY=             -2.9782   ZZ=             34.8393
   XY=             78.4724   XZ=             89.4163   YZ=             -9.2593
 Octapole moment (field-independent basis, Debye-Ang**2):
  XXX=            876.2116  YYY=            206.4929  ZZZ=            335.3996  XYY=             94.9476
  XXY=            547.6695  XXZ=           -106.7240  XZZ=            125.9005  YZZ=           -148.9190
  YYZ=             59.4032  XYZ=            -82.2505
 Hexadecapole moment (field-independent basis, Debye-Ang**3):
 XXXX=         -60559.9332 YYYY=         -18047.2942 ZZZZ=         -12271.0574 XXXY=           3436.8191
 XXXZ=           1263.6361 YYYX=            725.6840 YYYZ=            139.8338 ZZZX=           1577.9134
 ZZZY=           -464.5739 XXYY=         -12010.7751 XXZZ=         -11224.7588 YYZZ=          -5199.0832
 XXYZ=           -408.3075 YYXZ=            574.5551 ZZXY=            -11.6474
 N-N= 7.983027695979D+03 E-N=-2.006659889153D+04  KE= 1.251913942057D+03
 1|1|UNPC-DESKTOP-VRGD3LA|SP|RB3LYP|LANL2DZ|C11H29Br2Cl11O5Ti15|AMMAR|1
 2-Apr-2022|0||# b3lyp/lanl2dz geom=connectivity||Title Card Required||
 0,1|C,0,-2.24613922,2.25532699,1.15844285|C,0,0.3851579,1.41662354,1.5
 1935524|C,0,2.97812305,0.63911684,1.10199092|C,0,5.63037669,0.03668466
 ,1.07491777|C,0,-3.03882589,-0.50486697,0.21583947|C,0,-0.36681836,-1.
 37333678,0.62817951|C,0,2.21234272,-1.81579985,1.39894514|Ti,0,3.99027
 913,-0.92505737,2.25589281|Ti,0,1.2697767,-0.22895615,0.59915558|Ti,0,
 -1.21950835,0.61896785,0.27049734|Ti,0,-4.08763905,1.42191926,0.152567
 59|Ti,0,4.43659853,0.91287784,-0.25169502|H,0,4.37135336,0.42132977,-1
 .81341869|Ti,0,7.00400549,1.4902547,1.66725421|H,0,7.66140606,0.312624
 82,2.5630886|H,0,6.88435738,1.89396316,0.09977559|Ti,0,-4.73760974,-1.
 32169718,0.96109306|H,0,-5.45441766,-2.12490767,-0.24261463|Ti,0,-7.53
 729895,0.30178227,0.92692617|H,0,-7.5395311,-0.0578451,2.50031941|H,0,
 -7.07635272,-0.3821207,-0.47518744|Ti,0,6.49160996,-1.69312056,0.55418
 059|H,0,7.72796573,-1.9340329,1.57180858|C,0,-4.73970894,3.11559165,1.
 05022196|H,0,-5.63983046,3.55591517,0.66340823|H,0,-4.8853876,2.952068
 04,2.08869891|C,0,-5.51161417,0.38720143,1.28460893|H,0,-5.3628065,0.7
 3257411,2.27460214|C,0,4.89593119,-2.68605533,1.27360557|H,0,5.2761999
 8,-3.56327452,1.73902917|Ti,0,-2.11437583,-1.81278245,1.38127865|H,0,-
 2.28764295,-1.55116445,2.96391496|Ti,0,-3.07941089,4.15150722,0.666944
 02|H,0,-2.3858137,4.97214254,1.87277688|Ti,0,-0.43968889,3.2253992,0.9
 7552549|H,0,0.40630648,3.15638961,-0.40707519|Ti,0,2.19102822,2.513345
 98,1.34986282|H,0,3.25540333,2.83808063,2.52471319|Ti,0,0.47093384,-2.
 41661909,2.28817957|H,0,-0.31513137,-3.71274127,1.67433674|Ti,0,3.1444
 7309,-3.41923783,0.60559023|H,0,2.79638502,-4.64477871,1.61250566|Cl,0
 ,7.29637348,-2.09454378,-1.57698837|Cl,0,-9.12309672,-1.39075783,1.007
 87923|Cl,0,-2.01864617,4.11120574,-1.39419592|Cl,0,0.48501192,4.252231
 82,2.83472548|Cl,0,2.77239803,2.98277583,-0.84365028|Cl,0,4.93538048,3
 .12491501,-0.30036594|Cl,0,-4.659056,-2.73268786,2.79294524|Cl,0,-2.68
 524357,-4.01851726,0.96188604|Cl,0,-0.6327339,-1.03406317,3.78440806|C
 l,0,2.7777888,-4.21226862,-1.51722003|H,0,8.52504812,1.95462979,1.3571
 6764|C,0,-1.0287442,-0.71255883,-3.47666648|H,0,-0.49624567,-1.4548591
 9,-3.99709958|Cl,0,0.60653487,-0.58044965,-2.7272677|O,0,2.19959338,1.
 21092207,-4.55779151|H,0,2.68450069,0.80609521,-3.7970252|H,0,1.255142
 17,1.18991446,-4.35820749|O,0,3.16727131,-0.82168661,-3.93040708|H,0,3
 .70934166,-0.5630511,-3.14846968|H,0,2.27713714,-0.71616966,-3.6504135
 3|O,0,-4.37792155,1.4465751,-2.36981341|H,0,-3.74717457,0.70199887,-2.
 2222149|H,0,-3.92284777,2.29844222,-2.40741899|O,0,-2.73866634,-0.9604
 9803,-4.74207952|H,0,-3.34986991,-1.63765269,-4.37869699|H,0,-3.204249
 58,-0.13306605,-4.79625806|O,0,0.29471905,-2.38736532,-4.76830349|H,0,
 0.96086184,-1.8966372,-5.26000375|H,0,-0.25645366,-2.87790471,-5.39033
 472|Br,0,-2.26757547,-0.88512735,-2.00528785|Br,0,-0.85243367,1.143046
 72,-3.9128584||Version=IA32W-G09RevC.01|State=1-A|HF=-1874.4281961|RMS
 D=8.095e-009|Dipole=-4.6611396,3.9233525,1.5804991|Quadrupole=-23.9769
 397,2.1451637,21.8317761,-51.7064836,72.2682913,8.0495608|PG=C01 [X(C1
 1H29Br2Cl11O5Ti15)]||@


 HE THAT RISETH LATE MUST TROT ALL DAY.

                  -- BENJAMIN FRANKLIN
 Job cpu time:  0 days 11 hours 21 minutes 12.0 seconds.
 File lengths (MBytes):  RWF=    212 Int=      0 D2E=      0 Chk=     15 Scr=      1
 Normal termination of Gaussian 09 at Tue Apr 12 05:20:34 2022.
