# Supplementary material for: Two-Dimensional MXene as a Promising Adsorbent for Trihalomethanes Removal: A Density-Functional Theory Study
Source: Nanomaterials (Basel). 2024 Feb 29;14(5):454. doi: 10.3390/nano14050454 (PMC10934524; doi:10.3390/nano14050454)
Supplement: Supplementary file 1 [file nanomaterials-14-00454-s001.zip › MXene-Cl-2-CHCl3-2.out]

 Entering Link 1 = C:\G03W\l1.exe PID=     12556.
  
 Copyright (c) 1988,1990,1992,1993,1995,1998,2003, Gaussian, Inc.
                  All Rights Reserved.
  
 This is the Gaussian(R) 03 program.  It is based on the
 the Gaussian(R) 98 system (copyright 1998, Gaussian, Inc.),
 the Gaussian(R) 94 system (copyright 1995, Gaussian, Inc.),
 the Gaussian 92(TM) system (copyright 1992, Gaussian, Inc.),
 the Gaussian 90(TM) system (copyright 1990, Gaussian, Inc.),
 the Gaussian 88(TM) system (copyright 1988, Gaussian, Inc.),
 the Gaussian 86(TM) system (copyright 1986, Carnegie Mellon
 University), and the Gaussian 82(TM) system (copyright 1983,
 Carnegie Mellon University). Gaussian is a federally registered
 trademark of Gaussian, Inc.
  
 This software contains proprietary and confidential information,
 including trade secrets, belonging to Gaussian, Inc.
  
 This software is provided under written license and may be
 used, copied, transmitted, or stored only in accord with that
 written license.
  
 The following legend is applicable only to US Government
 contracts under DFARS:
  
                    RESTRICTED RIGHTS LEGEND
  
 Use, duplication or disclosure by the US Government is subject
 to restrictions as set forth in subparagraph (c)(1)(ii) of the
 Rights in Technical Data and Computer Software clause at DFARS
 252.227-7013.
  
 Gaussian, Inc.
 Carnegie Office Park, Building 6, Pittsburgh, PA 15106 USA
  
 The following legend is applicable only to US Government
 contracts under FAR:
  
                    RESTRICTED RIGHTS LEGEND
  
 Use, reproduction and disclosure by the US Government is subject
 to restrictions as set forth in subparagraph (c) of the
 Commercial Computer Software - Restricted Rights clause at FAR
 52.227-19.
  
 Gaussian, Inc.
 Carnegie Office Park, Building 6, Pittsburgh, PA 15106 USA
  
  
 ---------------------------------------------------------------
 Warning -- This program may not be used in any manner that
 competes with the business of Gaussian, Inc. or will provide
 assistance to any competitor of Gaussian, Inc.  The licensee
 of this program is prohibited from giving any competitor of
 Gaussian, Inc. access to this program.  By using this program,
 the user acknowledges that Gaussian, Inc. is engaged in the
 business of creating and licensing software in the field of
 computational chemistry and represents and warrants to the
 licensee that it is not a competitor of Gaussian, Inc. and that
 it will not use this program in any manner prohibited above.
 ---------------------------------------------------------------
  

 Cite this work as:
 Gaussian 03, Revision B.05,
 M. J. Frisch, G. W. Trucks, H. B. Schlegel, G. E. Scuseria, 
 M. A. Robb, J. R. Cheeseman, J. A. Montgomery, Jr., T. Vreven, 
 K. N. Kudin, J. C. Burant, J. M. Millam, S. S. Iyengar, J. Tomasi, 
 V. Barone, B. Mennucci, M. Cossi, G. Scalmani, N. Rega, 
 G. A. Petersson, H. Nakatsuji, M. Hada, M. Ehara, K. Toyota, 
 R. Fukuda, J. Hasegawa, M. Ishida, T. Nakajima, Y. Honda, O. Kitao, 
 H. Nakai, M. Klene, X. Li, J. E. Knox, H. P. Hratchian, J. B. Cross, 
 C. Adamo, J. Jaramillo, R. Gomperts, R. E. Stratmann, O. Yazyev, 
 A. J. Austin, R. Cammi, C. Pomelli, J. W. Ochterski, P. Y. Ayala, 
 K. Morokuma, G. A. Voth, P. Salvador, J. J. Dannenberg, 
 V. G. Zakrzewski, S. Dapprich, A. D. Daniels, M. C. Strain, 
 O. Farkas, D. K. Malick, A. D. Rabuck, K. Raghavachari, 
 J. B. Foresman, J. V. Ortiz, Q. Cui, A. G. Baboul, S. Clifford, 
 J. Cioslowski, B. B. Stefanov, G. Liu, A. Liashenko, P. Piskorz, 
 I. Komaromi, R. L. Martin, D. J. Fox, T. Keith, M. A. Al-Laham, 
 C. Y. Peng, A. Nanayakkara, M. Challacombe, P. M. W. Gill, 
 B. Johnson, W. Chen, M. W. Wong, C. Gonzalez, and J. A. Pople, 
 Gaussian, Inc., Pittsburgh PA, 2003.
 
 **********************************************
 Gaussian 03:  x86-Win32-G03RevB.05  8-Nov-2003
                  30-Mar-2022 
 **********************************************
 Default route:  MaxDisk=2000MB
 ---------------------------------
 # b3lyp/lanl2dz geom=connectivity
 ---------------------------------
 1/38=1,57=2/1;
 2/17=6,18=5,40=1/2;
 3/5=6,6=3,11=2,16=1,25=1,30=1,74=-5/1,2,3;
 4//1;
 5/5=2,32=1,38=5/2;
 6/7=2,8=2,9=2,10=2,28=1/1;
 99/5=1,9=1/99;
 -------------------
 Title Card Required
 -------------------
 Symbolic Z-matrix:
 Charge =  0 Multiplicity = 1
 C                    -3.57561   2.41926   0.54565 
 C                    -0.65253   1.93602   0.56594 
 C                     1.54241   1.61041   0.77036 
 C                     4.28676   0.90747   1.46092 
 C                    -3.28456  -0.48077  -0.57128 
 C                    -1.34497  -0.71805   1.49588 
 C                     1.31989  -1.43292   0.55697 
 Ti                    2.43663  -0.00809   1.96109 
 Ti                    0.17851   0.20713   0.13989 
 Ti                   -2.31099   0.84462   0.61861 
 Ti                   -4.62544   1.19688  -1.10055 
 Ti                    3.47351   2.09145   0.08731 
 H                     3.97974   1.9703   -1.45194 
 Ti                    5.45727   2.22387   2.59407 
 H                     5.75357   1.08871   3.59683 
 H                     5.86454   2.58497   1.03486 
 Ti                   -4.87244  -1.70493  -0.87744 
 H                    -4.97608  -2.13941  -2.42718 
 Ti                   -7.91776  -0.66045  -1.22595 
 H                    -8.09853  -1.09136   0.3133 
 H                    -7.06909  -1.21974  -2.45707 
 Ti                    4.99238  -0.99666   1.07826 
 H                     5.80997  -0.80703   2.44857 
 C                    -5.92916   2.76721  -0.89618 
 H                    -6.57372   2.99626  -1.72597 
 H                    -6.56652   2.6639   -0.04568 
 C                    -6.0493   -0.24404  -0.47469 
 H                    -6.18975  -0.02377   0.56785 
 C                     3.53933  -1.71793   2.31836 
 H                     3.96948  -2.04351   3.25846 
 Ti                   -3.10919  -1.70135   1.21025 
 H                    -4.52059  -1.1046    1.74774 
 Ti                   -4.31953   3.9288   -0.61018 
 H                    -4.58275   5.38327   0.04474 
 Ti                   -1.86362   3.62508   0.51019 
 H                    -1.10026   4.07857  -0.85275 
 Ti                    0.80332   2.71651  -0.77019 
 H                     1.51984   4.1372   -0.38688 
 Ti                   -0.49505  -2.40297   0.49798 
 H                    -1.5613   -2.05183  -0.68743 
 Ti                    2.06753  -2.92585   1.79132 
 H                     1.03877  -3.28815   3.00858 
 Cl                    6.8799   -1.98991   0.15661 
 Cl                   -9.10922  -2.63856  -1.40502 
 Cl                   -2.96804   4.32094  -2.45533 
 Cl                   -0.87172   4.0335    2.5592 
 Cl                    1.78886   1.39052  -2.35953 
 Cl                    3.70359   4.22091   0.90058 
 Cl                   -5.03942  -3.63082   0.39311 
 Cl                   -3.13033  -3.47882  -0.25563 
 Cl                   -1.08645  -3.82174   2.20688 
 Cl                    2.61776  -4.93188   0.80824 
 H                     7.00944   2.62333   2.80133 
 C                     7.17207  -1.26117  -2.73841 
 H                     7.06803  -1.52067  -1.7075 
 Cl                    8.79173  -1.69968  -3.18985 
 Cl                    6.90613   0.44831  -2.94323 
 Cl                    6.00225  -2.16404  -3.7826 
 
 Stoichiometry    C11H19Cl13Ti15
 Framework group  C1[X(C11H19Cl13Ti15)]
 Deg. of freedom   168
 Full point group                 C1      NOp   1
 Largest Abelian subgroup         C1      NOp   1
 Largest concise Abelian subgroup C1      NOp   1
                         Standard orientation:                         
 ---------------------------------------------------------------------
 Center     Atomic     Atomic              Coordinates (Angstroms)
 Number     Number      Type              X           Y           Z
 ---------------------------------------------------------------------
    1          6             0        3.587693    2.357940   -0.647280
    2          6             0        0.659970    1.903796   -0.624174
    3          6             0       -1.540213    1.595622   -0.796812
    4          6             0       -4.298899    0.904465   -1.440584
    5          6             0        3.280762   -0.512268    0.540216
    6          6             0        1.315879   -0.778012   -1.499410
    7          6             0       -1.345166   -1.444011   -0.514857
    8         22             0       -2.463553   -0.041037   -1.939525
    9         22             0       -0.183152    0.193727   -0.148753
   10         22             0        2.306957    0.794828   -0.669540
   11         22             0        4.643879    1.163656    1.015398
   12         22             0       -3.458724    2.111819   -0.104018
   13          1             0       -3.948827    2.031583    1.443109
   14         22             0       -5.469074    2.205888   -2.591255
   15          1             0       -5.787715    1.050756   -3.563911
   16          1             0       -5.855281    2.607210   -1.036526
   17         22             0        4.859896   -1.744900    0.857434
   18          1             0        4.976648   -2.144248    2.415663
   19         22             0        7.919025   -0.723295    1.147982
   20          1             0        8.078296   -1.191665   -0.382674
   21          1             0        7.078773   -1.245245    2.401078
   22         22             0       -5.018809   -0.983054   -1.005828
   23          1             0       -5.849824   -0.817112   -2.371137
   24          6             0        5.960558    2.715616    0.760101
   25          1             0        6.616596    2.957395    1.577185
   26          1             0        6.587297    2.586152   -0.094706
   27          6             0        6.046430   -0.305677    0.407770
   28          1             0        6.177339   -0.111130   -0.641109
   29          6             0       -3.586903   -1.747538   -2.244629
   30          1             0       -4.030735   -2.090548   -3.172086
   31         22             0        3.073473   -1.772111   -1.210284
   32          1             0        4.484538   -1.202241   -1.777034
   33         22             0        4.359282    3.886376    0.464742
   34          1             0        4.629391    5.322502   -0.226830
   35         22             0        1.888108    3.581420   -0.621191
   36          1             0        1.144557    4.074134    0.739080
   37         22             0       -0.773085    2.729748    0.709268
   38          1             0       -1.479896    4.148274    0.300775
   39         22             0        0.460727   -2.430641   -0.453156
   40          1             0        1.543592   -2.062780    0.711952
   41         22             0       -2.121195   -2.957631   -1.705716
   42          1             0       -1.109757   -3.358465   -2.925403
   43         17             0       -6.905531   -1.935561   -0.040561
   44         17             0        9.092972   -2.708595    1.360116
   45         17             0        3.032476    4.334889    2.314957
   46         17             0        0.877348    3.952060   -2.668164
   47         17             0       -1.753699    1.451050    2.339873
   48         17             0       -3.677017    4.224010   -0.964231
   49         17             0        4.993730   -3.701385   -0.369550
   50         17             0        3.093617   -3.515144    0.296391
   51         17             0        1.018995   -3.894635   -2.134845
   52         17             0       -2.680006   -4.934623   -0.670061
   53          1             0       -7.019480    2.616019   -2.790729
   54          6             0       -7.158054   -1.136817    2.839685
   55          1             0       -7.068133   -1.421242    1.814040
   56         17             0       -8.776776   -1.548396    3.319006
   57         17             0       -6.873091    0.574199    3.001587
   58         17             0       -5.985507   -2.026898    3.891764
 ---------------------------------------------------------------------
 Rotational constants (GHZ):      0.0419970      0.0171207      0.0145800
 Standard basis: LANL2DZ (5D, 7F)
 There are   571 symmetry adapted basis functions of A   symmetry.
 Integral buffers will be    262144 words long.
 Raffenetti 2 integral format.
 Two-electron integral symmetry is turned on.
   571 basis functions,  1302 primitive gaussians,   601 cartesian basis functions
   178 alpha electrons      178 beta electrons
       nuclear repulsion energy      6159.5693554081 Hartrees.


 Warning!  Cl atom   49 may be hypervalent but has no d functions.
 Warning!  Cl atom   50 may be hypervalent but has no d functions.


 NAtoms=   58 NActive=   58 NUniq=   58 SFac= 1.00D+00 NAtFMM=   60 Big=F
 One-electron integrals computed using PRISM.
   1 Symmetry operations used in ECPInt.
 ECPInt:  NShTT=   35245 NPrTT=  174416 LenC2=   30589 LenP2D=   98924.
 LDataN:  DoStor=F MaxTD1= 4 Len=   56
 LDataN:  DoStor=T MaxTD1= 4 Len=   56
 NBasis=   571 RedAO= T  NBF=   571
 NBsUse=   571 1.00D-06 NBFU=   571
 Harris functional with IExCor=  402 diagonalized for initial guess.
 ExpMin= 1.60D-02 ExpMax= 4.23D+03 ExpMxC= 1.46D+02 IAcc=3 IRadAn=         5 AccDes= 0.00D+00
 HarFok:  IExCor= 402 AccDes= 0.00D+00 IRadAn=         5 IDoV=1
 ScaDFX=  1.000000  1.000000  1.000000  1.000000
 Initial guess orbital symmetries:
       Occupied  (A) (A) (A) (A) (A) (A) (A) (A) (A) (A) (A) (A)
                 (A) (A) (A) (A) (A) (A) (A) (A) (A) (A) (A) (A)
                 (A) (A) (A) (A) (A) (A) (A) (A) (A) (A) (A) (A)
                 (A) (A) (A) (A) (A) (A) (A) (A) (A) (A) (A) (A)
                 (A) (A) (A) (A) (A) (A) (A) (A) (A) (A) (A) (A)
                 (A) (A) (A) (A) (A) (A) (A) (A) (A) (A) (A) (A)
                 (A) (A) (A) (A) (A) (A) (A) (A) (A) (A) (A) (A)
                 (A) (A) (A) (A) (A) (A) (A) (A) (A) (A) (A) (A)
                 (A) (A) (A) (A) (A) (A) (A) (A) (A) (A) (A) (A)
                 (A) (A) (A) (A) (A) (A) (A) (A) (A) (A) (A) (A)
                 (A) (A) (A) (A) (A) (A) (A) (A) (A) (A) (A) (A)
                 (A) (A) (A) (A) (A) (A) (A) (A) (A) (A) (A) (A)
                 (A) (A) (A) (A) (A) (A) (A) (A) (A) (A) (A) (A)
                 (A) (A) (A) (A) (A) (A) (A) (A) (A) (A) (A) (A)
                 (A) (A) (A) (A) (A) (A) (A) (A) (A) (A)
       Virtual   (A) (A) (A) (A) (A) (A) (A) (A) (A) (A) (A) (A)
                 (A) (A) (A) (A) (A) (A) (A) (A) (A) (A) (A) (A)
                 (A) (A) (A) (A) (A) (A) (A) (A) (A) (A) (A) (A)
                 (A) (A) (A) (A) (A) (A) (A) (A) (A) (A) (A) (A)
                 (A) (A) (A) (A) (A) (A) (A) (A) (A) (A) (A) (A)
                 (A) (A) (A) (A) (A) (A) (A) (A) (A) (A) (A) (A)
                 (A) (A) (A) (A) (A) (A) (A) (A) (A) (A) (A) (A)
                 (A) (A) (A) (A) (A) (A) (A) (A) (A) (A) (A) (A)
                 (A) (A) (A) (A) (A) (A) (A) (A) (A) (A) (A) (A)
                 (A) (A) (A) (A) (A) (A) (A) (A) (A) (A) (A) (A)
                 (A) (A) (A) (A) (A) (A) (A) (A) (A) (A) (A) (A)
                 (A) (A) (A) (A) (A) (A) (A) (A) (A) (A) (A) (A)
                 (A) (A) (A) (A) (A) (A) (A) (A) (A) (A) (A) (A)
                 (A) (A) (A) (A) (A) (A) (A) (A) (A) (A) (A) (A)
                 (A) (A) (A) (A) (A) (A) (A) (A) (A) (A) (A) (A)
                 (A) (A) (A) (A) (A) (A) (A) (A) (A) (A) (A) (A)
                 (A) (A) (A) (A) (A) (A) (A) (A) (A) (A) (A) (A)
                 (A) (A) (A) (A) (A) (A) (A) (A) (A) (A) (A) (A)
                 (A) (A) (A) (A) (A) (A) (A) (A) (A) (A) (A) (A)
                 (A) (A) (A) (A) (A) (A) (A) (A) (A) (A) (A) (A)
                 (A) (A) (A) (A) (A) (A) (A) (A) (A) (A) (A) (A)
                 (A) (A) (A) (A) (A) (A) (A) (A) (A) (A) (A) (A)
                 (A) (A) (A) (A) (A) (A) (A) (A) (A) (A) (A) (A)
                 (A) (A) (A) (A) (A) (A) (A) (A) (A) (A) (A) (A)
                 (A) (A) (A) (A) (A) (A) (A) (A) (A) (A) (A) (A)
                 (A) (A) (A) (A) (A) (A) (A) (A) (A) (A) (A) (A)
                 (A) (A) (A) (A) (A) (A) (A) (A) (A) (A) (A) (A)
                 (A) (A) (A) (A) (A) (A) (A) (A) (A) (A) (A) (A)
                 (A) (A) (A) (A) (A) (A) (A) (A) (A) (A) (A) (A)
                 (A) (A) (A) (A) (A) (A) (A) (A) (A) (A) (A) (A)
                 (A) (A) (A) (A) (A) (A) (A) (A) (A) (A) (A) (A)
                 (A) (A) (A) (A) (A) (A) (A) (A) (A) (A) (A) (A)
                 (A) (A) (A) (A) (A) (A) (A) (A) (A)
 The electronic state of the initial guess is 1-A.
 Requested convergence on RMS density matrix=1.00D-04 within 128 cycles.
 Requested convergence on MAX density matrix=1.00D-02.
 Requested convergence on             energy=1.00D-02.
 No special actions if energy rises.
 EnCoef did     7 forward-backward iterations
 EnCoef did     2 forward-backward iterations
 EnCoef did   100 forward-backward iterations
 EnCoef did     6 forward-backward iterations
 EnCoef did    18 forward-backward iterations
 EnCoef did     8 forward-backward iterations
 EnCoef did     5 forward-backward iterations
 EnCoef did     3 forward-backward iterations
 EnCoef did     4 forward-backward iterations
 EnCoef did   100 forward-backward iterations
 EnCoef did    10 forward-backward iterations
 EnCoef did    10 forward-backward iterations
 EnCoef did     6 forward-backward iterations
 EnCoef did     4 forward-backward iterations
 EnCoef did   100 forward-backward iterations
 EnCoef did     2 forward-backward iterations
 EnCoef did     7 forward-backward iterations
 Restarting incremental Fock formation.
 Matrix for removal  3 Erem= -1307.75127302494     Crem= 0.000D+00
 EnCoef did     2 forward-backward iterations
 Matrix for removal  6 Erem= -1415.94733484636     Crem= 0.000D+00
 EnCoef did     5 forward-backward iterations
 Matrix for removal  4 Erem= -1445.33571323014     Crem= 0.000D+00
 Matrix for removal  5 Erem= -1469.26114242158     Crem= 0.000D+00
 Matrix for removal 10 Erem= -1472.06857485514     Crem= 0.000D+00
 SCF Done:  E(RB+HF-LYP) =  -1495.93569267     A.U. after   24 cycles
             Convg  =    0.8031D-04             -V/T =  2.7124
             S**2   =   0.0000

 **********************************************************************

            Population analysis using the SCF density.

 **********************************************************************

 Orbital symmetries:
       Occupied  (A) (A) (A) (A) (A) (A) (A) (A) (A) (A) (A) (A)
                 (A) (A) (A) (A) (A) (A) (A) (A) (A) (A) (A) (A)
                 (A) (A) (A) (A) (A) (A) (A) (A) (A) (A) (A) (A)
                 (A) (A) (A) (A) (A) (A) (A) (A) (A) (A) (A) (A)
                 (A) (A) (A) (A) (A) (A) (A) (A) (A) (A) (A) (A)
                 (A) (A) (A) (A) (A) (A) (A) (A) (A) (A) (A) (A)
                 (A) (A) (A) (A) (A) (A) (A) (A) (A) (A) (A) (A)
                 (A) (A) (A) (A) (A) (A) (A) (A) (A) (A) (A) (A)
                 (A) (A) (A) (A) (A) (A) (A) (A) (A) (A) (A) (A)
                 (A) (A) (A) (A) (A) (A) (A) (A) (A) (A) (A) (A)
                 (A) (A) (A) (A) (A) (A) (A) (A) (A) (A) (A) (A)
                 (A) (A) (A) (A) (A) (A) (A) (A) (A) (A) (A) (A)
                 (A) (A) (A) (A) (A) (A) (A) (A) (A) (A) (A) (A)
                 (A) (A) (A) (A) (A) (A) (A) (A) (A) (A) (A) (A)
                 (A) (A) (A) (A) (A) (A) (A) (A) (A) (A)
       Virtual   (A) (A) (A) (A) (A) (A) (A) (A) (A) (A) (A) (A)
                 (A) (A) (A) (A) (A) (A) (A) (A) (A) (A) (A) (A)
                 (A) (A) (A) (A) (A) (A) (A) (A) (A) (A) (A) (A)
                 (A) (A) (A) (A) (A) (A) (A) (A) (A) (A) (A) (A)
                 (A) (A) (A) (A) (A) (A) (A) (A) (A) (A) (A) (A)
                 (A) (A) (A) (A) (A) (A) (A) (A) (A) (A) (A) (A)
                 (A) (A) (A) (A) (A) (A) (A) (A) (A) (A) (A) (A)
                 (A) (A) (A) (A) (A) (A) (A) (A) (A) (A) (A) (A)
                 (A) (A) (A) (A) (A) (A) (A) (A) (A) (A) (A) (A)
                 (A) (A) (A) (A) (A) (A) (A) (A) (A) (A) (A) (A)
                 (A) (A) (A) (A) (A) (A) (A) (A) (A) (A) (A) (A)
                 (A) (A) (A) (A) (A) (A) (A) (A) (A) (A) (A) (A)
                 (A) (A) (A) (A) (A) (A) (A) (A) (A) (A) (A) (A)
                 (A) (A) (A) (A) (A) (A) (A) (A) (A) (A) (A) (A)
                 (A) (A) (A) (A) (A) (A) (A) (A) (A) (A) (A) (A)
                 (A) (A) (A) (A) (A) (A) (A) (A) (A) (A) (A) (A)
                 (A) (A) (A) (A) (A) (A) (A) (A) (A) (A) (A) (A)
                 (A) (A) (A) (A) (A) (A) (A) (A) (A) (A) (A) (A)
                 (A) (A) (A) (A) (A) (A) (A) (A) (A) (A) (A) (A)
                 (A) (A) (A) (A) (A) (A) (A) (A) (A) (A) (A) (A)
                 (A) (A) (A) (A) (A) (A) (A) (A) (A) (A) (A) (A)
                 (A) (A) (A) (A) (A) (A) (A) (A) (A) (A) (A) (A)
                 (A) (A) (A) (A) (A) (A) (A) (A) (A) (A) (A) (A)
                 (A) (A) (A) (A) (A) (A) (A) (A) (A) (A) (A) (A)
                 (A) (A) (A) (A) (A) (A) (A) (A) (A) (A) (A) (A)
                 (A) (A) (A) (A) (A) (A) (A) (A) (A) (A) (A) (A)
                 (A) (A) (A) (A) (A) (A) (A) (A) (A) (A) (A) (A)
                 (A) (A) (A) (A) (A) (A) (A) (A) (A) (A) (A) (A)
                 (A) (A) (A) (A) (A) (A) (A) (A) (A) (A) (A) (A)
                 (A) (A) (A) (A) (A) (A) (A) (A) (A) (A) (A) (A)
                 (A) (A) (A) (A) (A) (A) (A) (A) (A) (A) (A) (A)
                 (A) (A) (A) (A) (A) (A) (A) (A) (A) (A) (A) (A)
                 (A) (A) (A) (A) (A) (A) (A) (A) (A)
 The electronic state is 1-A.
 Alpha  occ. eigenvalues --  -10.32925 -10.23353 -10.22717 -10.22365 -10.22083
 Alpha  occ. eigenvalues --  -10.21761 -10.21598 -10.20337 -10.20168 -10.19958
 Alpha  occ. eigenvalues --  -10.18402  -2.48621  -2.48029  -2.47325  -2.47127
 Alpha  occ. eigenvalues --   -2.47098  -2.46925  -2.46825  -2.46302  -2.46286
 Alpha  occ. eigenvalues --   -2.46012  -2.45804  -2.45451  -2.45014  -2.44795
 Alpha  occ. eigenvalues --   -2.43690  -1.61461  -1.60991  -1.60480  -1.60134
 Alpha  occ. eigenvalues --   -1.59885  -1.59735  -1.59697  -1.59582  -1.59545
 Alpha  occ. eigenvalues --   -1.59518  -1.59507  -1.59331  -1.59259  -1.59129
 Alpha  occ. eigenvalues --   -1.59052  -1.59001  -1.58976  -1.58874  -1.58786
 Alpha  occ. eigenvalues --   -1.58670  -1.58655  -1.58605  -1.58336  -1.58323
 Alpha  occ. eigenvalues --   -1.58281  -1.58218  -1.58106  -1.58024  -1.58015
 Alpha  occ. eigenvalues --   -1.57931  -1.57828  -1.57729  -1.57519  -1.57500
 Alpha  occ. eigenvalues --   -1.57298  -1.57282  -1.57119  -1.56832  -1.56720
 Alpha  occ. eigenvalues --   -1.56684  -1.56364  -1.56323  -1.55977  -1.55511
 Alpha  occ. eigenvalues --   -1.55443  -1.00473  -0.95908  -0.84625  -0.84143
 Alpha  occ. eigenvalues --   -0.83387  -0.83338  -0.82877  -0.82330  -0.81447
 Alpha  occ. eigenvalues --   -0.80116  -0.79919  -0.79872  -0.78909  -0.71714
 Alpha  occ. eigenvalues --   -0.68009  -0.66852  -0.65965  -0.63910  -0.63280
 Alpha  occ. eigenvalues --   -0.61570  -0.61291  -0.61073  -0.60375  -0.59439
 Alpha  occ. eigenvalues --   -0.53287  -0.51552  -0.49996  -0.49274  -0.47020
 Alpha  occ. eigenvalues --   -0.46904  -0.46678  -0.43050  -0.42785  -0.42541
 Alpha  occ. eigenvalues --   -0.42136  -0.41172  -0.41041  -0.40921  -0.40203
 Alpha  occ. eigenvalues --   -0.40083  -0.39989  -0.39822  -0.39758  -0.39350
 Alpha  occ. eigenvalues --   -0.39036  -0.38973  -0.38770  -0.38142  -0.37997
 Alpha  occ. eigenvalues --   -0.37878  -0.37748  -0.37539  -0.37355  -0.36981
 Alpha  occ. eigenvalues --   -0.36594  -0.36444  -0.36300  -0.36262  -0.36122
 Alpha  occ. eigenvalues --   -0.36072  -0.35820  -0.35329  -0.35183  -0.35067
 Alpha  occ. eigenvalues --   -0.34827  -0.34809  -0.34677  -0.34587  -0.34290
 Alpha  occ. eigenvalues --   -0.34245  -0.34064  -0.33998  -0.33816  -0.33717
 Alpha  occ. eigenvalues --   -0.33404  -0.33323  -0.33223  -0.33051  -0.32907
 Alpha  occ. eigenvalues --   -0.32886  -0.32552  -0.32284  -0.32065  -0.32048
 Alpha  occ. eigenvalues --   -0.31940  -0.31826  -0.31512  -0.31502  -0.31189
 Alpha  occ. eigenvalues --   -0.31063  -0.30543  -0.30255  -0.30110  -0.29943
 Alpha  occ. eigenvalues --   -0.29657  -0.29608  -0.29392  -0.29314  -0.29242
 Alpha  occ. eigenvalues --   -0.28851  -0.27984  -0.27863  -0.27191  -0.26872
 Alpha  occ. eigenvalues --   -0.25298  -0.23999  -0.22945
 Alpha virt. eigenvalues --   -0.20065  -0.18492  -0.17892  -0.17191  -0.17007
 Alpha virt. eigenvalues --   -0.16545  -0.16491  -0.16216  -0.15989  -0.15685
 Alpha virt. eigenvalues --   -0.15602  -0.15530  -0.15462  -0.15167  -0.14652
 Alpha virt. eigenvalues --   -0.14532  -0.14142  -0.14014  -0.13923  -0.13768
 Alpha virt. eigenvalues --   -0.13500  -0.13151  -0.13069  -0.13023  -0.12675
 Alpha virt. eigenvalues --   -0.12555  -0.12316  -0.12213  -0.12060  -0.11926
 Alpha virt. eigenvalues --   -0.11815  -0.11596  -0.11427  -0.11404  -0.11159
 Alpha virt. eigenvalues --   -0.10884  -0.10809  -0.10467  -0.10292  -0.10236
 Alpha virt. eigenvalues --   -0.10108  -0.09761  -0.09473  -0.09228  -0.09109
 Alpha virt. eigenvalues --   -0.08959  -0.08712  -0.08341  -0.07908  -0.07533
 Alpha virt. eigenvalues --   -0.07268  -0.06631  -0.06277  -0.06014  -0.05878
 Alpha virt. eigenvalues --   -0.05716  -0.05568  -0.05036  -0.04627  -0.04270
 Alpha virt. eigenvalues --   -0.04205  -0.03625  -0.03232  -0.03042  -0.02498
 Alpha virt. eigenvalues --   -0.02325  -0.02293  -0.02021  -0.01938  -0.01258
 Alpha virt. eigenvalues --   -0.01103  -0.00932  -0.00904  -0.00689  -0.00429
 Alpha virt. eigenvalues --   -0.00281   0.00041   0.00129   0.00400   0.00644
 Alpha virt. eigenvalues --    0.00662   0.00826   0.00903   0.01307   0.01506
 Alpha virt. eigenvalues --    0.01773   0.01782   0.01977   0.02109   0.02229
 Alpha virt. eigenvalues --    0.02295   0.02466   0.02544   0.02713   0.03068
 Alpha virt. eigenvalues --    0.03181   0.03402   0.03481   0.03687   0.03827
 Alpha virt. eigenvalues --    0.03894   0.04036   0.04081   0.04184   0.04508
 Alpha virt. eigenvalues --    0.04759   0.04781   0.04944   0.05029   0.05297
 Alpha virt. eigenvalues --    0.05362   0.05576   0.05643   0.05786   0.06101
 Alpha virt. eigenvalues --    0.06203   0.06437   0.06528   0.06583   0.06900
 Alpha virt. eigenvalues --    0.07075   0.07259   0.07320   0.07487   0.07664
 Alpha virt. eigenvalues --    0.07853   0.08073   0.08286   0.08479   0.08890
 Alpha virt. eigenvalues --    0.08923   0.09273   0.09545   0.09707   0.10109
 Alpha virt. eigenvalues --    0.10295   0.10427   0.10983   0.11513   0.11693
 Alpha virt. eigenvalues --    0.11810   0.11928   0.12631   0.13130   0.13299
 Alpha virt. eigenvalues --    0.13392   0.13713   0.13907   0.14162   0.14277
 Alpha virt. eigenvalues --    0.14780   0.14841   0.15144   0.15246   0.15505
 Alpha virt. eigenvalues --    0.15810   0.16029   0.16601   0.16840   0.17102
 Alpha virt. eigenvalues --    0.17190   0.17598   0.17962   0.18150   0.18319
 Alpha virt. eigenvalues --    0.18727   0.18896   0.19277   0.19698   0.19867
 Alpha virt. eigenvalues --    0.20060   0.20374   0.20788   0.20816   0.21342
 Alpha virt. eigenvalues --    0.22107   0.22347   0.22373   0.22824   0.23419
 Alpha virt. eigenvalues --    0.23930   0.24180   0.24441   0.24753   0.25095
 Alpha virt. eigenvalues --    0.25318   0.25730   0.26006   0.26459   0.27030
 Alpha virt. eigenvalues --    0.27217   0.27517   0.27674   0.27989   0.28414
 Alpha virt. eigenvalues --    0.28728   0.29150   0.29324   0.29975   0.30321
 Alpha virt. eigenvalues --    0.30776   0.31050   0.31287   0.31534   0.32161
 Alpha virt. eigenvalues --    0.32230   0.32526   0.32552   0.33289   0.33424
 Alpha virt. eigenvalues --    0.33668   0.34125   0.34277   0.34546   0.34740
 Alpha virt. eigenvalues --    0.34967   0.35245   0.35820   0.35989   0.36360
 Alpha virt. eigenvalues --    0.36820   0.36893   0.37683   0.37765   0.38154
 Alpha virt. eigenvalues --    0.38333   0.38834   0.38984   0.39249   0.39397
 Alpha virt. eigenvalues --    0.40036   0.40273   0.40606   0.40824   0.41157
 Alpha virt. eigenvalues --    0.41343   0.41510   0.41965   0.42108   0.42384
 Alpha virt. eigenvalues --    0.42540   0.43416   0.43501   0.43611   0.43795
 Alpha virt. eigenvalues --    0.44177   0.44974   0.45320   0.45613   0.46008
 Alpha virt. eigenvalues --    0.46280   0.46602   0.47064   0.47774   0.48036
 Alpha virt. eigenvalues --    0.48352   0.49221   0.49790   0.49916   0.50203
 Alpha virt. eigenvalues --    0.50631   0.51140   0.51456   0.51696   0.52905
 Alpha virt. eigenvalues --    0.53026   0.53589   0.54234   0.54707   0.55237
 Alpha virt. eigenvalues --    0.55566   0.55961   0.56720   0.57286   0.57540
 Alpha virt. eigenvalues --    0.58511   0.58920   0.59299   0.60224   0.61124
 Alpha virt. eigenvalues --    0.61228   0.61528   0.63015   0.63520   0.65082
 Alpha virt. eigenvalues --    0.65495   0.66019   0.67422   0.67564   0.67603
 Alpha virt. eigenvalues --    0.68264   0.68486   0.69279   0.69723   0.70772
 Alpha virt. eigenvalues --    0.72274   0.73150   0.74050   0.74742   0.75140
 Alpha virt. eigenvalues --    0.75523   0.76371   0.76775   0.77427   0.77934
 Alpha virt. eigenvalues --    0.78365   0.78491   0.78931   0.79340   0.79784
 Alpha virt. eigenvalues --    0.80227   0.80629   0.81404   0.82015   0.82240
 Alpha virt. eigenvalues --    0.82738   0.83063   0.83333   0.84189   0.84817
 Alpha virt. eigenvalues --    0.84953   0.86346   0.87193   0.87639   0.87672
 Alpha virt. eigenvalues --    0.88444   0.88839   0.89443   0.89883   0.90508
 Alpha virt. eigenvalues --    0.92380   0.94273   0.95220   0.97624   1.00067
 Alpha virt. eigenvalues --    1.01145   1.02671   1.04420   1.05909   1.08524
 Alpha virt. eigenvalues --    1.11631   1.12718   1.13024   1.15119   1.16491
 Alpha virt. eigenvalues --    1.17252   1.17546   1.19032   1.20026   1.20554
 Alpha virt. eigenvalues --    1.21845   1.23442   1.23808   1.24424   1.24904
 Alpha virt. eigenvalues --    1.25683   1.26753   1.27913   1.29045   1.29723
 Alpha virt. eigenvalues --    1.30303   1.31779   1.33031   1.34394   1.40849
 Alpha virt. eigenvalues --    5.71233   6.87655   7.38401   8.17244   8.57308
 Alpha virt. eigenvalues --    9.22707   9.43615   9.85091   9.96665  10.14929
 Alpha virt. eigenvalues --   10.46382  11.02553  11.32955  11.73189  12.32921
 Alpha virt. eigenvalues --   13.00965  13.49850  13.82278  14.55853  14.91251
 Alpha virt. eigenvalues --   15.23424  16.67245  17.45967  19.63865  20.57318
 Alpha virt. eigenvalues --   22.29052  34.22610  38.18236
          Condensed to atoms (all electrons):
 Mulliken atomic charges:
              1
     1  C   -0.849260
     2  C   -0.841992
     3  C   -0.869766
     4  C   -1.270751
     5  C   -0.726590
     6  C   -0.577221
     7  C   -0.919502
     8  Ti   1.261880
     9  Ti   0.985244
    10  Ti   0.503386
    11  Ti   1.178630
    12  Ti   0.847749
    13  H   -0.118448
    14  Ti   0.564215
    15  H   -0.099074
    16  H   -0.018282
    17  Ti   0.624102
    18  H   -0.111868
    19  Ti   0.645918
    20  H   -0.025553
    21  H   -0.057222
    22  Ti   0.768303
    23  H   -0.018450
    24  C   -0.998054
    25  H    0.251430
    26  H    0.307757
    27  C   -1.197735
    28  H    0.363352
    29  C   -1.107949
    30  H    0.306426
    31  Ti   0.622541
    32  H   -0.029215
    33  Ti   0.377602
    34  H   -0.120453
    35  Ti   0.646282
    36  H   -0.151843
    37  Ti   0.482539
    38  H   -0.046578
    39  Ti   0.603042
    40  H    0.011742
    41  Ti   0.648434
    42  H   -0.126803
    43  Cl  -0.240407
    44  Cl  -0.223415
    45  Cl  -0.212109
    46  Cl  -0.194363
    47  Cl  -0.131379
    48  Cl  -0.200678
    49  Cl  -0.028115
    50  Cl   0.005530
    51  Cl  -0.137897
    52  Cl  -0.244404
    53  H   -0.103629
    54  C   -0.655769
    55  H    0.367919
    56  Cl   0.104810
    57  Cl   0.118426
    58  Cl   0.057509
 Sum of Mulliken charges=   0.00000
 Atomic charges with hydrogens summed into heavy atoms:
              1
     1  C   -0.849260
     2  C   -0.841992
     3  C   -0.869766
     4  C   -1.270751
     5  C   -0.726590
     6  C   -0.577221
     7  C   -0.919502
     8  Ti   1.261880
     9  Ti   0.985244
    10  Ti   0.503386
    11  Ti   1.178630
    12  Ti   0.729301
    13  H    0.000000
    14  Ti   0.343229
    15  H    0.000000
    16  H    0.000000
    17  Ti   0.512234
    18  H    0.000000
    19  Ti   0.563143
    20  H    0.000000
    21  H    0.000000
    22  Ti   0.749854
    23  H    0.000000
    24  C   -0.438867
    25  H    0.000000
    26  H    0.000000
    27  C   -0.834383
    28  H    0.000000
    29  C   -0.801522
    30  H    0.000000
    31  Ti   0.593327
    32  H    0.000000
    33  Ti   0.257150
    34  H    0.000000
    35  Ti   0.494440
    36  H    0.000000
    37  Ti   0.435961
    38  H    0.000000
    39  Ti   0.614785
    40  H    0.000000
    41  Ti   0.521631
    42  H    0.000000
    43  Cl  -0.240407
    44  Cl  -0.223415
    45  Cl  -0.212109
    46  Cl  -0.194363
    47  Cl  -0.131379
    48  Cl  -0.200678
    49  Cl  -0.028115
    50  Cl   0.005530
    51  Cl  -0.137897
    52  Cl  -0.244404
    53  H    0.000000
    54  C   -0.287850
    55  H    0.000000
    56  Cl   0.104810
    57  Cl   0.118426
    58  Cl   0.057509
 Sum of Mulliken charges=   0.00000
 Electronic spatial extent (au):  <R**2>= 36215.7380
 Charge=     0.0000 electrons
 Dipole moment (field-independent basis, Debye):
    X=    13.8235    Y=     7.1108    Z=    -2.1966  Tot=    15.6996
 Quadrupole moment (field-independent basis, Debye-Ang):
   XX=  -528.3321   YY=  -556.3487   ZZ=  -499.6980
   XY=    28.1540   XZ=    41.7624   YZ=     5.7488
 Traceless Quadrupole moment (field-independent basis, Debye-Ang):
   XX=    -0.2058   YY=   -28.2224   ZZ=    28.4283
   XY=    28.1540   XZ=    41.7624   YZ=     5.7488
 Octapole moment (field-independent basis, Debye-Ang**2):
  XXX=   888.2312  YYY=    13.9919  ZZZ=   -50.3804  XYY=   -30.4348
  XXY=   453.0742  XXZ=     9.8966  XZZ=    10.4074  YZZ=    18.2307
  YYZ=    30.8217  XYZ=    86.6002
 Hexadecapole moment (field-independent basis, Debye-Ang**3):
 XXXX=-62224.2636 YYYY=-21390.5215 ZZZZ= -8440.5788 XXXY=  3195.7091
 XXXZ=   853.7738 YYYX=  -238.4753 YYYZ=  -104.4541 ZZZX=   244.4298
 ZZZY=   -53.2604 XXYY=-14706.0181 XXZZ=-11593.5453 YYZZ= -4882.1353
 XXYZ=   617.0243 YYXZ=   -27.2721 ZZXY=  -133.5022
 N-N= 6.159569355408D+03 E-N=-1.552447971460D+04  KE= 8.735765790007D+02
 1|1|UNPC-UNK|SP|RB3LYP|LANL2DZ|C11H19Cl13Ti15|PCUSER|31-Mar-2022|0||# 
 B3LYP/LANL2DZ GEOM=CONNECTIVITY||Title Card Required||0,1|C,0,-3.57561
 492,2.41926315,0.5456537|C,0,-0.6525329,1.93602155,0.56594191|C,0,1.54
 240873,1.61040935,0.77035853|C,0,4.28676412,0.9074654,1.46091714|C,0,-
 3.28455899,-0.48077048,-0.57128016|C,0,-1.34496695,-0.71805158,1.49587
 618|C,0,1.31989346,-1.43292267,0.55697332|Ti,0,2.43662855,-0.00808611,
 1.96109167|Ti,0,0.1785088,0.20713133,0.13988801|Ti,0,-2.31099436,0.844
 61597,0.61860515|Ti,0,-4.62544279,1.19688004,-1.10054998|Ti,0,3.473509
 59,2.09144982,0.08730729|H,0,3.97974107,1.97029696,-1.45194282|Ti,0,5.
 4572693,2.2238747,2.59407181|H,0,5.75356998,1.08870863,3.59683046|H,0,
 5.86454492,2.58496748,1.03486133|Ti,0,-4.87243776,-1.70493472,-0.87744
 467|H,0,-4.97608302,-2.13940624,-2.42717956|Ti,0,-7.91775632,-0.660452
 7,-1.22594833|H,0,-8.09853161,-1.09135904,0.31330046|H,0,-7.06908847,-
 1.21974202,-2.45707068|Ti,0,4.99237597,-0.99666069,1.07825783|H,0,5.80
 997463,-0.80702904,2.44857293|C,0,-5.92916231,2.7672145,-0.89618152|H,
 0,-6.57372162,2.9962622,-1.72596983|H,0,-6.5665217,2.66390178,-0.04567
 735|C,0,-6.04929593,-0.24403816,-0.47469403|H,0,-6.18975092,-0.0237705
 2,0.5678455|C,0,3.53933187,-1.71792667,2.31836226|H,0,3.96947831,-2.04
 351419,3.25846157|Ti,0,-3.10919344,-1.70135357,1.21024864|H,0,-4.52059
 114,-1.10459544,1.74773907|Ti,0,-4.31952681,3.92879854,-0.61018249|H,0
 ,-4.58274982,5.38326578,0.04474427|Ti,0,-1.86362117,3.6250779,0.510188
 2|H,0,-1.10025651,4.07857177,-0.85274575|Ti,0,0.80331789,2.71651369,-0
 .77018771|H,0,1.51983866,4.13719588,-0.38688227|Ti,0,-0.495049,-2.4029
 7213,0.49797959|H,0,-1.56129726,-2.05182667,-0.68743498|Ti,0,2.0675286
 8,-2.92584944,1.7913248|H,0,1.03877455,-3.28814922,3.00858251|Cl,0,6.8
 7990398,-1.98990599,0.1566122|Cl,0,-9.10922033,-2.63856185,-1.40502289
 |Cl,0,-2.9680362,4.32094319,-2.45532928|Cl,0,-0.87172249,4.033502,2.55
 919667|Cl,0,1.7888628,1.39052467,-2.3595271|Cl,0,3.70358573,4.22091483
 ,0.90057882|Cl,0,-5.03941844,-3.63082058,0.39311298|Cl,0,-3.13032821,-
 3.47882225,-0.25562913|Cl,0,-1.08645498,-3.82174257,2.20688161|Cl,0,2.
 61775709,-4.93187534,0.80824094|H,0,7.0094393,2.62333382,2.80132962|C,
 0,7.17206712,-1.26116979,-2.73841158|H,0,7.06803065,-1.52066542,-1.707
 50433|Cl,0,8.7917318,-1.69968162,-3.18985315|Cl,0,6.90613094,0.4483099
 4,-2.94323093|Cl,0,6.00224714,-2.16404352,-3.78259542||Version=x86-Win
 32-G03RevB.05|State=1-A|HF=-1495.9356927|RMSD=8.031e-005|Dipole=-5.419
 3027,2.8701961,0.7379071|PG=C01 [X(C11H19Cl13Ti15)]||@


 NOBODY LOSES ALL THE TIME
 I HAD AN UNCLE NAMED
 SOL WHO WAS A BORN FAILURE AND
 NEARLY EVERYBODY SAID HE SHOULD HAVE GONE
 INTO VAUDEVILLE PERHAPS BECAUSE MY UNCLE SOL COULD
 SING MCCANN HE WAS A DIVER ON XMAS EVE LIKE HELL ITSELF WHICH
 MAY OR MAY NOT ACCOUNT FOR THE FACT THAT MY UNCLE
 SOL INDULGED IN THAT POSSIBLY MOST INEXCUSABLE
 OF ALL TO USE A HIGHFALOOTIN PHRASE
 LUXURIES THAT IS OR TO
 WIT FARMING AND BE
 IT NEEDLESSLY
 ADDED
 MY UNCLE SOL'S FARM
 FAILED BECAUSE THE CHICKENS
 ATE THE VEGETABLES SO
 MY UNCLE SOL HAD A
 CHICKEN FARM TILL THE
 SKUNKS ATE THE CHICKENS WHEN 
 MY UNCLE SOL
 HAD A SKUNK FARM BUT
 THE SKUNKS CAUGHT COLD AND
 DIED AND SO
 MY UNCLE SOL IMITATED THE
 SKUNKS IN A SUBTLE MANNER
 OR BY DROWNING HIMSELF IN THE WATERTANK
 BUT SOMEBODY WHO'D GIVEN MY UNCLE SOL A VICTOR
 VICTROLA AND RECORDS WHILE HE LIVED PRESENTED TO
 HIM UPON THE AUSPICIOUS OCCASION OF HIS DECEASE A
 SCRUMPTIOUS NOT TO MENTION SPLENDIFEROUS FUNERAL WITH
 TALL BOYS IN BLACK GLOVES AND FLOWERS AND EVERYTHING AND
 I REMEMBER WE ALL CRIED LIKE THE MISSOURI
 WHEN MY UNCLE SOL'S COFFIN LURCHED BECAUSE
 SOMEBODY PRESSED A BUTTON
 (AND DOWN WENT
 MY UNCLE
 SOL
 AND STARTED A WORM FARM)
           E. E. CUMMINGS
 Job cpu time:  0 days  3 hours 27 minutes 20.0 seconds.
 File lengths (MBytes):  RWF=    183 Int=      0 D2E=      0 Chk=     20 Scr=      1
 Normal termination of Gaussian 03 at Thu Mar 31 00:05:49 2022.
