# Supplementary material for: Two-Dimensional MXene as a Promising Adsorbent for Trihalomethanes Removal: A Density-Functional Theory Study
Source: Nanomaterials (Basel). 2024 Feb 29;14(5):454. doi: 10.3390/nano14050454 (PMC10934524; doi:10.3390/nano14050454)
Supplement: Supplementary file 1 [file nanomaterials-14-00454-s001.zip › MXene-Cl-2-CHCl3-CCenter-2.out]

 Entering Link 1 = C:\G09W\l1.exe PID=     10812.
  
 Copyright (c) 1988,1990,1992,1993,1995,1998,2003,2009,2011,
            Gaussian, Inc.  All Rights Reserved.
  
 This is part of the Gaussian(R) 09 program.  It is based on
 the Gaussian(R) 03 system (copyright 2003, Gaussian, Inc.),
 the Gaussian(R) 98 system (copyright 1998, Gaussian, Inc.),
 the Gaussian(R) 94 system (copyright 1995, Gaussian, Inc.),
 the Gaussian 92(TM) system (copyright 1992, Gaussian, Inc.),
 the Gaussian 90(TM) system (copyright 1990, Gaussian, Inc.),
 the Gaussian 88(TM) system (copyright 1988, Gaussian, Inc.),
 the Gaussian 86(TM) system (copyright 1986, Carnegie Mellon
 University), and the Gaussian 82(TM) system (copyright 1983,
 Carnegie Mellon University). Gaussian is a federally registered
 trademark of Gaussian, Inc.
  
 This software contains proprietary and confidential information,
 including trade secrets, belonging to Gaussian, Inc.
  
 This software is provided under written license and may be
 used, copied, transmitted, or stored only in accord with that
 written license.
  
 The following legend is applicable only to US Government
 contracts under FAR:
  
                    RESTRICTED RIGHTS LEGEND
  
 Use, reproduction and disclosure by the US Government is
 subject to restrictions as set forth in subparagraphs (a)
 and (c) of the Commercial Computer Software - Restricted
 Rights clause in FAR 52.227-19.
  
 Gaussian, Inc.
 340 Quinnipiac St., Bldg. 40, Wallingford CT 06492
  
  
 ---------------------------------------------------------------
 Warning -- This program may not be used in any manner that
 competes with the business of Gaussian, Inc. or will provide
 assistance to any competitor of Gaussian, Inc.  The licensee
 of this program is prohibited from giving any competitor of
 Gaussian, Inc. access to this program.  By using this program,
 the user acknowledges that Gaussian, Inc. is engaged in the
 business of creating and licensing software in the field of
 computational chemistry and represents and warrants to the
 licensee that it is not a competitor of Gaussian, Inc. and that
 it will not use this program in any manner prohibited above.
 ---------------------------------------------------------------
  

 Cite this work as:
 Gaussian 09, Revision C.01,
 M. J. Frisch, G. W. Trucks, H. B. Schlegel, G. E. Scuseria, 
 M. A. Robb, J. R. Cheeseman, G. Scalmani, V. Barone, B. Mennucci, 
 G. A. Petersson, H. Nakatsuji, M. Caricato, X. Li, H. P. Hratchian, 
 A. F. Izmaylov, J. Bloino, G. Zheng, J. L. Sonnenberg, M. Hada, 
 M. Ehara, K. Toyota, R. Fukuda, J. Hasegawa, M. Ishida, T. Nakajima, 
 Y. Honda, O. Kitao, H. Nakai, T. Vreven, J. A. Montgomery, Jr., 
 J. E. Peralta, F. Ogliaro, M. Bearpark, J. J. Heyd, E. Brothers, 
 K. N. Kudin, V. N. Staroverov, T. Keith, R. Kobayashi, J. Normand, 
 K. Raghavachari, A. Rendell, J. C. Burant, S. S. Iyengar, J. Tomasi, 
 M. Cossi, N. Rega, J. M. Millam, M. Klene, J. E. Knox, J. B. Cross, 
 V. Bakken, C. Adamo, J. Jaramillo, R. Gomperts, R. E. Stratmann, 
 O. Yazyev, A. J. Austin, R. Cammi, C. Pomelli, J. W. Ochterski, 
 R. L. Martin, K. Morokuma, V. G. Zakrzewski, G. A. Voth, 
 P. Salvador, J. J. Dannenberg, S. Dapprich, A. D. Daniels, 
 O. Farkas, J. B. Foresman, J. V. Ortiz, J. Cioslowski, 
 and D. J. Fox, Gaussian, Inc., Wallingford CT, 2010.
 
 ******************************************
 Gaussian 09:  IA32W-G09RevC.01 23-Sep-2011
                30-Mar-2022 
 ******************************************
 ---------------------------------
 # b3lyp/lanl2dz geom=connectivity
 ---------------------------------
 1/38=1,57=2/1;
 2/12=2,17=6,18=5,40=1/2;
 3/5=6,6=3,11=2,16=1,25=1,30=1,74=-5/1,2,3;
 4//1;
 5/5=2,38=5/2;
 6/7=2,8=2,9=2,10=2,28=1/1;
 99/5=1,9=1/99;
 -------------------
 Title Card Required
 -------------------
 Charge =  0 Multiplicity = 1
 Symbolic Z-Matrix:
 C                    -2.23494   1.9364   -0.25734 
 C                    -0.00126   1.02331  -0.87725 
 C                     2.48239   0.55936   0.08469 
 C                     4.26357   0.49414   2.10304 
 C                    -3.3621   -0.45313  -0.52442 
 C                    -0.57748  -1.58372  -0.68028 
 C                     2.0173   -1.79798   0.21388 
 Ti                    2.3949   -0.541     1.87191 
 Ti                    1.28875  -0.57093  -1.26821 
 Ti                   -1.37552   0.20061   0.28543 
 Ti                   -4.16051   1.50278   0.17735 
 Ti                    4.54273   0.48675   0.09635 
 H                     5.01508  -0.99153  -0.36841 
 Ti                    4.39104   2.40579   2.93802 
 H                     4.0361    1.6701    4.33701 
 H                     5.63748   2.50838   1.90828 
 Ti                   -5.10142  -1.21407   0.33766 
 H                    -6.33456  -1.12941  -0.70951 
 Ti                   -6.96109   0.9258    2.38186 
 H                    -6.49627  -0.06054   3.57996 
 H                    -7.48963   0.80787   0.85505 
 Ti                    5.26956  -1.00237   3.10836 
 H                     5.05482  -0.90032   4.71089 
 C                    -3.53994   2.69386   1.79468 
 H                    -4.3169    3.32393   2.17451 
 H                    -3.16489   2.11184   2.61044 
 C                    -5.11328   0.33769   1.60205 
 H                    -4.46933   0.19163   2.44397 
 C                     3.79516  -2.13475   2.20445 
 H                     3.52154  -3.03177   2.71948 
 Ti                   -2.44641  -2.24357  -0.23974 
 H                    -2.58494  -2.8046    1.27365 
 Ti                   -2.00134   3.71598   0.82622 
 H                    -0.42814   3.33888   0.91131 
 Ti                   -1.39209   1.95105  -2.17928 
 H                    -1.7308    0.6216   -3.04077 
 Ti                    1.47271   2.29325  -0.18247 
 H                     1.23881   3.38008   0.99585 
 Ti                    0.49307  -3.14144   0.37614 
 H                     0.24989  -4.21156  -0.81558 
 Ti                    3.97473  -2.43182   0.18087 
 H                     4.49512  -3.80832  -0.49646 
 Cl                    7.52671  -1.41525   2.84212 
 Cl                   -9.00021   0.03133   2.99672 
 Cl                   -2.69153   5.0945   -0.89401 
 Cl                    0.34162   3.2905   -2.91148 
 Cl                    2.38232   3.49051  -1.93608 
 Cl                    5.92591   1.94549  -1.04164 
 Cl                   -5.09901  -3.31457   1.29894 
 Cl                   -3.20345  -3.9022   -1.65813 
 Cl                   -1.15479  -2.8618    1.97067 
 Cl                    5.29353  -0.77601  -0.74398 
 H                     5.40673   3.32573   3.80205 
 C                     0.45251  -1.73972  -4.1558 
 H                     1.3532   -2.17749  -3.77892 
 Cl                    0.22714  -2.21537  -5.83523 
 Cl                   -0.91559  -2.29767  -3.19936 
 Cl                    0.56469   0.01366  -4.05261 
 
 Stoichiometry    C11H19Cl13Ti15
 Framework group  C1[X(C11H19Cl13Ti15)]
 Deg. of freedom   168
 Full point group                 C1      NOp   1
 Largest Abelian subgroup         C1      NOp   1
 Largest concise Abelian subgroup C1      NOp   1
                         Standard orientation:                         
 ---------------------------------------------------------------------
 Center     Atomic      Atomic             Coordinates (Angstroms)
 Number     Number       Type             X           Y           Z
 ---------------------------------------------------------------------
      1          6           0        2.234939    1.936397    0.257344
      2          6           0        0.001259    1.023305    0.877253
      3          6           0       -2.482386    0.559364   -0.084695
      4          6           0       -4.263569    0.494142   -2.103038
      5          6           0        3.362099   -0.453126    0.524421
      6          6           0        0.577476   -1.583724    0.680275
      7          6           0       -2.017296   -1.797985   -0.213876
      8         22           0       -2.394898   -0.540998   -1.871908
      9         22           0       -1.288751   -0.570928    1.268207
     10         22           0        1.375523    0.200607   -0.285426
     11         22           0        4.160510    1.502783   -0.177345
     12         22           0       -4.542734    0.486748   -0.096349
     13          1           0       -5.015084   -0.991528    0.368415
     14         22           0       -4.391038    2.405794   -2.938024
     15          1           0       -4.036096    1.670096   -4.337006
     16          1           0       -5.637482    2.508384   -1.908279
     17         22           0        5.101422   -1.214068   -0.337656
     18          1           0        6.334556   -1.129411    0.709507
     19         22           0        6.961088    0.925803   -2.381859
     20          1           0        6.496273   -0.060543   -3.579960
     21          1           0        7.489634    0.807874   -0.855051
     22         22           0       -5.269557   -1.002374   -3.108358
     23          1           0       -5.054819   -0.900322   -4.710888
     24          6           0        3.539941    2.693860   -1.794678
     25          1           0        4.316896    3.323929   -2.174505
     26          1           0        3.164886    2.111844   -2.610439
     27          6           0        5.113279    0.337685   -1.602053
     28          1           0        4.469332    0.191635   -2.443970
     29          6           0       -3.795159   -2.134753   -2.204447
     30          1           0       -3.521536   -3.031772   -2.719476
     31         22           0        2.446410   -2.243567    0.239743
     32          1           0        2.584942   -2.804602   -1.273651
     33         22           0        2.001338    3.715984   -0.826223
     34          1           0        0.428141    3.338879   -0.911312
     35         22           0        1.392087    1.951045    2.179281
     36          1           0        1.730804    0.621598    3.040770
     37         22           0       -1.472707    2.293248    0.182469
     38          1           0       -1.238811    3.380079   -0.995852
     39         22           0       -0.493068   -3.141438   -0.376143
     40          1           0       -0.249890   -4.211556    0.815578
     41         22           0       -3.974734   -2.431817   -0.180871
     42          1           0       -4.495122   -3.808319    0.496459
     43         17           0       -7.526710   -1.415253   -2.842124
     44         17           0        9.000211    0.031327   -2.996723
     45         17           0        2.691533    5.094496    0.894014
     46         17           0       -0.341623    3.290495    2.911478
     47         17           0       -2.382322    3.490511    1.936084
     48         17           0       -5.925911    1.945487    1.041636
     49         17           0        5.099014   -3.314568   -1.298939
     50         17           0        3.203452   -3.902202    1.658130
     51         17           0        1.154789   -2.861802   -1.970671
     52         17           0       -5.293534   -0.776011    0.743983
     53          1           0       -5.406730    3.325733   -3.802051
     54          6           0       -0.452507   -1.739723    4.155798
     55          1           0       -1.353203   -2.177489    3.778917
     56         17           0       -0.227138   -2.215368    5.835227
     57         17           0        0.915588   -2.297671    3.199363
     58         17           0       -0.564689    0.013662    4.052608
 ---------------------------------------------------------------------
 Rotational constants (GHZ):      0.0409297      0.0197029      0.0190510
 Standard basis: LANL2DZ (5D, 7F)
 There are   571 symmetry adapted basis functions of A   symmetry.
 Integral buffers will be    262144 words long.
 Raffenetti 2 integral format.
 Two-electron integral symmetry is turned on.
   571 basis functions,  1287 primitive gaussians,   601 cartesian basis functions
   178 alpha electrons      178 beta electrons
       nuclear repulsion energy      6416.1798884677 Hartrees.


 Warning!  Cl atom   52 may be hypervalent but has no d functions.


 NAtoms=   58 NActive=   58 NUniq=   58 SFac= 1.00D+00 NAtFMM=   60 NAOKFM=F Big=F
 One-electron integrals computed using PRISM.
   1 Symmetry operations used in ECPInt.
 ECPInt:  NShTT=   35245 NPrTT=  165641 LenC2=   32372 LenP2D=  103455.
 LDataN:  DoStor=T MaxTD1= 4 Len=   56
 NBasis=   571 RedAO= T  NBF=   571
 NBsUse=   571 1.00D-06 NBFU=   571
 Harris functional with IExCor=  402 diagonalized for initial guess.
 ExpMin= 1.60D-02 ExpMax= 4.23D+03 ExpMxC= 1.46D+02 IAcc=3 IRadAn=         5 AccDes= 0.00D+00
 HarFok:  IExCor=  402 AccDes= 0.00D+00 IRadAn=         5 IDoV= 1
 ScaDFX=  1.000000  1.000000  1.000000  1.000000
 FoFCou: FMM=F IPFlag=           0 FMFlag=      100000 FMFlg1=           0
         NFxFlg=           0 DoJE=T BraDBF=F KetDBF=T FulRan=T
         Omega=  0.000000  0.000000  1.000000  0.000000  0.000000 ICntrl=     500 IOpCl=  0
         NMat0=    1 NMatS0=    1 NMatT0=    0 NMatD0=    1 NMtDS0=    0 NMtDT0=    0
         I1Cent=           4 NGrid=           0.
 Petite list used in FoFCou.
 Initial guess orbital symmetries:
       Occupied  (A) (A) (A) (A) (A) (A) (A) (A) (A) (A) (A) (A)
                 (A) (A) (A) (A) (A) (A) (A) (A) (A) (A) (A) (A)
                 (A) (A) (A) (A) (A) (A) (A) (A) (A) (A) (A) (A)
                 (A) (A) (A) (A) (A) (A) (A) (A) (A) (A) (A) (A)
                 (A) (A) (A) (A) (A) (A) (A) (A) (A) (A) (A) (A)
                 (A) (A) (A) (A) (A) (A) (A) (A) (A) (A) (A) (A)
                 (A) (A) (A) (A) (A) (A) (A) (A) (A) (A) (A) (A)
                 (A) (A) (A) (A) (A) (A) (A) (A) (A) (A) (A) (A)
                 (A) (A) (A) (A) (A) (A) (A) (A) (A) (A) (A) (A)
                 (A) (A) (A) (A) (A) (A) (A) (A) (A) (A) (A) (A)
                 (A) (A) (A) (A) (A) (A) (A) (A) (A) (A) (A) (A)
                 (A) (A) (A) (A) (A) (A) (A) (A) (A) (A) (A) (A)
                 (A) (A) (A) (A) (A) (A) (A) (A) (A) (A) (A) (A)
                 (A) (A) (A) (A) (A) (A) (A) (A) (A) (A) (A) (A)
                 (A) (A) (A) (A) (A) (A) (A) (A) (A) (A)
       Virtual   (A) (A) (A) (A) (A) (A) (A) (A) (A) (A) (A) (A)
                 (A) (A) (A) (A) (A) (A) (A) (A) (A) (A) (A) (A)
                 (A) (A) (A) (A) (A) (A) (A) (A) (A) (A) (A) (A)
                 (A) (A) (A) (A) (A) (A) (A) (A) (A) (A) (A) (A)
                 (A) (A) (A) (A) (A) (A) (A) (A) (A) (A) (A) (A)
                 (A) (A) (A) (A) (A) (A) (A) (A) (A) (A) (A) (A)
                 (A) (A) (A) (A) (A) (A) (A) (A) (A) (A) (A) (A)
                 (A) (A) (A) (A) (A) (A) (A) (A) (A) (A) (A) (A)
                 (A) (A) (A) (A) (A) (A) (A) (A) (A) (A) (A) (A)
                 (A) (A) (A) (A) (A) (A) (A) (A) (A) (A) (A) (A)
                 (A) (A) (A) (A) (A) (A) (A) (A) (A) (A) (A) (A)
                 (A) (A) (A) (A) (A) (A) (A) (A) (A) (A) (A) (A)
                 (A) (A) (A) (A) (A) (A) (A) (A) (A) (A) (A) (A)
                 (A) (A) (A) (A) (A) (A) (A) (A) (A) (A) (A) (A)
                 (A) (A) (A) (A) (A) (A) (A) (A) (A) (A) (A) (A)
                 (A) (A) (A) (A) (A) (A) (A) (A) (A) (A) (A) (A)
                 (A) (A) (A) (A) (A) (A) (A) (A) (A) (A) (A) (A)
                 (A) (A) (A) (A) (A) (A) (A) (A) (A) (A) (A) (A)
                 (A) (A) (A) (A) (A) (A) (A) (A) (A) (A) (A) (A)
                 (A) (A) (A) (A) (A) (A) (A) (A) (A) (A) (A) (A)
                 (A) (A) (A) (A) (A) (A) (A) (A) (A) (A) (A) (A)
                 (A) (A) (A) (A) (A) (A) (A) (A) (A) (A) (A) (A)
                 (A) (A) (A) (A) (A) (A) (A) (A) (A) (A) (A) (A)
                 (A) (A) (A) (A) (A) (A) (A) (A) (A) (A) (A) (A)
                 (A) (A) (A) (A) (A) (A) (A) (A) (A) (A) (A) (A)
                 (A) (A) (A) (A) (A) (A) (A) (A) (A) (A) (A) (A)
                 (A) (A) (A) (A) (A) (A) (A) (A) (A) (A) (A) (A)
                 (A) (A) (A) (A) (A) (A) (A) (A) (A) (A) (A) (A)
                 (A) (A) (A) (A) (A) (A) (A) (A) (A) (A) (A) (A)
                 (A) (A) (A) (A) (A) (A) (A) (A) (A) (A) (A) (A)
                 (A) (A) (A) (A) (A) (A) (A) (A) (A) (A) (A) (A)
                 (A) (A) (A) (A) (A) (A) (A) (A) (A) (A) (A) (A)
                 (A) (A) (A) (A) (A) (A) (A) (A) (A)
 The electronic state of the initial guess is 1-A.
 Requested convergence on RMS density matrix=1.00D-08 within 128 cycles.
 Requested convergence on MAX density matrix=1.00D-06.
 Requested convergence on             energy=1.00D-06.
 No special actions if energy rises.
 EnCoef did    10 forward-backward iterations
 EnCoef did   100 forward-backward iterations
 EnCoef did     2 forward-backward iterations
 EnCoef did   100 forward-backward iterations
 EnCoef did   100 forward-backward iterations
 EnCoef did   100 forward-backward iterations
 EnCoef did   100 forward-backward iterations
 EnCoef did   100 forward-backward iterations
 EnCoef did   100 forward-backward iterations
 EnCoef did    10 forward-backward iterations
 EnCoef did   100 forward-backward iterations
 EnCoef did   100 forward-backward iterations
 EnCoef did    18 forward-backward iterations
 EnCoef did   100 forward-backward iterations
 EnCoef did     5 forward-backward iterations
 EnCoef did     6 forward-backward iterations
 EnCoef did    97 forward-backward iterations
 Restarting incremental Fock formation.
 EnCoef did     5 forward-backward iterations
 Matrix for removal  3 Erem= -1155.20320156327     Crem= 0.000D+00
 EnCoef did     5 forward-backward iterations
 Matrix for removal  5 Erem= -1374.88225016853     Crem= 0.000D+00
 EnCoef did     6 forward-backward iterations
 Matrix for removal  4 Erem= -1387.98430702277     Crem= 0.000D+00
 EnCoef did     2 forward-backward iterations
 Matrix for removal  4 Erem= -1414.11881656175     Crem= 0.000D+00
 EnCoef did     4 forward-backward iterations
 Matrix for removal  5 Erem= -1419.88188249379     Crem= 0.000D+00
 EnCoef did     5 forward-backward iterations
 Matrix for removal  3 Erem= -1430.54560555229     Crem= 0.000D+00
 Matrix for removal 10 Erem= -1438.23032259814     Crem= 0.000D+00
 EnCoef did     6 forward-backward iterations
 Matrix for removal  4 Erem= -1466.43427415094     Crem= 0.000D+00
 Matrix for removal  5 Erem= -1467.41788226251     Crem= 0.000D+00
 Matrix for removal  4 Erem= -1469.08723099085     Crem= 0.000D+00
 Matrix for removal  3 Erem= -1469.67164151129     Crem= 0.000D+00
 Matrix for removal  5 Erem= -1471.03946674353     Crem= 0.000D+00
 Restarting incremental Fock formation.
 SCF Done:  E(RB3LYP) =  -1493.26549947     A.U. after   58 cycles
             Convg  =    0.5262D-08             -V/T =  2.7038

 **********************************************************************

            Population analysis using the SCF density.

 **********************************************************************

 Orbital symmetries:
       Occupied  (A) (A) (A) (A) (A) (A) (A) (A) (A) (A) (A) (A)
                 (A) (A) (A) (A) (A) (A) (A) (A) (A) (A) (A) (A)
                 (A) (A) (A) (A) (A) (A) (A) (A) (A) (A) (A) (A)
                 (A) (A) (A) (A) (A) (A) (A) (A) (A) (A) (A) (A)
                 (A) (A) (A) (A) (A) (A) (A) (A) (A) (A) (A) (A)
                 (A) (A) (A) (A) (A) (A) (A) (A) (A) (A) (A) (A)
                 (A) (A) (A) (A) (A) (A) (A) (A) (A) (A) (A) (A)
                 (A) (A) (A) (A) (A) (A) (A) (A) (A) (A) (A) (A)
                 (A) (A) (A) (A) (A) (A) (A) (A) (A) (A) (A) (A)
                 (A) (A) (A) (A) (A) (A) (A) (A) (A) (A) (A) (A)
                 (A) (A) (A) (A) (A) (A) (A) (A) (A) (A) (A) (A)
                 (A) (A) (A) (A) (A) (A) (A) (A) (A) (A) (A) (A)
                 (A) (A) (A) (A) (A) (A) (A) (A) (A) (A) (A) (A)
                 (A) (A) (A) (A) (A) (A) (A) (A) (A) (A) (A) (A)
                 (A) (A) (A) (A) (A) (A) (A) (A) (A) (A)
       Virtual   (A) (A) (A) (A) (A) (A) (A) (A) (A) (A) (A) (A)
                 (A) (A) (A) (A) (A) (A) (A) (A) (A) (A) (A) (A)
                 (A) (A) (A) (A) (A) (A) (A) (A) (A) (A) (A) (A)
                 (A) (A) (A) (A) (A) (A) (A) (A) (A) (A) (A) (A)
                 (A) (A) (A) (A) (A) (A) (A) (A) (A) (A) (A) (A)
                 (A) (A) (A) (A) (A) (A) (A) (A) (A) (A) (A) (A)
                 (A) (A) (A) (A) (A) (A) (A) (A) (A) (A) (A) (A)
                 (A) (A) (A) (A) (A) (A) (A) (A) (A) (A) (A) (A)
                 (A) (A) (A) (A) (A) (A) (A) (A) (A) (A) (A) (A)
                 (A) (A) (A) (A) (A) (A) (A) (A) (A) (A) (A) (A)
                 (A) (A) (A) (A) (A) (A) (A) (A) (A) (A) (A) (A)
                 (A) (A) (A) (A) (A) (A) (A) (A) (A) (A) (A) (A)
                 (A) (A) (A) (A) (A) (A) (A) (A) (A) (A) (A) (A)
                 (A) (A) (A) (A) (A) (A) (A) (A) (A) (A) (A) (A)
                 (A) (A) (A) (A) (A) (A) (A) (A) (A) (A) (A) (A)
                 (A) (A) (A) (A) (A) (A) (A) (A) (A) (A) (A) (A)
                 (A) (A) (A) (A) (A) (A) (A) (A) (A) (A) (A) (A)
                 (A) (A) (A) (A) (A) (A) (A) (A) (A) (A) (A) (A)
                 (A) (A) (A) (A) (A) (A) (A) (A) (A) (A) (A) (A)
                 (A) (A) (A) (A) (A) (A) (A) (A) (A) (A) (A) (A)
                 (A) (A) (A) (A) (A) (A) (A) (A) (A) (A) (A) (A)
                 (A) (A) (A) (A) (A) (A) (A) (A) (A) (A) (A) (A)
                 (A) (A) (A) (A) (A) (A) (A) (A) (A) (A) (A) (A)
                 (A) (A) (A) (A) (A) (A) (A) (A) (A) (A) (A) (A)
                 (A) (A) (A) (A) (A) (A) (A) (A) (A) (A) (A) (A)
                 (A) (A) (A) (A) (A) (A) (A) (A) (A) (A) (A) (A)
                 (A) (A) (A) (A) (A) (A) (A) (A) (A) (A) (A) (A)
                 (A) (A) (A) (A) (A) (A) (A) (A) (A) (A) (A) (A)
                 (A) (A) (A) (A) (A) (A) (A) (A) (A) (A) (A) (A)
                 (A) (A) (A) (A) (A) (A) (A) (A) (A) (A) (A) (A)
                 (A) (A) (A) (A) (A) (A) (A) (A) (A) (A) (A) (A)
                 (A) (A) (A) (A) (A) (A) (A) (A) (A) (A) (A) (A)
                 (A) (A) (A) (A) (A) (A) (A) (A) (A)
 The electronic state is 1-A.
 Alpha  occ. eigenvalues --  -10.40272 -10.21159 -10.21029 -10.20630 -10.20488
 Alpha  occ. eigenvalues --  -10.20047 -10.20026 -10.20006 -10.18948 -10.18848
 Alpha  occ. eigenvalues --  -10.18474  -2.46797  -2.46759  -2.46731  -2.46579
 Alpha  occ. eigenvalues --   -2.46391  -2.46019  -2.45904  -2.45832  -2.45328
 Alpha  occ. eigenvalues --   -2.45187  -2.45129  -2.45006  -2.43815  -2.43726
 Alpha  occ. eigenvalues --   -2.42674  -1.66575  -1.59705  -1.59500  -1.59356
 Alpha  occ. eigenvalues --   -1.58890  -1.58847  -1.58750  -1.58726  -1.58590
 Alpha  occ. eigenvalues --   -1.58496  -1.58489  -1.58440  -1.58187  -1.58040
 Alpha  occ. eigenvalues --   -1.57992  -1.57957  -1.57934  -1.57923  -1.57772
 Alpha  occ. eigenvalues --   -1.57627  -1.57595  -1.57582  -1.57410  -1.57405
 Alpha  occ. eigenvalues --   -1.57370  -1.57350  -1.57319  -1.57109  -1.57029
 Alpha  occ. eigenvalues --   -1.56954  -1.56899  -1.56776  -1.56746  -1.56725
 Alpha  occ. eigenvalues --   -1.56687  -1.56537  -1.56414  -1.56369  -1.56042
 Alpha  occ. eigenvalues --   -1.55519  -1.55432  -1.55275  -1.54821  -1.54467
 Alpha  occ. eigenvalues --   -1.53935  -1.30236  -1.02867  -0.91183  -0.89138
 Alpha  occ. eigenvalues --   -0.88964  -0.85804  -0.81763  -0.79222  -0.78973
 Alpha  occ. eigenvalues --   -0.78911  -0.78901  -0.77640  -0.77626  -0.72060
 Alpha  occ. eigenvalues --   -0.71394  -0.71147  -0.66321  -0.66124  -0.64717
 Alpha  occ. eigenvalues --   -0.63183  -0.61293  -0.60776  -0.60162  -0.59888
 Alpha  occ. eigenvalues --   -0.58939  -0.58043  -0.57914  -0.57544  -0.53763
 Alpha  occ. eigenvalues --   -0.53034  -0.51040  -0.46926  -0.44098  -0.43749
 Alpha  occ. eigenvalues --   -0.43130  -0.42733  -0.42499  -0.42082  -0.41573
 Alpha  occ. eigenvalues --   -0.41482  -0.40158  -0.39460  -0.39247  -0.38731
 Alpha  occ. eigenvalues --   -0.38378  -0.38103  -0.37952  -0.37806  -0.37500
 Alpha  occ. eigenvalues --   -0.37172  -0.36982  -0.36713  -0.36540  -0.36333
 Alpha  occ. eigenvalues --   -0.36204  -0.36118  -0.36029  -0.35940  -0.35730
 Alpha  occ. eigenvalues --   -0.35633  -0.35365  -0.35152  -0.34858  -0.34720
 Alpha  occ. eigenvalues --   -0.34339  -0.34248  -0.33881  -0.33842  -0.33724
 Alpha  occ. eigenvalues --   -0.33631  -0.33436  -0.33278  -0.33088  -0.32912
 Alpha  occ. eigenvalues --   -0.32885  -0.32743  -0.32616  -0.32418  -0.32367
 Alpha  occ. eigenvalues --   -0.32223  -0.32103  -0.31837  -0.31707  -0.31579
 Alpha  occ. eigenvalues --   -0.31433  -0.31202  -0.30949  -0.30559  -0.30439
 Alpha  occ. eigenvalues --   -0.29995  -0.29700  -0.29429  -0.29141  -0.28499
 Alpha  occ. eigenvalues --   -0.28178  -0.28035  -0.27666  -0.27314  -0.26808
 Alpha  occ. eigenvalues --   -0.26011  -0.25783  -0.25089  -0.24821  -0.24346
 Alpha  occ. eigenvalues --   -0.23250  -0.22035  -0.21674
 Alpha virt. eigenvalues --   -0.17495  -0.17087  -0.16390  -0.15895  -0.15770
 Alpha virt. eigenvalues --   -0.15427  -0.15356  -0.15208  -0.14788  -0.14658
 Alpha virt. eigenvalues --   -0.14579  -0.14343  -0.14228  -0.13929  -0.13730
 Alpha virt. eigenvalues --   -0.13593  -0.13464  -0.13363  -0.13135  -0.12977
 Alpha virt. eigenvalues --   -0.12831  -0.12728  -0.12614  -0.12482  -0.12280
 Alpha virt. eigenvalues --   -0.12230  -0.11890  -0.11811  -0.11757  -0.11567
 Alpha virt. eigenvalues --   -0.11425  -0.11344  -0.11080  -0.10895  -0.10765
 Alpha virt. eigenvalues --   -0.10590  -0.10494  -0.10414  -0.10007  -0.09784
 Alpha virt. eigenvalues --   -0.09366  -0.09289  -0.08851  -0.08783  -0.08351
 Alpha virt. eigenvalues --   -0.08041  -0.07864  -0.07761  -0.07609  -0.07302
 Alpha virt. eigenvalues --   -0.07153  -0.06676  -0.06570  -0.06151  -0.05973
 Alpha virt. eigenvalues --   -0.05841  -0.05577  -0.05295  -0.04993  -0.04714
 Alpha virt. eigenvalues --   -0.04190  -0.04060  -0.03640  -0.03422  -0.03049
 Alpha virt. eigenvalues --   -0.02858  -0.02563  -0.02439  -0.02339  -0.02049
 Alpha virt. eigenvalues --   -0.01904  -0.01538  -0.01502  -0.01271  -0.01030
 Alpha virt. eigenvalues --   -0.00818  -0.00712  -0.00361  -0.00046   0.00145
 Alpha virt. eigenvalues --    0.00434   0.00658   0.00886   0.00958   0.01110
 Alpha virt. eigenvalues --    0.01231   0.01571   0.01765   0.01864   0.01982
 Alpha virt. eigenvalues --    0.02106   0.02190   0.02247   0.02501   0.02646
 Alpha virt. eigenvalues --    0.02791   0.02895   0.02943   0.03177   0.03276
 Alpha virt. eigenvalues --    0.03355   0.03428   0.03651   0.03806   0.03973
 Alpha virt. eigenvalues --    0.04053   0.04181   0.04368   0.04512   0.04603
 Alpha virt. eigenvalues --    0.04911   0.05134   0.05304   0.05443   0.05606
 Alpha virt. eigenvalues --    0.05722   0.05875   0.05957   0.06123   0.06381
 Alpha virt. eigenvalues --    0.06570   0.06612   0.06681   0.06969   0.07180
 Alpha virt. eigenvalues --    0.07536   0.07673   0.07834   0.08046   0.08306
 Alpha virt. eigenvalues --    0.08390   0.08535   0.09254   0.09474   0.09671
 Alpha virt. eigenvalues --    0.10467   0.10650   0.10922   0.11488   0.11677
 Alpha virt. eigenvalues --    0.11782   0.11799   0.12102   0.12521   0.12727
 Alpha virt. eigenvalues --    0.13056   0.13229   0.13629   0.13875   0.14067
 Alpha virt. eigenvalues --    0.14370   0.14766   0.14969   0.15202   0.15542
 Alpha virt. eigenvalues --    0.15686   0.16319   0.16512   0.16570   0.16846
 Alpha virt. eigenvalues --    0.17195   0.17443   0.17708   0.17747   0.18037
 Alpha virt. eigenvalues --    0.18485   0.18970   0.19065   0.19520   0.19725
 Alpha virt. eigenvalues --    0.20172   0.20361   0.20757   0.21075   0.21289
 Alpha virt. eigenvalues --    0.22037   0.22084   0.22367   0.23000   0.23345
 Alpha virt. eigenvalues --    0.23631   0.23809   0.24331   0.25066   0.25217
 Alpha virt. eigenvalues --    0.25648   0.25745   0.25968   0.26591   0.26900
 Alpha virt. eigenvalues --    0.27239   0.28167   0.28272   0.28516   0.28686
 Alpha virt. eigenvalues --    0.29122   0.29442   0.29660   0.30219   0.30853
 Alpha virt. eigenvalues --    0.31124   0.31340   0.31608   0.32307   0.32578
 Alpha virt. eigenvalues --    0.32702   0.33253   0.33585   0.33721   0.33988
 Alpha virt. eigenvalues --    0.34276   0.34577   0.34903   0.35047   0.35169
 Alpha virt. eigenvalues --    0.35457   0.35831   0.36159   0.36262   0.36612
 Alpha virt. eigenvalues --    0.36769   0.37200   0.37358   0.37840   0.37917
 Alpha virt. eigenvalues --    0.38267   0.38585   0.39061   0.39244   0.39522
 Alpha virt. eigenvalues --    0.39848   0.40086   0.40289   0.40422   0.40872
 Alpha virt. eigenvalues --    0.41199   0.41582   0.41932   0.42167   0.42949
 Alpha virt. eigenvalues --    0.43149   0.43379   0.43632   0.44002   0.44228
 Alpha virt. eigenvalues --    0.44771   0.45392   0.45559   0.45940   0.46188
 Alpha virt. eigenvalues --    0.46580   0.47046   0.47146   0.47448   0.47680
 Alpha virt. eigenvalues --    0.48477   0.48746   0.49353   0.49773   0.50034
 Alpha virt. eigenvalues --    0.50430   0.51082   0.51464   0.52032   0.52637
 Alpha virt. eigenvalues --    0.53340   0.53522   0.54062   0.54754   0.55141
 Alpha virt. eigenvalues --    0.55608   0.55831   0.55975   0.56987   0.57943
 Alpha virt. eigenvalues --    0.58908   0.59041   0.59748   0.60234   0.60688
 Alpha virt. eigenvalues --    0.60995   0.61747   0.62171   0.62954   0.63754
 Alpha virt. eigenvalues --    0.65319   0.65593   0.65737   0.66792   0.67909
 Alpha virt. eigenvalues --    0.68672   0.69346   0.70011   0.70642   0.71277
 Alpha virt. eigenvalues --    0.71443   0.73255   0.73528   0.74057   0.75334
 Alpha virt. eigenvalues --    0.75964   0.76483   0.77573   0.78045   0.78240
 Alpha virt. eigenvalues --    0.79265   0.79710   0.80020   0.80443   0.80846
 Alpha virt. eigenvalues --    0.81275   0.81836   0.82387   0.82630   0.83314
 Alpha virt. eigenvalues --    0.83519   0.84256   0.84961   0.85101   0.85412
 Alpha virt. eigenvalues --    0.85938   0.86565   0.87722   0.88122   0.88312
 Alpha virt. eigenvalues --    0.89290   0.89971   0.90538   0.92075   0.93067
 Alpha virt. eigenvalues --    0.94495   0.95405   0.98087   0.99498   1.01880
 Alpha virt. eigenvalues --    1.03725   1.05136   1.08510   1.10008   1.11399
 Alpha virt. eigenvalues --    1.12416   1.13263   1.14188   1.15026   1.15352
 Alpha virt. eigenvalues --    1.16519   1.17649   1.18487   1.19964   1.20432
 Alpha virt. eigenvalues --    1.21318   1.22383   1.23503   1.23717   1.25305
 Alpha virt. eigenvalues --    1.25809   1.27234   1.27837   1.30559   1.31203
 Alpha virt. eigenvalues --    1.32100   1.32973   1.35498   1.39596   1.51689
 Alpha virt. eigenvalues --    5.80005   8.23632   8.68638   8.96025   9.07366
 Alpha virt. eigenvalues --    9.58461   9.84166  10.11718  10.37529  10.78808
 Alpha virt. eigenvalues --   11.14378  11.39582  11.71652  11.72280  12.09421
 Alpha virt. eigenvalues --   12.31089  12.66096  13.17910  13.85447  14.45565
 Alpha virt. eigenvalues --   16.19133  17.08372  17.49145  20.63066  22.42619
 Alpha virt. eigenvalues --   23.70060  28.78743  29.93097
          Condensed to atoms (all electrons):
 Mulliken atomic charges:
              1
     1  C   -1.116537
     2  C   -1.172863
     3  C   -1.127126
     4  C   -1.177846
     5  C   -0.832127
     6  C   -0.895831
     7  C   -1.128555
     8  Ti   1.137035
     9  Ti   1.187807
    10  Ti   1.378466
    11  Ti   1.317825
    12  Ti   0.361943
    13  H   -0.283726
    14  Ti   0.581990
    15  H   -0.093564
    16  H   -0.052825
    17  Ti   0.643992
    18  H   -0.147638
    19  Ti   0.627127
    20  H   -0.040512
    21  H   -0.067060
    22  Ti   0.874777
    23  H   -0.140368
    24  C   -1.002711
    25  H    0.229394
    26  H    0.266616
    27  C   -1.210677
    28  H    0.318115
    29  C   -0.991917
    30  H    0.249892
    31  Ti   0.453588
    32  H   -0.118997
    33  Ti   0.987142
    34  H   -0.216085
    35  Ti   0.856344
    36  H   -0.127528
    37  Ti   0.537673
    38  H   -0.124232
    39  Ti   0.876177
    40  H   -0.139563
    41  Ti   0.312857
    42  H   -0.202661
    43  Cl  -0.272433
    44  Cl  -0.223477
    45  Cl  -0.265057
    46  Cl  -0.207805
    47  Cl  -0.175750
    48  Cl  -0.173491
    49  Cl  -0.175545
    50  Cl  -0.209310
    51  Cl  -0.122356
    52  Cl   0.939780
    53  H   -0.108997
    54  C   -0.714542
    55  H    0.368217
    56  Cl   0.129250
    57  Cl   0.237661
    58  Cl   0.186043
 Sum of Mulliken atomic charges =   0.00000
 Mulliken charges with hydrogens summed into heavy atoms:
              1
     1  C   -1.116537
     2  C   -1.172863
     3  C   -1.127126
     4  C   -1.177846
     5  C   -0.832127
     6  C   -0.895831
     7  C   -1.128555
     8  Ti   1.137035
     9  Ti   1.187807
    10  Ti   1.378466
    11  Ti   1.317825
    12  Ti   0.361943
    14  Ti   0.326604
    17  Ti   0.496354
    19  Ti   0.519556
    22  Ti   0.734409
    24  C   -0.506701
    27  C   -0.892562
    29  C   -0.742025
    31  Ti   0.453588
    33  Ti   0.771057
    35  Ti   0.728817
    37  Ti   0.413441
    39  Ti   0.736614
    41  Ti   0.110195
    43  Cl  -0.272433
    44  Cl  -0.223477
    45  Cl  -0.265057
    46  Cl  -0.207805
    47  Cl  -0.175750
    48  Cl  -0.173491
    49  Cl  -0.175545
    50  Cl  -0.209310
    51  Cl  -0.241353
    52  Cl   0.656054
    54  C   -0.346325
    56  Cl   0.129250
    57  Cl   0.237661
    58  Cl   0.186043
 Sum of Mulliken charges with hydrogens summed into heavy atoms =   0.00000
 Electronic spatial extent (au):  <R**2>=          30545.2897
 Charge=              0.0000 electrons
 Dipole moment (field-independent basis, Debye):
    X=              4.1232    Y=              6.1333    Z=             -2.1666  Tot=              7.7015
 Quadrupole moment (field-independent basis, Debye-Ang):
   XX=           -628.2020   YY=           -531.9074   ZZ=           -506.0444
   XY=             82.8767   XZ=            -27.1713   YZ=            -28.8991
 Traceless Quadrupole moment (field-independent basis, Debye-Ang):
   XX=            -72.8174   YY=             23.4772   ZZ=             49.3402
   XY=             82.8767   XZ=            -27.1713   YZ=            -28.8991
 Octapole moment (field-independent basis, Debye-Ang**2):
  XXX=            115.8327  YYY=             51.1029  ZZZ=            200.5891  XYY=             72.5696
  XXY=            273.9844  XXZ=            354.9274  XZZ=             94.4825  YZZ=             12.7519
  YYZ=           -150.7629  XYZ=            -51.7638
 Hexadecapole moment (field-independent basis, Debye-Ang**3):
 XXXX=         -56212.6672 YYYY=         -16488.2787 ZZZZ=         -14134.8394 XXXY=           2392.7247
 XXXZ=           -395.6589 YYYX=            306.7885 YYYZ=           -239.2221 ZZZX=           -763.7982
 ZZZY=           -110.4101 XXYY=         -10885.3103 XXZZ=         -11285.0332 YYZZ=          -4951.2653
 XXYZ=           -611.7514 YYXZ=           -274.3495 ZZXY=            579.4982
 N-N= 6.416179888468D+03 E-N=-1.603511901855D+04  KE= 8.764375584396D+02
 1|1|UNPC-DESKTOP-201OOLM|SP|RB3LYP|LANL2DZ|C11H19Cl13Ti15|AMMAR|31-Mar
 -2022|0||# b3lyp/lanl2dz geom=connectivity||Title Card Required||0,1|C
 ,0,-2.23493934,1.93639706,-0.25734435|C,0,-0.00125861,1.02330527,-0.87
 725345|C,0,2.48238592,0.55936396,0.08469463|C,0,4.2635685,0.4941419,2.
 10303787|C,0,-3.36209937,-0.45312596,-0.52442071|C,0,-0.57747634,-1.58
 372354,-0.68027505|C,0,2.01729559,-1.79798465,0.21387575|Ti,0,2.394897
 71,-0.54099753,1.87190844|Ti,0,1.28875149,-0.57092783,-1.26820694|Ti,0
 ,-1.37552294,0.20060653,0.28542589|Ti,0,-4.16051036,1.50278339,0.17734
 504|Ti,0,4.54273369,0.48674755,0.09634855|H,0,5.01508431,-0.99152757,-
 0.36841465|Ti,0,4.39103758,2.40579385,2.93802421|H,0,4.03609617,1.6700
 9637,4.33700575|H,0,5.63748175,2.50838411,1.90827909|Ti,0,-5.10142231,
 -1.21406811,0.33765554|H,0,-6.33455589,-1.12941116,-0.70950685|Ti,0,-6
 .9610884,0.92580311,2.38185948|H,0,-6.4962731,-0.06054301,3.5799605|H,
 0,-7.48963433,0.80787444,0.85505146|Ti,0,5.26955695,-1.00237434,3.1083
 5761|H,0,5.05481872,-0.90032155,4.71088765|C,0,-3.53994136,2.69385961,
 1.79467783|H,0,-4.31689626,3.32392923,2.17450514|H,0,-3.16488627,2.111
 84391,2.61043936|C,0,-5.11327883,0.3376854,1.60205345|H,0,-4.4693323,0
 .19163492,2.44396991|C,0,3.79515898,-2.1347528,2.20444694|H,0,3.521535
 6,-3.03177163,2.71947623|Ti,0,-2.44641009,-2.24356658,-0.2397426|H,0,-
 2.58494202,-2.80460188,1.27365107|Ti,0,-2.00133798,3.71598366,0.826222
 64|H,0,-0.42814115,3.33887898,0.91131166|Ti,0,-1.39208726,1.95104515,-
 2.17928132|H,0,-1.73080358,0.62159798,-3.04077005|Ti,0,1.47270662,2.29
 324809,-0.18246903|H,0,1.23881052,3.38007925,0.99585207|Ti,0,0.4930675
 7,-3.14143791,0.37614309|H,0,0.24989027,-4.21155578,-0.81557753|Ti,0,3
 .97473431,-2.43181684,0.18087123|H,0,4.49512216,-3.80831876,-0.4964587
 |Cl,0,7.52671007,-1.41525317,2.84212424|Cl,0,-9.00021084,0.03132679,2.
 99672332|Cl,0,-2.691533,5.09449627,-0.89401422|Cl,0,0.34162341,3.29049
 533,-2.91147765|Cl,0,2.38232231,3.49051121,-1.93608429|Cl,0,5.92591133
 ,1.9454869,-1.04163579|Cl,0,-5.09901413,-3.31456799,1.29893926|Cl,0,-3
 .20345152,-3.90220242,-1.65812996|Cl,0,-1.15478939,-2.86180194,1.97067
 072|Cl,0,5.29353368,-0.77601083,-0.74398282|H,0,5.40673027,3.32573303,
 3.8020512|C,0,0.45250723,-1.73972323,-4.15579846|H,0,1.35320328,-2.177
 48912,-3.77891744|Cl,0,0.22713831,-2.21536788,-5.83522742|Cl,0,-0.9155
 8761,-2.29767134,-3.19936319|Cl,0,0.56468929,0.01366154,-4.05260823||V
 ersion=IA32W-G09RevC.01|State=1-A|HF=-1493.2654995|RMSD=5.262e-009|Dip
 ole=-1.62221,2.4130219,0.8524065|Quadrupole=-54.1379903,17.4547309,36.
 6832594,-61.6167735,-20.201213,21.4857561|PG=C01 [X(C11H19Cl13Ti15)]||
 @


 IT IS A PROFOUNDLY ERRONEOUS TRUISM ... THAT WE SHOULD CULTIVATE
 THE HABIT OF THINKING OF WHAT WE ARE DOING.
 THE PRECISE OPPOSITE IS THE CASE.
 CIVILIZATION ADVANCES BY EXTENDING THE NUMBER OF IMPORTANT OPERATIONS
 WHICH WE CAN PERFORM WITHOUT THINKING ABOUT THEM.

                                    -- ALFRED NORTH WHITEHEAD
 Job cpu time:  0 days  7 hours 16 minutes 39.0 seconds.
 File lengths (MBytes):  RWF=    172 Int=      0 D2E=      0 Chk=     12 Scr=      1
 Normal termination of Gaussian 09 at Thu Mar 31 03:58:17 2022.
