# Supplementary material for: Two-Dimensional MXene as a Promising Adsorbent for Trihalomethanes Removal: A Density-Functional Theory Study
Source: Nanomaterials (Basel). 2024 Feb 29;14(5):454. doi: 10.3390/nano14050454 (PMC10934524; doi:10.3390/nano14050454)
Supplement: Supplementary file 1 [file nanomaterials-14-00454-s001.zip › MXene-Cl-2-CHCl3-CCenter-3.out]

 Entering Link 1 = C:\G09W\l1.exe PID=     10876.
  
 Copyright (c) 1988,1990,1992,1993,1995,1998,2003,2009,2011,
            Gaussian, Inc.  All Rights Reserved.
  
 This is part of the Gaussian(R) 09 program.  It is based on
 the Gaussian(R) 03 system (copyright 2003, Gaussian, Inc.),
 the Gaussian(R) 98 system (copyright 1998, Gaussian, Inc.),
 the Gaussian(R) 94 system (copyright 1995, Gaussian, Inc.),
 the Gaussian 92(TM) system (copyright 1992, Gaussian, Inc.),
 the Gaussian 90(TM) system (copyright 1990, Gaussian, Inc.),
 the Gaussian 88(TM) system (copyright 1988, Gaussian, Inc.),
 the Gaussian 86(TM) system (copyright 1986, Carnegie Mellon
 University), and the Gaussian 82(TM) system (copyright 1983,
 Carnegie Mellon University). Gaussian is a federally registered
 trademark of Gaussian, Inc.
  
 This software contains proprietary and confidential information,
 including trade secrets, belonging to Gaussian, Inc.
  
 This software is provided under written license and may be
 used, copied, transmitted, or stored only in accord with that
 written license.
  
 The following legend is applicable only to US Government
 contracts under FAR:
  
                    RESTRICTED RIGHTS LEGEND
  
 Use, reproduction and disclosure by the US Government is
 subject to restrictions as set forth in subparagraphs (a)
 and (c) of the Commercial Computer Software - Restricted
 Rights clause in FAR 52.227-19.
  
 Gaussian, Inc.
 340 Quinnipiac St., Bldg. 40, Wallingford CT 06492
  
  
 ---------------------------------------------------------------
 Warning -- This program may not be used in any manner that
 competes with the business of Gaussian, Inc. or will provide
 assistance to any competitor of Gaussian, Inc.  The licensee
 of this program is prohibited from giving any competitor of
 Gaussian, Inc. access to this program.  By using this program,
 the user acknowledges that Gaussian, Inc. is engaged in the
 business of creating and licensing software in the field of
 computational chemistry and represents and warrants to the
 licensee that it is not a competitor of Gaussian, Inc. and that
 it will not use this program in any manner prohibited above.
 ---------------------------------------------------------------
  

 Cite this work as:
 Gaussian 09, Revision C.01,
 M. J. Frisch, G. W. Trucks, H. B. Schlegel, G. E. Scuseria, 
 M. A. Robb, J. R. Cheeseman, G. Scalmani, V. Barone, B. Mennucci, 
 G. A. Petersson, H. Nakatsuji, M. Caricato, X. Li, H. P. Hratchian, 
 A. F. Izmaylov, J. Bloino, G. Zheng, J. L. Sonnenberg, M. Hada, 
 M. Ehara, K. Toyota, R. Fukuda, J. Hasegawa, M. Ishida, T. Nakajima, 
 Y. Honda, O. Kitao, H. Nakai, T. Vreven, J. A. Montgomery, Jr., 
 J. E. Peralta, F. Ogliaro, M. Bearpark, J. J. Heyd, E. Brothers, 
 K. N. Kudin, V. N. Staroverov, T. Keith, R. Kobayashi, J. Normand, 
 K. Raghavachari, A. Rendell, J. C. Burant, S. S. Iyengar, J. Tomasi, 
 M. Cossi, N. Rega, J. M. Millam, M. Klene, J. E. Knox, J. B. Cross, 
 V. Bakken, C. Adamo, J. Jaramillo, R. Gomperts, R. E. Stratmann, 
 O. Yazyev, A. J. Austin, R. Cammi, C. Pomelli, J. W. Ochterski, 
 R. L. Martin, K. Morokuma, V. G. Zakrzewski, G. A. Voth, 
 P. Salvador, J. J. Dannenberg, S. Dapprich, A. D. Daniels, 
 O. Farkas, J. B. Foresman, J. V. Ortiz, J. Cioslowski, 
 and D. J. Fox, Gaussian, Inc., Wallingford CT, 2010.
 
 ******************************************
 Gaussian 09:  IA32W-G09RevC.01 23-Sep-2011
                05-Apr-2022 
 ******************************************
 ---------------------------------
 # b3lyp/lanl2dz geom=connectivity
 ---------------------------------
 1/38=1,57=2/1;
 2/12=2,17=6,18=5,40=1/2;
 3/5=6,6=3,11=2,16=1,25=1,30=1,74=-5/1,2,3;
 4//1;
 5/5=2,38=5/2;
 6/7=2,8=2,9=2,10=2,28=1/1;
 99/5=1,9=1/99;
 -------------------
 Title Card Required
 -------------------
 Charge =  0 Multiplicity = 1
 Symbolic Z-Matrix:
 C                    -2.28826   4.02189   0.32593 
 C                     0.49415   3.86907  -0.34884 
 C                     2.94765   3.40945  -0.2175 
 C                     6.01769   2.56883  -0.42338 
 C                    -2.55444   1.55598  -1.48995 
 C                    -0.11102   0.82748  -0.15438 
 C                     2.67339   0.43512   0.13055 
 Ti                    4.17906   1.99593   0.73953 
 Ti                    1.52831   2.06376  -0.73662 
 Ti                   -1.10242   2.58842  -0.44934 
 Ti                   -3.97081   3.20164  -0.99254 
 Ti                    4.78769   4.11569  -0.84884 
 H                     4.75875   4.48032  -2.42582 
 Ti                    6.84388   2.76202  -2.33306 
 H                     7.39157   4.17644  -1.76244 
 H                     7.14274   1.18223  -2.13315 
 Ti                   -4.31157   0.45089  -1.70112 
 H                    -4.83269   0.59688  -3.22822 
 Ti                   -7.33564   1.8519   -0.94001 
 H                    -7.41949   0.6987    0.19527 
 H                    -6.87823   1.99282  -2.48747 
 Ti                    6.05322   0.49374  -0.77422 
 H                     7.44178  -0.31301  -0.98332 
 C                    -5.05898   4.37662   0.30141 
 H                    -6.0086    4.75019  -0.01462 
 H                    -5.22636   3.9064    1.24751 
 C                    -5.29575   1.65993  -0.53552 
 H                    -5.22104   1.42265   0.505 
 C                     5.20762   0.37196   0.98575 
 H                     5.95861   0.40318   1.7476 
 Ti                   -2.04114   0.10204  -0.01566 
 H                    -3.18414   0.78407   0.91693 
 Ti                   -3.57185   5.63392   0.25318 
 H                    -3.50124   6.73497   1.43884 
 Ti                   -0.8926    5.32211  -0.70941 
 H                    -0.703     5.12629  -2.30333 
 Ti                    2.05534   4.51975  -1.67592 
 H                     2.96721   5.82179  -1.39564 
 Ti                    0.97876  -0.26037   1.18403 
 H                     0.18938  -1.57581   0.64588 
 Ti                    3.75378  -0.88417   1.46642 
 H                     2.81565  -0.52037   2.73696 
 Cl                    4.72454  -0.07724  -2.5728 
 Cl                   -9.11764   0.61696  -1.73588 
 Cl                   -3.38791   6.80924  -1.7271 
 Cl                    0.52598   6.7303    0.444 
 Cl                    2.66586   3.08703  -3.38358 
 Cl                    5.43189   5.99566   0.32811 
 Cl                   -4.32535  -1.80821  -1.21029 
 Cl                   -2.61789  -1.57094  -1.48859 
 Cl                    0.07295   0.99602   2.89326 
 Cl                    3.11713  -2.61581   0.06788 
 H                     8.28021   2.70167  -3.07912 
 C                     1.19638  -2.30668  -1.54524 
 H                     1.86724  -2.68431  -0.7877 
 Cl                   -0.15629  -2.94025  -0.63377 
 Cl                    0.15476  -1.01246  -1.95275 
 Cl                    1.53906  -3.49789  -2.8861 
 O                    -0.40583  -5.29074  -4.24888 
 H                     0.19157  -4.64024  -3.81564 
 H                     0.02056  -5.49962  -5.12059 
 O                    -1.12609  -1.01548  -4.54165 
 H                    -0.4582   -1.40048  -5.18206 
 H                    -0.69838  -1.01446  -3.67714 
 O                     0.31697  -5.72067  -0.90703 
 H                     1.24303  -5.85395  -0.68885 
 H                     0.12697  -4.8089   -0.79295 
 O                     2.52297  -0.74957  -2.17983 
 H                     3.26596  -1.1164   -2.65364 
 H                     2.04311  -0.13724  -2.75809 
 O                     2.21191  -4.03032  -0.5516 
 H                     2.48493  -4.88171  -0.20203 
 H                     2.86253  -3.72149  -1.18636 
 
 Stoichiometry    C11H29Cl13O5Ti15
 Framework group  C1[X(C11H29Cl13O5Ti15)]
 Deg. of freedom   213
 Full point group                 C1      NOp   1
 Largest Abelian subgroup         C1      NOp   1
 Largest concise Abelian subgroup C1      NOp   1
                         Standard orientation:                         
 ---------------------------------------------------------------------
 Center     Atomic      Atomic             Coordinates (Angstroms)
 Number     Number       Type             X           Y           Z
 ---------------------------------------------------------------------
      1          6           0        2.653819   -2.672937    0.924079
      2          6           0       -0.116317   -2.559798    0.193275
      3          6           0       -2.589245   -2.212824    0.304561
      4          6           0       -5.686182   -1.476261    0.103079
      5          6           0        2.858385   -0.022819   -0.619959
      6          6           0        0.356620    0.466363    0.716698
      7          6           0       -2.447567    0.717540    0.964775
      8         22           0       -3.900296   -0.955977    1.368418
      9         22           0       -1.215816   -0.765829   -0.034259
     10         22           0        1.427241   -1.214089    0.268797
     11         22           0        4.330467   -1.654572   -0.256565
     12         22           0       -4.383172   -2.921023   -0.446015
     13          1           0       -4.302803   -3.118048   -2.050810
     14         22           0       -6.459484   -1.501760   -1.838091
     15          1           0       -6.960566   -2.988274   -1.431447
     16          1           0       -6.828612    0.035696   -1.484550
     17         22           0        4.572195    1.166238   -0.668209
     18          1           0        5.133898    1.200586   -2.187494
     19         22           0        7.633875   -0.186860    0.026305
     20          1           0        7.643365    0.844243    1.276301
     21          1           0        7.218421   -0.183687   -1.539298
     22         22           0       -5.800313    0.621091   -0.032761
     23          1           0       -7.216201    1.390212   -0.195228
     24          6           0        5.436767   -2.914368    0.938434
     25          1           0        6.408180   -3.215511    0.611498
     26          1           0        5.562574   -2.539020    1.932175
     27          6           0        5.578985   -0.118118    0.392831
     28          1           0        5.470544    0.006412    1.449855
     29          6           0       -5.001202    0.591978    1.752715
     30          1           0       -5.767535    0.452202    2.486591
     31         22           0        2.251044    1.248468    0.981890
     32          1           0        3.399817    0.518342    1.869906
     33         22           0        4.004976   -4.217096    0.720419
     34          1           0        3.953209   -5.437541    1.783860
     35         22           0        1.337854   -3.911951   -0.277368
     36          1           0        1.176913   -3.558802   -1.847165
     37         22           0       -1.618051   -3.129413   -1.235772
     38          1           0       -2.480917   -4.488284   -1.116128
     39         22           0       -0.808125    1.365397    2.130023
     40          1           0       -0.062245    2.759633    1.752036
     41         22           0       -3.612544    1.847215    2.399687
     42          1           0       -2.689471    1.390121    3.650974
     43         17           0       -4.455684    1.427864   -1.726089
     44         17           0        9.380531    1.193099   -0.589255
     45         17           0        3.915840   -5.186122   -1.374759
     46         17           0       -0.046775   -5.487074    0.685706
     47         17           0       -2.248505   -1.551686   -2.802563
     48         17           0       -4.975132   -4.937112    0.512872
     49         17           0        4.480285    3.360745    0.053129
     50         17           0        2.791075    3.087031   -0.294455
     51         17           0        0.109879   -0.025685    3.724578
     52         17           0       -3.016835    3.738671    1.204975
     53          1           0       -7.879565   -1.420371   -2.612719
     54          6           0       -1.048294    3.674683   -0.378610
     55          1           0       -1.751571    3.944806    0.395311
     56         17           0        0.255423    4.262401    0.629762
     57         17           0        0.055576    2.471734   -0.888923
     58         17           0       -1.409545    4.984695   -1.598309
     59          8           0        0.489524    6.984503   -2.715588
     60          1           0       -0.089964    6.269526   -2.368130
     61          1           0        0.074923    7.266161   -3.572385
     62          8           0        1.394325    2.794487   -3.427938
     63          1           0        0.725822    3.217620   -4.043153
     64          1           0        0.947286    2.686699   -2.580092
     65          8           0       -0.327191    7.035469    0.631890
     66          1           0       -1.262782    7.108929    0.837397
     67          1           0       -0.101934    6.124924    0.656464
     68          8           0       -2.293737    2.141347   -1.206195
     69          1           0       -3.040324    2.526132   -1.659670
     70          1           0       -1.775553    1.611833   -1.831252
     71          8           0       -2.157517    5.244371    0.759488
     72          1           0       -2.473825    6.043377    1.187436
     73          1           0       -2.779910    4.978067    0.078820
 ---------------------------------------------------------------------
 Rotational constants (GHZ):      0.0336775      0.0211525      0.0150217
 Standard basis: LANL2DZ (5D, 7F)
 There are   636 symmetry adapted basis functions of A   symmetry.
 Integral buffers will be    262144 words long.
 Raffenetti 2 integral format.
 Two-electron integral symmetry is turned on.
   636 basis functions,  1452 primitive gaussians,   666 cartesian basis functions
   203 alpha electrons      203 beta electrons
       nuclear repulsion energy      7992.2982542546 Hartrees.


 Warning!  Cl atom   49 may be hypervalent but has no d functions.
 Warning!  Cl atom   50 may be hypervalent but has no d functions.
 Warning!  Cl atom   52 may be hypervalent but has no d functions.
 Warning!  Cl atom   57 may be hypervalent but has no d functions.


 NAtoms=   73 NActive=   73 NUniq=   73 SFac= 1.00D+00 NAtFMM=   60 NAOKFM=T Big=T
 One-electron integrals computed using PRISM.
   1 Symmetry operations used in ECPInt.
 ECPInt:  NShTT=   48205 NPrTT=  238491 LenC2=   42207 LenP2D=  131145.
 LDataN:  DoStor=T MaxTD1= 4 Len=   56
 NBasis=   636 RedAO= T  NBF=   636
 NBsUse=   636 1.00D-06 NBFU=   636
 Harris functional with IExCor=  402 diagonalized for initial guess.
 ExpMin= 1.60D-02 ExpMax= 7.82D+03 ExpMxC= 2.73D+02 IAcc=3 IRadAn=         5 AccDes= 0.00D+00
 HarFok:  IExCor=  402 AccDes= 0.00D+00 IRadAn=         5 IDoV= 1
 ScaDFX=  1.000000  1.000000  1.000000  1.000000
 FoFCou: FMM=F IPFlag=           0 FMFlag=      100000 FMFlg1=        2001
         NFxFlg=           0 DoJE=T BraDBF=F KetDBF=T FulRan=T
         Omega=  0.000000  0.000000  1.000000  0.000000  0.000000 ICntrl=     500 IOpCl=  0
         NMat0=    1 NMatS0=    1 NMatT0=    0 NMatD0=    1 NMtDS0=    0 NMtDT0=    0
         I1Cent=           4 NGrid=           0.
 Petite list used in FoFCou.
 Initial guess orbital symmetries:
       Occupied  (A) (A) (A) (A) (A) (A) (A) (A) (A) (A) (A) (A)
                 (A) (A) (A) (A) (A) (A) (A) (A) (A) (A) (A) (A)
                 (A) (A) (A) (A) (A) (A) (A) (A) (A) (A) (A) (A)
                 (A) (A) (A) (A) (A) (A) (A) (A) (A) (A) (A) (A)
                 (A) (A) (A) (A) (A) (A) (A) (A) (A) (A) (A) (A)
                 (A) (A) (A) (A) (A) (A) (A) (A) (A) (A) (A) (A)
                 (A) (A) (A) (A) (A) (A) (A) (A) (A) (A) (A) (A)
                 (A) (A) (A) (A) (A) (A) (A) (A) (A) (A) (A) (A)
                 (A) (A) (A) (A) (A) (A) (A) (A) (A) (A) (A) (A)
                 (A) (A) (A) (A) (A) (A) (A) (A) (A) (A) (A) (A)
                 (A) (A) (A) (A) (A) (A) (A) (A) (A) (A) (A) (A)
                 (A) (A) (A) (A) (A) (A) (A) (A) (A) (A) (A) (A)
                 (A) (A) (A) (A) (A) (A) (A) (A) (A) (A) (A) (A)
                 (A) (A) (A) (A) (A) (A) (A) (A) (A) (A) (A) (A)
                 (A) (A) (A) (A) (A) (A) (A) (A) (A) (A) (A) (A)
                 (A) (A) (A) (A) (A) (A) (A) (A) (A) (A) (A) (A)
                 (A) (A) (A) (A) (A) (A) (A) (A) (A) (A) (A)
       Virtual   (A) (A) (A) (A) (A) (A) (A) (A) (A) (A) (A) (A)
                 (A) (A) (A) (A) (A) (A) (A) (A) (A) (A) (A) (A)
                 (A) (A) (A) (A) (A) (A) (A) (A) (A) (A) (A) (A)
                 (A) (A) (A) (A) (A) (A) (A) (A) (A) (A) (A) (A)
                 (A) (A) (A) (A) (A) (A) (A) (A) (A) (A) (A) (A)
                 (A) (A) (A) (A) (A) (A) (A) (A) (A) (A) (A) (A)
                 (A) (A) (A) (A) (A) (A) (A) (A) (A) (A) (A) (A)
                 (A) (A) (A) (A) (A) (A) (A) (A) (A) (A) (A) (A)
                 (A) (A) (A) (A) (A) (A) (A) (A) (A) (A) (A) (A)
                 (A) (A) (A) (A) (A) (A) (A) (A) (A) (A) (A) (A)
                 (A) (A) (A) (A) (A) (A) (A) (A) (A) (A) (A) (A)
                 (A) (A) (A) (A) (A) (A) (A) (A) (A) (A) (A) (A)
                 (A) (A) (A) (A) (A) (A) (A) (A) (A) (A) (A) (A)
                 (A) (A) (A) (A) (A) (A) (A) (A) (A) (A) (A) (A)
                 (A) (A) (A) (A) (A) (A) (A) (A) (A) (A) (A) (A)
                 (A) (A) (A) (A) (A) (A) (A) (A) (A) (A) (A) (A)
                 (A) (A) (A) (A) (A) (A) (A) (A) (A) (A) (A) (A)
                 (A) (A) (A) (A) (A) (A) (A) (A) (A) (A) (A) (A)
                 (A) (A) (A) (A) (A) (A) (A) (A) (A) (A) (A) (A)
                 (A) (A) (A) (A) (A) (A) (A) (A) (A) (A) (A) (A)
                 (A) (A) (A) (A) (A) (A) (A) (A) (A) (A) (A) (A)
                 (A) (A) (A) (A) (A) (A) (A) (A) (A) (A) (A) (A)
                 (A) (A) (A) (A) (A) (A) (A) (A) (A) (A) (A) (A)
                 (A) (A) (A) (A) (A) (A) (A) (A) (A) (A) (A) (A)
                 (A) (A) (A) (A) (A) (A) (A) (A) (A) (A) (A) (A)
                 (A) (A) (A) (A) (A) (A) (A) (A) (A) (A) (A) (A)
                 (A) (A) (A) (A) (A) (A) (A) (A) (A) (A) (A) (A)
                 (A) (A) (A) (A) (A) (A) (A) (A) (A) (A) (A) (A)
                 (A) (A) (A) (A) (A) (A) (A) (A) (A) (A) (A) (A)
                 (A) (A) (A) (A) (A) (A) (A) (A) (A) (A) (A) (A)
                 (A) (A) (A) (A) (A) (A) (A) (A) (A) (A) (A) (A)
                 (A) (A) (A) (A) (A) (A) (A) (A) (A) (A) (A) (A)
                 (A) (A) (A) (A) (A) (A) (A) (A) (A) (A) (A) (A)
                 (A) (A) (A) (A) (A) (A) (A) (A) (A) (A) (A) (A)
                 (A) (A) (A) (A) (A) (A) (A) (A) (A) (A) (A) (A)
                 (A) (A) (A) (A) (A) (A) (A) (A) (A) (A) (A) (A)
                 (A)
 The electronic state of the initial guess is 1-A.
 Requested convergence on RMS density matrix=1.00D-08 within 128 cycles.
 Requested convergence on MAX density matrix=1.00D-06.
 Requested convergence on             energy=1.00D-06.
 No special actions if energy rises.
 EnCoef did    10 forward-backward iterations
 EnCoef did   100 forward-backward iterations
 EnCoef did   100 forward-backward iterations
 EnCoef did   100 forward-backward iterations
 EnCoef did   100 forward-backward iterations
 EnCoef did   100 forward-backward iterations
 EnCoef did   100 forward-backward iterations
 EnCoef did   100 forward-backward iterations
 EnCoef did   100 forward-backward iterations
 EnCoef did     7 forward-backward iterations
 EnCoef did    10 forward-backward iterations
 EnCoef did   100 forward-backward iterations
 EnCoef did   100 forward-backward iterations
 EnCoef did   100 forward-backward iterations
 EnCoef did     7 forward-backward iterations
 EnCoef did     6 forward-backward iterations
 EnCoef did   100 forward-backward iterations
 Restarting incremental Fock formation.
 EnCoef did     5 forward-backward iterations
 Matrix for removal  3 Erem= -1446.25332881448     Crem= 0.000D+00
 EnCoef did   100 forward-backward iterations
 Matrix for removal  4 Erem= -1545.59016230623     Crem= 0.000D+00
 EnCoef did   100 forward-backward iterations
 Matrix for removal  4 Erem= -1722.96233626504     Crem= 0.000D+00
 EnCoef did     3 forward-backward iterations
 Matrix for removal  3 Erem= -1759.47884819202     Crem= 0.000D+00
 EnCoef did     4 forward-backward iterations
 Matrix for removal  3 Erem= -1774.91334062131     Crem= 0.000D+00
 EnCoef did     7 forward-backward iterations
 Matrix for removal  4 Erem= -1783.52728553929     Crem= 0.000D+00
 EnCoef did     2 forward-backward iterations
 Matrix for removal  6 Erem= -1825.98638614938     Crem= 0.000D+00
 Matrix for removal  6 Erem= -1837.17124748232     Crem= 0.000D+00
 Matrix for removal  4 Erem= -1838.30449768252     Crem= 0.000D+00
 EnCoef did     2 forward-backward iterations
 Matrix for removal  3 Erem= -1839.01444567097     Crem= 0.000D+00
 EnCoef did     6 forward-backward iterations
 Matrix for removal  2 Erem= -1845.80938527315     Crem= 0.000D+00
 Matrix for removal  6 Erem= -1851.68979718060     Crem= 0.000D+00
 EnCoef did     4 forward-backward iterations
 Matrix for removal  6 Erem= -1852.80289469570     Crem= 0.000D+00
 Matrix for removal  3 Erem= -1856.83820293130     Crem= 0.000D+00
 Matrix for removal  1 Erem= -1861.77567508889     Crem= 0.000D+00
 Restarting incremental Fock formation.
 SCF Done:  E(RB3LYP) =  -1877.29709890     A.U. after   55 cycles
             Convg  =    0.8161D-08             -V/T =  2.4938

 **********************************************************************

            Population analysis using the SCF density.

 **********************************************************************

 Orbital symmetries:
       Occupied  (A) (A) (A) (A) (A) (A) (A) (A) (A) (A) (A) (A)
                 (A) (A) (A) (A) (A) (A) (A) (A) (A) (A) (A) (A)
                 (A) (A) (A) (A) (A) (A) (A) (A) (A) (A) (A) (A)
                 (A) (A) (A) (A) (A) (A) (A) (A) (A) (A) (A) (A)
                 (A) (A) (A) (A) (A) (A) (A) (A) (A) (A) (A) (A)
                 (A) (A) (A) (A) (A) (A) (A) (A) (A) (A) (A) (A)
                 (A) (A) (A) (A) (A) (A) (A) (A) (A) (A) (A) (A)
                 (A) (A) (A) (A) (A) (A) (A) (A) (A) (A) (A) (A)
                 (A) (A) (A) (A) (A) (A) (A) (A) (A) (A) (A) (A)
                 (A) (A) (A) (A) (A) (A) (A) (A) (A) (A) (A) (A)
                 (A) (A) (A) (A) (A) (A) (A) (A) (A) (A) (A) (A)
                 (A) (A) (A) (A) (A) (A) (A) (A) (A) (A) (A) (A)
                 (A) (A) (A) (A) (A) (A) (A) (A) (A) (A) (A) (A)
                 (A) (A) (A) (A) (A) (A) (A) (A) (A) (A) (A) (A)
                 (A) (A) (A) (A) (A) (A) (A) (A) (A) (A) (A) (A)
                 (A) (A) (A) (A) (A) (A) (A) (A) (A) (A) (A) (A)
                 (A) (A) (A) (A) (A) (A) (A) (A) (A) (A) (A)
       Virtual   (A) (A) (A) (A) (A) (A) (A) (A) (A) (A) (A) (A)
                 (A) (A) (A) (A) (A) (A) (A) (A) (A) (A) (A) (A)
                 (A) (A) (A) (A) (A) (A) (A) (A) (A) (A) (A) (A)
                 (A) (A) (A) (A) (A) (A) (A) (A) (A) (A) (A) (A)
                 (A) (A) (A) (A) (A) (A) (A) (A) (A) (A) (A) (A)
                 (A) (A) (A) (A) (A) (A) (A) (A) (A) (A) (A) (A)
                 (A) (A) (A) (A) (A) (A) (A) (A) (A) (A) (A) (A)
                 (A) (A) (A) (A) (A) (A) (A) (A) (A) (A) (A) (A)
                 (A) (A) (A) (A) (A) (A) (A) (A) (A) (A) (A) (A)
                 (A) (A) (A) (A) (A) (A) (A) (A) (A) (A) (A) (A)
                 (A) (A) (A) (A) (A) (A) (A) (A) (A) (A) (A) (A)
                 (A) (A) (A) (A) (A) (A) (A) (A) (A) (A) (A) (A)
                 (A) (A) (A) (A) (A) (A) (A) (A) (A) (A) (A) (A)
                 (A) (A) (A) (A) (A) (A) (A) (A) (A) (A) (A) (A)
                 (A) (A) (A) (A) (A) (A) (A) (A) (A) (A) (A) (A)
                 (A) (A) (A) (A) (A) (A) (A) (A) (A) (A) (A) (A)
                 (A) (A) (A) (A) (A) (A) (A) (A) (A) (A) (A) (A)
                 (A) (A) (A) (A) (A) (A) (A) (A) (A) (A) (A) (A)
                 (A) (A) (A) (A) (A) (A) (A) (A) (A) (A) (A) (A)
                 (A) (A) (A) (A) (A) (A) (A) (A) (A) (A) (A) (A)
                 (A) (A) (A) (A) (A) (A) (A) (A) (A) (A) (A) (A)
                 (A) (A) (A) (A) (A) (A) (A) (A) (A) (A) (A) (A)
                 (A) (A) (A) (A) (A) (A) (A) (A) (A) (A) (A) (A)
                 (A) (A) (A) (A) (A) (A) (A) (A) (A) (A) (A) (A)
                 (A) (A) (A) (A) (A) (A) (A) (A) (A) (A) (A) (A)
                 (A) (A) (A) (A) (A) (A) (A) (A) (A) (A) (A) (A)
                 (A) (A) (A) (A) (A) (A) (A) (A) (A) (A) (A) (A)
                 (A) (A) (A) (A) (A) (A) (A) (A) (A) (A) (A) (A)
                 (A) (A) (A) (A) (A) (A) (A) (A) (A) (A) (A) (A)
                 (A) (A) (A) (A) (A) (A) (A) (A) (A) (A) (A) (A)
                 (A) (A) (A) (A) (A) (A) (A) (A) (A) (A) (A) (A)
                 (A) (A) (A) (A) (A) (A) (A) (A) (A) (A) (A) (A)
                 (A) (A) (A) (A) (A) (A) (A) (A) (A) (A) (A) (A)
                 (A) (A) (A) (A) (A) (A) (A) (A) (A) (A) (A) (A)
                 (A) (A) (A) (A) (A) (A) (A) (A) (A) (A) (A) (A)
                 (A) (A) (A) (A) (A) (A) (A) (A) (A) (A) (A) (A)
                 (A)
 The electronic state is 1-A.
 Alpha  occ. eigenvalues --  -19.21549 -19.18079 -19.15266 -19.12893 -19.11627
 Alpha  occ. eigenvalues --  -10.37913 -10.20985 -10.20595 -10.19998 -10.19786
 Alpha  occ. eigenvalues --  -10.19658 -10.19459 -10.19120 -10.18793 -10.18441
 Alpha  occ. eigenvalues --  -10.16669  -2.47426  -2.46869  -2.45315  -2.45283
 Alpha  occ. eigenvalues --   -2.44899  -2.44701  -2.44343  -2.44278  -2.44229
 Alpha  occ. eigenvalues --   -2.44150  -2.44043  -2.43937  -2.43771  -2.43735
 Alpha  occ. eigenvalues --   -2.41018  -1.60169  -1.59874  -1.59308  -1.59050
 Alpha  occ. eigenvalues --   -1.58697  -1.58393  -1.58210  -1.57835  -1.57686
 Alpha  occ. eigenvalues --   -1.57423  -1.57231  -1.57128  -1.57047  -1.56997
 Alpha  occ. eigenvalues --   -1.56966  -1.56949  -1.56878  -1.56852  -1.56713
 Alpha  occ. eigenvalues --   -1.56696  -1.56635  -1.56608  -1.56576  -1.56473
 Alpha  occ. eigenvalues --   -1.56440  -1.56376  -1.56187  -1.56035  -1.56011
 Alpha  occ. eigenvalues --   -1.55982  -1.55855  -1.55762  -1.55697  -1.55690
 Alpha  occ. eigenvalues --   -1.55623  -1.55591  -1.55546  -1.55490  -1.55247
 Alpha  occ. eigenvalues --   -1.55242  -1.55188  -1.55083  -1.53520  -1.52795
 Alpha  occ. eigenvalues --   -1.52600  -1.21928  -1.20582  -1.09750  -1.05493
 Alpha  occ. eigenvalues --   -1.02882  -1.01857  -1.00182  -0.92114  -0.89492
 Alpha  occ. eigenvalues --   -0.88664  -0.88032  -0.82765  -0.82402  -0.81608
 Alpha  occ. eigenvalues --   -0.79729  -0.78218  -0.77998  -0.76077  -0.73643
 Alpha  occ. eigenvalues --   -0.70726  -0.68791  -0.67040  -0.66991  -0.64474
 Alpha  occ. eigenvalues --   -0.63031  -0.62098  -0.61902  -0.61231  -0.60604
 Alpha  occ. eigenvalues --   -0.60017  -0.59326  -0.59052  -0.58408  -0.58050
 Alpha  occ. eigenvalues --   -0.57532  -0.57027  -0.55751  -0.54903  -0.53750
 Alpha  occ. eigenvalues --   -0.53140  -0.51370  -0.48840  -0.46510  -0.45929
 Alpha  occ. eigenvalues --   -0.45511  -0.44407  -0.43698  -0.43647  -0.42484
 Alpha  occ. eigenvalues --   -0.42048  -0.41641  -0.41112  -0.40163  -0.39903
 Alpha  occ. eigenvalues --   -0.39831  -0.39475  -0.39273  -0.39021  -0.38899
 Alpha  occ. eigenvalues --   -0.38555  -0.38404  -0.38035  -0.37674  -0.37455
 Alpha  occ. eigenvalues --   -0.37327  -0.37082  -0.36927  -0.36732  -0.36397
 Alpha  occ. eigenvalues --   -0.36186  -0.36012  -0.35757  -0.35720  -0.35632
 Alpha  occ. eigenvalues --   -0.35360  -0.35154  -0.35094  -0.35024  -0.34636
 Alpha  occ. eigenvalues --   -0.34300  -0.34101  -0.34018  -0.33711  -0.33517
 Alpha  occ. eigenvalues --   -0.33379  -0.33324  -0.33235  -0.33075  -0.32980
 Alpha  occ. eigenvalues --   -0.32693  -0.32603  -0.32375  -0.32270  -0.31900
 Alpha  occ. eigenvalues --   -0.31782  -0.31629  -0.31535  -0.31514  -0.31233
 Alpha  occ. eigenvalues --   -0.31122  -0.30958  -0.30483  -0.30355  -0.30249
 Alpha  occ. eigenvalues --   -0.29997  -0.29478  -0.29411  -0.29307  -0.29186
 Alpha  occ. eigenvalues --   -0.28894  -0.28785  -0.28698  -0.28589  -0.28493
 Alpha  occ. eigenvalues --   -0.27908  -0.27840  -0.27553  -0.26919  -0.26680
 Alpha  occ. eigenvalues --   -0.25960  -0.25601  -0.25331  -0.24976  -0.23826
 Alpha  occ. eigenvalues --   -0.23562  -0.22259  -0.21292
 Alpha virt. eigenvalues --   -0.18406  -0.16548  -0.16287  -0.15981  -0.15914
 Alpha virt. eigenvalues --   -0.15644  -0.15026  -0.14694  -0.14487  -0.14282
 Alpha virt. eigenvalues --   -0.14053  -0.13786  -0.13675  -0.13301  -0.13241
 Alpha virt. eigenvalues --   -0.12997  -0.12976  -0.12461  -0.12417  -0.12252
 Alpha virt. eigenvalues --   -0.12027  -0.11746  -0.11473  -0.11417  -0.11230
 Alpha virt. eigenvalues --   -0.11042  -0.10896  -0.10683  -0.10596  -0.10524
 Alpha virt. eigenvalues --   -0.10390  -0.10309  -0.10210  -0.09923  -0.09787
 Alpha virt. eigenvalues --   -0.09465  -0.09348  -0.09223  -0.08874  -0.08738
 Alpha virt. eigenvalues --   -0.08609  -0.08369  -0.08242  -0.07964  -0.07681
 Alpha virt. eigenvalues --   -0.07561  -0.07168  -0.07090  -0.06926  -0.06364
 Alpha virt. eigenvalues --   -0.06129  -0.05762  -0.05338  -0.05278  -0.05081
 Alpha virt. eigenvalues --   -0.04940  -0.04694  -0.04176  -0.04136  -0.03867
 Alpha virt. eigenvalues --   -0.03735  -0.03130  -0.02978  -0.02861  -0.02693
 Alpha virt. eigenvalues --   -0.02256  -0.02204  -0.01845  -0.01714  -0.01360
 Alpha virt. eigenvalues --   -0.01246  -0.00751  -0.00521  -0.00450  -0.00176
 Alpha virt. eigenvalues --   -0.00082   0.00049   0.00264   0.00617   0.00820
 Alpha virt. eigenvalues --    0.00845   0.01244   0.01404   0.01789   0.01833
 Alpha virt. eigenvalues --    0.01891   0.02100   0.02226   0.02356   0.02458
 Alpha virt. eigenvalues --    0.02582   0.02721   0.02826   0.03179   0.03301
 Alpha virt. eigenvalues --    0.03385   0.03428   0.03567   0.03631   0.03882
 Alpha virt. eigenvalues --    0.03968   0.04124   0.04355   0.04639   0.04647
 Alpha virt. eigenvalues --    0.04774   0.04879   0.05004   0.05339   0.05529
 Alpha virt. eigenvalues --    0.05678   0.05833   0.06052   0.06169   0.06195
 Alpha virt. eigenvalues --    0.06690   0.06812   0.06933   0.07159   0.07244
 Alpha virt. eigenvalues --    0.07450   0.07553   0.07640   0.07896   0.08177
 Alpha virt. eigenvalues --    0.08311   0.08349   0.08872   0.08987   0.09142
 Alpha virt. eigenvalues --    0.09430   0.09573   0.09766   0.09803   0.09972
 Alpha virt. eigenvalues --    0.10342   0.10582   0.11069   0.11130   0.11593
 Alpha virt. eigenvalues --    0.11793   0.12163   0.12296   0.12696   0.13102
 Alpha virt. eigenvalues --    0.13226   0.13490   0.13697   0.13916   0.14354
 Alpha virt. eigenvalues --    0.14587   0.14765   0.14976   0.15269   0.15522
 Alpha virt. eigenvalues --    0.16113   0.16193   0.16220   0.16481   0.16857
 Alpha virt. eigenvalues --    0.17028   0.17160   0.17572   0.17719   0.17880
 Alpha virt. eigenvalues --    0.18211   0.18520   0.19076   0.19427   0.19530
 Alpha virt. eigenvalues --    0.19731   0.19966   0.20252   0.20361   0.20694
 Alpha virt. eigenvalues --    0.20841   0.20868   0.21095   0.21440   0.21787
 Alpha virt. eigenvalues --    0.22056   0.22264   0.22556   0.22835   0.23099
 Alpha virt. eigenvalues --    0.23209   0.23667   0.24441   0.24466   0.24798
 Alpha virt. eigenvalues --    0.25049   0.25590   0.25886   0.26124   0.26593
 Alpha virt. eigenvalues --    0.26786   0.26918   0.27760   0.27851   0.28610
 Alpha virt. eigenvalues --    0.29139   0.29247   0.29820   0.30084   0.30362
 Alpha virt. eigenvalues --    0.30901   0.31392   0.31440   0.32077   0.32272
 Alpha virt. eigenvalues --    0.32436   0.32606   0.32870   0.33615   0.33700
 Alpha virt. eigenvalues --    0.34030   0.34105   0.34699   0.34921   0.35019
 Alpha virt. eigenvalues --    0.35183   0.35839   0.36031   0.36448   0.36909
 Alpha virt. eigenvalues --    0.37029   0.37293   0.37400   0.37701   0.37945
 Alpha virt. eigenvalues --    0.38440   0.38601   0.38812   0.39202   0.39761
 Alpha virt. eigenvalues --    0.40059   0.40206   0.40297   0.40940   0.41244
 Alpha virt. eigenvalues --    0.41558   0.41668   0.42035   0.42405   0.42646
 Alpha virt. eigenvalues --    0.43044   0.43358   0.43486   0.43636   0.44012
 Alpha virt. eigenvalues --    0.44379   0.44926   0.44994   0.45511   0.45975
 Alpha virt. eigenvalues --    0.46340   0.46471   0.46843   0.47398   0.47771
 Alpha virt. eigenvalues --    0.48013   0.48485   0.48638   0.49121   0.49370
 Alpha virt. eigenvalues --    0.49742   0.49860   0.50446   0.50636   0.51478
 Alpha virt. eigenvalues --    0.51825   0.52248   0.52308   0.52888   0.53263
 Alpha virt. eigenvalues --    0.53774   0.54199   0.54652   0.55117   0.55582
 Alpha virt. eigenvalues --    0.56406   0.57291   0.57815   0.57907   0.58370
 Alpha virt. eigenvalues --    0.59247   0.59736   0.59942   0.60293   0.60753
 Alpha virt. eigenvalues --    0.60886   0.61173   0.62206   0.62378   0.62484
 Alpha virt. eigenvalues --    0.63222   0.64030   0.64638   0.64834   0.65563
 Alpha virt. eigenvalues --    0.66122   0.67115   0.67706   0.67910   0.68145
 Alpha virt. eigenvalues --    0.68757   0.69332   0.70322   0.70494   0.70746
 Alpha virt. eigenvalues --    0.71549   0.72014   0.72567   0.72753   0.73488
 Alpha virt. eigenvalues --    0.73788   0.75207   0.75266   0.75842   0.76716
 Alpha virt. eigenvalues --    0.77228   0.77581   0.78072   0.78973   0.79461
 Alpha virt. eigenvalues --    0.80782   0.81090   0.81475   0.82218   0.82661
 Alpha virt. eigenvalues --    0.83164   0.83435   0.83899   0.84072   0.85088
 Alpha virt. eigenvalues --    0.85694   0.85957   0.86629   0.86890   0.87240
 Alpha virt. eigenvalues --    0.87512   0.88023   0.88952   0.89532   0.90399
 Alpha virt. eigenvalues --    0.90698   0.91428   0.91687   0.91869   0.92782
 Alpha virt. eigenvalues --    0.93102   0.94216   0.94644   0.96197   0.96428
 Alpha virt. eigenvalues --    0.96909   0.97794   0.98635   0.99083   0.99773
 Alpha virt. eigenvalues --    1.00301   1.01631   1.02349   1.03801   1.04990
 Alpha virt. eigenvalues --    1.07192   1.07641   1.08822   1.10827   1.11834
 Alpha virt. eigenvalues --    1.12565   1.13919   1.15187   1.15400   1.16261
 Alpha virt. eigenvalues --    1.17010   1.18134   1.19051   1.19661   1.21511
 Alpha virt. eigenvalues --    1.22511   1.23130   1.23636   1.24251   1.24967
 Alpha virt. eigenvalues --    1.26629   1.26942   1.27046   1.27514   1.28666
 Alpha virt. eigenvalues --    1.29308   1.30185   1.31038   1.31542   1.33475
 Alpha virt. eigenvalues --    1.34755   1.35509   1.38062   1.42477   1.45116
 Alpha virt. eigenvalues --    1.66038   1.68619   1.72493   1.75438   1.76759
 Alpha virt. eigenvalues --    5.86795   7.86947   8.93910   9.23595   9.87817
 Alpha virt. eigenvalues --   10.15236  10.28950  10.62677  10.83856  11.01903
 Alpha virt. eigenvalues --   11.31944  11.42879  11.88794  12.32055  12.59730
 Alpha virt. eigenvalues --   12.96493  14.17455  14.39970  15.35097  16.01103
 Alpha virt. eigenvalues --   17.44953  17.55977  19.61681  20.13984  20.95668
 Alpha virt. eigenvalues --   27.16515  33.11218  38.38588
          Condensed to atoms (all electrons):
 Mulliken atomic charges:
              1
     1  C   -0.812901
     2  C   -0.782021
     3  C   -0.875960
     4  C   -0.920306
     5  C   -0.742680
     6  C   -0.990595
     7  C   -0.831216
     8  Ti   1.161733
     9  Ti   1.039159
    10  Ti   1.095943
    11  Ti   1.278652
    12  Ti   0.487776
    13  H   -0.105630
    14  Ti   0.515241
    15  H   -0.050015
    16  H   -0.107760
    17  Ti   0.526724
    18  H   -0.108496
    19  Ti   0.611688
    20  H   -0.051437
    21  H   -0.063076
    22  Ti   0.750873
    23  H   -0.103436
    24  C   -1.031346
    25  H    0.230699
    26  H    0.320642
    27  C   -1.186850
    28  H    0.353341
    29  C   -1.152165
    30  H    0.290754
    31  Ti   0.538250
    32  H   -0.092802
    33  Ti   0.338404
    34  H   -0.114120
    35  Ti   0.646000
    36  H   -0.146859
    37  Ti   0.739856
    38  H   -0.047087
    39  Ti   0.754914
    40  H   -0.219525
    41  Ti   0.574049
    42  H   -0.157668
    43  Cl  -0.320986
    44  Cl  -0.225749
    45  Cl  -0.230469
    46  Cl  -0.192862
    47  Cl  -0.218765
    48  Cl  -0.235862
    49  Cl   0.120778
    50  Cl   0.095524
    51  Cl  -0.226615
    52  Cl  -0.290694
    53  H   -0.121067
    54  C   -0.498196
    55  H    0.265711
    56  Cl   0.051104
    57  Cl   0.078984
    58  Cl   0.067850
    59  O   -0.690188
    60  H    0.347009
    61  H    0.329821
    62  O   -0.682998
    63  H    0.358986
    64  H    0.355883
    65  O   -0.660188
    66  H    0.294639
    67  H    0.372183
    68  O   -0.631287
    69  H    0.394996
    70  H    0.411710
    71  O   -0.719280
    72  H    0.418689
    73  H    0.420588
 Sum of Mulliken atomic charges =   0.00000
 Mulliken charges with hydrogens summed into heavy atoms:
              1
     1  C   -0.812901
     2  C   -0.782021
     3  C   -0.875960
     4  C   -0.920306
     5  C   -0.742680
     6  C   -0.990595
     7  C   -0.831216
     8  Ti   1.161733
     9  Ti   1.039159
    10  Ti   1.095943
    11  Ti   1.278652
    12  Ti   0.382146
    14  Ti   0.236400
    17  Ti   0.418228
    19  Ti   0.497175
    22  Ti   0.647437
    24  C   -0.480006
    27  C   -0.833508
    29  C   -0.861411
    31  Ti   0.445448
    33  Ti   0.224284
    35  Ti   0.499141
    37  Ti   0.692769
    39  Ti   0.535389
    41  Ti   0.416381
    43  Cl  -0.320986
    44  Cl  -0.225749
    45  Cl  -0.230469
    46  Cl  -0.192862
    47  Cl  -0.218765
    48  Cl  -0.235862
    49  Cl   0.120778
    50  Cl   0.095524
    51  Cl  -0.226615
    52  Cl  -0.290694
    54  C   -0.232485
    56  Cl   0.051104
    57  Cl   0.078984
    58  Cl   0.067850
    59  O   -0.013358
    62  O    0.031871
    65  O    0.006635
    68  O    0.175419
    71  O    0.119997
 Sum of Mulliken charges with hydrogens summed into heavy atoms =   0.00000
 Electronic spatial extent (au):  <R**2>=          38669.2538
 Charge=              0.0000 electrons
 Dipole moment (field-independent basis, Debye):
    X=              3.5897    Y=              9.1198    Z=              2.0142  Tot=             10.0057
 Quadrupole moment (field-independent basis, Debye-Ang):
   XX=           -548.5408   YY=           -602.4251   ZZ=           -532.5428
   XY=            -88.1690   XZ=              3.6769   YZ=             23.0570
 Traceless Quadrupole moment (field-independent basis, Debye-Ang):
   XX=             12.6288   YY=            -41.2555   ZZ=             28.6267
   XY=            -88.1690   XZ=              3.6769   YZ=             23.0570
 Octapole moment (field-independent basis, Debye-Ang**2):
  XXX=            408.6883  YYY=            253.2462  ZZZ=            -68.5782  XYY=            -79.6274
  XXY=             18.3735  XXZ=            295.0669  XZZ=           -157.4882  YZZ=            138.4682
  YYZ=            -33.9836  XYZ=              1.1584
 Hexadecapole moment (field-independent basis, Debye-Ang**3):
 XXXX=         -55597.4678 YYYY=         -33488.9885 ZZZZ=          -6820.3615 XXXY=          -3852.2907
 XXXZ=             -4.5123 YYYX=          -2299.7110 YYYZ=            303.5928 ZZZX=            -50.3646
 ZZZY=           -264.6438 XXYY=         -13262.2689 XXZZ=          -9285.6721 YYZZ=          -5477.2185
 XXYZ=            326.6157 YYXZ=            136.2029 ZZXY=           -195.8287
 N-N= 7.992298254255D+03 E-N=-2.009462502913D+04  KE= 1.256721687243D+03
 1|1|UNPC-DESKTOP-201OOLM|SP|RB3LYP|LANL2DZ|C11H29Cl13O5Ti15|AMMAR|06-A
 pr-2022|0||# b3lyp/lanl2dz geom=connectivity||Title Card Required||0,1
 |C,0,-2.28826337,4.02189167,0.32593397|C,0,0.49415442,3.86906608,-0.34
 884103|C,0,2.94765254,3.40944599,-0.21750458|C,0,6.01768853,2.5688337,
 -0.42338324|C,0,-2.55444442,1.55597998,-1.48995391|C,0,-0.11102315,0.8
 2748163,-0.15437838|C,0,2.67339147,0.4351186,0.13055484|Ti,0,4.1790556
 ,1.99592886,0.73953346|Ti,0,1.52830865,2.06375583,-0.73662072|Ti,0,-1.
 10241871,2.58841803,-0.44933978|Ti,0,-3.97080587,3.20164045,-0.9925402
 9|Ti,0,4.78768507,4.11568688,-0.8488421|H,0,4.75874948,4.48031758,-2.4
 258174|Ti,0,6.84387628,2.7620192,-2.33306384|H,0,7.39156935,4.17643881
 ,-1.7624378|H,0,7.1427444,1.18223032,-2.13315165|Ti,0,-4.31157449,0.45
 08863,-1.70111867|H,0,-4.83268602,0.59687501,-3.22822321|Ti,0,-7.33564
 35,1.85189669,-0.94000957|H,0,-7.41949458,0.69870392,0.195274|H,0,-6.8
 7822812,1.99281521,-2.48747181|Ti,0,6.05321811,0.49373952,-0.77422197|
 H,0,7.44178109,-0.31301384,-0.98332105|C,0,-5.05897779,4.37662252,0.30
 140972|H,0,-6.00860163,4.75019444,-0.01462284|H,0,-5.22635887,3.906395
 69,1.24750932|C,0,-5.29574719,1.65993099,-0.53552081|H,0,-5.22104096,1
 .42265265,0.50500127|C,0,5.20762154,0.37195992,0.98574545|H,0,5.958610
 08,0.40317823,1.74759884|Ti,0,-2.04113954,0.10204107,-0.01566307|H,0,-
 3.18414242,0.78406924,0.91692513|Ti,0,-3.57185488,5.63391905,0.2531846
 5|H,0,-3.50124252,6.73497204,1.43883567|Ti,0,-0.89259805,5.32211198,-0
 .70941081|H,0,-0.70300275,5.126293,-2.30333344|Ti,0,2.05534105,4.51974
 84,-1.67592412|H,0,2.96720727,5.82179468,-1.39564085|Ti,0,0.97875917,-
 0.26036562,1.18403193|H,0,0.18938315,-1.5758073,0.64588375|Ti,0,3.7537
 8276,-0.88417271,1.46641846|H,0,2.81565272,-0.52036969,2.73696021|Cl,0
 ,4.72454268,-0.07724344,-2.57279634|Cl,0,-9.11764006,0.61695553,-1.735
 88271|Cl,0,-3.38790514,6.80923931,-1.72709624|Cl,0,0.52598271,6.730299
 69,0.4439992|Cl,0,2.66585967,3.08702705,-3.38358443|Cl,0,5.43188729,5.
 9956553,0.32811198|Cl,0,-4.32534756,-1.80821459,-1.21029393|Cl,0,-2.61
 788791,-1.5709397,-1.48858524|Cl,0,0.07295096,0.9960213,2.8932569|Cl,0
 ,3.1171289,-2.61580896,0.06787665|H,0,8.28021002,2.70167327,-3.0791245
 4|C,0,1.19637989,-2.30668359,-1.5452429|H,0,1.8672371,-2.68431371,-0.7
 8770484|Cl,0,-0.15628892,-2.94025425,-0.63377144|Cl,0,0.15476342,-1.01
 246229,-1.95274596|Cl,0,1.53905505,-3.49789323,-2.88609842|O,0,-0.4058
 2618,-5.29073611,-4.24887615|H,0,0.19156729,-4.64023592,-3.81563584|H,
 0,0.02055964,-5.4996233,-5.12059131|O,0,-1.12608911,-1.01547592,-4.541
 64993|H,0,-0.45819984,-1.40047866,-5.18205915|H,0,-0.69838244,-1.01445
 76,-3.67714332|O,0,0.31696917,-5.72066961,-0.90702761|H,0,1.24303201,-
 5.85395482,-0.68884646|H,0,0.12697108,-4.8088995,-0.79295408|O,0,2.522
 9714,-0.74957226,-2.17983148|H,0,3.26596227,-1.11640461,-2.653635|H,0,
 2.04311173,-0.13724454,-2.75809189|O,0,2.21191119,-4.03032319,-0.55160
 015|H,0,2.48492556,-4.88171053,-0.20202505|H,0,2.86253188,-3.72149389,
 -1.18635772||Version=IA32W-G09RevC.01|State=1-A|HF=-1877.2970989|RMSD=
 8.161e-009|Dipole=-1.5727918,-3.5884467,0.38188|Quadrupole=4.3912934,-
 21.1167418,16.7254483,-65.6787034,-10.6944105,-23.2112479|PG=C01 [X(C1
 1H29Cl13O5Ti15)]||@


 IT PROBABLY IS NOT POSSIBLE FOR A SCIENTIST TO INTERROGATE NATURE 
 FROM A WHOLLY DISINTERESTED VIEWPOINT.
 EVEN IF HE HAS NO PARTICULAR AXE TO GRIND, HE IS LIKELY TO HAVE 
 A DISTINCTIVE WAY OF VIEWING NATURE.

                                                   -- JOHN LOSEE
 Job cpu time:  0 days  9 hours 34 minutes 51.0 seconds.
 File lengths (MBytes):  RWF=    212 Int=      0 D2E=      0 Chk=     15 Scr=      1
 Normal termination of Gaussian 09 at Wed Apr 06 03:29:48 2022.
