# Supplementary material for: Two-Dimensional MXene as a Promising Adsorbent for Trihalomethanes Removal: A Density-Functional Theory Study
Source: Nanomaterials (Basel). 2024 Feb 29;14(5):454. doi: 10.3390/nano14050454 (PMC10934524; doi:10.3390/nano14050454)
Supplement: Supplementary file 1 [file nanomaterials-14-00454-s001.zip › MXene-Cl-2-CHCl3-CCenter-H2O-2.gjf]

%chk=E:\TO Work\MXene\New\MXene-New\MXene-Cl-2-CHCl3-CCenter-H2O-2.chk
# b3lyp/lanl2dz geom=connectivity

Title Card Required

0 1
 C                 -2.42661757    2.32019275    0.67075148
 C                  0.24553574    1.50646528    1.07767070
 C                  3.02642080    0.76113499    0.80040654
 C                  5.79879558    0.10495812    1.23416395
 C                 -3.13232633   -0.50141767   -0.06282514
 C                 -0.35764456   -1.14213456    0.44640962
 C                  2.21268066   -1.72582496    1.19956187
 Ti                 3.88832917   -0.63667259    2.16574556
 Ti                 1.38105133   -0.17344155    0.10328199
 Ti                -1.32996974    0.65883462   -0.06269945
 Ti                -4.24352020    1.37426243   -0.24265451
 Ti                 4.70814217    1.09749711   -0.15234906
 H                  4.85309602    0.89691503   -1.75774372
 Ti                 6.86775639    1.86814486    1.37800760
 H                  7.33281386    1.10802759    2.72991242
 H                  7.14361833    1.49922375   -0.16708488
 Ti                -4.80288047   -1.30363504    0.77946713
 H                 -5.53548707   -2.16582182   -0.37577688
 Ti                -7.62335134    0.02217580    0.61077826
 H                 -7.51575553   -0.28148317    2.20337266
 H                 -6.93661016   -0.80713606   -0.61648364
 Ti                 6.00661838   -1.51673153    0.03225656
 H                  7.30034675   -1.85149611    0.94116180
 C                 -4.93246063    3.14247649    0.44651207
 H                 -5.83362390    3.51124545   -0.00863074
 H                 -5.10410992    3.11312978    1.49575347
 C                 -5.63044184    0.39357995    1.00302414
 H                 -5.53687192    0.87129645    1.97226966
 C                  4.89217964   -2.44660164    1.40130772
 H                  5.58264185   -3.03528498    1.98441652
 Ti                -2.14030886   -1.81635451    1.03701992
 H                 -2.39072262   -1.67558384    2.63875052
 Ti                -3.27781340    4.13941786   -0.04739557
 H                 -2.58640429    5.11060213    1.04417812
 Ti                -0.61774308    3.27217401    0.43334044
 H                  0.25690294    3.11848294   -0.92075052
 Ti                 2.01676608    2.47142247    0.95090330
 H                  2.42645187    3.49874969    2.13974754
 Ti                 0.39662473   -2.30956645    2.03200947
 H                 -0.38164154   -3.58332343    1.39075704
 Ti                 3.25951477   -3.46487505    0.92924879
 H                  2.92954417   -4.44533047    2.18164046
 Cl                 7.23489100   -2.11621233   -1.83772271
 Cl                -8.73532662   -1.99079726    0.92879384
 Cl                -2.19520518    3.82253388   -2.07513461
 Cl                 0.29210071    4.41961379    2.23071092
 Cl                 2.11425489    3.68565289   -1.01055145
 Cl                 5.20555294    3.31708226    0.24209534
 Cl                -4.67506450   -2.62516424    2.66541275
 Cl                -2.61872502   -4.00269047    0.48223259
 Cl                -0.76611036   -1.00531143    3.52889299
 Cl                 3.08511412   -4.75756446   -0.97437854
 H                  8.44956579    2.14326820    1.35486262
 C                 -1.20482051   -1.23295118   -3.35746159
 H                 -0.53624371   -1.92325606   -3.82580863
 Cl                 0.08018131   -1.24993168   -2.13473900
 Cl                -2.55463542   -1.29321543   -2.22810275
 Cl                -0.86656863    0.42188470   -3.80136752
 O                  1.90326783    0.49490873   -4.60300416
 H                  2.46230736    0.71676674   -3.84545996
 H                  0.98424798    0.47068341   -4.33702676
 O                  2.89171492   -0.97775834   -2.83067079
 H                  3.33774493   -0.57818722   -2.06737023
 H                  1.95524153   -1.05565492   -2.63925037
 O                 -4.29416313    0.99456866   -2.81128470
 H                 -3.73114342    0.22928172   -2.60125831
 H                 -3.78306812    1.81456935   -2.77821052
 O                 -2.75459912   -1.46598257   -4.83166467
 H                 -3.49951745   -1.94424432   -4.44584195
 H                 -3.06335670   -0.58707484   -5.10114886
 O                  0.42625132   -2.73635277   -4.51600291
 H                  1.11704949   -2.17362882   -4.86844093
 H                  0.00484566   -3.20738831   -5.24418713

 1 10 1.0 11 1.0 35 1.0 33 1.0
 2 9 1.0 10 1.0 37 1.0 35 1.0
 3 8 1.0 9 1.0 12 1.0 37 1.0
 4 8 1.0 12 1.0 14 1.0 22 1.0
 5 10 1.0 11 1.0 17 1.0 31 1.0
 6 9 1.0 10 1.0 31 1.0 39 1.0 56 0.5
 7 8 1.0 9 1.0 39 1.0 41 1.0
 8 29 1.0
 9
 10
 11 24 1.0 27 1.0
 12 13 1.0 48 1.0
 13
 14 15 1.0 16 1.0 53 1.0
 15
 16
 17 18 1.0 27 1.0 49 1.0
 18
 19 20 1.0 21 1.0 27 1.0 44 1.0
 20
 21
 22 23 1.0 29 1.0 43 1.0
 23
 24 25 1.0 26 1.0 33 1.0
 25
 26
 27 28 1.0
 28
 29 30 1.0 41 1.0
 30
 31 32 1.0 50 1.0
 32
 33 34 1.0 45 1.0
 34
 35 36 1.0 46 1.0
 36
 37 38 1.0 47 1.0
 38
 39 40 1.0 51 1.0
 40
 41 42 1.0 52 1.0
 42
 43
 44
 45
 46
 47
 48
 49
 50
 51
 52
 53
 54 55 1.0 56 1.0 57 1.0 58 1.0 68 0.5
 55 71 0.5
 56 64 0.5
 57 66 0.5
 58 61 0.5
 59 60 1.0 61 1.0
 60
 61
 62 63 1.0 64 1.0
 63
 64
 65 66 1.0 67 1.0
 66
 67
 68 69 1.0 70 1.0
 69
 70
 71 72 1.0 73 1.0
 72
 73
