# Supplementary material for: Two-Dimensional MXene as a Promising Adsorbent for Trihalomethanes Removal: A Density-Functional Theory Study
Source: Nanomaterials (Basel). 2024 Feb 29;14(5):454. doi: 10.3390/nano14050454 (PMC10934524; doi:10.3390/nano14050454)
Supplement: Supplementary file 1 [file nanomaterials-14-00454-s001.zip › MXene-Cl-2-CHCl3-H2O.gjf]

# b3lyp/lanl2dz geom=connectivity
 
Title Card Required
 
0 1
 C                  0.60853035   -0.14981076    0.83032754
 C                  2.11672451   -0.11416872    0.86216528
 C                  3.63764849   -0.10792346    0.86288269
 C                  5.14436873   -0.03163134    0.89300279
 C                  0.66964889   -2.84241869    0.76232762
 C                  2.17784304   -2.80677665    0.79416536
 C                  3.69876703   -2.80053139    0.79488276
 Ti                 4.40073225   -1.41205609    0.77869256
 Ti                 2.89401201   -1.48834820    0.74857245
 Ti                 1.40780912   -1.47311711    0.79416536
 Ti                -0.10038503   -1.50875916    0.76232762
 Ti                 4.35993959    1.24740974    0.84786215
 H                  4.44397058    2.36889351   -0.31816227
 Ti                 6.13686931    1.80240366    1.03213662
 H                  6.03568557    1.73461108    2.64755174
 H                  6.23805305    1.87019624   -0.58327851
 Ti                -0.12293960   -4.12147668    0.76232762
 H                 -0.15148814   -5.26663387   -0.38318537
 Ti                -1.89589878   -4.61873224    0.75833631
 H                 -1.90885792   -4.61482262    2.37827976
 H                 -1.88293964   -4.62264185   -0.86160714
 Ti                 5.98317648   -1.32703734    0.77090341
 H                  7.24937791   -1.35139079    1.78112162
 C                 -0.91203356   -0.11612622    0.83032754
 H                 -1.56671285   -0.08953239   -0.01559668
 H                 -1.48955356   -0.06963464    1.72988809
 C                 -0.85091503   -2.80873416    0.76232762
 H                 -1.09849477   -1.76777351    0.76460701
 C                  5.20548727   -2.72423927    0.82500287
 H                  5.73323306   -3.65431115    0.86175436
 Ti                 1.41423148   -4.10334122    0.79416536
 H                  0.98118445   -4.78833871    2.19689437
 Ti                -0.15968177    1.18700427    0.83032754
 H                  0.24075881    1.89111719    2.23327883
 Ti                 1.35077999    1.15872842    0.86151981
 H                  1.74849661    1.89760024   -0.52422545
 Ti                 2.83463186    1.20746001    0.81646170
 H                  3.18114208    1.98903404    2.19249683
 Ti                 2.94000593   -4.09916531    0.83975834
 H                  2.55701668   -4.86152490   -0.53738620
 Ti                 4.47615177   -4.03960377    0.87048069
 H                  4.05935357   -4.68580646    2.29634932
 Cl                 7.41891971   -1.08819918   -1.02289081
 Cl                -3.05088082   -6.61925643    0.75392487
 Cl                 0.42430702    2.18351735   -1.17017709
 Cl                 1.92314443    2.11398117    2.88537532
 Cl                 3.44264332    2.12191721   -1.21582521
 Cl                 4.16310302    2.91333105    2.43596213
 Cl                -0.16364770   -5.75438600    2.39574428
 Cl                 0.85945144   -5.11703169   -1.20602232
 Cl                 2.32129346   -5.00571997    2.87235607
 Cl                 3.95082165   -5.13747388   -1.09288619
 H                  6.90617598    3.22400017    1.13998197
 C                  9.06879379   -0.81374002   -3.08421662
 H                  8.40375256   -0.92437068   -2.25332493
 Cl                10.69621355   -1.27559218   -2.59862678
 Cl                 9.06914872    0.86398509   -3.61604210
 Cl                 8.53491937   -1.84764123   -4.40468108
 O                  8.92942022   -4.00516375   -3.20702465
 H                  9.88942022   -4.00516375   -3.20702465
 H                  8.60896564   -3.10022791   -3.20702465
 O                 12.45742012   -2.00471397   -2.36767815
 H                 13.41742012   -2.00471397   -2.36767815
 H                 12.13696554   -1.09977813   -2.36767815
 O                  8.84483714    2.40819405   -5.01273493
 H                  9.06945987    2.33478759   -4.08227476
 H                  9.55175579    2.03389319   -5.54355024
 O                  7.26476199   -0.30176641   -3.62250399
 H                  7.77205838    0.06230186   -2.89332317
 H                  7.04231236    0.39916622   -4.23960173
 O                  7.18230648   -2.46224376   -2.47869936
 H                  7.56920833   -2.51189185   -3.35587780
 H                  6.51496360   -3.14577786   -2.38364873

 1 10 1.0 11 1.0 35 1.0 33 1.0
 2 9 1.0 10 1.0 37 1.0 35 1.0
 3 8 1.0 9 1.0 12 1.0 37 1.0
 4 8 1.0 12 1.0 14 1.0 22 1.0
 5 10 1.0 11 1.0 17 1.0 31 1.0
 6 9 1.0 10 1.0 31 1.0 39 1.0
 7 8 1.0 9 1.0 39 1.0 41 1.0
 8 29 1.0
 9
 10
 11 24 1.0 27 1.0
 12 13 1.0 48 1.0
 13
 14 15 1.0 16 1.0 53 1.0
 15
 16
 17 18 1.0 27 1.0 49 1.0
 18
 19 20 1.0 21 1.0 27 1.0 44 1.0
 20
 21
 22 23 1.0 29 1.0 43 1.0
 23
 24 25 1.0 26 1.0 33 1.0
 25
 26
 27 28 1.0
 28
 29 30 1.0 41 1.0
 30
 31 32 1.0 50 1.0
 32
 33 34 1.0 45 1.0
 34
 35 36 1.0 46 1.0
 36
 37 38 1.0 47 1.0
 38
 39 40 1.0 51 1.0
 40
 41 42 1.0 52 1.0
 42
 43 55 0.5
 44
 45
 46
 47
 48
 49
 50
 51
 52
 53
 54 55 1.0 56 1.0 57 1.0 58 1.0 68 0.5
 55 71 0.5
 56 64 0.5
 57 66 0.5
 58 61 0.5
 59 60 1.0 61 1.0
 60
 61
 62 63 1.0 64 1.0
 63
 64
 65 66 1.0 67 1.0
 66
 67
 68 69 1.0 70 1.0
 69
 70
 71 72 1.0 73 1.0
 72
 73
 
