# Supplementary material for: Two-Dimensional MXene as a Promising Adsorbent for Trihalomethanes Removal: A Density-Functional Theory Study
Source: Nanomaterials (Basel). 2024 Feb 29;14(5):454. doi: 10.3390/nano14050454 (PMC10934524; doi:10.3390/nano14050454)
Supplement: Supplementary file 1 [file nanomaterials-14-00454-s001.zip › MXene-Cl-2-CHCl3-H2O.out]

 Entering Link 1 = C:\G03W\l1.exe PID=      2064.
  
 Copyright (c) 1988,1990,1992,1993,1995,1998,2003, Gaussian, Inc.
                  All Rights Reserved.
  
 This is the Gaussian(R) 03 program.  It is based on the
 the Gaussian(R) 98 system (copyright 1998, Gaussian, Inc.),
 the Gaussian(R) 94 system (copyright 1995, Gaussian, Inc.),
 the Gaussian 92(TM) system (copyright 1992, Gaussian, Inc.),
 the Gaussian 90(TM) system (copyright 1990, Gaussian, Inc.),
 the Gaussian 88(TM) system (copyright 1988, Gaussian, Inc.),
 the Gaussian 86(TM) system (copyright 1986, Carnegie Mellon
 University), and the Gaussian 82(TM) system (copyright 1983,
 Carnegie Mellon University). Gaussian is a federally registered
 trademark of Gaussian, Inc.
  
 This software contains proprietary and confidential information,
 including trade secrets, belonging to Gaussian, Inc.
  
 This software is provided under written license and may be
 used, copied, transmitted, or stored only in accord with that
 written license.
  
 The following legend is applicable only to US Government
 contracts under DFARS:
  
                    RESTRICTED RIGHTS LEGEND
  
 Use, duplication or disclosure by the US Government is subject
 to restrictions as set forth in subparagraph (c)(1)(ii) of the
 Rights in Technical Data and Computer Software clause at DFARS
 252.227-7013.
  
 Gaussian, Inc.
 Carnegie Office Park, Building 6, Pittsburgh, PA 15106 USA
  
 The following legend is applicable only to US Government
 contracts under FAR:
  
                    RESTRICTED RIGHTS LEGEND
  
 Use, reproduction and disclosure by the US Government is subject
 to restrictions as set forth in subparagraph (c) of the
 Commercial Computer Software - Restricted Rights clause at FAR
 52.227-19.
  
 Gaussian, Inc.
 Carnegie Office Park, Building 6, Pittsburgh, PA 15106 USA
  
  
 ---------------------------------------------------------------
 Warning -- This program may not be used in any manner that
 competes with the business of Gaussian, Inc. or will provide
 assistance to any competitor of Gaussian, Inc.  The licensee
 of this program is prohibited from giving any competitor of
 Gaussian, Inc. access to this program.  By using this program,
 the user acknowledges that Gaussian, Inc. is engaged in the
 business of creating and licensing software in the field of
 computational chemistry and represents and warrants to the
 licensee that it is not a competitor of Gaussian, Inc. and that
 it will not use this program in any manner prohibited above.
 ---------------------------------------------------------------
  

 Cite this work as:
 Gaussian 03, Revision B.05,
 M. J. Frisch, G. W. Trucks, H. B. Schlegel, G. E. Scuseria, 
 M. A. Robb, J. R. Cheeseman, J. A. Montgomery, Jr., T. Vreven, 
 K. N. Kudin, J. C. Burant, J. M. Millam, S. S. Iyengar, J. Tomasi, 
 V. Barone, B. Mennucci, M. Cossi, G. Scalmani, N. Rega, 
 G. A. Petersson, H. Nakatsuji, M. Hada, M. Ehara, K. Toyota, 
 R. Fukuda, J. Hasegawa, M. Ishida, T. Nakajima, Y. Honda, O. Kitao, 
 H. Nakai, M. Klene, X. Li, J. E. Knox, H. P. Hratchian, J. B. Cross, 
 C. Adamo, J. Jaramillo, R. Gomperts, R. E. Stratmann, O. Yazyev, 
 A. J. Austin, R. Cammi, C. Pomelli, J. W. Ochterski, P. Y. Ayala, 
 K. Morokuma, G. A. Voth, P. Salvador, J. J. Dannenberg, 
 V. G. Zakrzewski, S. Dapprich, A. D. Daniels, M. C. Strain, 
 O. Farkas, D. K. Malick, A. D. Rabuck, K. Raghavachari, 
 J. B. Foresman, J. V. Ortiz, Q. Cui, A. G. Baboul, S. Clifford, 
 J. Cioslowski, B. B. Stefanov, G. Liu, A. Liashenko, P. Piskorz, 
 I. Komaromi, R. L. Martin, D. J. Fox, T. Keith, M. A. Al-Laham, 
 C. Y. Peng, A. Nanayakkara, M. Challacombe, P. M. W. Gill, 
 B. Johnson, W. Chen, M. W. Wong, C. Gonzalez, and J. A. Pople, 
 Gaussian, Inc., Pittsburgh PA, 2003.
 
 **********************************************
 Gaussian 03:  x86-Win32-G03RevB.05  8-Nov-2003
                  05-Apr-2022 
 **********************************************
 Default route:  MaxDisk=2000MB
 ---------------------------------
 # b3lyp/lanl2dz geom=connectivity
 ---------------------------------
 1/38=1,57=2/1;
 2/17=6,18=5,40=1/2;
 3/5=6,6=3,11=2,16=1,25=1,30=1,74=-5/1,2,3;
 4//1;
 5/5=2,32=1,38=5/2;
 6/7=2,8=2,9=2,10=2,28=1/1;
 99/5=1,9=1/99;
 -------------------
 Title Card Required
 -------------------
 Symbolic Z-matrix:
 Charge =  0 Multiplicity = 1
 C                     0.60853  -0.14981   0.83033 
 C                     2.11672  -0.11417   0.86217 
 C                     3.63765  -0.10792   0.86288 
 C                     5.14437  -0.03163   0.893 
 C                     0.66965  -2.84242   0.76233 
 C                     2.17784  -2.80678   0.79417 
 C                     3.69877  -2.80053   0.79488 
 Ti                    4.40073  -1.41206   0.77869 
 Ti                    2.89401  -1.48835   0.74857 
 Ti                    1.40781  -1.47312   0.79417 
 Ti                   -0.10039  -1.50876   0.76233 
 Ti                    4.35994   1.24741   0.84786 
 H                     4.44397   2.36889  -0.31816 
 Ti                    6.13687   1.8024    1.03214 
 H                     6.03569   1.73461   2.64755 
 H                     6.23805   1.8702   -0.58328 
 Ti                   -0.12294  -4.12148   0.76233 
 H                    -0.15149  -5.26663  -0.38319 
 Ti                   -1.8959   -4.61873   0.75834 
 H                    -1.90886  -4.61482   2.37828 
 H                    -1.88294  -4.62264  -0.86161 
 Ti                    5.98318  -1.32704   0.7709 
 H                     7.24938  -1.35139   1.78112 
 C                    -0.91203  -0.11613   0.83033 
 H                    -1.56671  -0.08953  -0.0156 
 H                    -1.48955  -0.06963   1.72989 
 C                    -0.85092  -2.80873   0.76233 
 H                    -1.09849  -1.76777   0.76461 
 C                     5.20549  -2.72424   0.825 
 H                     5.73323  -3.65431   0.86175 
 Ti                    1.41423  -4.10334   0.79417 
 H                     0.98118  -4.78834   2.19689 
 Ti                   -0.15968   1.187     0.83033 
 H                     0.24076   1.89112   2.23328 
 Ti                    1.35078   1.15873   0.86152 
 H                     1.7485    1.8976   -0.52423 
 Ti                    2.83463   1.20746   0.81646 
 H                     3.18114   1.98903   2.1925 
 Ti                    2.94001  -4.09917   0.83976 
 H                     2.55702  -4.86152  -0.53739 
 Ti                    4.47615  -4.0396    0.87048 
 H                     4.05935  -4.68581   2.29635 
 Cl                    7.41892  -1.0882   -1.02289 
 Cl                   -3.05088  -6.61926   0.75392 
 Cl                    0.42431   2.18352  -1.17018 
 Cl                    1.92314   2.11398   2.88538 
 Cl                    3.44264   2.12192  -1.21583 
 Cl                    4.1631    2.91333   2.43596 
 Cl                   -0.16365  -5.75439   2.39574 
 Cl                    0.85945  -5.11703  -1.20602 
 Cl                    2.32129  -5.00572   2.87236 
 Cl                    3.95082  -5.13747  -1.09289 
 H                     6.90618   3.224     1.13998 
 C                     9.06879  -0.81374  -3.08422 
 H                     8.40375  -0.92437  -2.25332 
 Cl                    10.69621  -1.27559  -2.59863 
 Cl                    9.06915   0.86399  -3.61604 
 Cl                    8.53492  -1.84764  -4.40468 
 O                     8.92942  -4.00516  -3.20702 
 H                     9.88942  -4.00516  -3.20702 
 H                     8.60897  -3.10023  -3.20702 
 O                     12.45742  -2.00471  -2.36768 
 H                     13.41742  -2.00471  -2.36768 
 H                     12.13697  -1.09978  -2.36768 
 O                     8.84484   2.40819  -5.01273 
 H                     9.06946   2.33479  -4.08227 
 H                     9.55176   2.03389  -5.54355 
 O                     7.26476  -0.30177  -3.6225 
 H                     7.77206   0.0623   -2.89332 
 H                     7.04231   0.39917  -4.2396 
 O                     7.18231  -2.46224  -2.4787 
 H                     7.56921  -2.51189  -3.35588 
 H                     6.51496  -3.14578  -2.38365 
 
 Stoichiometry    C11H29Cl13O5Ti15
 Framework group  C1[X(C11H29Cl13O5Ti15)]
 Deg. of freedom   213
 Full point group                 C1      NOp   1
 Largest Abelian subgroup         C1      NOp   1
 Largest concise Abelian subgroup C1      NOp   1
                         Standard orientation:                         
 ---------------------------------------------------------------------
 Center     Atomic     Atomic              Coordinates (Angstroms)
 Number     Number      Type              X           Y           Z
 ---------------------------------------------------------------------
    1          6             0        2.259571    2.141444    0.537370
    2          6             0        0.922375    1.788593   -0.066231
    3          6             0       -0.426799    1.397798   -0.649547
    4          6             0       -1.776501    1.083094   -1.246373
    5          6             0        3.060198   -0.416984    0.269156
    6          6             0        1.723001   -0.769835   -0.334445
    7          6             0        0.373827   -1.160631   -0.917762
    8         22             0       -0.705738   -0.044300   -1.013818
    9         22             0        0.643964    0.270403   -0.416993
   10         22             0        1.970675    0.682762    0.113015
   11         22             0        3.307872    1.035613    0.716616
   12         22             0       -1.513187    2.477984   -0.758252
   13          1             0       -2.338058    3.245097    0.406019
   14         22             0       -3.207316    2.576900   -1.545398
   15          1             0       -2.562128    2.904752   -2.994759
   16          1             0       -3.852503    2.249047   -0.096038
   17         22             0        4.179052   -1.410637    0.427288
   18          1             0        4.199139   -2.736844    1.357434
   19         22             0        5.910388   -1.415655    1.054277
   20          1             0        6.455553   -1.042502   -0.424895
   21          1             0        5.365222   -1.788808    2.533450
   22         22             0       -2.137885   -0.379137   -1.603952
   23          1             0       -2.918063   -0.504048   -3.018208
   24          6             0        3.595654    2.569783    1.124445
   25          1             0        3.887614    2.574377    2.153833
   26          1             0        4.389193    2.967394    0.526865
   27          6             0        4.396281    0.011355    0.856231
   28          1             0        4.277228    1.053446    1.067825
   29          6             0       -0.975874   -1.475334   -1.514587
   30          1             0       -1.128255   -2.477628   -1.856766
   31         22             0        2.821888   -1.787479   -0.189424
   32          1             0        3.891915   -2.000377   -1.386970
   33         22             0        2.504603    3.596527    0.984491
   34          1             0        2.383763    4.469949   -0.374527
   35         22             0        1.186008    3.182949    0.373322
   36          1             0        0.135338    3.459467    1.575000
   37         22             0       -0.159282    2.831356   -0.148978
   38          1             0       -0.266470    3.785466   -1.453810
   39         22             0        1.483911   -2.171340   -0.815963
   40          1             0        1.616790   -3.098149    0.506069
   41         22             0        0.113791   -2.509287   -1.426535
   42          1             0        1.164425   -2.684785   -2.647096
   43         17             0       -4.079981   -0.934966   -0.483498
   44         17             0        7.583874   -2.992877    1.273171
   45         17             0        1.001965    3.927318    2.707499
   46         17             0        1.036086    4.387542   -1.592023
   47         17             0       -1.666965    3.071684    1.584583
   48         17             0       -1.357110    4.451776   -1.948162
   49         17             0        5.286510   -2.563416   -1.240266
   50         17             0        2.983087   -3.046156    1.740821
   51         17             0        2.998602   -2.401389   -2.544803
   52         17             0        0.288485   -3.846332    0.449069
   53          1             0       -4.316368    3.734777   -1.777179
   54          6             0       -6.311727   -1.573692    0.804064
   55          1             0       -5.412141   -1.316230    0.285066
   56         17             0       -7.442622   -2.322020   -0.317845
   57         17             0       -7.034255   -0.119367    1.482661
   58         17             0       -5.937996   -2.703177    2.101057
   59          8             0       -5.189076   -4.560354    0.606090
   60          1             0       -6.039533   -4.810825    0.237869
   61          1             0       -5.200007   -3.627429    0.832212
   62          8             0       -8.689055   -3.413645   -1.288187
   63          1             0       -9.539512   -3.664115   -1.656409
   64          1             0       -8.699986   -2.480720   -1.062065
   65          8             0       -7.799862    1.072807    3.024807
   66          1             0       -7.667670    1.155588    2.077562
   67          1             0       -8.479465    0.417110    3.197433
   68          8             0       -5.058104   -0.744153    2.047727
   69          1             0       -5.385325   -0.370025    1.226414
   70          1             0       -5.293181   -0.167725    2.778527
   71          8             0       -3.903472   -2.491833    0.784719
   72          1             0       -4.519724   -2.837614    1.434541
   73          1             0       -3.058199   -2.937760    0.875622
 ---------------------------------------------------------------------
 Rotational constants (GHZ):      0.0467867      0.0233175      0.0181211
 Standard basis: LANL2DZ (5D, 7F)
 There are   636 symmetry adapted basis functions of A   symmetry.
 Integral buffers will be    262144 words long.
 Raffenetti 2 integral format.
 Two-electron integral symmetry is turned on.
   636 basis functions,  1467 primitive gaussians,   666 cartesian basis functions
   203 alpha electrons      203 beta electrons
       nuclear repulsion energy      9520.1494131708 Hartrees.


 Warning!  Cl atom   46 may be hypervalent but has no d functions.
 Warning!  Cl atom   47 may be hypervalent but has no d functions.
 Warning!  Cl atom   48 may be hypervalent but has no d functions.
 Warning!  Cl atom   50 may be hypervalent but has no d functions.
 Warning!  Cl atom   56 may be hypervalent but has no d functions.


 NAtoms=   73 NActive=   73 NUniq=   73 SFac= 1.00D+00 NAtFMM=   60 Big=T
 One-electron integrals computed using PRISM.
   1 Symmetry operations used in ECPInt.
 ECPInt:  NShTT=   48205 NPrTT=  248991 LenC2=   42282 LenP2D=  143286.
 LDataN:  DoStor=F MaxTD1= 4 Len=   56
 LDataN:  DoStor=T MaxTD1= 4 Len=   56
 NBasis=   636 RedAO= T  NBF=   636
 NBsUse=   635 1.00D-06 NBFU=   635
 Harris functional with IExCor=  402 diagonalized for initial guess.
 ExpMin= 1.60D-02 ExpMax= 7.82D+03 ExpMxC= 2.73D+02 IAcc=3 IRadAn=         5 AccDes= 0.00D+00
 HarFok:  IExCor= 402 AccDes= 0.00D+00 IRadAn=         5 IDoV=1
 ScaDFX=  1.000000  1.000000  1.000000  1.000000
 Initial guess orbital symmetries:
       Occupied  (A) (A) (A) (A) (A) (A) (A) (A) (A) (A) (A) (A)
                 (A) (A) (A) (A) (A) (A) (A) (A) (A) (A) (A) (A)
                 (A) (A) (A) (A) (A) (A) (A) (A) (A) (A) (A) (A)
                 (A) (A) (A) (A) (A) (A) (A) (A) (A) (A) (A) (A)
                 (A) (A) (A) (A) (A) (A) (A) (A) (A) (A) (A) (A)
                 (A) (A) (A) (A) (A) (A) (A) (A) (A) (A) (A) (A)
                 (A) (A) (A) (A) (A) (A) (A) (A) (A) (A) (A) (A)
                 (A) (A) (A) (A) (A) (A) (A) (A) (A) (A) (A) (A)
                 (A) (A) (A) (A) (A) (A) (A) (A) (A) (A) (A) (A)
                 (A) (A) (A) (A) (A) (A) (A) (A) (A) (A) (A) (A)
                 (A) (A) (A) (A) (A) (A) (A) (A) (A) (A) (A) (A)
                 (A) (A) (A) (A) (A) (A) (A) (A) (A) (A) (A) (A)
                 (A) (A) (A) (A) (A) (A) (A) (A) (A) (A) (A) (A)
                 (A) (A) (A) (A) (A) (A) (A) (A) (A) (A) (A) (A)
                 (A) (A) (A) (A) (A) (A) (A) (A) (A) (A) (A) (A)
                 (A) (A) (A) (A) (A) (A) (A) (A) (A) (A) (A) (A)
                 (A) (A) (A) (A) (A) (A) (A) (A) (A) (A) (A)
       Virtual   (A) (A) (A) (A) (A) (A) (A) (A) (A) (A) (A) (A)
                 (A) (A) (A) (A) (A) (A) (A) (A) (A) (A) (A) (A)
                 (A) (A) (A) (A) (A) (A) (A) (A) (A) (A) (A) (A)
                 (A) (A) (A) (A) (A) (A) (A) (A) (A) (A) (A) (A)
                 (A) (A) (A) (A) (A) (A) (A) (A) (A) (A) (A) (A)
                 (A) (A) (A) (A) (A) (A) (A) (A) (A) (A) (A) (A)
                 (A) (A) (A) (A) (A) (A) (A) (A) (A) (A) (A) (A)
                 (A) (A) (A) (A) (A) (A) (A) (A) (A) (A) (A) (A)
                 (A) (A) (A) (A) (A) (A) (A) (A) (A) (A) (A) (A)
                 (A) (A) (A) (A) (A) (A) (A) (A) (A) (A) (A) (A)
                 (A) (A) (A) (A) (A) (A) (A) (A) (A) (A) (A) (A)
                 (A) (A) (A) (A) (A) (A) (A) (A) (A) (A) (A) (A)
                 (A) (A) (A) (A) (A) (A) (A) (A) (A) (A) (A) (A)
                 (A) (A) (A) (A) (A) (A) (A) (A) (A) (A) (A) (A)
                 (A) (A) (A) (A) (A) (A) (A) (A) (A) (A) (A) (A)
                 (A) (A) (A) (A) (A) (A) (A) (A) (A) (A) (A) (A)
                 (A) (A) (A) (A) (A) (A) (A) (A) (A) (A) (A) (A)
                 (A) (A) (A) (A) (A) (A) (A) (A) (A) (A) (A) (A)
                 (A) (A) (A) (A) (A) (A) (A) (A) (A) (A) (A) (A)
                 (A) (A) (A) (A) (A) (A) (A) (A) (A) (A) (A) (A)
                 (A) (A) (A) (A) (A) (A) (A) (A) (A) (A) (A) (A)
                 (A) (A) (A) (A) (A) (A) (A) (A) (A) (A) (A) (A)
                 (A) (A) (A) (A) (A) (A) (A) (A) (A) (A) (A) (A)
                 (A) (A) (A) (A) (A) (A) (A) (A) (A) (A) (A) (A)
                 (A) (A) (A) (A) (A) (A) (A) (A) (A) (A) (A) (A)
                 (A) (A) (A) (A) (A) (A) (A) (A) (A) (A) (A) (A)
                 (A) (A) (A) (A) (A) (A) (A) (A) (A) (A) (A) (A)
                 (A) (A) (A) (A) (A) (A) (A) (A) (A) (A) (A) (A)
                 (A) (A) (A) (A) (A) (A) (A) (A) (A) (A) (A) (A)
                 (A) (A) (A) (A) (A) (A) (A) (A) (A) (A) (A) (A)
                 (A) (A) (A) (A) (A) (A) (A) (A) (A) (A) (A) (A)
                 (A) (A) (A) (A) (A) (A) (A) (A) (A) (A) (A) (A)
                 (A) (A) (A) (A) (A) (A) (A) (A) (A) (A) (A) (A)
                 (A) (A) (A) (A) (A) (A) (A) (A) (A) (A) (A) (A)
                 (A) (A) (A) (A) (A) (A) (A) (A) (A) (A) (A) (A)
                 (A) (A) (A) (A) (A) (A) (A) (A) (A) (A) (A) (A)
 The electronic state of the initial guess is 1-A.
 Requested convergence on RMS density matrix=1.00D-04 within 128 cycles.
 Requested convergence on MAX density matrix=1.00D-02.
 Requested convergence on             energy=1.00D-02.
 No special actions if energy rises.
 EnCoef did     4 forward-backward iterations
 EnCoef did   100 forward-backward iterations
 EnCoef did   100 forward-backward iterations
 EnCoef did   100 forward-backward iterations
 EnCoef did   100 forward-backward iterations
 EnCoef did   100 forward-backward iterations
 EnCoef did     6 forward-backward iterations
 EnCoef did    13 forward-backward iterations
 EnCoef did     4 forward-backward iterations
 EnCoef did   100 forward-backward iterations
 EnCoef did     9 forward-backward iterations
 EnCoef did   100 forward-backward iterations
 EnCoef did     5 forward-backward iterations
 EnCoef did   100 forward-backward iterations
 EnCoef did   100 forward-backward iterations
 EnCoef did     4 forward-backward iterations
 EnCoef did     4 forward-backward iterations
 Restarting incremental Fock formation.
 EnCoef did   100 forward-backward iterations
 Matrix for removal  3 Erem= -546.351312509352     Crem= 0.000D+00
 EnCoef did     2 forward-backward iterations
 Matrix for removal  4 Erem= -758.409653608122     Crem= 0.000D+00
 EnCoef did   100 forward-backward iterations
 Matrix for removal  3 Erem= -1030.41116935462     Crem= 0.000D+00
 EnCoef did   100 forward-backward iterations
 Rare condition: small coef for last iteration:  0.177D-15
 Matrix for removal  4 Erem= -1264.82163144351     Crem= 0.000D+00
 EnCoef did   100 forward-backward iterations
 Matrix for removal  7 Erem= -1523.93553922943     Crem= 0.000D+00
 EnCoef did   100 forward-backward iterations
 Matrix for removal 12 Erem= -1588.81759230382     Crem= 0.000D+00
 EnCoef did   100 forward-backward iterations
 Matrix for removal  1 Erem= -1614.74837642125     Crem= 0.000D+00
 EnCoef did     3 forward-backward iterations
 Matrix for removal  3 Erem= -1668.50452758769     Crem= 0.000D+00
 EnCoef did     9 forward-backward iterations
 Matrix for removal  2 Erem= -1686.80378571442     Crem= 0.000D+00
 EnCoef did     4 forward-backward iterations
 Matrix for removal  1 Erem= -1714.59704964484     Crem= 0.000D+00
 EnCoef did     3 forward-backward iterations
 Matrix for removal  4 Erem= -1718.19384659529     Crem= 0.000D+00
 Matrix for removal  1 Erem= -1720.71478669993     Crem= 0.000D+00
 EnCoef did     4 forward-backward iterations
 Matrix for removal  4 Erem= -1759.48332561027     Crem= 0.000D+00
 Matrix for removal  5 Erem= -1805.75810009074     Crem= 0.000D+00
 Matrix for removal  2 Erem= -1815.83637005609     Crem= 0.000D+00
 Matrix for removal  1 Erem= -1827.25055892788     Crem= 0.000D+00
 Restarting incremental Fock formation.
 SCF Done:  E(RB+HF-LYP) =  -1866.97727707     A.U. after   46 cycles
             Convg  =    0.7676D-04             -V/T =  2.4008
             S**2   =   0.0000

 **********************************************************************

            Population analysis using the SCF density.

 **********************************************************************

 Orbital symmetries:
       Occupied  (A) (A) (A) (A) (A) (A) (A) (A) (A) (A) (A) (A)
                 (A) (A) (A) (A) (A) (A) (A) (A) (A) (A) (A) (A)
                 (A) (A) (A) (A) (A) (A) (A) (A) (A) (A) (A) (A)
                 (A) (A) (A) (A) (A) (A) (A) (A) (A) (A) (A) (A)
                 (A) (A) (A) (A) (A) (A) (A) (A) (A) (A) (A) (A)
                 (A) (A) (A) (A) (A) (A) (A) (A) (A) (A) (A) (A)
                 (A) (A) (A) (A) (A) (A) (A) (A) (A) (A) (A) (A)
                 (A) (A) (A) (A) (A) (A) (A) (A) (A) (A) (A) (A)
                 (A) (A) (A) (A) (A) (A) (A) (A) (A) (A) (A) (A)
                 (A) (A) (A) (A) (A) (A) (A) (A) (A) (A) (A) (A)
                 (A) (A) (A) (A) (A) (A) (A) (A) (A) (A) (A) (A)
                 (A) (A) (A) (A) (A) (A) (A) (A) (A) (A) (A) (A)
                 (A) (A) (A) (A) (A) (A) (A) (A) (A) (A) (A) (A)
                 (A) (A) (A) (A) (A) (A) (A) (A) (A) (A) (A) (A)
                 (A) (A) (A) (A) (A) (A) (A) (A) (A) (A) (A) (A)
                 (A) (A) (A) (A) (A) (A) (A) (A) (A) (A) (A) (A)
                 (A) (A) (A) (A) (A) (A) (A) (A) (A) (A) (A)
       Virtual   (A) (A) (A) (A) (A) (A) (A) (A) (A) (A) (A) (A)
                 (A) (A) (A) (A) (A) (A) (A) (A) (A) (A) (A) (A)
                 (A) (A) (A) (A) (A) (A) (A) (A) (A) (A) (A) (A)
                 (A) (A) (A) (A) (A) (A) (A) (A) (A) (A) (A) (A)
                 (A) (A) (A) (A) (A) (A) (A) (A) (A) (A) (A) (A)
                 (A) (A) (A) (A) (A) (A) (A) (A) (A) (A) (A) (A)
                 (A) (A) (A) (A) (A) (A) (A) (A) (A) (A) (A) (A)
                 (A) (A) (A) (A) (A) (A) (A) (A) (A) (A) (A) (A)
                 (A) (A) (A) (A) (A) (A) (A) (A) (A) (A) (A) (A)
                 (A) (A) (A) (A) (A) (A) (A) (A) (A) (A) (A) (A)
                 (A) (A) (A) (A) (A) (A) (A) (A) (A) (A) (A) (A)
                 (A) (A) (A) (A) (A) (A) (A) (A) (A) (A) (A) (A)
                 (A) (A) (A) (A) (A) (A) (A) (A) (A) (A) (A) (A)
                 (A) (A) (A) (A) (A) (A) (A) (A) (A) (A) (A) (A)
                 (A) (A) (A) (A) (A) (A) (A) (A) (A) (A) (A) (A)
                 (A) (A) (A) (A) (A) (A) (A) (A) (A) (A) (A) (A)
                 (A) (A) (A) (A) (A) (A) (A) (A) (A) (A) (A) (A)
                 (A) (A) (A) (A) (A) (A) (A) (A) (A) (A) (A) (A)
                 (A) (A) (A) (A) (A) (A) (A) (A) (A) (A) (A) (A)
                 (A) (A) (A) (A) (A) (A) (A) (A) (A) (A) (A) (A)
                 (A) (A) (A) (A) (A) (A) (A) (A) (A) (A) (A) (A)
                 (A) (A) (A) (A) (A) (A) (A) (A) (A) (A) (A) (A)
                 (A) (A) (A) (A) (A) (A) (A) (A) (A) (A) (A) (A)
                 (A) (A) (A) (A) (A) (A) (A) (A) (A) (A) (A) (A)
                 (A) (A) (A) (A) (A) (A) (A) (A) (A) (A) (A) (A)
                 (A) (A) (A) (A) (A) (A) (A) (A) (A) (A) (A) (A)
                 (A) (A) (A) (A) (A) (A) (A) (A) (A) (A) (A) (A)
                 (A) (A) (A) (A) (A) (A) (A) (A) (A) (A) (A) (A)
                 (A) (A) (A) (A) (A) (A) (A) (A) (A) (A) (A) (A)
                 (A) (A) (A) (A) (A) (A) (A) (A) (A) (A) (A) (A)
                 (A) (A) (A) (A) (A) (A) (A) (A) (A) (A) (A) (A)
                 (A) (A) (A) (A) (A) (A) (A) (A) (A) (A) (A) (A)
                 (A) (A) (A) (A) (A) (A) (A) (A) (A) (A) (A) (A)
                 (A) (A) (A) (A) (A) (A) (A) (A) (A) (A) (A) (A)
                 (A) (A) (A) (A) (A) (A) (A) (A) (A) (A) (A) (A)
                 (A) (A) (A) (A) (A) (A) (A) (A) (A) (A) (A) (A)
 The electronic state is 1-A.
 Alpha  occ. eigenvalues --  -19.14100 -19.13411 -19.12088 -19.10692 -19.09396
 Alpha  occ. eigenvalues --  -10.32126 -10.31090 -10.30871 -10.30231 -10.29610
 Alpha  occ. eigenvalues --  -10.29096 -10.28842 -10.27628 -10.27146 -10.26547
 Alpha  occ. eigenvalues --  -10.23376  -2.63488  -2.61365  -2.59562  -2.56575
 Alpha  occ. eigenvalues --   -2.52406  -2.51959  -2.48415  -2.42999  -2.42858
 Alpha  occ. eigenvalues --   -2.39974  -2.39412  -2.38933  -2.29037  -2.28294
 Alpha  occ. eigenvalues --   -2.27314  -1.94944  -1.89590  -1.88576  -1.77751
 Alpha  occ. eigenvalues --   -1.75689  -1.72447  -1.69881  -1.68682  -1.68357
 Alpha  occ. eigenvalues --   -1.67082  -1.65505  -1.63655  -1.62850  -1.61409
 Alpha  occ. eigenvalues --   -1.60815  -1.60035  -1.58441  -1.57196  -1.56619
 Alpha  occ. eigenvalues --   -1.56095  -1.55455  -1.55171  -1.54864  -1.54669
 Alpha  occ. eigenvalues --   -1.53712  -1.53376  -1.52920  -1.52335  -1.52221
 Alpha  occ. eigenvalues --   -1.51963  -1.51297  -1.49240  -1.48232  -1.47682
 Alpha  occ. eigenvalues --   -1.47389  -1.45871  -1.42676  -1.41949  -1.40795
 Alpha  occ. eigenvalues --   -1.40348  -1.39023  -1.36210  -1.18842  -1.15702
 Alpha  occ. eigenvalues --   -1.14980  -1.11434  -1.07451  -1.07019  -1.05981
 Alpha  occ. eigenvalues --   -0.99371  -0.98518  -0.96898  -0.95576  -0.95183
 Alpha  occ. eigenvalues --   -0.92989  -0.92203  -0.91926  -0.90079  -0.88873
 Alpha  occ. eigenvalues --   -0.86298  -0.86111  -0.85338  -0.84624  -0.81593
 Alpha  occ. eigenvalues --   -0.81111  -0.78272  -0.75139  -0.74759  -0.72738
 Alpha  occ. eigenvalues --   -0.72215  -0.71579  -0.69213  -0.68339  -0.67589
 Alpha  occ. eigenvalues --   -0.66744  -0.66310  -0.65450  -0.63275  -0.62856
 Alpha  occ. eigenvalues --   -0.62226  -0.61756  -0.60917  -0.60302  -0.60152
 Alpha  occ. eigenvalues --   -0.60109  -0.58802  -0.57622  -0.57026  -0.55718
 Alpha  occ. eigenvalues --   -0.54548  -0.54256  -0.53920  -0.53463  -0.52536
 Alpha  occ. eigenvalues --   -0.52433  -0.51462  -0.50849  -0.50820  -0.49924
 Alpha  occ. eigenvalues --   -0.49445  -0.48464  -0.48255  -0.47606  -0.47010
 Alpha  occ. eigenvalues --   -0.46635  -0.46479  -0.46236  -0.46077  -0.45893
 Alpha  occ. eigenvalues --   -0.45807  -0.45125  -0.44762  -0.44533  -0.44094
 Alpha  occ. eigenvalues --   -0.43432  -0.42859  -0.42774  -0.42714  -0.42583
 Alpha  occ. eigenvalues --   -0.42385  -0.41977  -0.41851  -0.40890  -0.40519
 Alpha  occ. eigenvalues --   -0.40276  -0.39889  -0.39545  -0.39258  -0.38276
 Alpha  occ. eigenvalues --   -0.38257  -0.37729  -0.37582  -0.37212  -0.36906
 Alpha  occ. eigenvalues --   -0.36710  -0.36494  -0.35738  -0.35094  -0.34452
 Alpha  occ. eigenvalues --   -0.33386  -0.32661  -0.32395  -0.31958  -0.31762
 Alpha  occ. eigenvalues --   -0.31457  -0.30634  -0.29964  -0.29828  -0.29345
 Alpha  occ. eigenvalues --   -0.29053  -0.28852  -0.28822  -0.28387  -0.28091
 Alpha  occ. eigenvalues --   -0.27498  -0.27446  -0.27119  -0.26936  -0.26258
 Alpha  occ. eigenvalues --   -0.26113  -0.25825  -0.24818  -0.24526  -0.24308
 Alpha  occ. eigenvalues --   -0.23630  -0.23234  -0.22528  -0.22469  -0.21427
 Alpha  occ. eigenvalues --   -0.21124  -0.20484  -0.19746
 Alpha virt. eigenvalues --   -0.16620  -0.16506  -0.14424  -0.13905  -0.13608
 Alpha virt. eigenvalues --   -0.13013  -0.12833  -0.12718  -0.12457  -0.10735
 Alpha virt. eigenvalues --   -0.10396  -0.09977  -0.09657  -0.09213  -0.08987
 Alpha virt. eigenvalues --   -0.08918  -0.08076  -0.07321  -0.06740  -0.06613
 Alpha virt. eigenvalues --   -0.06028  -0.05612  -0.05553  -0.05253  -0.04851
 Alpha virt. eigenvalues --   -0.04221  -0.03717  -0.03344  -0.03083  -0.02844
 Alpha virt. eigenvalues --   -0.02603  -0.02350  -0.02108  -0.01905  -0.01378
 Alpha virt. eigenvalues --   -0.00761  -0.00709  -0.00222   0.00002   0.00069
 Alpha virt. eigenvalues --    0.00294   0.00427   0.00713   0.01043   0.01108
 Alpha virt. eigenvalues --    0.01398   0.01564   0.01755   0.01948   0.02158
 Alpha virt. eigenvalues --    0.02278   0.02396   0.02506   0.02611   0.02854
 Alpha virt. eigenvalues --    0.02951   0.03123   0.03281   0.03573   0.03750
 Alpha virt. eigenvalues --    0.03898   0.03990   0.04106   0.04191   0.04300
 Alpha virt. eigenvalues --    0.04658   0.04674   0.04888   0.05171   0.05290
 Alpha virt. eigenvalues --    0.05517   0.05562   0.05737   0.05763   0.05907
 Alpha virt. eigenvalues --    0.06022   0.06206   0.06273   0.06422   0.06644
 Alpha virt. eigenvalues --    0.06702   0.06999   0.07117   0.07305   0.07384
 Alpha virt. eigenvalues --    0.07557   0.07654   0.07883   0.07953   0.08098
 Alpha virt. eigenvalues --    0.08299   0.08357   0.08663   0.08722   0.08964
 Alpha virt. eigenvalues --    0.09086   0.09229   0.09357   0.09487   0.09704
 Alpha virt. eigenvalues --    0.09808   0.09970   0.10224   0.10389   0.10575
 Alpha virt. eigenvalues --    0.10723   0.10780   0.11070   0.11438   0.11626
 Alpha virt. eigenvalues --    0.11932   0.12216   0.12439   0.12489   0.12616
 Alpha virt. eigenvalues --    0.12967   0.13159   0.13395   0.13586   0.13766
 Alpha virt. eigenvalues --    0.14054   0.14126   0.14186   0.14575   0.14907
 Alpha virt. eigenvalues --    0.15043   0.15331   0.15626   0.16034   0.16127
 Alpha virt. eigenvalues --    0.16307   0.16631   0.16758   0.16880   0.17404
 Alpha virt. eigenvalues --    0.17660   0.17859   0.18197   0.18313   0.18463
 Alpha virt. eigenvalues --    0.18667   0.19161   0.19303   0.19616   0.19856
 Alpha virt. eigenvalues --    0.20054   0.20167   0.20509   0.21061   0.21090
 Alpha virt. eigenvalues --    0.21398   0.21475   0.21830   0.22294   0.22437
 Alpha virt. eigenvalues --    0.23078   0.23358   0.23512   0.23633   0.24082
 Alpha virt. eigenvalues --    0.24509   0.24898   0.25286   0.25380   0.25822
 Alpha virt. eigenvalues --    0.26085   0.26239   0.26480   0.26987   0.27094
 Alpha virt. eigenvalues --    0.27433   0.27782   0.28076   0.28442   0.28720
 Alpha virt. eigenvalues --    0.29084   0.29299   0.29680   0.30021   0.30139
 Alpha virt. eigenvalues --    0.30627   0.30745   0.30921   0.31317   0.31942
 Alpha virt. eigenvalues --    0.32384   0.33011   0.33154   0.33534   0.33638
 Alpha virt. eigenvalues --    0.33855   0.34189   0.35056   0.35640   0.35798
 Alpha virt. eigenvalues --    0.35862   0.35907   0.36046   0.36652   0.36929
 Alpha virt. eigenvalues --    0.37179   0.37606   0.37784   0.38074   0.38396
 Alpha virt. eigenvalues --    0.38523   0.38826   0.39100   0.39567   0.39924
 Alpha virt. eigenvalues --    0.40162   0.40623   0.40839   0.40999   0.41089
 Alpha virt. eigenvalues --    0.41595   0.41862   0.42245   0.42961   0.43179
 Alpha virt. eigenvalues --    0.43703   0.43968   0.44081   0.44508   0.44776
 Alpha virt. eigenvalues --    0.44927   0.45523   0.45912   0.46108   0.46426
 Alpha virt. eigenvalues --    0.46978   0.47289   0.47311   0.48179   0.48473
 Alpha virt. eigenvalues --    0.48671   0.48929   0.49270   0.49768   0.49994
 Alpha virt. eigenvalues --    0.50231   0.50591   0.51081   0.51372   0.51732
 Alpha virt. eigenvalues --    0.52219   0.52463   0.52934   0.53348   0.53682
 Alpha virt. eigenvalues --    0.54131   0.54458   0.54906   0.55090   0.55395
 Alpha virt. eigenvalues --    0.55711   0.56063   0.57052   0.57581   0.58015
 Alpha virt. eigenvalues --    0.58344   0.59155   0.59962   0.60487   0.60756
 Alpha virt. eigenvalues --    0.61219   0.61591   0.61853   0.62279   0.62755
 Alpha virt. eigenvalues --    0.63028   0.63066   0.63705   0.64400   0.64508
 Alpha virt. eigenvalues --    0.64803   0.64927   0.65649   0.66047   0.66418
 Alpha virt. eigenvalues --    0.66690   0.67014   0.67361   0.68170   0.68690
 Alpha virt. eigenvalues --    0.68971   0.69342   0.69537   0.69771   0.70456
 Alpha virt. eigenvalues --    0.70555   0.71340   0.71434   0.71801   0.73263
 Alpha virt. eigenvalues --    0.73680   0.74092   0.74264   0.74589   0.75242
 Alpha virt. eigenvalues --    0.75931   0.76308   0.76656   0.77099   0.77471
 Alpha virt. eigenvalues --    0.77878   0.78594   0.79351   0.79434   0.80460
 Alpha virt. eigenvalues --    0.80969   0.81139   0.82208   0.82682   0.83360
 Alpha virt. eigenvalues --    0.84074   0.84262   0.84589   0.85291   0.85827
 Alpha virt. eigenvalues --    0.86071   0.86316   0.86670   0.87305   0.87699
 Alpha virt. eigenvalues --    0.88054   0.88428   0.89082   0.89267   0.90189
 Alpha virt. eigenvalues --    0.90564   0.91259   0.91948   0.92380   0.92521
 Alpha virt. eigenvalues --    0.93137   0.93324   0.94188   0.94786   0.95765
 Alpha virt. eigenvalues --    0.96288   0.96868   0.97127   0.98455   0.98805
 Alpha virt. eigenvalues --    0.99268   0.99447   0.99987   1.00922   1.01684
 Alpha virt. eigenvalues --    1.02032   1.02785   1.03408   1.05258   1.05554
 Alpha virt. eigenvalues --    1.05846   1.07530   1.08708   1.09208   1.12337
 Alpha virt. eigenvalues --    1.13662   1.15018   1.15503   1.15896   1.17141
 Alpha virt. eigenvalues --    1.18038   1.18784   1.19257   1.19980   1.20691
 Alpha virt. eigenvalues --    1.20968   1.23238   1.23557   1.24894   1.26413
 Alpha virt. eigenvalues --    1.28333   1.29819   1.31607   1.32166   1.33255
 Alpha virt. eigenvalues --    1.33716   1.34537   1.35507   1.36272   1.37470
 Alpha virt. eigenvalues --    1.38889   1.42185   1.45520   1.46814   1.47946
 Alpha virt. eigenvalues --    1.48452   1.50245   1.53116   1.61135   1.67686
 Alpha virt. eigenvalues --    1.73614   1.74293   1.76377   1.84026   1.84985
 Alpha virt. eigenvalues --    1.90913   1.96471   2.00354   2.09035  10.41665
 Alpha virt. eigenvalues --   11.29798  11.46406  12.62208  12.93995  13.01632
 Alpha virt. eigenvalues --   13.38773  14.07706  14.26240  15.24563  15.58711
 Alpha virt. eigenvalues --   15.98522  16.29579  21.47084  30.22169  43.02399
 Alpha virt. eigenvalues --   44.37181  54.56786  56.95600  57.58287  57.95455
 Alpha virt. eigenvalues --   57.98497  58.83941  59.12339  59.69063  60.21159
 Alpha virt. eigenvalues --   60.66184  61.11394
          Condensed to atoms (all electrons):
 Mulliken atomic charges:
              1
     1  C    0.220764
     2  C    0.297189
     3  C    0.128064
     4  C   -0.198262
     5  C    0.318579
     6  C    0.561770
     7  C    0.194742
     8  Ti   1.222020
     9  Ti  -1.258018
    10  Ti   0.208075
    11  Ti  -1.099081
    12  Ti  -0.437252
    13  H    0.207335
    14  Ti   0.000271
    15  H   -0.023053
    16  H   -0.030525
    17  Ti  -0.553071
    18  H    0.155195
    19  Ti  -0.028422
    20  H   -0.005023
    21  H   -0.014848
    22  Ti  -0.899731
    23  H    0.013545
    24  C   -0.879900
    25  H    0.347736
    26  H    0.376509
    27  C   -0.217285
    28  H    0.513298
    29  C   -0.170189
    30  H    0.129324
    31  Ti  -0.676036
    32  H   -0.147813
    33  Ti  -0.035619
    34  H    0.070347
    35  Ti   0.621778
    36  H   -0.083855
    37  Ti  -0.267116
    38  H   -0.265685
    39  Ti   1.228774
    40  H   -0.064171
    41  Ti  -0.772894
    42  H    0.052411
    43  Cl  -0.161199
    44  Cl  -0.125834
    45  Cl   0.093598
    46  Cl   0.162195
    47  Cl   0.194211
    48  Cl   0.281536
    49  Cl   0.214837
    50  Cl   0.216810
    51  Cl   0.164033
    52  Cl   0.123611
    53  H    0.025748
    54  C   -0.700779
    55  H    0.341748
    56  Cl   0.021991
    57  Cl  -0.063942
    58  Cl   0.241529
    59  O   -0.650606
    60  H    0.358189
    61  H    0.228759
    62  O   -0.668351
    63  H    0.342869
    64  H    0.386441
    65  O   -0.635987
    66  H    0.390380
    67  H    0.364662
    68  O   -0.638291
    69  H    0.329951
    70  H    0.393549
    71  O   -0.661970
    72  H    0.287616
    73  H    0.402816
 Sum of Mulliken charges=   0.00000
 Atomic charges with hydrogens summed into heavy atoms:
              1
     1  C    0.220764
     2  C    0.297189
     3  C    0.128064
     4  C   -0.198262
     5  C    0.318579
     6  C    0.561770
     7  C    0.194742
     8  Ti   1.222020
     9  Ti  -1.258018
    10  Ti   0.208075
    11  Ti  -0.585783
    12  Ti  -0.437252
    13  H    0.000000
    14  Ti  -0.027559
    15  H    0.000000
    16  H    0.000000
    17  Ti  -0.553071
    18  H    0.000000
    19  Ti  -0.048292
    20  H    0.000000
    21  H    0.000000
    22  Ti  -0.886186
    23  H    0.000000
    24  C   -0.155654
    25  H    0.000000
    26  H    0.000000
    27  C   -0.217285
    28  H    0.000000
    29  C   -0.040865
    30  H    0.000000
    31  Ti  -0.676036
    32  H    0.000000
    33  Ti   0.034728
    34  H    0.000000
    35  Ti   0.621778
    36  H    0.000000
    37  Ti  -0.267116
    38  H    0.000000
    39  Ti   1.228774
    40  H    0.000000
    41  Ti  -0.720482
    42  H    0.000000
    43  Cl  -0.161199
    44  Cl  -0.125834
    45  Cl   0.009743
    46  Cl   0.162195
    47  Cl   0.401546
    48  Cl   0.015851
    49  Cl   0.067024
    50  Cl   0.372005
    51  Cl   0.164033
    52  Cl   0.059440
    53  H    0.000000
    54  C   -0.359031
    55  H    0.000000
    56  Cl   0.021991
    57  Cl  -0.063942
    58  Cl   0.241529
    59  O   -0.063658
    60  H    0.000000
    61  H    0.000000
    62  O    0.060958
    63  H    0.000000
    64  H    0.000000
    65  O    0.119056
    66  H    0.000000
    67  H    0.000000
    68  O    0.085210
    69  H    0.000000
    70  H    0.000000
    71  O    0.028463
    72  H    0.000000
    73  H    0.000000
 Sum of Mulliken charges=   0.00000
 Electronic spatial extent (au):  <R**2>= 33232.4279
 Charge=     0.0000 electrons
 Dipole moment (field-independent basis, Debye):
    X=    -1.9581    Y=     5.7858    Z=     4.2464  Tot=     7.4392
 Quadrupole moment (field-independent basis, Debye-Ang):
   XX=  -533.4781   YY=  -517.8286   ZZ=  -518.8103
   XY=    60.3448   XZ=    -3.8652   YZ=    21.8647
 Traceless Quadrupole moment (field-independent basis, Debye-Ang):
   XX=   -10.1057   YY=     5.5437   ZZ=     4.5620
   XY=    60.3448   XZ=    -3.8652   YZ=    21.8647
 Octapole moment (field-independent basis, Debye-Ang**2):
  XXX= -1279.6096  YYY=    64.5977  ZZZ=    57.8210  XYY=    85.6591
  XXY=   171.1317  XXZ=   -68.4476  XZZ=    12.2066  YZZ=   -17.7510
  YYZ=    37.8175  XYZ=    57.4745
 Hexadecapole moment (field-independent basis, Debye-Ang**3):
 XXXX=-39939.9267 YYYY=-19103.8076 ZZZZ= -6038.2254 XXXY=  4452.5552
 XXXZ=   -95.7988 YYYX=   388.4075 YYYZ=   499.4103 ZZZX=  -272.9143
 ZZZY=    91.3285 XXYY=-11398.5075 XXZZ= -8437.8134 YYZZ= -4260.8038
 XXYZ=   597.8219 YYXZ=     0.3130 ZZXY=   512.7453
 N-N= 9.520149413171D+03 E-N=-2.318723337768D+04  KE= 1.332786649541D+03
 1|1|UNPC-UNK|SP|RB3LYP|LANL2DZ|C11H29Cl13O5Ti15|PCUSER|06-Apr-2022|0||
 # B3LYP/LANL2DZ GEOM=CONNECTIVITY||Title Card Required||0,1|C,0,0.6085
 3035,-0.14981076,0.83032754|C,0,2.11672451,-0.11416872,0.86216528|C,0,
 3.63764849,-0.10792346,0.86288269|C,0,5.14436873,-0.03163134,0.8930027
 9|C,0,0.66964889,-2.84241869,0.76232762|C,0,2.17784304,-2.80677665,0.7
 9416536|C,0,3.69876703,-2.80053139,0.79488276|Ti,0,4.40073225,-1.41205
 609,0.77869256|Ti,0,2.89401201,-1.4883482,0.74857245|Ti,0,1.40780912,-
 1.47311711,0.79416536|Ti,0,-0.10038503,-1.50875916,0.76232762|Ti,0,4.3
 5993959,1.24740974,0.84786215|H,0,4.44397058,2.36889351,-0.31816227|Ti
 ,0,6.13686931,1.80240366,1.03213662|H,0,6.03568557,1.73461108,2.647551
 74|H,0,6.23805305,1.87019624,-0.58327851|Ti,0,-0.1229396,-4.12147668,0
 .76232762|H,0,-0.15148814,-5.26663387,-0.38318537|Ti,0,-1.89589878,-4.
 61873224,0.75833631|H,0,-1.90885792,-4.61482262,2.37827976|H,0,-1.8829
 3964,-4.62264185,-0.86160714|Ti,0,5.98317648,-1.32703734,0.77090341|H,
 0,7.24937791,-1.35139079,1.78112162|C,0,-0.91203356,-0.11612622,0.8303
 2754|H,0,-1.56671285,-0.08953239,-0.01559668|H,0,-1.48955356,-0.069634
 64,1.72988809|C,0,-0.85091503,-2.80873416,0.76232762|H,0,-1.09849477,-
 1.76777351,0.76460701|C,0,5.20548727,-2.72423927,0.82500287|H,0,5.7332
 3306,-3.65431115,0.86175436|Ti,0,1.41423148,-4.10334122,0.79416536|H,0
 ,0.98118445,-4.78833871,2.19689437|Ti,0,-0.15968177,1.18700427,0.83032
 754|H,0,0.24075881,1.89111719,2.23327883|Ti,0,1.35077999,1.15872842,0.
 86151981|H,0,1.74849661,1.89760024,-0.52422545|Ti,0,2.83463186,1.20746
 001,0.8164617|H,0,3.18114208,1.98903404,2.19249683|Ti,0,2.94000593,-4.
 09916531,0.83975834|H,0,2.55701668,-4.8615249,-0.5373862|Ti,0,4.476151
 77,-4.03960377,0.87048069|H,0,4.05935357,-4.68580646,2.29634932|Cl,0,7
 .41891971,-1.08819918,-1.02289081|Cl,0,-3.05088082,-6.61925643,0.75392
 487|Cl,0,0.42430702,2.18351735,-1.17017709|Cl,0,1.92314443,2.11398117,
 2.88537532|Cl,0,3.44264332,2.12191721,-1.21582521|Cl,0,4.16310302,2.91
 333105,2.43596213|Cl,0,-0.1636477,-5.754386,2.39574428|Cl,0,0.85945144
 ,-5.11703169,-1.20602232|Cl,0,2.32129346,-5.00571997,2.87235607|Cl,0,3
 .95082165,-5.13747388,-1.09288619|H,0,6.90617598,3.22400017,1.13998197
 |C,0,9.06879379,-0.81374002,-3.08421662|H,0,8.40375256,-0.92437068,-2.
 25332493|Cl,0,10.69621355,-1.27559218,-2.59862678|Cl,0,9.06914872,0.86
 398509,-3.6160421|Cl,0,8.53491937,-1.84764123,-4.40468108|O,0,8.929420
 22,-4.00516375,-3.20702465|H,0,9.88942022,-4.00516375,-3.20702465|H,0,
 8.60896564,-3.10022791,-3.20702465|O,0,12.45742012,-2.00471397,-2.3676
 7815|H,0,13.41742012,-2.00471397,-2.36767815|H,0,12.13696554,-1.099778
 13,-2.36767815|O,0,8.84483714,2.40819405,-5.01273493|H,0,9.06945987,2.
 33478759,-4.08227476|H,0,9.55175579,2.03389319,-5.54355024|O,0,7.26476
 199,-0.30176641,-3.62250399|H,0,7.77205838,0.06230186,-2.89332317|H,0,
 7.04231236,0.39916622,-4.23960173|O,0,7.18230648,-2.46224376,-2.478699
 36|H,0,7.56920833,-2.51189185,-3.3558778|H,0,6.5149636,-3.14577786,-2.
 38364873||Version=x86-Win32-G03RevB.05|State=1-A|HF=-1866.9772771|RMSD
 =7.676e-005|Dipole=-0.5522535,2.5779032,-1.2710411|PG=C01 [X(C11H29Cl1
 3O5Ti15)]||@


 MORNING PEOPLE ARE USUALLY ADMIRED AS EARLY BIRDS.
 RECALL BEN FRANKLIN'S APHORISM THAT THE EARLY BIRD GETS THE WORM.
 I IDENTIFY WITH THE WORM. --  CRAIG JAGGER, MINNEAPOLIS, KS.
 Job cpu time:  0 days 10 hours 22 minutes  6.0 seconds.
 File lengths (MBytes):  RWF=    224 Int=      0 D2E=      0 Chk=     24 Scr=      1
 Normal termination of Gaussian 03 at Wed Apr 06 08:42:05 2022.
