# Supplementary material for: Two-Dimensional MXene as a Promising Adsorbent for Trihalomethanes Removal: A Density-Functional Theory Study
Source: Nanomaterials (Basel). 2024 Feb 29;14(5):454. doi: 10.3390/nano14050454 (PMC10934524; doi:10.3390/nano14050454)
Supplement: Supplementary file 1 [file nanomaterials-14-00454-s001.zip › MXene-Cl-2-CHCl3-TiCenter-2.gjf]

# b3lyp/lanl2dz geom=connectivity
 
Title Card Required
 
0 1
 C                 -2.68132760    2.61455904    1.06894182
 C                  0.24007006    2.25612928    0.78682261
 C                  2.65466134    1.54692503    0.88533330
 C                  5.64451450    0.55539800    0.35582588
 C                 -2.58498190   -0.26589258   -0.09094509
 C                 -0.48076457   -0.46282345    1.98917732
 C                  2.21511967   -1.42599902    0.85688070
 Ti                 3.83500911   -0.05050656    1.60168304
 Ti                 1.07834779    0.29553082    0.68267387
 Ti                -1.39756146    1.04995510    0.95467845
 Ti                -4.10488062    1.38624209   -0.16021423
 Ti                 4.44787176    2.16948444    0.09957105
 H                  4.30003430    2.58762402   -1.45854208
 Ti                 6.35973237    0.87425575   -1.58196127
 H                  7.00064250    2.21573063   -0.93841820
 H                  6.60310502   -0.72664062   -1.53182057
 Ti                -4.22836259   -1.50029201   -0.32728136
 H                 -4.54071425   -1.67186498   -1.90758151
 Ti                -7.36521456   -0.18737270   -0.22201167
 H                 -7.54587940   -1.10400036    1.10144675
 H                 -6.71434123   -0.31306624   -1.70014279
 Ti                 5.58279930   -1.47498227   -0.18506499
 H                  6.92733617   -2.31580924   -0.51612792
 C                 -5.29359413    2.75730565    0.69368476
 H                 -6.24951922    2.92999028    0.24498151
 H                 -5.47906424    2.56595356    1.72996374
 C                 -5.38765421   -0.15165721    0.45369607
 H                 -5.43281145   -0.17643928    1.52251820
 C                  4.76806621   -1.74222505    1.55557846
 H                  5.53479733   -1.84777655    2.29435166
 Ti                -2.20938211   -1.52786105    1.61483488
 H                 -3.61242948   -1.05119771    2.26968954
 Ti                -3.91394422    4.15877192    0.29523531
 H                 -3.51590480    5.25403377    1.42055600
 Ti                -1.10550415    3.64431872    0.01270325
 H                 -0.73160838    3.11402851   -1.47162890
 Ti                 1.75272481    2.65889067   -0.61175438
 H                  2.77545310    3.90738880   -0.47186018
 Ti                 0.43959720   -2.33342407    1.49390153
 H                 -0.72713387   -2.49717154    0.38191313
 Ti                 3.29709108   -3.03448396    1.85458132
 H                  2.46668127   -2.93116953    3.24169590
 Cl                 4.18336709   -1.80238500   -1.99351153
 Cl                -8.96602016   -1.67760835   -0.96545247
 Cl                -2.75899992    4.13863099   -1.70522269
 Cl                 0.20616832    5.25589510    1.02180381
 Cl                 2.17829157    1.05755716   -2.22132232
 Cl                 5.28596902    3.97751261    1.26773266
 Cl                -4.22626240   -3.62530212    0.57840604
 Cl                -2.18343371   -3.23541934    0.05926852
 Cl                 0.03887416   -2.89092750    3.69952193
 Cl                 2.41905987   -4.30868155    0.13944410
 H                  7.74181324    0.82352386   -2.42552224
 C                  0.79470866   -2.11912586   -2.95769141
 H                  1.86179124   -2.04903409   -2.91998405
 Cl                 0.24720731   -3.34907145   -1.82408257
 Cl                 0.08907556   -0.56606121   -2.52433801
 Cl                 0.29268696   -2.55750745   -4.58659807

 1 10 1.0 11 1.0 35 1.0 33 1.0
 2 9 1.0 10 1.0 37 1.0 35 1.0
 3 8 1.0 9 1.0 12 1.0 37 1.0
 4 8 1.0 12 1.0 14 1.0 22 1.0
 5 10 1.0 11 1.0 17 1.0 31 1.0
 6 9 1.0 10 1.0 31 1.0 39 1.0
 7 8 1.0 9 1.0 39 1.0 41 1.0
 8 29 1.0
 9 57 0.5
 10
 11 24 1.0 27 1.0
 12 13 1.0 48 1.0
 13
 14 15 1.0 16 1.0 53 1.0
 15
 16
 17 18 1.0 27 1.0 49 1.0
 18
 19 20 1.0 21 1.0 27 1.0 44 1.0
 20
 21
 22 23 1.0 29 1.0 43 1.0
 23
 24 25 1.0 26 1.0 33 1.0
 25
 26
 27 28 1.0
 28
 29 30 1.0 41 1.0
 30
 31 32 1.0 50 1.0
 32
 33 34 1.0 45 1.0
 34
 35 36 1.0 46 1.0
 36
 37 38 1.0 47 1.0
 38
 39 40 1.0 51 1.0
 40
 41 42 1.0 52 1.0
 42
 43
 44
 45
 46
 47
 48
 49
 50
 51
 52
 53
 54 55 1.0 56 1.0 57 1.0 58 1.0
 55
 56
 57
 58
 
