# Supplementary material for: Two-Dimensional MXene as a Promising Adsorbent for Trihalomethanes Removal: A Density-Functional Theory Study
Source: Nanomaterials (Basel). 2024 Feb 29;14(5):454. doi: 10.3390/nano14050454 (PMC10934524; doi:10.3390/nano14050454)
Supplement: Supplementary file 1 [file nanomaterials-14-00454-s001.zip › MXene-Cl-2-CHCl3-TiCenter-2.out]

 Entering Link 1 = C:\G03W\l1.exe PID=      8336.
  
 Copyright (c) 1988,1990,1992,1993,1995,1998,2003, Gaussian, Inc.
                  All Rights Reserved.
  
 This is the Gaussian(R) 03 program.  It is based on the
 the Gaussian(R) 98 system (copyright 1998, Gaussian, Inc.),
 the Gaussian(R) 94 system (copyright 1995, Gaussian, Inc.),
 the Gaussian 92(TM) system (copyright 1992, Gaussian, Inc.),
 the Gaussian 90(TM) system (copyright 1990, Gaussian, Inc.),
 the Gaussian 88(TM) system (copyright 1988, Gaussian, Inc.),
 the Gaussian 86(TM) system (copyright 1986, Carnegie Mellon
 University), and the Gaussian 82(TM) system (copyright 1983,
 Carnegie Mellon University). Gaussian is a federally registered
 trademark of Gaussian, Inc.
  
 This software contains proprietary and confidential information,
 including trade secrets, belonging to Gaussian, Inc.
  
 This software is provided under written license and may be
 used, copied, transmitted, or stored only in accord with that
 written license.
  
 The following legend is applicable only to US Government
 contracts under DFARS:
  
                    RESTRICTED RIGHTS LEGEND
  
 Use, duplication or disclosure by the US Government is subject
 to restrictions as set forth in subparagraph (c)(1)(ii) of the
 Rights in Technical Data and Computer Software clause at DFARS
 252.227-7013.
  
 Gaussian, Inc.
 Carnegie Office Park, Building 6, Pittsburgh, PA 15106 USA
  
 The following legend is applicable only to US Government
 contracts under FAR:
  
                    RESTRICTED RIGHTS LEGEND
  
 Use, reproduction and disclosure by the US Government is subject
 to restrictions as set forth in subparagraph (c) of the
 Commercial Computer Software - Restricted Rights clause at FAR
 52.227-19.
  
 Gaussian, Inc.
 Carnegie Office Park, Building 6, Pittsburgh, PA 15106 USA
  
  
 ---------------------------------------------------------------
 Warning -- This program may not be used in any manner that
 competes with the business of Gaussian, Inc. or will provide
 assistance to any competitor of Gaussian, Inc.  The licensee
 of this program is prohibited from giving any competitor of
 Gaussian, Inc. access to this program.  By using this program,
 the user acknowledges that Gaussian, Inc. is engaged in the
 business of creating and licensing software in the field of
 computational chemistry and represents and warrants to the
 licensee that it is not a competitor of Gaussian, Inc. and that
 it will not use this program in any manner prohibited above.
 ---------------------------------------------------------------
  

 Cite this work as:
 Gaussian 03, Revision B.05,
 M. J. Frisch, G. W. Trucks, H. B. Schlegel, G. E. Scuseria, 
 M. A. Robb, J. R. Cheeseman, J. A. Montgomery, Jr., T. Vreven, 
 K. N. Kudin, J. C. Burant, J. M. Millam, S. S. Iyengar, J. Tomasi, 
 V. Barone, B. Mennucci, M. Cossi, G. Scalmani, N. Rega, 
 G. A. Petersson, H. Nakatsuji, M. Hada, M. Ehara, K. Toyota, 
 R. Fukuda, J. Hasegawa, M. Ishida, T. Nakajima, Y. Honda, O. Kitao, 
 H. Nakai, M. Klene, X. Li, J. E. Knox, H. P. Hratchian, J. B. Cross, 
 C. Adamo, J. Jaramillo, R. Gomperts, R. E. Stratmann, O. Yazyev, 
 A. J. Austin, R. Cammi, C. Pomelli, J. W. Ochterski, P. Y. Ayala, 
 K. Morokuma, G. A. Voth, P. Salvador, J. J. Dannenberg, 
 V. G. Zakrzewski, S. Dapprich, A. D. Daniels, M. C. Strain, 
 O. Farkas, D. K. Malick, A. D. Rabuck, K. Raghavachari, 
 J. B. Foresman, J. V. Ortiz, Q. Cui, A. G. Baboul, S. Clifford, 
 J. Cioslowski, B. B. Stefanov, G. Liu, A. Liashenko, P. Piskorz, 
 I. Komaromi, R. L. Martin, D. J. Fox, T. Keith, M. A. Al-Laham, 
 C. Y. Peng, A. Nanayakkara, M. Challacombe, P. M. W. Gill, 
 B. Johnson, W. Chen, M. W. Wong, C. Gonzalez, and J. A. Pople, 
 Gaussian, Inc., Pittsburgh PA, 2003.
 
 **********************************************
 Gaussian 03:  x86-Win32-G03RevB.05  8-Nov-2003
                  04-Apr-2022 
 **********************************************
 Default route:  MaxDisk=2000MB
 ---------------------------------
 # b3lyp/lanl2dz geom=connectivity
 ---------------------------------
 1/38=1,57=2/1;
 2/17=6,18=5,40=1/2;
 3/5=6,6=3,11=2,16=1,25=1,30=1,74=-5/1,2,3;
 4//1;
 5/5=2,32=1,38=5/2;
 6/7=2,8=2,9=2,10=2,28=1/1;
 99/5=1,9=1/99;
 -------------------
 Title Card Required
 -------------------
 Symbolic Z-matrix:
 Charge =  0 Multiplicity = 1
 C                    -2.68133   2.61456   1.06894 
 C                     0.24007   2.25613   0.78682 
 C                     2.65466   1.54693   0.88533 
 C                     5.64451   0.5554    0.35583 
 C                    -2.58498  -0.26589  -0.09095 
 C                    -0.48076  -0.46282   1.98918 
 C                     2.21512  -1.426     0.85688 
 Ti                    3.83501  -0.05051   1.60168 
 Ti                    1.07835   0.29553   0.68267 
 Ti                   -1.39756   1.04996   0.95468 
 Ti                   -4.10488   1.38624  -0.16021 
 Ti                    4.44787   2.16948   0.09957 
 H                     4.30003   2.58762  -1.45854 
 Ti                    6.35973   0.87426  -1.58196 
 H                     7.00064   2.21573  -0.93842 
 H                     6.60311  -0.72664  -1.53182 
 Ti                   -4.22836  -1.50029  -0.32728 
 H                    -4.54071  -1.67186  -1.90758 
 Ti                   -7.36521  -0.18737  -0.22201 
 H                    -7.54588  -1.104     1.10145 
 H                    -6.71434  -0.31307  -1.70014 
 Ti                    5.5828   -1.47498  -0.18506 
 H                     6.92734  -2.31581  -0.51613 
 C                    -5.29359   2.75731   0.69368 
 H                    -6.24952   2.92999   0.24498 
 H                    -5.47906   2.56595   1.72996 
 C                    -5.38765  -0.15166   0.4537 
 H                    -5.43281  -0.17644   1.52252 
 C                     4.76807  -1.74223   1.55558 
 H                     5.5348   -1.84778   2.29435 
 Ti                   -2.20938  -1.52786   1.61483 
 H                    -3.61243  -1.0512    2.26969 
 Ti                   -3.91394   4.15877   0.29524 
 H                    -3.5159    5.25403   1.42056 
 Ti                   -1.1055    3.64432   0.0127 
 H                    -0.73161   3.11403  -1.47163 
 Ti                    1.75272   2.65889  -0.61175 
 H                     2.77545   3.90739  -0.47186 
 Ti                    0.4396   -2.33342   1.4939 
 H                    -0.72713  -2.49717   0.38191 
 Ti                    3.29709  -3.03448   1.85458 
 H                     2.46668  -2.93117   3.2417 
 Cl                    4.18337  -1.80239  -1.99351 
 Cl                   -8.96602  -1.67761  -0.96545 
 Cl                   -2.759     4.13863  -1.70522 
 Cl                    0.20617   5.2559    1.0218 
 Cl                    2.17829   1.05756  -2.22132 
 Cl                    5.28597   3.97751   1.26773 
 Cl                   -4.22626  -3.6253    0.57841 
 Cl                   -2.18343  -3.23542   0.05927 
 Cl                    0.03887  -2.89093   3.69952 
 Cl                    2.41906  -4.30868   0.13944 
 H                     7.74181   0.82352  -2.42552 
 C                     0.79471  -2.11913  -2.95769 
 H                     1.86179  -2.04903  -2.91998 
 Cl                    0.24721  -3.34907  -1.82408 
 Cl                    0.08908  -0.56606  -2.52434 
 Cl                    0.29269  -2.55751  -4.5866 
 
 Stoichiometry    C11H19Cl13Ti15
 Framework group  C1[X(C11H19Cl13Ti15)]
 Deg. of freedom   168
 Full point group                 C1      NOp   1
 Largest Abelian subgroup         C1      NOp   1
 Largest concise Abelian subgroup C1      NOp   1
                         Standard orientation:                         
 ---------------------------------------------------------------------
 Center     Atomic     Atomic              Coordinates (Angstroms)
 Number     Number      Type              X           Y           Z
 ---------------------------------------------------------------------
    1          6             0        2.681328    2.614559   -1.068942
    2          6             0       -0.240070    2.256129   -0.786823
    3          6             0       -2.654661    1.546925   -0.885333
    4          6             0       -5.644515    0.555398   -0.355826
    5          6             0        2.584982   -0.265893    0.090945
    6          6             0        0.480765   -0.462823   -1.989177
    7          6             0       -2.215120   -1.425999   -0.856881
    8         22             0       -3.835009   -0.050507   -1.601683
    9         22             0       -1.078348    0.295531   -0.682674
   10         22             0        1.397561    1.049955   -0.954678
   11         22             0        4.104881    1.386242    0.160214
   12         22             0       -4.447872    2.169484   -0.099571
   13          1             0       -4.300034    2.587624    1.458542
   14         22             0       -6.359732    0.874256    1.581961
   15          1             0       -7.000643    2.215731    0.938418
   16          1             0       -6.603105   -0.726641    1.531821
   17         22             0        4.228363   -1.500292    0.327281
   18          1             0        4.540714   -1.671865    1.907582
   19         22             0        7.365215   -0.187373    0.222012
   20          1             0        7.545879   -1.104000   -1.101447
   21          1             0        6.714341   -0.313066    1.700143
   22         22             0       -5.582799   -1.474982    0.185065
   23          1             0       -6.927336   -2.315809    0.516128
   24          6             0        5.293594    2.757306   -0.693685
   25          1             0        6.249519    2.929990   -0.244982
   26          1             0        5.479064    2.565954   -1.729964
   27          6             0        5.387654   -0.151657   -0.453696
   28          1             0        5.432811   -0.176439   -1.522518
   29          6             0       -4.768066   -1.742225   -1.555578
   30          1             0       -5.534797   -1.847777   -2.294352
   31         22             0        2.209382   -1.527861   -1.614835
   32          1             0        3.612429   -1.051198   -2.269690
   33         22             0        3.913944    4.158772   -0.295235
   34          1             0        3.515905    5.254034   -1.420556
   35         22             0        1.105504    3.644319   -0.012703
   36          1             0        0.731608    3.114029    1.471629
   37         22             0       -1.752725    2.658891    0.611754
   38          1             0       -2.775453    3.907389    0.471860
   39         22             0       -0.439597   -2.333424   -1.493902
   40          1             0        0.727134   -2.497172   -0.381913
   41         22             0       -3.297091   -3.034484   -1.854581
   42          1             0       -2.466681   -2.931170   -3.241696
   43         17             0       -4.183367   -1.802385    1.993512
   44         17             0        8.966020   -1.677608    0.965452
   45         17             0        2.759000    4.138631    1.705223
   46         17             0       -0.206168    5.255895   -1.021804
   47         17             0       -2.178292    1.057557    2.221322
   48         17             0       -5.285969    3.977513   -1.267733
   49         17             0        4.226262   -3.625302   -0.578406
   50         17             0        2.183434   -3.235419   -0.059269
   51         17             0       -0.038874   -2.890927   -3.699522
   52         17             0       -2.419060   -4.308682   -0.139444
   53          1             0       -7.741813    0.823524    2.425522
   54          6             0       -0.794709   -2.119126    2.957691
   55          1             0       -1.861791   -2.049034    2.919984
   56         17             0       -0.247207   -3.349071    1.824083
   57         17             0       -0.089076   -0.566061    2.524338
   58         17             0       -0.292687   -2.557507    4.586598
 ---------------------------------------------------------------------
 Rotational constants (GHZ):      0.0433946      0.0226065      0.0182210
 Standard basis: LANL2DZ (5D, 7F)
 There are   571 symmetry adapted basis functions of A   symmetry.
 Integral buffers will be    262144 words long.
 Raffenetti 2 integral format.
 Two-electron integral symmetry is turned on.
   571 basis functions,  1302 primitive gaussians,   601 cartesian basis functions
   178 alpha electrons      178 beta electrons
       nuclear repulsion energy      6428.7768567328 Hartrees.
 NAtoms=   58 NActive=   58 NUniq=   58 SFac= 1.00D+00 NAtFMM=   60 Big=F
 One-electron integrals computed using PRISM.
   1 Symmetry operations used in ECPInt.
 ECPInt:  NShTT=   35245 NPrTT=  174416 LenC2=   31837 LenP2D=  103133.
 LDataN:  DoStor=F MaxTD1= 4 Len=   56
 LDataN:  DoStor=T MaxTD1= 4 Len=   56
 NBasis=   571 RedAO= T  NBF=   571
 NBsUse=   571 1.00D-06 NBFU=   571
 Harris functional with IExCor=  402 diagonalized for initial guess.
 ExpMin= 1.60D-02 ExpMax= 4.23D+03 ExpMxC= 1.46D+02 IAcc=3 IRadAn=         5 AccDes= 0.00D+00
 HarFok:  IExCor= 402 AccDes= 0.00D+00 IRadAn=         5 IDoV=1
 ScaDFX=  1.000000  1.000000  1.000000  1.000000
 Initial guess orbital symmetries:
       Occupied  (A) (A) (A) (A) (A) (A) (A) (A) (A) (A) (A) (A)
                 (A) (A) (A) (A) (A) (A) (A) (A) (A) (A) (A) (A)
                 (A) (A) (A) (A) (A) (A) (A) (A) (A) (A) (A) (A)
                 (A) (A) (A) (A) (A) (A) (A) (A) (A) (A) (A) (A)
                 (A) (A) (A) (A) (A) (A) (A) (A) (A) (A) (A) (A)
                 (A) (A) (A) (A) (A) (A) (A) (A) (A) (A) (A) (A)
                 (A) (A) (A) (A) (A) (A) (A) (A) (A) (A) (A) (A)
                 (A) (A) (A) (A) (A) (A) (A) (A) (A) (A) (A) (A)
                 (A) (A) (A) (A) (A) (A) (A) (A) (A) (A) (A) (A)
                 (A) (A) (A) (A) (A) (A) (A) (A) (A) (A) (A) (A)
                 (A) (A) (A) (A) (A) (A) (A) (A) (A) (A) (A) (A)
                 (A) (A) (A) (A) (A) (A) (A) (A) (A) (A) (A) (A)
                 (A) (A) (A) (A) (A) (A) (A) (A) (A) (A) (A) (A)
                 (A) (A) (A) (A) (A) (A) (A) (A) (A) (A) (A) (A)
                 (A) (A) (A) (A) (A) (A) (A) (A) (A) (A)
       Virtual   (A) (A) (A) (A) (A) (A) (A) (A) (A) (A) (A) (A)
                 (A) (A) (A) (A) (A) (A) (A) (A) (A) (A) (A) (A)
                 (A) (A) (A) (A) (A) (A) (A) (A) (A) (A) (A) (A)
                 (A) (A) (A) (A) (A) (A) (A) (A) (A) (A) (A) (A)
                 (A) (A) (A) (A) (A) (A) (A) (A) (A) (A) (A) (A)
                 (A) (A) (A) (A) (A) (A) (A) (A) (A) (A) (A) (A)
                 (A) (A) (A) (A) (A) (A) (A) (A) (A) (A) (A) (A)
                 (A) (A) (A) (A) (A) (A) (A) (A) (A) (A) (A) (A)
                 (A) (A) (A) (A) (A) (A) (A) (A) (A) (A) (A) (A)
                 (A) (A) (A) (A) (A) (A) (A) (A) (A) (A) (A) (A)
                 (A) (A) (A) (A) (A) (A) (A) (A) (A) (A) (A) (A)
                 (A) (A) (A) (A) (A) (A) (A) (A) (A) (A) (A) (A)
                 (A) (A) (A) (A) (A) (A) (A) (A) (A) (A) (A) (A)
                 (A) (A) (A) (A) (A) (A) (A) (A) (A) (A) (A) (A)
                 (A) (A) (A) (A) (A) (A) (A) (A) (A) (A) (A) (A)
                 (A) (A) (A) (A) (A) (A) (A) (A) (A) (A) (A) (A)
                 (A) (A) (A) (A) (A) (A) (A) (A) (A) (A) (A) (A)
                 (A) (A) (A) (A) (A) (A) (A) (A) (A) (A) (A) (A)
                 (A) (A) (A) (A) (A) (A) (A) (A) (A) (A) (A) (A)
                 (A) (A) (A) (A) (A) (A) (A) (A) (A) (A) (A) (A)
                 (A) (A) (A) (A) (A) (A) (A) (A) (A) (A) (A) (A)
                 (A) (A) (A) (A) (A) (A) (A) (A) (A) (A) (A) (A)
                 (A) (A) (A) (A) (A) (A) (A) (A) (A) (A) (A) (A)
                 (A) (A) (A) (A) (A) (A) (A) (A) (A) (A) (A) (A)
                 (A) (A) (A) (A) (A) (A) (A) (A) (A) (A) (A) (A)
                 (A) (A) (A) (A) (A) (A) (A) (A) (A) (A) (A) (A)
                 (A) (A) (A) (A) (A) (A) (A) (A) (A) (A) (A) (A)
                 (A) (A) (A) (A) (A) (A) (A) (A) (A) (A) (A) (A)
                 (A) (A) (A) (A) (A) (A) (A) (A) (A) (A) (A) (A)
                 (A) (A) (A) (A) (A) (A) (A) (A) (A) (A) (A) (A)
                 (A) (A) (A) (A) (A) (A) (A) (A) (A) (A) (A) (A)
                 (A) (A) (A) (A) (A) (A) (A) (A) (A) (A) (A) (A)
                 (A) (A) (A) (A) (A) (A) (A) (A) (A)
 The electronic state of the initial guess is 1-A.
 Requested convergence on RMS density matrix=1.00D-04 within 128 cycles.
 Requested convergence on MAX density matrix=1.00D-02.
 Requested convergence on             energy=1.00D-02.
 No special actions if energy rises.
 EnCoef did     5 forward-backward iterations
 EnCoef did     2 forward-backward iterations
 EnCoef did   100 forward-backward iterations
 EnCoef did     5 forward-backward iterations
 EnCoef did   100 forward-backward iterations
 EnCoef did     5 forward-backward iterations
 EnCoef did     4 forward-backward iterations
 EnCoef did     4 forward-backward iterations
 EnCoef did     4 forward-backward iterations
