# Supplementary material for: Two-Dimensional MXene as a Promising Adsorbent for Trihalomethanes Removal: A Density-Functional Theory Study
Source: Nanomaterials (Basel). 2024 Feb 29;14(5):454. doi: 10.3390/nano14050454 (PMC10934524; doi:10.3390/nano14050454)
Supplement: Supplementary file 1 [file nanomaterials-14-00454-s001.zip › MXene-Cl-2-CHCl3-TiCenter-3.out]

 Entering Link 1 = C:\G03W\l1.exe PID=      2036.
  
 Copyright (c) 1988,1990,1992,1993,1995,1998,2003, Gaussian, Inc.
                  All Rights Reserved.
  
 This is the Gaussian(R) 03 program.  It is based on the
 the Gaussian(R) 98 system (copyright 1998, Gaussian, Inc.),
 the Gaussian(R) 94 system (copyright 1995, Gaussian, Inc.),
 the Gaussian 92(TM) system (copyright 1992, Gaussian, Inc.),
 the Gaussian 90(TM) system (copyright 1990, Gaussian, Inc.),
 the Gaussian 88(TM) system (copyright 1988, Gaussian, Inc.),
 the Gaussian 86(TM) system (copyright 1986, Carnegie Mellon
 University), and the Gaussian 82(TM) system (copyright 1983,
 Carnegie Mellon University). Gaussian is a federally registered
 trademark of Gaussian, Inc.
  
 This software contains proprietary and confidential information,
 including trade secrets, belonging to Gaussian, Inc.
  
 This software is provided under written license and may be
 used, copied, transmitted, or stored only in accord with that
 written license.
  
 The following legend is applicable only to US Government
 contracts under DFARS:
  
                    RESTRICTED RIGHTS LEGEND
  
 Use, duplication or disclosure by the US Government is subject
 to restrictions as set forth in subparagraph (c)(1)(ii) of the
 Rights in Technical Data and Computer Software clause at DFARS
 252.227-7013.
  
 Gaussian, Inc.
 Carnegie Office Park, Building 6, Pittsburgh, PA 15106 USA
  
 The following legend is applicable only to US Government
 contracts under FAR:
  
                    RESTRICTED RIGHTS LEGEND
  
 Use, reproduction and disclosure by the US Government is subject
 to restrictions as set forth in subparagraph (c) of the
 Commercial Computer Software - Restricted Rights clause at FAR
 52.227-19.
  
 Gaussian, Inc.
 Carnegie Office Park, Building 6, Pittsburgh, PA 15106 USA
  
  
 ---------------------------------------------------------------
 Warning -- This program may not be used in any manner that
 competes with the business of Gaussian, Inc. or will provide
 assistance to any competitor of Gaussian, Inc.  The licensee
 of this program is prohibited from giving any competitor of
 Gaussian, Inc. access to this program.  By using this program,
 the user acknowledges that Gaussian, Inc. is engaged in the
 business of creating and licensing software in the field of
 computational chemistry and represents and warrants to the
 licensee that it is not a competitor of Gaussian, Inc. and that
 it will not use this program in any manner prohibited above.
 ---------------------------------------------------------------
  

 Cite this work as:
 Gaussian 03, Revision B.05,
 M. J. Frisch, G. W. Trucks, H. B. Schlegel, G. E. Scuseria, 
 M. A. Robb, J. R. Cheeseman, J. A. Montgomery, Jr., T. Vreven, 
 K. N. Kudin, J. C. Burant, J. M. Millam, S. S. Iyengar, J. Tomasi, 
 V. Barone, B. Mennucci, M. Cossi, G. Scalmani, N. Rega, 
 G. A. Petersson, H. Nakatsuji, M. Hada, M. Ehara, K. Toyota, 
 R. Fukuda, J. Hasegawa, M. Ishida, T. Nakajima, Y. Honda, O. Kitao, 
 H. Nakai, M. Klene, X. Li, J. E. Knox, H. P. Hratchian, J. B. Cross, 
 C. Adamo, J. Jaramillo, R. Gomperts, R. E. Stratmann, O. Yazyev, 
 A. J. Austin, R. Cammi, C. Pomelli, J. W. Ochterski, P. Y. Ayala, 
 K. Morokuma, G. A. Voth, P. Salvador, J. J. Dannenberg, 
 V. G. Zakrzewski, S. Dapprich, A. D. Daniels, M. C. Strain, 
 O. Farkas, D. K. Malick, A. D. Rabuck, K. Raghavachari, 
 J. B. Foresman, J. V. Ortiz, Q. Cui, A. G. Baboul, S. Clifford, 
 J. Cioslowski, B. B. Stefanov, G. Liu, A. Liashenko, P. Piskorz, 
 I. Komaromi, R. L. Martin, D. J. Fox, T. Keith, M. A. Al-Laham, 
 C. Y. Peng, A. Nanayakkara, M. Challacombe, P. M. W. Gill, 
 B. Johnson, W. Chen, M. W. Wong, C. Gonzalez, and J. A. Pople, 
 Gaussian, Inc., Pittsburgh PA, 2003.
 
 **********************************************
 Gaussian 03:  x86-Win32-G03RevB.05  8-Nov-2003
                  05-Apr-2022 
 **********************************************
 Default route:  MaxDisk=2000MB
 ---------------------------------
 # b3lyp/lanl2dz geom=connectivity
 ---------------------------------
 1/38=1,57=2/1;
 2/17=6,18=5,40=1/2;
 3/5=6,6=3,11=2,16=1,25=1,30=1,74=-5/1,2,3;
 4//1;
 5/5=2,32=1,38=5/2;
 6/7=2,8=2,9=2,10=2,28=1/1;
 99/5=1,9=1/99;
 -------------------
 Title Card Required
 -------------------
 Symbolic Z-matrix:
 Charge =  0 Multiplicity = 1
 C                    -2.61532   2.86673   1.14985 
 C                     0.26123   2.51843   0.74446 
 C                     2.69213   1.81885   0.94103 
 C                     5.68095   0.80056   0.50237 
 C                    -2.55512  -0.06213   0.12941 
 C                    -0.42327  -0.10822   2.19098 
 C                     2.28229  -1.1409    1.16458 
 Ti                    3.88271   0.30491   1.80348 
 Ti                    1.12254   0.54718   0.83041 
 Ti                   -1.36111   1.31791   1.06537 
 Ti                   -4.11361   1.57906   0.01296 
 Ti                    4.48403   2.38616   0.10886 
 H                     4.34433   2.67197  -1.478 
 Ti                    6.38612   0.94851  -1.46032 
 H                     7.03654   2.33637  -0.93615 
 H                     6.62398  -0.64385  -1.27375 
 Ti                   -4.19935  -1.31295  -0.00703 
 H                    -4.53664  -1.57552  -1.56819 
 Ti                   -7.34802  -0.03441   0.07966 
 H                    -7.49751  -0.88355   1.45146 
 H                    -6.71332  -0.22903  -1.3984 
 Ti                    5.59237  -1.26081   0.1383 
 H                     6.92548  -2.13223  -0.16021 
 C                    -5.37419   3.02088   0.74416 
 H                    -6.30298   3.20308   0.24316 
 H                    -5.62818   2.88637   1.77611 
 C                    -5.36284   0.05968   0.72425 
 H                    -5.39329   0.09183   1.79332 
 C                     4.83813  -1.38982   1.92742 
 H                     5.6144   -1.43633   2.66094 
 Ti                   -2.14719  -1.20959   1.90039 
 H                    -3.54531  -0.70686   2.54252 
 Ti                   -3.90204   4.27924   0.36944 
 H                    -3.97539   5.73468   1.07853 
 Ti                   -1.13067   3.78798  -0.13748 
 H                    -0.83426   3.09112  -1.56976 
 Ti                    1.79726   2.74992  -0.67289 
 H                     2.81849   4.00732  -0.66749 
 Ti                    0.5078   -2.01033   1.84695 
 H                    -0.64717  -2.27158   0.74212 
 Ti                    3.33927  -2.61701   2.35269 
 H                     2.44619  -2.32793   3.67265 
 Cl                    4.13815  -1.72981  -1.59315 
 Cl                   -8.93641  -1.58277  -0.56318 
 Cl                   -3.52555   4.68444  -1.87366 
 Cl                    0.216     5.51712   0.59352 
 Cl                    2.24543   0.9709   -2.07767 
 Cl                    5.31667   4.28192   1.13231 
 Cl                   -4.15299  -3.38843   1.01408 
 Cl                   -2.12112  -3.01245   0.4538 
 Cl                    0.09981  -2.39971   4.08566 
 Cl                    2.61689  -4.1994    0.83549 
 H                     7.76387   0.8187   -2.30272 
 C                     0.57885  -2.40754  -2.47052 
 H                     1.48327  -2.73049  -2.19374 
 Cl                   -0.79761  -2.62599  -1.31709 
 Cl                    0.36712  -0.70119  -2.31191 
 Cl                   -0.09724  -3.85534  -3.18019 
 O                     0.43496   0.77848  -4.86641 
 H                    -0.18483   0.37281  -5.49212 
 H                     0.41529   0.31878  -3.99166 
 O                    -2.58241  -3.06448  -4.30697 
 H                    -2.41361  -2.79604  -5.21166 
 H                    -1.75886  -3.32657  -3.93357 
 O                    -1.24982  -4.8489    0.51152 
 H                    -0.48749  -4.87921   1.08737 
 H                    -1.10156  -4.13366  -0.11449 
 O                     1.74719  -1.51892  -3.99381 
 H                     2.66682  -1.79357  -3.85739 
 H                     1.70058  -0.55587  -3.9049 
 O                     2.85371  -3.0476   -2.09329 
 H                     2.95213  -3.98473  -2.04141 
 H                     3.2851   -2.70871  -2.89229 
 
 Stoichiometry    C11H29Cl13O5Ti15
 Framework group  C1[X(C11H29Cl13O5Ti15)]
 Deg. of freedom   213
 Full point group                 C1      NOp   1
 Largest Abelian subgroup         C1      NOp   1
 Largest concise Abelian subgroup C1      NOp   1
                         Standard orientation:                         
 ---------------------------------------------------------------------
 Center     Atomic     Atomic              Coordinates (Angstroms)
 Number     Number      Type              X           Y           Z
 ---------------------------------------------------------------------
    1          6             0        2.615324    2.866731   -1.149849
    2          6             0       -0.261227    2.518426   -0.744462
    3          6             0       -2.692125    1.818849   -0.941030
    4          6             0       -5.680949    0.800558   -0.502369
    5          6             0        2.555122   -0.062135   -0.129408
    6          6             0        0.423274   -0.108221   -2.190982
    7          6             0       -2.282290   -1.140897   -1.164579
    8         22             0       -3.882709    0.304911   -1.803478
    9         22             0       -1.122535    0.547180   -0.830408
   10         22             0        1.361106    1.317905   -1.065373
   11         22             0        4.113608    1.579064   -0.012964
   12         22             0       -4.484031    2.386156   -0.108863
   13          1             0       -4.344329    2.671972    1.477998
   14         22             0       -6.386122    0.948509    1.460316
   15          1             0       -7.036538    2.336368    0.936152
   16          1             0       -6.623976   -0.643850    1.273746
   17         22             0        4.199354   -1.312949    0.007033
   18          1             0        4.536636   -1.575517    1.568187
   19         22             0        7.348021   -0.034411   -0.079656
   20          1             0        7.497513   -0.883552   -1.451462
   21          1             0        6.713319   -0.229030    1.398403
   22         22             0       -5.592373   -1.260811   -0.138303
   23          1             0       -6.925482   -2.132232    0.160210
   24          6             0        5.374192    3.020884   -0.744155
   25          1             0        6.302977    3.203084   -0.243163
   26          1             0        5.628177    2.886369   -1.776111
   27          6             0        5.362842    0.059675   -0.724247
   28          1             0        5.393293    0.091834   -1.793324
   29          6             0       -4.838127   -1.389818   -1.927417
   30          1             0       -5.614401   -1.436326   -2.660942
   31         22             0        2.147188   -1.209590   -1.900392
   32          1             0        3.545309   -0.706862   -2.542521
   33         22             0        3.902044    4.279245   -0.369444
   34          1             0        3.975392    5.734680   -1.078533
   35         22             0        1.130670    3.787976    0.137479
   36          1             0        0.834258    3.091117    1.569761
   37         22             0       -1.797259    2.749917    0.672893
   38          1             0       -2.818487    4.007319    0.667494
   39         22             0       -0.507803   -2.010334   -1.846947
   40          1             0        0.647174   -2.271582   -0.742119
   41         22             0       -3.339267   -2.617011   -2.352691
   42          1             0       -2.446192   -2.327929   -3.672648
   43         17             0       -4.138153   -1.729811    1.593150
   44         17             0        8.936413   -1.582769    0.563185
   45         17             0        3.525555    4.684444    1.873665
   46         17             0       -0.215998    5.517123   -0.593517
   47         17             0       -2.245430    0.970901    2.077669
   48         17             0       -5.316674    4.281923   -1.132314
   49         17             0        4.152987   -3.388429   -1.014076
   50         17             0        2.121116   -3.012448   -0.453804
   51         17             0       -0.099808   -2.399712   -4.085657
   52         17             0       -2.616894   -4.199401   -0.835491
   53          1             0       -7.763875    0.818702    2.302715
   54          6             0       -0.578846   -2.407535    2.470517
   55          1             0       -1.483271   -2.730491    2.193737
   56         17             0        0.797608   -2.625985    1.317095
   57         17             0       -0.367125   -0.701186    2.311905
   58         17             0        0.097244   -3.855337    3.180194
   59          8             0       -0.434960    0.778484    4.866410
   60          1             0        0.184832    0.372814    5.492115
   61          1             0       -0.415290    0.318778    3.991660
   62          8             0        2.582411   -3.064482    4.306968
   63          1             0        2.413606   -2.796040    5.211658
   64          1             0        1.758859   -3.326566    3.933569
   65          8             0        1.249825   -4.848900   -0.511518
   66          1             0        0.487485   -4.879206   -1.087366
   67          1             0        1.101564   -4.133656    0.114494
   68          8             0       -1.747189   -1.518916    3.993809
   69          1             0       -2.666824   -1.793575    3.857394
   70          1             0       -1.700575   -0.555874    3.904900
   71          8             0       -2.853712   -3.047604    2.093289
   72          1             0       -2.952125   -3.984728    2.041415
   73          1             0       -3.285104   -2.708711    2.892287
 ---------------------------------------------------------------------
 Rotational constants (GHZ):      0.0368954      0.0211241      0.0171743
 Standard basis: LANL2DZ (5D, 7F)
 There are   636 symmetry adapted basis functions of A   symmetry.
 Integral buffers will be    262144 words long.
 Raffenetti 2 integral format.
 Two-electron integral symmetry is turned on.
   636 basis functions,  1467 primitive gaussians,   666 cartesian basis functions
   203 alpha electrons      203 beta electrons
       nuclear repulsion energy      8127.8621785939 Hartrees.


 Warning!  Cl atom   50 may be hypervalent but has no d functions.


 NAtoms=   73 NActive=   73 NUniq=   73 SFac= 1.00D+00 NAtFMM=   60 Big=T
 One-electron integrals computed using PRISM.
   1 Symmetry operations used in ECPInt.
 ECPInt:  NShTT=   48205 NPrTT=  248991 LenC2=   42449 LenP2D=  133999.
 LDataN:  DoStor=F MaxTD1= 4 Len=   56
 LDataN:  DoStor=T MaxTD1= 4 Len=   56
 NBasis=   636 RedAO= T  NBF=   636
 NBsUse=   636 1.00D-06 NBFU=   636
 Harris functional with IExCor=  402 diagonalized for initial guess.
 ExpMin= 1.60D-02 ExpMax= 7.82D+03 ExpMxC= 2.73D+02 IAcc=3 IRadAn=         5 AccDes= 0.00D+00
 HarFok:  IExCor= 402 AccDes= 0.00D+00 IRadAn=         5 IDoV=1
 ScaDFX=  1.000000  1.000000  1.000000  1.000000
 Initial guess orbital symmetries:
       Occupied  (A) (A) (A) (A) (A) (A) (A) (A) (A) (A) (A) (A)
                 (A) (A) (A) (A) (A) (A) (A) (A) (A) (A) (A) (A)
                 (A) (A) (A) (A) (A) (A) (A) (A) (A) (A) (A) (A)
                 (A) (A) (A) (A) (A) (A) (A) (A) (A) (A) (A) (A)
                 (A) (A) (A) (A) (A) (A) (A) (A) (A) (A) (A) (A)
                 (A) (A) (A) (A) (A) (A) (A) (A) (A) (A) (A) (A)
                 (A) (A) (A) (A) (A) (A) (A) (A) (A) (A) (A) (A)
                 (A) (A) (A) (A) (A) (A) (A) (A) (A) (A) (A) (A)
                 (A) (A) (A) (A) (A) (A) (A) (A) (A) (A) (A) (A)
                 (A) (A) (A) (A) (A) (A) (A) (A) (A) (A) (A) (A)
                 (A) (A) (A) (A) (A) (A) (A) (A) (A) (A) (A) (A)
                 (A) (A) (A) (A) (A) (A) (A) (A) (A) (A) (A) (A)
                 (A) (A) (A) (A) (A) (A) (A) (A) (A) (A) (A) (A)
                 (A) (A) (A) (A) (A) (A) (A) (A) (A) (A) (A) (A)
                 (A) (A) (A) (A) (A) (A) (A) (A) (A) (A) (A) (A)
                 (A) (A) (A) (A) (A) (A) (A) (A) (A) (A) (A) (A)
                 (A) (A) (A) (A) (A) (A) (A) (A) (A) (A) (A)
       Virtual   (A) (A) (A) (A) (A) (A) (A) (A) (A) (A) (A) (A)
                 (A) (A) (A) (A) (A) (A) (A) (A) (A) (A) (A) (A)
                 (A) (A) (A) (A) (A) (A) (A) (A) (A) (A) (A) (A)
                 (A) (A) (A) (A) (A) (A) (A) (A) (A) (A) (A) (A)
                 (A) (A) (A) (A) (A) (A) (A) (A) (A) (A) (A) (A)
                 (A) (A) (A) (A) (A) (A) (A) (A) (A) (A) (A) (A)
                 (A) (A) (A) (A) (A) (A) (A) (A) (A) (A) (A) (A)
                 (A) (A) (A) (A) (A) (A) (A) (A) (A) (A) (A) (A)
                 (A) (A) (A) (A) (A) (A) (A) (A) (A) (A) (A) (A)
                 (A) (A) (A) (A) (A) (A) (A) (A) (A) (A) (A) (A)
                 (A) (A) (A) (A) (A) (A) (A) (A) (A) (A) (A) (A)
                 (A) (A) (A) (A) (A) (A) (A) (A) (A) (A) (A) (A)
                 (A) (A) (A) (A) (A) (A) (A) (A) (A) (A) (A) (A)
                 (A) (A) (A) (A) (A) (A) (A) (A) (A) (A) (A) (A)
                 (A) (A) (A) (A) (A) (A) (A) (A) (A) (A) (A) (A)
                 (A) (A) (A) (A) (A) (A) (A) (A) (A) (A) (A) (A)
                 (A) (A) (A) (A) (A) (A) (A) (A) (A) (A) (A) (A)
                 (A) (A) (A) (A) (A) (A) (A) (A) (A) (A) (A) (A)
                 (A) (A) (A) (A) (A) (A) (A) (A) (A) (A) (A) (A)
                 (A) (A) (A) (A) (A) (A) (A) (A) (A) (A) (A) (A)
                 (A) (A) (A) (A) (A) (A) (A) (A) (A) (A) (A) (A)
                 (A) (A) (A) (A) (A) (A) (A) (A) (A) (A) (A) (A)
                 (A) (A) (A) (A) (A) (A) (A) (A) (A) (A) (A) (A)
                 (A) (A) (A) (A) (A) (A) (A) (A) (A) (A) (A) (A)
                 (A) (A) (A) (A) (A) (A) (A) (A) (A) (A) (A) (A)
                 (A) (A) (A) (A) (A) (A) (A) (A) (A) (A) (A) (A)
                 (A) (A) (A) (A) (A) (A) (A) (A) (A) (A) (A) (A)
                 (A) (A) (A) (A) (A) (A) (A) (A) (A) (A) (A) (A)
                 (A) (A) (A) (A) (A) (A) (A) (A) (A) (A) (A) (A)
                 (A) (A) (A) (A) (A) (A) (A) (A) (A) (A) (A) (A)
                 (A) (A) (A) (A) (A) (A) (A) (A) (A) (A) (A) (A)
                 (A) (A) (A) (A) (A) (A) (A) (A) (A) (A) (A) (A)
                 (A) (A) (A) (A) (A) (A) (A) (A) (A) (A) (A) (A)
                 (A) (A) (A) (A) (A) (A) (A) (A) (A) (A) (A) (A)
                 (A) (A) (A) (A) (A) (A) (A) (A) (A) (A) (A) (A)
                 (A) (A) (A) (A) (A) (A) (A) (A) (A) (A) (A) (A)
                 (A)
 The electronic state of the initial guess is 1-A.
 Requested convergence on RMS density matrix=1.00D-04 within 128 cycles.
 Requested convergence on MAX density matrix=1.00D-02.
 Requested convergence on             energy=1.00D-02.
 No special actions if energy rises.
 EnCoef did     4 forward-backward iterations
 EnCoef did   100 forward-backward iterations
 EnCoef did   100 forward-backward iterations
 EnCoef did   100 forward-backward iterations
 EnCoef did   100 forward-backward iterations
 EnCoef did   100 forward-backward iterations
 EnCoef did     5 forward-backward iterations
 EnCoef did     8 forward-backward iterations
 EnCoef did   100 forward-backward iterations
 EnCoef did     9 forward-backward iterations
 EnCoef did    11 forward-backward iterations
 EnCoef did     9 forward-backward iterations
 EnCoef did     5 forward-backward iterations
 EnCoef did     5 forward-backward iterations
 EnCoef did     3 forward-backward iterations
 EnCoef did     6 forward-backward iterations
 EnCoef did     8 forward-backward iterations
 Restarting incremental Fock formation.
 EnCoef did     2 forward-backward iterations
 Matrix for removal  4 Erem= -1794.45171629790     Crem= 0.000D+00
 EnCoef did     3 forward-backward iterations
 Matrix for removal  3 Erem= -1799.80552398409     Crem= 0.000D+00
 EnCoef did     5 forward-backward iterations
 Matrix for removal  4 Erem= -1815.47574156821     Crem= 0.000D+00
 EnCoef did     1 forward-backward iterations
 Matrix for removal  3 Erem= -1838.98825717616     Crem= 0.000D+00
 EnCoef did     4 forward-backward iterations
 Matrix for removal  4 Erem= -1846.40794929992     Crem= 0.000D+00
 Matrix for removal  5 Erem= -1853.34670499685     Crem= 0.000D+00
 SCF Done:  E(RB+HF-LYP) =  -1877.45785537     A.U. after   25 cycles
             Convg  =    0.7069D-04             -V/T =  2.4947
             S**2   =   0.0000

 **********************************************************************

            Population analysis using the SCF density.

 **********************************************************************

 Orbital symmetries:
       Occupied  (A) (A) (A) (A) (A) (A) (A) (A) (A) (A) (A) (A)
                 (A) (A) (A) (A) (A) (A) (A) (A) (A) (A) (A) (A)
                 (A) (A) (A) (A) (A) (A) (A) (A) (A) (A) (A) (A)
                 (A) (A) (A) (A) (A) (A) (A) (A) (A) (A) (A) (A)
                 (A) (A) (A) (A) (A) (A) (A) (A) (A) (A) (A) (A)
                 (A) (A) (A) (A) (A) (A) (A) (A) (A) (A) (A) (A)
                 (A) (A) (A) (A) (A) (A) (A) (A) (A) (A) (A) (A)
                 (A) (A) (A) (A) (A) (A) (A) (A) (A) (A) (A) (A)
                 (A) (A) (A) (A) (A) (A) (A) (A) (A) (A) (A) (A)
                 (A) (A) (A) (A) (A) (A) (A) (A) (A) (A) (A) (A)
                 (A) (A) (A) (A) (A) (A) (A) (A) (A) (A) (A) (A)
                 (A) (A) (A) (A) (A) (A) (A) (A) (A) (A) (A) (A)
                 (A) (A) (A) (A) (A) (A) (A) (A) (A) (A) (A) (A)
                 (A) (A) (A) (A) (A) (A) (A) (A) (A) (A) (A) (A)
                 (A) (A) (A) (A) (A) (A) (A) (A) (A) (A) (A) (A)
                 (A) (A) (A) (A) (A) (A) (A) (A) (A) (A) (A) (A)
                 (A) (A) (A) (A) (A) (A) (A) (A) (A) (A) (A)
       Virtual   (A) (A) (A) (A) (A) (A) (A) (A) (A) (A) (A) (A)
                 (A) (A) (A) (A) (A) (A) (A) (A) (A) (A) (A) (A)
                 (A) (A) (A) (A) (A) (A) (A) (A) (A) (A) (A) (A)
                 (A) (A) (A) (A) (A) (A) (A) (A) (A) (A) (A) (A)
                 (A) (A) (A) (A) (A) (A) (A) (A) (A) (A) (A) (A)
                 (A) (A) (A) (A) (A) (A) (A) (A) (A) (A) (A) (A)
                 (A) (A) (A) (A) (A) (A) (A) (A) (A) (A) (A) (A)
                 (A) (A) (A) (A) (A) (A) (A) (A) (A) (A) (A) (A)
                 (A) (A) (A) (A) (A) (A) (A) (A) (A) (A) (A) (A)
                 (A) (A) (A) (A) (A) (A) (A) (A) (A) (A) (A) (A)
                 (A) (A) (A) (A) (A) (A) (A) (A) (A) (A) (A) (A)
                 (A) (A) (A) (A) (A) (A) (A) (A) (A) (A) (A) (A)
                 (A) (A) (A) (A) (A) (A) (A) (A) (A) (A) (A) (A)
                 (A) (A) (A) (A) (A) (A) (A) (A) (A) (A) (A) (A)
                 (A) (A) (A) (A) (A) (A) (A) (A) (A) (A) (A) (A)
                 (A) (A) (A) (A) (A) (A) (A) (A) (A) (A) (A) (A)
                 (A) (A) (A) (A) (A) (A) (A) (A) (A) (A) (A) (A)
                 (A) (A) (A) (A) (A) (A) (A) (A) (A) (A) (A) (A)
                 (A) (A) (A) (A) (A) (A) (A) (A) (A) (A) (A) (A)
                 (A) (A) (A) (A) (A) (A) (A) (A) (A) (A) (A) (A)
                 (A) (A) (A) (A) (A) (A) (A) (A) (A) (A) (A) (A)
                 (A) (A) (A) (A) (A) (A) (A) (A) (A) (A) (A) (A)
                 (A) (A) (A) (A) (A) (A) (A) (A) (A) (A) (A) (A)
                 (A) (A) (A) (A) (A) (A) (A) (A) (A) (A) (A) (A)
                 (A) (A) (A) (A) (A) (A) (A) (A) (A) (A) (A) (A)
                 (A) (A) (A) (A) (A) (A) (A) (A) (A) (A) (A) (A)
                 (A) (A) (A) (A) (A) (A) (A) (A) (A) (A) (A) (A)
                 (A) (A) (A) (A) (A) (A) (A) (A) (A) (A) (A) (A)
                 (A) (A) (A) (A) (A) (A) (A) (A) (A) (A) (A) (A)
                 (A) (A) (A) (A) (A) (A) (A) (A) (A) (A) (A) (A)
                 (A) (A) (A) (A) (A) (A) (A) (A) (A) (A) (A) (A)
                 (A) (A) (A) (A) (A) (A) (A) (A) (A) (A) (A) (A)
                 (A) (A) (A) (A) (A) (A) (A) (A) (A) (A) (A) (A)
                 (A) (A) (A) (A) (A) (A) (A) (A) (A) (A) (A) (A)
                 (A) (A) (A) (A) (A) (A) (A) (A) (A) (A) (A) (A)
                 (A) (A) (A) (A) (A) (A) (A) (A) (A) (A) (A) (A)
                 (A)
 The electronic state is 1-A.
 Alpha  occ. eigenvalues --  -19.21646 -19.20125 -19.16608 -19.15179 -19.12420
 Alpha  occ. eigenvalues --  -10.34003 -10.21859 -10.20947 -10.20890 -10.20862
 Alpha  occ. eigenvalues --  -10.20735 -10.20557 -10.20204 -10.19224 -10.18936
 Alpha  occ. eigenvalues --  -10.17750  -2.47735  -2.47371  -2.46845  -2.46169
 Alpha  occ. eigenvalues --   -2.46002  -2.45934  -2.45823  -2.45602  -2.45455
 Alpha  occ. eigenvalues --   -2.45227  -2.45199  -2.44975  -2.44489  -2.44335
 Alpha  occ. eigenvalues --   -2.42255  -1.60661  -1.60113  -1.59634  -1.59555
 Alpha  occ. eigenvalues --   -1.59275  -1.58806  -1.58749  -1.58684  -1.58603
 Alpha  occ. eigenvalues --   -1.58600  -1.58564  -1.58480  -1.58402  -1.58248
 Alpha  occ. eigenvalues --   -1.58233  -1.58221  -1.58097  -1.58070  -1.57986
 Alpha  occ. eigenvalues --   -1.57911  -1.57883  -1.57776  -1.57709  -1.57621
 Alpha  occ. eigenvalues --   -1.57463  -1.57404  -1.57167  -1.57150  -1.57112
 Alpha  occ. eigenvalues --   -1.57013  -1.56947  -1.56893  -1.56881  -1.56845
 Alpha  occ. eigenvalues --   -1.56814  -1.56694  -1.56691  -1.56240  -1.56149
 Alpha  occ. eigenvalues --   -1.56030  -1.55968  -1.55785  -1.54556  -1.54116
 Alpha  occ. eigenvalues --   -1.53910  -1.15569  -1.10834  -1.10387  -1.03184
 Alpha  occ. eigenvalues --   -1.02949  -1.01880  -0.97667  -0.92377  -0.87653
 Alpha  occ. eigenvalues --   -0.84052  -0.83746  -0.83643  -0.82901  -0.82386
 Alpha  occ. eigenvalues --   -0.81013  -0.79522  -0.79161  -0.76637  -0.71739
 Alpha  occ. eigenvalues --   -0.71106  -0.68035  -0.67591  -0.66918  -0.65056
 Alpha  occ. eigenvalues --   -0.63310  -0.62530  -0.61664  -0.60945  -0.60074
 Alpha  occ. eigenvalues --   -0.59762  -0.59491  -0.59349  -0.58482  -0.57883
 Alpha  occ. eigenvalues --   -0.56522  -0.55229  -0.54214  -0.52178  -0.50706
 Alpha  occ. eigenvalues --   -0.48174  -0.47247  -0.47042  -0.46267  -0.46003
 Alpha  occ. eigenvalues --   -0.43883  -0.43401  -0.42474  -0.42227  -0.41777
 Alpha  occ. eigenvalues --   -0.40940  -0.40842  -0.40740  -0.40594  -0.40476
 Alpha  occ. eigenvalues --   -0.39940  -0.39768  -0.39743  -0.39354  -0.39043
 Alpha  occ. eigenvalues --   -0.38903  -0.38688  -0.38646  -0.38422  -0.38068
 Alpha  occ. eigenvalues --   -0.38023  -0.37941  -0.37851  -0.37353  -0.37169
 Alpha  occ. eigenvalues --   -0.36968  -0.36790  -0.36583  -0.36539  -0.36308
 Alpha  occ. eigenvalues --   -0.35939  -0.35681  -0.35495  -0.35381  -0.35081
 Alpha  occ. eigenvalues --   -0.35043  -0.34657  -0.34420  -0.34198  -0.34040
 Alpha  occ. eigenvalues --   -0.33944  -0.33916  -0.33692  -0.33563  -0.33445
 Alpha  occ. eigenvalues --   -0.33146  -0.32863  -0.32701  -0.32684  -0.32582
 Alpha  occ. eigenvalues --   -0.32297  -0.32228  -0.32006  -0.31907  -0.31850
 Alpha  occ. eigenvalues --   -0.31735  -0.31647  -0.31384  -0.31260  -0.31057
 Alpha  occ. eigenvalues --   -0.30830  -0.30661  -0.30401  -0.29854  -0.29733
 Alpha  occ. eigenvalues --   -0.29587  -0.29566  -0.29451  -0.28981  -0.28852
 Alpha  occ. eigenvalues --   -0.28655  -0.28302  -0.28151  -0.27804  -0.27672
 Alpha  occ. eigenvalues --   -0.27118  -0.26900  -0.26504  -0.26389  -0.24997
 Alpha  occ. eigenvalues --   -0.24350  -0.23454  -0.22481
 Alpha virt. eigenvalues --   -0.19570  -0.17483  -0.17101  -0.16649  -0.16188
 Alpha virt. eigenvalues --   -0.15994  -0.15628  -0.15584  -0.15477  -0.15100
 Alpha virt. eigenvalues --   -0.14992  -0.14822  -0.14580  -0.14198  -0.14123
 Alpha virt. eigenvalues --   -0.13934  -0.13664  -0.13448  -0.13180  -0.12824
 Alpha virt. eigenvalues --   -0.12816  -0.12767  -0.12282  -0.12143  -0.11871
 Alpha virt. eigenvalues --   -0.11822  -0.11775  -0.11489  -0.11417  -0.11361
 Alpha virt. eigenvalues --   -0.11138  -0.10865  -0.10630  -0.10512  -0.10496
 Alpha virt. eigenvalues --   -0.10224  -0.10051  -0.09815  -0.09699  -0.09613
 Alpha virt. eigenvalues --   -0.09352  -0.09267  -0.09141  -0.08706  -0.08444
 Alpha virt. eigenvalues --   -0.08265  -0.08199  -0.07562  -0.07517  -0.06988
 Alpha virt. eigenvalues --   -0.06642  -0.06095  -0.05931  -0.05792  -0.05641
 Alpha virt. eigenvalues --   -0.05001  -0.04736  -0.04683  -0.04519  -0.04139
 Alpha virt. eigenvalues --   -0.03846  -0.03779  -0.03712  -0.03239  -0.02817
 Alpha virt. eigenvalues --   -0.02218  -0.01958  -0.01772  -0.01648  -0.01274
 Alpha virt. eigenvalues --   -0.01142  -0.00829  -0.00502  -0.00192  -0.00050
 Alpha virt. eigenvalues --    0.00243   0.00336   0.00430   0.00542   0.00642
 Alpha virt. eigenvalues --    0.01147   0.01315   0.01433   0.01609   0.01802
 Alpha virt. eigenvalues --    0.01912   0.02048   0.02212   0.02336   0.02400
 Alpha virt. eigenvalues --    0.02554   0.02637   0.02898   0.02927   0.03105
 Alpha virt. eigenvalues --    0.03302   0.03442   0.03568   0.03874   0.03991
 Alpha virt. eigenvalues --    0.04278   0.04424   0.04556   0.04767   0.04860
 Alpha virt. eigenvalues --    0.04969   0.05059   0.05228   0.05443   0.05515
 Alpha virt. eigenvalues --    0.05695   0.05869   0.06192   0.06229   0.06482
 Alpha virt. eigenvalues --    0.06570   0.06907   0.06986   0.07061   0.07238
 Alpha virt. eigenvalues --    0.07390   0.07674   0.07952   0.08087   0.08193
 Alpha virt. eigenvalues --    0.08260   0.08302   0.08428   0.08942   0.09144
 Alpha virt. eigenvalues --    0.09461   0.09486   0.09680   0.10386   0.10824
 Alpha virt. eigenvalues --    0.10843   0.11087   0.11321   0.11545   0.11631
 Alpha virt. eigenvalues --    0.11747   0.12022   0.12476   0.12510   0.12841
 Alpha virt. eigenvalues --    0.12949   0.13315   0.13502   0.13818   0.14108
 Alpha virt. eigenvalues --    0.14232   0.14743   0.14933   0.15323   0.15482
 Alpha virt. eigenvalues --    0.15585   0.15839   0.16052   0.16289   0.16587
 Alpha virt. eigenvalues --    0.16891   0.17016   0.17248   0.17594   0.17731
 Alpha virt. eigenvalues --    0.18168   0.18349   0.18840   0.19095   0.19136
 Alpha virt. eigenvalues --    0.19442   0.19584   0.19759   0.20001   0.20146
 Alpha virt. eigenvalues --    0.20271   0.20751   0.21149   0.21400   0.21610
 Alpha virt. eigenvalues --    0.21795   0.22080   0.22294   0.22426   0.23077
 Alpha virt. eigenvalues --    0.23303   0.23725   0.23798   0.24422   0.24590
 Alpha virt. eigenvalues --    0.24903   0.25639   0.25696   0.25989   0.26371
 Alpha virt. eigenvalues --    0.26425   0.26904   0.27172   0.27525   0.28073
 Alpha virt. eigenvalues --    0.28639   0.28911   0.29394   0.29577   0.29892
 Alpha virt. eigenvalues --    0.30170   0.30457   0.31004   0.31614   0.31808
 Alpha virt. eigenvalues --    0.32122   0.32410   0.32508   0.33281   0.33622
 Alpha virt. eigenvalues --    0.33989   0.34295   0.34362   0.34512   0.34804
 Alpha virt. eigenvalues --    0.35311   0.35342   0.35479   0.36086   0.36262
 Alpha virt. eigenvalues --    0.36490   0.36754   0.36960   0.37202   0.37601
 Alpha virt. eigenvalues --    0.37875   0.38092   0.38736   0.38906   0.39172
 Alpha virt. eigenvalues --    0.39396   0.39518   0.40002   0.40425   0.40734
 Alpha virt. eigenvalues --    0.41069   0.41371   0.41702   0.41828   0.42116
 Alpha virt. eigenvalues --    0.42479   0.42683   0.43197   0.43731   0.43969
 Alpha virt. eigenvalues --    0.44264   0.44373   0.44775   0.44999   0.45208
 Alpha virt. eigenvalues --    0.45604   0.45946   0.46102   0.46296   0.47069
 Alpha virt. eigenvalues --    0.47483   0.47728   0.48007   0.48559   0.48580
 Alpha virt. eigenvalues --    0.49296   0.49462   0.50091   0.50197   0.50788
 Alpha virt. eigenvalues --    0.51061   0.51098   0.51786   0.52280   0.52405
 Alpha virt. eigenvalues --    0.53086   0.53472   0.54474   0.54642   0.55061
 Alpha virt. eigenvalues --    0.55661   0.56348   0.57281   0.57773   0.58698
 Alpha virt. eigenvalues --    0.58955   0.59081   0.60217   0.60598   0.60978
 Alpha virt. eigenvalues --    0.61206   0.61778   0.62672   0.62827   0.63345
 Alpha virt. eigenvalues --    0.64025   0.64668   0.65486   0.66296   0.66509
 Alpha virt. eigenvalues --    0.66681   0.67219   0.67567   0.68040   0.68444
 Alpha virt. eigenvalues --    0.68993   0.69457   0.69861   0.70436   0.71137
 Alpha virt. eigenvalues --    0.71753   0.72238   0.72588   0.74090   0.74900
 Alpha virt. eigenvalues --    0.75042   0.75860   0.76155   0.76677   0.77265
 Alpha virt. eigenvalues --    0.78428   0.78708   0.79360   0.80099   0.80944
 Alpha virt. eigenvalues --    0.81161   0.81365   0.81568   0.81883   0.82872
 Alpha virt. eigenvalues --    0.83500   0.84194   0.84738   0.85032   0.85522
 Alpha virt. eigenvalues --    0.85837   0.86214   0.86959   0.87253   0.88174
 Alpha virt. eigenvalues --    0.88271   0.88928   0.89207   0.90026   0.90922
 Alpha virt. eigenvalues --    0.91756   0.91833   0.92605   0.92920   0.93828
 Alpha virt. eigenvalues --    0.94608   0.94865   0.95716   0.97089   0.97874
 Alpha virt. eigenvalues --    0.98844   0.99031   0.99542   1.00155   1.01652
 Alpha virt. eigenvalues --    1.02189   1.03508   1.03716   1.04946   1.05322
 Alpha virt. eigenvalues --    1.07226   1.08423   1.09584   1.11361   1.12186
 Alpha virt. eigenvalues --    1.12376   1.13735   1.14257   1.14886   1.15197
 Alpha virt. eigenvalues --    1.16151   1.17966   1.18246   1.18936   1.19240
 Alpha virt. eigenvalues --    1.20894   1.22381   1.22710   1.23510   1.25037
 Alpha virt. eigenvalues --    1.25504   1.26390   1.26590   1.27023   1.27745
 Alpha virt. eigenvalues --    1.29884   1.30072   1.30515   1.32884   1.33356
 Alpha virt. eigenvalues --    1.35974   1.37305   1.40691   1.42680   1.51585
 Alpha virt. eigenvalues --    1.65079   1.68447   1.71097   1.77416   1.81048
 Alpha virt. eigenvalues --    5.88428   7.97121   9.16548   9.32415   9.63811
 Alpha virt. eigenvalues --   10.01936  10.26854  10.28964  10.74694  11.10842
 Alpha virt. eigenvalues --   11.20223  11.36416  11.49710  12.63009  13.08685
 Alpha virt. eigenvalues --   13.46668  14.03298  14.59870  15.19585  15.81650
 Alpha virt. eigenvalues --   17.93882  18.37878  20.25680  20.87479  21.57417
 Alpha virt. eigenvalues --   25.83909  36.40877  40.00091
          Condensed to atoms (all electrons):
 Mulliken atomic charges:
              1
     1  C   -0.806355
     2  C   -0.702996
     3  C   -0.872091
     4  C   -0.901140
     5  C   -0.760994
     6  C   -0.660733
     7  C   -0.868278
     8  Ti   1.221764
     9  Ti   0.895295
    10  Ti   0.749176
    11  Ti   1.354794
    12  Ti   0.383283
    13  H   -0.094368
    14  Ti   0.484132
    15  H   -0.050839
    16  H   -0.091923
    17  Ti   0.586928
    18  H   -0.092547
    19  Ti   0.625210
    20  H   -0.039667
    21  H   -0.058061
    22  Ti   0.826784
    23  H   -0.103826
    24  C   -1.037636
    25  H    0.236052
    26  H    0.320371
    27  C   -1.199883
    28  H    0.356034
    29  C   -1.158613
    30  H    0.301620
    31  Ti   0.843241
    32  H   -0.082033
    33  Ti   0.258049
    34  H   -0.105969
    35  Ti   0.590993
    36  H   -0.135443
    37  Ti   0.745327
    38  H   -0.041573
    39  Ti   0.439761
    40  H   -0.230263
    41  Ti   0.727621
    42  H   -0.119612
    43  Cl  -0.268919
    44  Cl  -0.218594
    45  Cl  -0.217723
    46  Cl  -0.194538
    47  Cl  -0.259280
    48  Cl  -0.233689
    49  Cl  -0.036579
    50  Cl  -0.146219
    51  Cl  -0.168626
    52  Cl  -0.291052
    53  H   -0.121209
    54  C   -0.664675
    55  H    0.663405
    56  Cl  -0.058974
    57  Cl   0.037255
    58  Cl   0.067047
    59  O   -0.680927
    60  H    0.371093
    61  H    0.341888
    62  O   -0.681968
    63  H    0.340517
    64  H    0.336427
    65  O   -0.577821
    66  H    0.387807
    67  H    0.344570
    68  O   -0.639119
    69  H    0.346916
    70  H    0.382606
    71  O   -0.702326
    72  H    0.425457
    73  H    0.385657
 Sum of Mulliken charges=   0.00000
 Atomic charges with hydrogens summed into heavy atoms:
              1
     1  C   -0.806355
     2  C   -0.702996
     3  C   -0.872091
     4  C   -0.901140
     5  C   -0.760994
     6  C   -0.660733
     7  C   -0.868278
     8  Ti   1.221764
     9  Ti   0.895295
    10  Ti   0.749176
    11  Ti   1.354794
    12  Ti   0.288915
    13  H    0.000000
    14  Ti   0.220160
    15  H    0.000000
    16  H    0.000000
    17  Ti   0.494381
    18  H    0.000000
    19  Ti   0.527482
    20  H    0.000000
    21  H    0.000000
    22  Ti   0.722958
    23  H    0.000000
    24  C   -0.481213
    25  H    0.000000
    26  H    0.000000
    27  C   -0.843849
    28  H    0.000000
    29  C   -0.856993
    30  H    0.000000
    31  Ti   0.761208
    32  H    0.000000
    33  Ti   0.152080
    34  H    0.000000
    35  Ti   0.455551
    36  H    0.000000
    37  Ti   0.703755
    38  H    0.000000
    39  Ti   0.209498
    40  H    0.000000
    41  Ti   0.608010
    42  H    0.000000
    43  Cl  -0.268919
    44  Cl  -0.218594
    45  Cl  -0.217723
    46  Cl  -0.194538
    47  Cl  -0.259280
    48  Cl  -0.233689
    49  Cl  -0.036579
    50  Cl  -0.146219
    51  Cl  -0.168626
    52  Cl  -0.291052
    53  H    0.000000
    54  C   -0.001270
    55  H    0.000000
    56  Cl  -0.058974
    57  Cl   0.037255
    58  Cl   0.067047
    59  O    0.032054
    60  H    0.000000
    61  H    0.000000
    62  O   -0.005023
    63  H    0.000000
    64  H    0.000000
    65  O    0.154557
    66  H    0.000000
    67  H    0.000000
    68  O    0.090402
    69  H    0.000000
    70  H    0.000000
    71  O    0.108788
    72  H    0.000000
    73  H    0.000000
 Sum of Mulliken charges=   0.00000
 Electronic spatial extent (au):  <R**2>= 35416.6630
 Charge=     0.0000 electrons
 Dipole moment (field-independent basis, Debye):
    X=     1.6010    Y=    -4.3664    Z=     0.4478  Tot=     4.6722
 Quadrupole moment (field-independent basis, Debye-Ang):
   XX=  -557.6607   YY=  -593.2393   ZZ=  -523.3870
   XY=    97.2244   XZ=    -5.6217   YZ=     7.1454
 Traceless Quadrupole moment (field-independent basis, Debye-Ang):
   XX=     0.4350   YY=   -35.1436   ZZ=    34.7086
   XY=    97.2244   XZ=    -5.6217   YZ=     7.1454
 Octapole moment (field-independent basis, Debye-Ang**2):
  XXX=   407.9874  YYY=  -323.6020  ZZZ=   157.9049  XYY=   -20.1232
  XXY=   168.4340  XXZ=  -149.4276  XZZ=  -119.1649  YZZ=  -105.5472
  YYZ=    67.0857  XYZ=    -7.8895
 Hexadecapole moment (field-independent basis, Debye-Ang**3):
 XXXX=-50950.6430 YYYY=-24482.0307 ZZZZ= -9698.7899 XXXY=  4082.2411
 XXXZ=   -79.9671 YYYX=   957.0481 YYYZ=   257.5606 ZZZX=   315.3035
 ZZZY=  -494.0460 XXYY=-12423.8306 XXZZ= -9095.4178 YYZZ= -5458.3504
 XXYZ=   392.3379 YYXZ=  -226.5718 ZZXY=   286.7819
 N-N= 8.127862178594D+03 E-N=-2.036402602363D+04  KE= 1.256107248975D+03
 1|1|UNPC-UNK|SP|RB3LYP|LANL2DZ|C11H29Cl13O5Ti15|PCUSER|05-Apr-2022|0||
 # B3LYP/LANL2DZ GEOM=CONNECTIVITY||Title Card Required||0,1|C,0,-2.615
 32432,2.8667313,1.14984861|C,0,0.26122655,2.51842554,0.74446207|C,0,2.
 69212548,1.81884858,0.94103048|C,0,5.68094871,0.8005579,0.50236921|C,0
 ,-2.55512153,-0.06213452,0.12940761|C,0,-0.42327431,-0.10822097,2.1909
 8166|C,0,2.28228989,-1.1408968,1.16457898|Ti,0,3.88270881,0.30491123,1
 .80347788|Ti,0,1.12253529,0.54718048,0.83040785|Ti,0,-1.36110615,1.317
 90527,1.06537286|Ti,0,-4.11360757,1.57906402,0.01296417|Ti,0,4.4840308
 6,2.38615568,0.10886301|H,0,4.3443292,2.67197215,-1.4779984|Ti,0,6.386
 1219,0.94850857,-1.46031648|H,0,7.03653812,2.33636767,-0.93615155|H,0,
 6.62397617,-0.64384997,-1.27374592|Ti,0,-4.19935356,-1.31294881,-0.007
 03305|H,0,-4.53663641,-1.57551694,-1.56818656|Ti,0,-7.34802093,-0.0344
 1143,0.07965584|H,0,-7.49751333,-0.8835523,1.45146189|H,0,-6.71331887,
 -0.22903033,-1.39840305|Ti,0,5.5923733,-1.26081057,0.13830297|H,0,6.92
 548222,-2.13223218,-0.16020956|C,0,-5.37419189,3.02088351,0.74415525|H
 ,0,-6.30297702,3.20308381,0.24316287|H,0,-5.62817688,2.88636927,1.7761
 1056|C,0,-5.36284214,0.0596753,0.72424653|H,0,-5.39329271,0.09183352,1
 .79332407|C,0,4.83812748,-1.38981847,1.92741665|H,0,5.61440062,-1.4363
 256,2.66094238|Ti,0,-2.14718803,-1.2095901,1.90039198|H,0,-3.5453088,-
 0.70686201,2.54252144|Ti,0,-3.90204446,4.27924475,0.36944448|H,0,-3.97
 539163,5.7346802,1.07853252|Ti,0,-1.13067025,3.78797559,-0.13747895|H,
 0,-0.83425774,3.09111715,-1.5697614|Ti,0,1.79725906,2.74991749,-0.6728
 9336|H,0,2.81848744,4.00731929,-0.66749399|Ti,0,0.50780283,-2.01033419
 ,1.84694717|H,0,-0.64717356,-2.27158247,0.74211888|Ti,0,3.33926662,-2.
 61701116,2.35269065|H,0,2.44619242,-2.32792931,3.67264758|Cl,0,4.13815
 301,-1.72981103,-1.5931501|Cl,0,-8.93641301,-1.58276919,-0.56318472|Cl
 ,0,-3.52555469,4.68444429,-1.87366455|Cl,0,0.21599831,5.51712292,0.593
 51697|Cl,0,2.24542975,0.97090051,-2.07766886|Cl,0,5.31667397,4.2819227
 4,1.13231412|Cl,0,-4.15298674,-3.38842918,1.01407635|Cl,0,-2.12111604,
 -3.01244843,0.4538044|Cl,0,0.09980819,-2.39971204,4.08565653|Cl,0,2.61
 68937,-4.19940124,0.83549082|H,0,7.76387475,0.81870168,-2.30271516|C,0
 ,0.57884638,-2.40753505,-2.47051705|H,0,1.48327101,-2.73049095,-2.1937
 3738|Cl,0,-0.79760791,-2.62598517,-1.31709486|Cl,0,0.36712452,-0.70118
 604,-2.31190519|Cl,0,-0.09724445,-3.85533711,-3.1801936|O,0,0.43495968
 ,0.7784842,-4.86641027|H,0,-0.18483225,0.37281422,-5.49211545|H,0,0.41
 52904,0.31877823,-3.99166015|O,0,-2.58241116,-3.0644819,-4.30696772|H,
 0,-2.41360641,-2.79603981,-5.21165835|H,0,-1.75885883,-3.32656556,-3.9
 3356903|O,0,-1.2498248,-4.84889972,0.51151841|H,0,-0.48748536,-4.87920
 594,1.08736603|H,0,-1.10156399,-4.1336563,-0.1144945|O,0,1.74718912,-1
 .51891622,-3.99380869|H,0,2.66682414,-1.79357479,-3.85739437|H,0,1.700
 57514,-0.55587443,-3.90490046|O,0,2.85371152,-3.04760442,-2.0932893|H,
 0,2.95212513,-3.9847282,-2.04141458|H,0,3.28510364,-2.70871142,-2.8922
 8668||Version=x86-Win32-G03RevB.05|State=1-A|HF=-1877.4578554|RMSD=7.0
 69e-005|Dipole=-0.629874,-1.7178841,-0.1761602|PG=C01 [X(C11H29Cl13O5T
 i15)]||@


 HE THAT RISETH LATE MUST TROT ALL DAY.

                  -- BENJAMIN FRANKLIN
 Job cpu time:  0 days  5 hours 38 minutes 34.0 seconds.
 File lengths (MBytes):  RWF=    224 Int=      0 D2E=      0 Chk=     24 Scr=      1
 Normal termination of Gaussian 03 at Tue Apr 05 22:41:08 2022.
