# Supplementary material for: Two-Dimensional MXene as a Promising Adsorbent for Trihalomethanes Removal: A Density-Functional Theory Study
Source: Nanomaterials (Basel). 2024 Feb 29;14(5):454. doi: 10.3390/nano14050454 (PMC10934524; doi:10.3390/nano14050454)
Supplement: Supplementary file 1 [file nanomaterials-14-00454-s001.zip › MXene-Cl-2-CHCl3-TiCenter-H2O-2.gjf]

%chk=E:\TO Work\MXene\New\MXene-New\MXene-Cl-2-CHCl3-TiCenter-H2O-2.chk
# b3lyp/lanl2dz geom=connectivity

Title Card Required

0 1
 C                 -2.42236298    2.30273703    0.66458271
 C                  0.19674815    1.52968575    1.18893618
 C                  3.00274891    0.76154821    0.87319789
 C                  5.81006623    0.07461374    1.22696810
 C                 -3.12445093   -0.53427732   -0.05747850
 C                 -0.38455367   -1.34597617    0.43774133
 C                  2.19770834   -1.68504711    1.41440786
 Ti                 3.93795250   -0.62340189    2.21317707
 Ti                 1.23511409   -0.21593781    0.42329857
 Ti                -1.31937043    0.60953721   -0.05448880
 Ti                -4.22704183    1.35969791   -0.25936883
 Ti                 4.69638372    1.12590786   -0.12973630
 H                  4.85024353    0.93588629   -1.73687274
 Ti                 6.96311233    1.78066611    1.35823989
 H                  7.38386367    1.11509715    2.77320164
 H                  7.18235405    1.53586319   -0.23016046
 Ti                -4.79136968   -1.32786705    0.76412419
 H                 -5.52413747   -2.20189284   -0.37522878
 Ti                -7.59908379    0.00533165    0.63208815
 H                 -7.56776928   -0.19844154    2.24283428
 H                 -7.00805610   -0.74699217   -0.68601335
 Ti                 5.99895305   -1.51654500    0.02447618
 H                  7.28520002   -1.85967311    0.94736761
 C                 -4.94110525    3.12071246    0.46092615
 H                 -5.84444457    3.49863932    0.02442152
 H                 -5.10206417    3.07784833    1.51802184
 C                 -5.61634042    0.36512768    0.97994268
 H                 -5.50746582    0.84166107    1.94591372
 C                  4.89043413   -2.44676251    1.39803801
 H                  5.58328447   -3.03877461    1.95794158
 Ti                -2.15703601   -1.80458724    1.08206761
 H                 -2.37131245   -1.58829348    2.66472426
 Ti                -3.28695654    4.13023242   -0.02033877
 H                 -2.60844534    5.10327848    1.08154707
 Ti                -0.61915397    3.28166824    0.43374951
 H                  0.26733840    3.11187101   -0.91206021
 Ti                 2.01173407    2.48358931    0.98918494
 H                  2.47142659    3.52938719    2.14831148
 Ti                 0.40289251   -2.30205025    2.13333861
 H                 -0.30846193   -3.60721140    1.47890884
 Ti                 3.23290015   -3.43781234    0.96432487
 H                  2.93275975   -4.44861332    2.17988409
 Cl                 7.24267601   -2.10487074   -1.84681319
 Cl                -8.89515594   -1.89715396    0.89521586
 Cl                -2.21649018    3.84168915   -2.05519001
 Cl                 0.25921851    4.45659114    2.22332256
 Cl                 2.07842014    3.64554521   -0.99578255
 Cl                 5.19516871    3.33058751    0.30448180
 Cl                -4.67185519   -2.62298417    2.67061847
 Cl                -2.63549146   -4.01560101    0.56454152
 Cl                -0.79945897   -0.92483462    3.54057962
 Cl                 3.02875190   -4.70834940   -0.95963207
 H                  8.50958477    2.22096250    1.34787352
 C                 -1.19888716   -1.21099851   -3.45184606
 H                 -0.57258261   -1.94707921   -3.86400648
 Cl                 0.29793835   -0.99082309   -2.59679439
 Cl                -2.49719480   -1.29553301   -2.22533871
 Cl                -0.90851833    0.43153958   -3.83144284
 O                  1.89687039    0.51531130   -4.59234693
 H                  2.45459499    0.70765768   -3.85099940
 H                  0.98036796    0.48806504   -4.34382573
 O                  2.99887478   -1.04983078   -3.02003253
 H                  3.29206601   -0.63598204   -2.19638740
 H                  2.11339924   -1.12720679   -2.89799502
 O                 -4.30877151    0.95369070   -2.78965509
 H                 -3.67004403    0.23116745   -2.59831107
 H                 -3.80187973    1.80941835   -2.77363755
 O                 -2.78564724   -1.49399061   -4.83991515
 H                 -3.50898429   -1.96928475   -4.45824892
 H                 -3.07641262   -0.62092436   -5.14398529
 O                  0.39035985   -2.76377312   -4.54012484
 H                  1.08416563   -2.18956640   -4.87162273
 H                 -0.02200906   -3.22872767   -5.26049590

 1 10 1.0 11 1.0 35 1.0 33 1.0
 2 9 1.0 10 1.0 37 1.0 35 1.0
 3 8 1.0 9 1.0 12 1.0 37 1.0
 4 8 1.0 12 1.0 14 1.0 22 1.0
 5 10 1.0 11 1.0 17 1.0 31 1.0
 6 9 1.0 10 1.0 31 1.0 39 1.0
 7 8 1.0 9 1.0 39 1.0 41 1.0
 8 29 1.0
 9 56 0.5
 10
 11 24 1.0 27 1.0
 12 13 1.0 48 1.0
 13
 14 15 1.0 16 1.0 53 1.0
 15
 16
 17 18 1.0 27 1.0 49 1.0
 18
 19 20 1.0 21 1.0 27 1.0 44 1.0
 20
 21
 22 23 1.0 29 1.0 43 1.0
 23
 24 25 1.0 26 1.0 33 1.0
 25
 26
 27 28 1.0
 28
 29 30 1.0 41 1.0
 30
 31 32 1.0 50 1.0
 32
 33 34 1.0 45 1.0
 34
 35 36 1.0 46 1.0
 36
 37 38 1.0 47 1.0
 38
 39 40 1.0 51 1.0
 40
 41 42 1.0 52 1.0
 42
 43
 44
 45
 46
 47
 48
 49
 50
 51
 52
 53
 54 55 1.0 56 1.0 57 1.0 58 1.0 68 0.5
 55 71 0.5
 56 64 0.5
 57 66 0.5
 58 61 0.5
 59 60 1.0 61 1.0
 60
 61
 62 63 1.0 64 1.0
 63
 64
 65 66 1.0 67 1.0
 66
 67
 68 69 1.0 70 1.0
 69
 70
 71 72 1.0 73 1.0
 72
 73
