# Supplementary material for: Two-Dimensional MXene as a Promising Adsorbent for Trihalomethanes Removal: A Density-Functional Theory Study
Source: Nanomaterials (Basel). 2024 Feb 29;14(5):454. doi: 10.3390/nano14050454 (PMC10934524; doi:10.3390/nano14050454)
Supplement: Supplementary file 1 [file nanomaterials-14-00454-s001.zip › MXene-Cl-2-CHCl3-TiCenter-H2O-2.out]

 Entering Link 1 = C:\G03W\l1.exe PID=     15244.
  
 Copyright (c) 1988,1990,1992,1993,1995,1998,2003, Gaussian, Inc.
                  All Rights Reserved.
  
 This is the Gaussian(R) 03 program.  It is based on the
 the Gaussian(R) 98 system (copyright 1998, Gaussian, Inc.),
 the Gaussian(R) 94 system (copyright 1995, Gaussian, Inc.),
 the Gaussian 92(TM) system (copyright 1992, Gaussian, Inc.),
 the Gaussian 90(TM) system (copyright 1990, Gaussian, Inc.),
 the Gaussian 88(TM) system (copyright 1988, Gaussian, Inc.),
 the Gaussian 86(TM) system (copyright 1986, Carnegie Mellon
 University), and the Gaussian 82(TM) system (copyright 1983,
 Carnegie Mellon University). Gaussian is a federally registered
 trademark of Gaussian, Inc.
  
 This software contains proprietary and confidential information,
 including trade secrets, belonging to Gaussian, Inc.
  
 This software is provided under written license and may be
 used, copied, transmitted, or stored only in accord with that
 written license.
  
 The following legend is applicable only to US Government
 contracts under DFARS:
  
                    RESTRICTED RIGHTS LEGEND
  
 Use, duplication or disclosure by the US Government is subject
 to restrictions as set forth in subparagraph (c)(1)(ii) of the
 Rights in Technical Data and Computer Software clause at DFARS
 252.227-7013.
  
 Gaussian, Inc.
 Carnegie Office Park, Building 6, Pittsburgh, PA 15106 USA
  
 The following legend is applicable only to US Government
 contracts under FAR:
  
                    RESTRICTED RIGHTS LEGEND
  
 Use, reproduction and disclosure by the US Government is subject
 to restrictions as set forth in subparagraph (c) of the
 Commercial Computer Software - Restricted Rights clause at FAR
 52.227-19.
  
 Gaussian, Inc.
 Carnegie Office Park, Building 6, Pittsburgh, PA 15106 USA
  
  
 ---------------------------------------------------------------
 Warning -- This program may not be used in any manner that
 competes with the business of Gaussian, Inc. or will provide
 assistance to any competitor of Gaussian, Inc.  The licensee
 of this program is prohibited from giving any competitor of
 Gaussian, Inc. access to this program.  By using this program,
 the user acknowledges that Gaussian, Inc. is engaged in the
 business of creating and licensing software in the field of
 computational chemistry and represents and warrants to the
 licensee that it is not a competitor of Gaussian, Inc. and that
 it will not use this program in any manner prohibited above.
 ---------------------------------------------------------------
  

 Cite this work as:
 Gaussian 03, Revision B.05,
 M. J. Frisch, G. W. Trucks, H. B. Schlegel, G. E. Scuseria, 
 M. A. Robb, J. R. Cheeseman, J. A. Montgomery, Jr., T. Vreven, 
 K. N. Kudin, J. C. Burant, J. M. Millam, S. S. Iyengar, J. Tomasi, 
 V. Barone, B. Mennucci, M. Cossi, G. Scalmani, N. Rega, 
 G. A. Petersson, H. Nakatsuji, M. Hada, M. Ehara, K. Toyota, 
 R. Fukuda, J. Hasegawa, M. Ishida, T. Nakajima, Y. Honda, O. Kitao, 
 H. Nakai, M. Klene, X. Li, J. E. Knox, H. P. Hratchian, J. B. Cross, 
 C. Adamo, J. Jaramillo, R. Gomperts, R. E. Stratmann, O. Yazyev, 
 A. J. Austin, R. Cammi, C. Pomelli, J. W. Ochterski, P. Y. Ayala, 
 K. Morokuma, G. A. Voth, P. Salvador, J. J. Dannenberg, 
 V. G. Zakrzewski, S. Dapprich, A. D. Daniels, M. C. Strain, 
 O. Farkas, D. K. Malick, A. D. Rabuck, K. Raghavachari, 
 J. B. Foresman, J. V. Ortiz, Q. Cui, A. G. Baboul, S. Clifford, 
 J. Cioslowski, B. B. Stefanov, G. Liu, A. Liashenko, P. Piskorz, 
 I. Komaromi, R. L. Martin, D. J. Fox, T. Keith, M. A. Al-Laham, 
 C. Y. Peng, A. Nanayakkara, M. Challacombe, P. M. W. Gill, 
 B. Johnson, W. Chen, M. W. Wong, C. Gonzalez, and J. A. Pople, 
 Gaussian, Inc., Pittsburgh PA, 2003.
 
 **********************************************
 Gaussian 03:  x86-Win32-G03RevB.05  8-Nov-2003
                  11-Apr-2022 
 **********************************************
 Default route:  MaxDisk=2000MB
 ---------------------------------
 # b3lyp/lanl2dz geom=connectivity
 ---------------------------------
 1/38=1,57=2/1;
 2/17=6,18=5,40=1/2;
 3/5=6,6=3,11=2,16=1,25=1,30=1,74=-5/1,2,3;
 4//1;
 5/5=2,32=1,38=5/2;
 6/7=2,8=2,9=2,10=2,28=1/1;
 99/5=1,9=1/99;
 -------------------
 Title Card Required
 -------------------
 Symbolic Z-matrix:
 Charge =  0 Multiplicity = 1
 C                    -2.42236   2.30274   0.66458 
 C                     0.19675   1.52969   1.18894 
 C                     3.00275   0.76155   0.8732 
 C                     5.81007   0.07461   1.22697 
 C                    -3.12445  -0.53428  -0.05748 
 C                    -0.38455  -1.34598   0.43774 
 C                     2.19771  -1.68505   1.41441 
 Ti                    3.93795  -0.6234    2.21318 
 Ti                    1.23511  -0.21594   0.4233 
 Ti                   -1.31937   0.60954  -0.05449 
 Ti                   -4.22704   1.3597   -0.25937 
 Ti                    4.69638   1.12591  -0.12974 
 H                     4.85024   0.93589  -1.73687 
 Ti                    6.96311   1.78067   1.35824 
 H                     7.38386   1.1151    2.7732 
 H                     7.18235   1.53586  -0.23016 
 Ti                   -4.79137  -1.32787   0.76412 
 H                    -5.52414  -2.20189  -0.37523 
 Ti                   -7.59908   0.00533   0.63209 
 H                    -7.56777  -0.19844   2.24283 
 H                    -7.00806  -0.74699  -0.68601 
 Ti                    5.99895  -1.51655   0.02448 
 H                     7.2852   -1.85967   0.94737 
 C                    -4.94111   3.12071   0.46093 
 H                    -5.84444   3.49864   0.02442 
 H                    -5.10206   3.07785   1.51802 
 C                    -5.61634   0.36513   0.97994 
 H                    -5.50747   0.84166   1.94591 
 C                     4.89043  -2.44676   1.39804 
 H                     5.58328  -3.03877   1.95794 
 Ti                   -2.15704  -1.80459   1.08207 
 H                    -2.37131  -1.58829   2.66472 
 Ti                   -3.28696   4.13023  -0.02034 
 H                    -2.60845   5.10328   1.08155 
 Ti                   -0.61915   3.28167   0.43375 
 H                     0.26734   3.11187  -0.91206 
 Ti                    2.01173   2.48359   0.98918 
 H                     2.47143   3.52939   2.14831 
 Ti                    0.40289  -2.30205   2.13334 
 H                    -0.30846  -3.60721   1.47891 
 Ti                    3.2329   -3.43781   0.96432 
 H                     2.93276  -4.44861   2.17988 
 Cl                    7.24268  -2.10487  -1.84681 
 Cl                   -8.89516  -1.89715   0.89522 
 Cl                   -2.21649   3.84169  -2.05519 
 Cl                    0.25922   4.45659   2.22332 
 Cl                    2.07842   3.64555  -0.99578 
 Cl                    5.19517   3.33059   0.30448 
 Cl                   -4.67186  -2.62298   2.67062 
 Cl                   -2.63549  -4.0156    0.56454 
 Cl                   -0.79946  -0.92483   3.54058 
 Cl                    3.02875  -4.70835  -0.95963 
 H                     8.50958   2.22096   1.34787 
 C                    -1.19889  -1.211    -3.45185 
 H                    -0.57258  -1.94708  -3.86401 
 Cl                    0.29794  -0.99082  -2.59679 
 Cl                   -2.49719  -1.29553  -2.22534 
 Cl                   -0.90852   0.43154  -3.83144 
 O                     1.89687   0.51531  -4.59235 
 H                     2.45459   0.70766  -3.851 
 H                     0.98037   0.48807  -4.34383 
 O                     2.99887  -1.04983  -3.02003 
 H                     3.29207  -0.63598  -2.19639 
 H                     2.1134   -1.12721  -2.898 
 O                    -4.30877   0.95369  -2.78966 
 H                    -3.67004   0.23117  -2.59831 
 H                    -3.80188   1.80942  -2.77364 
 O                    -2.78565  -1.49399  -4.83992 
 H                    -3.50898  -1.96928  -4.45825 
 H                    -3.07641  -0.62092  -5.14399 
 O                     0.39036  -2.76377  -4.54012 
 H                     1.08417  -2.18957  -4.87162 
 H                    -0.02201  -3.22873  -5.2605 
 
 Stoichiometry    C11H29Cl13O5Ti15
 Framework group  C1[X(C11H29Cl13O5Ti15)]
 Deg. of freedom   213
 Full point group                 C1      NOp   1
 Largest Abelian subgroup         C1      NOp   1
 Largest concise Abelian subgroup C1      NOp   1
                         Standard orientation:                         
 ---------------------------------------------------------------------
 Center     Atomic     Atomic              Coordinates (Angstroms)
 Number     Number      Type              X           Y           Z
 ---------------------------------------------------------------------
    1          6             0        2.419253    2.298030   -0.651928
    2          6             0       -0.200710    1.527092   -1.175135
    3          6             0       -3.006770    0.759720   -0.858067
    4          6             0       -5.814739    0.074694   -1.210367
    5          6             0        3.120698   -0.540539    0.064625
    6          6             0        0.379958   -1.350118   -0.429400
    7          6             0       -2.203379   -1.686321   -1.404213
    8         22             0       -3.943879   -0.622505   -2.199529
    9         22             0       -1.239168   -0.219354   -0.411502
   10         22             0        1.316149    0.604117    0.065289
   11         22             0        4.224361    1.352576    0.268712
   12         22             0       -4.699291    1.123152    0.147082
   13          1             0       -4.851727    0.930456    1.754036
   14         22             0       -6.967113    1.781503   -1.337639
   15          1             0       -7.389505    1.118548   -2.753338
   16          1             0       -7.184974    1.534089    0.250547
   17         22             0        4.786473   -1.333498   -0.759901
   18          1             0        5.519905   -2.209809    0.377267
   19         22             0        7.594931   -0.001831   -0.628232
   20          1             0        7.562007   -0.202837   -2.239293
   21          1             0        7.004793   -0.756130    0.689139
   22         22             0       -6.003235   -1.518429   -0.010417
   23          1             0       -7.290510   -1.859382   -0.932681
   24          6             0        4.938567    3.114487   -0.449247
   25          1             0        5.842492    3.491248   -0.012948
   26          1             0        5.098511    3.073354   -1.506565
   27          6             0        5.612029    0.359480   -0.973604
   28          1             0        5.502468    0.837713   -1.938657
   29          6             0       -4.896443   -2.446813   -1.386608
   30          1             0       -5.590095   -3.037546   -1.946869
   31         22             0        2.151620   -1.808451   -1.076177
   32          1             0        2.364508   -1.589553   -2.658663
   33         22             0        3.285342    4.123952    0.035299
   34          1             0        2.606248    5.099193   -1.064284
   35         22             0        0.616719    3.277403   -0.417726
   36          1             0       -0.268586    3.105719    0.928626
   37         22             0       -2.015062    2.481496   -0.972046
   38          1             0       -2.475358    3.529486   -2.128952
   39         22             0       -0.409528   -2.302929   -2.125886
   40          1             0        0.301834   -3.609536   -1.474356
   41         22             0       -3.238964   -3.439372   -0.956149
   42          1             0       -2.940438   -4.448234   -2.173715
   43         17             0       -7.245471   -2.109373    1.861035
   44         17             0        8.889869   -1.904465   -0.895828
   45         17             0        2.216656    3.832430    2.070661
   46         17             0       -0.262790    4.455789   -2.204462
   47         17             0       -2.079340    3.640090    1.014965
   48         17             0       -5.197457    3.328801   -0.282900
   49         17             0        4.664562   -2.625301   -2.668491
   50         17             0        2.629532   -4.020568   -0.562879
   51         17             0        0.792141   -0.923869   -3.531904
   52         17             0       -3.033597   -4.713288    0.965442
   53          1             0       -8.513369    2.222499   -1.325064
   54          6             0        1.198014   -1.222164    3.459644
   55          1             0        0.571754   -1.958656    3.871136
   56         17             0       -0.299513   -0.999833    2.606379
   57         17             0        2.495127   -1.305206    2.231772
   58         17             0        0.908767    0.419858    3.842318
   59          8             0       -1.895865    0.503633    4.606005
   60          1             0       -2.454197    0.697504    3.865513
   61          1             0       -0.979610    0.476386    4.356575
   62          8             0       -3.000077   -1.058309    3.032059
   63          1             0       -3.293850   -0.642918    2.209398
   64          1             0       -2.114753   -1.135888    2.909055
   65          8             0        4.308282    0.942209    2.798223
   66          1             0        3.669038    0.220311    2.606247
   67          1             0        3.801774    1.798199    2.784144
   68          8             0        2.785947   -1.508263    4.845733
   69          1             0        3.508703   -1.983240    4.462574
   70          1             0        3.077405   -0.635853    5.151020
   71          8             0       -0.390932   -2.776057    4.546765
   72          1             0       -1.084158   -2.202095    4.879896
   73          1             0        0.021897   -3.242433    5.265952
 ---------------------------------------------------------------------
 Rotational constants (GHZ):      0.0400272      0.0184761      0.0165334
 Standard basis: LANL2DZ (5D, 7F)
 There are   636 symmetry adapted basis functions of A   symmetry.
 Integral buffers will be    262144 words long.
 Raffenetti 2 integral format.
 Two-electron integral symmetry is turned on.
   636 basis functions,  1467 primitive gaussians,   666 cartesian basis functions
   203 alpha electrons      203 beta electrons
       nuclear repulsion energy      8034.5631674293 Hartrees.


 Warning!  Cl atom   56 may be hypervalent but has no d functions.
 Warning!  Cl atom   58 may be hypervalent but has no d functions.


 NAtoms=   73 NActive=   73 NUniq=   73 SFac= 1.00D+00 NAtFMM=   60 Big=T
 One-electron integrals computed using PRISM.
   1 Symmetry operations used in ECPInt.
 ECPInt:  NShTT=   48205 NPrTT=  248991 LenC2=   42063 LenP2D=  133098.
 LDataN:  DoStor=F MaxTD1= 4 Len=   56
 LDataN:  DoStor=T MaxTD1= 4 Len=   56
 NBasis=   636 RedAO= T  NBF=   636
 NBsUse=   636 1.00D-06 NBFU=   636
 Harris functional with IExCor=  402 diagonalized for initial guess.
 ExpMin= 1.60D-02 ExpMax= 7.82D+03 ExpMxC= 2.73D+02 IAcc=3 IRadAn=         5 AccDes= 0.00D+00
 HarFok:  IExCor= 402 AccDes= 0.00D+00 IRadAn=         5 IDoV=1
 ScaDFX=  1.000000  1.000000  1.000000  1.000000
 Initial guess orbital symmetries:
       Occupied  (A) (A) (A) (A) (A) (A) (A) (A) (A) (A) (A) (A)
                 (A) (A) (A) (A) (A) (A) (A) (A) (A) (A) (A) (A)
                 (A) (A) (A) (A) (A) (A) (A) (A) (A) (A) (A) (A)
                 (A) (A) (A) (A) (A) (A) (A) (A) (A) (A) (A) (A)
                 (A) (A) (A) (A) (A) (A) (A) (A) (A) (A) (A) (A)
                 (A) (A) (A) (A) (A) (A) (A) (A) (A) (A) (A) (A)
                 (A) (A) (A) (A) (A) (A) (A) (A) (A) (A) (A) (A)
                 (A) (A) (A) (A) (A) (A) (A) (A) (A) (A) (A) (A)
                 (A) (A) (A) (A) (A) (A) (A) (A) (A) (A) (A) (A)
                 (A) (A) (A) (A) (A) (A) (A) (A) (A) (A) (A) (A)
                 (A) (A) (A) (A) (A) (A) (A) (A) (A) (A) (A) (A)
                 (A) (A) (A) (A) (A) (A) (A) (A) (A) (A) (A) (A)
                 (A) (A) (A) (A) (A) (A) (A) (A) (A) (A) (A) (A)
                 (A) (A) (A) (A) (A) (A) (A) (A) (A) (A) (A) (A)
                 (A) (A) (A) (A) (A) (A) (A) (A) (A) (A) (A) (A)
                 (A) (A) (A) (A) (A) (A) (A) (A) (A) (A) (A) (A)
                 (A) (A) (A) (A) (A) (A) (A) (A) (A) (A) (A)
       Virtual   (A) (A) (A) (A) (A) (A) (A) (A) (A) (A) (A) (A)
                 (A) (A) (A) (A) (A) (A) (A) (A) (A) (A) (A) (A)
                 (A) (A) (A) (A) (A) (A) (A) (A) (A) (A) (A) (A)
                 (A) (A) (A) (A) (A) (A) (A) (A) (A) (A) (A) (A)
                 (A) (A) (A) (A) (A) (A) (A) (A) (A) (A) (A) (A)
                 (A) (A) (A) (A) (A) (A) (A) (A) (A) (A) (A) (A)
                 (A) (A) (A) (A) (A) (A) (A) (A) (A) (A) (A) (A)
                 (A) (A) (A) (A) (A) (A) (A) (A) (A) (A) (A) (A)
                 (A) (A) (A) (A) (A) (A) (A) (A) (A) (A) (A) (A)
                 (A) (A) (A) (A) (A) (A) (A) (A) (A) (A) (A) (A)
                 (A) (A) (A) (A) (A) (A) (A) (A) (A) (A) (A) (A)
                 (A) (A) (A) (A) (A) (A) (A) (A) (A) (A) (A) (A)
                 (A) (A) (A) (A) (A) (A) (A) (A) (A) (A) (A) (A)
                 (A) (A) (A) (A) (A) (A) (A) (A) (A) (A) (A) (A)
                 (A) (A) (A) (A) (A) (A) (A) (A) (A) (A) (A) (A)
                 (A) (A) (A) (A) (A) (A) (A) (A) (A) (A) (A) (A)
                 (A) (A) (A) (A) (A) (A) (A) (A) (A) (A) (A) (A)
                 (A) (A) (A) (A) (A) (A) (A) (A) (A) (A) (A) (A)
                 (A) (A) (A) (A) (A) (A) (A) (A) (A) (A) (A) (A)
                 (A) (A) (A) (A) (A) (A) (A) (A) (A) (A) (A) (A)
                 (A) (A) (A) (A) (A) (A) (A) (A) (A) (A) (A) (A)
                 (A) (A) (A) (A) (A) (A) (A) (A) (A) (A) (A) (A)
                 (A) (A) (A) (A) (A) (A) (A) (A) (A) (A) (A) (A)
                 (A) (A) (A) (A) (A) (A) (A) (A) (A) (A) (A) (A)
                 (A) (A) (A) (A) (A) (A) (A) (A) (A) (A) (A) (A)
                 (A) (A) (A) (A) (A) (A) (A) (A) (A) (A) (A) (A)
                 (A) (A) (A) (A) (A) (A) (A) (A) (A) (A) (A) (A)
                 (A) (A) (A) (A) (A) (A) (A) (A) (A) (A) (A) (A)
                 (A) (A) (A) (A) (A) (A) (A) (A) (A) (A) (A) (A)
                 (A) (A) (A) (A) (A) (A) (A) (A) (A) (A) (A) (A)
                 (A) (A) (A) (A) (A) (A) (A) (A) (A) (A) (A) (A)
                 (A) (A) (A) (A) (A) (A) (A) (A) (A) (A) (A) (A)
                 (A) (A) (A) (A) (A) (A) (A) (A) (A) (A) (A) (A)
                 (A) (A) (A) (A) (A) (A) (A) (A) (A) (A) (A) (A)
                 (A) (A) (A) (A) (A) (A) (A) (A) (A) (A) (A) (A)
                 (A) (A) (A) (A) (A) (A) (A) (A) (A) (A) (A) (A)
                 (A)
 The electronic state of the initial guess is 1-A.
 Requested convergence on RMS density matrix=1.00D-04 within 128 cycles.
 Requested convergence on MAX density matrix=1.00D-02.
 Requested convergence on             energy=1.00D-02.
 No special actions if energy rises.
 EnCoef did     3 forward-backward iterations
 EnCoef did   100 forward-backward iterations
 EnCoef did   100 forward-backward iterations
 EnCoef did   100 forward-backward iterations
 EnCoef did     1 forward-backward iterations
 EnCoef did     4 forward-backward iterations
 EnCoef did     6 forward-backward iterations
 EnCoef did     2 forward-backward iterations
 EnCoef did     2 forward-backward iterations
 EnCoef did    10 forward-backward iterations
 EnCoef did     7 forward-backward iterations
 EnCoef did     3 forward-backward iterations
 EnCoef did     1 forward-backward iterations
 SCF Done:  E(RB+HF-LYP) =  -1877.98564473     A.U. after   19 cycles
             Convg  =    0.4941D-04             -V/T =  2.4965
             S**2   =   0.0000

 **********************************************************************

            Population analysis using the SCF density.

 **********************************************************************

 Orbital symmetries:
       Occupied  (A) (A) (A) (A) (A) (A) (A) (A) (A) (A) (A) (A)
                 (A) (A) (A) (A) (A) (A) (A) (A) (A) (A) (A) (A)
                 (A) (A) (A) (A) (A) (A) (A) (A) (A) (A) (A) (A)
                 (A) (A) (A) (A) (A) (A) (A) (A) (A) (A) (A) (A)
                 (A) (A) (A) (A) (A) (A) (A) (A) (A) (A) (A) (A)
                 (A) (A) (A) (A) (A) (A) (A) (A) (A) (A) (A) (A)
                 (A) (A) (A) (A) (A) (A) (A) (A) (A) (A) (A) (A)
                 (A) (A) (A) (A) (A) (A) (A) (A) (A) (A) (A) (A)
                 (A) (A) (A) (A) (A) (A) (A) (A) (A) (A) (A) (A)
                 (A) (A) (A) (A) (A) (A) (A) (A) (A) (A) (A) (A)
                 (A) (A) (A) (A) (A) (A) (A) (A) (A) (A) (A) (A)
                 (A) (A) (A) (A) (A) (A) (A) (A) (A) (A) (A) (A)
                 (A) (A) (A) (A) (A) (A) (A) (A) (A) (A) (A) (A)
                 (A) (A) (A) (A) (A) (A) (A) (A) (A) (A) (A) (A)
                 (A) (A) (A) (A) (A) (A) (A) (A) (A) (A) (A) (A)
                 (A) (A) (A) (A) (A) (A) (A) (A) (A) (A) (A) (A)
                 (A) (A) (A) (A) (A) (A) (A) (A) (A) (A) (A)
       Virtual   (A) (A) (A) (A) (A) (A) (A) (A) (A) (A) (A) (A)
                 (A) (A) (A) (A) (A) (A) (A) (A) (A) (A) (A) (A)
                 (A) (A) (A) (A) (A) (A) (A) (A) (A) (A) (A) (A)
                 (A) (A) (A) (A) (A) (A) (A) (A) (A) (A) (A) (A)
                 (A) (A) (A) (A) (A) (A) (A) (A) (A) (A) (A) (A)
                 (A) (A) (A) (A) (A) (A) (A) (A) (A) (A) (A) (A)
                 (A) (A) (A) (A) (A) (A) (A) (A) (A) (A) (A) (A)
                 (A) (A) (A) (A) (A) (A) (A) (A) (A) (A) (A) (A)
                 (A) (A) (A) (A) (A) (A) (A) (A) (A) (A) (A) (A)
                 (A) (A) (A) (A) (A) (A) (A) (A) (A) (A) (A) (A)
                 (A) (A) (A) (A) (A) (A) (A) (A) (A) (A) (A) (A)
                 (A) (A) (A) (A) (A) (A) (A) (A) (A) (A) (A) (A)
                 (A) (A) (A) (A) (A) (A) (A) (A) (A) (A) (A) (A)
                 (A) (A) (A) (A) (A) (A) (A) (A) (A) (A) (A) (A)
                 (A) (A) (A) (A) (A) (A) (A) (A) (A) (A) (A) (A)
                 (A) (A) (A) (A) (A) (A) (A) (A) (A) (A) (A) (A)
                 (A) (A) (A) (A) (A) (A) (A) (A) (A) (A) (A) (A)
                 (A) (A) (A) (A) (A) (A) (A) (A) (A) (A) (A) (A)
                 (A) (A) (A) (A) (A) (A) (A) (A) (A) (A) (A) (A)
                 (A) (A) (A) (A) (A) (A) (A) (A) (A) (A) (A) (A)
                 (A) (A) (A) (A) (A) (A) (A) (A) (A) (A) (A) (A)
                 (A) (A) (A) (A) (A) (A) (A) (A) (A) (A) (A) (A)
                 (A) (A) (A) (A) (A) (A) (A) (A) (A) (A) (A) (A)
                 (A) (A) (A) (A) (A) (A) (A) (A) (A) (A) (A) (A)
                 (A) (A) (A) (A) (A) (A) (A) (A) (A) (A) (A) (A)
                 (A) (A) (A) (A) (A) (A) (A) (A) (A) (A) (A) (A)
                 (A) (A) (A) (A) (A) (A) (A) (A) (A) (A) (A) (A)
                 (A) (A) (A) (A) (A) (A) (A) (A) (A) (A) (A) (A)
                 (A) (A) (A) (A) (A) (A) (A) (A) (A) (A) (A) (A)
                 (A) (A) (A) (A) (A) (A) (A) (A) (A) (A) (A) (A)
                 (A) (A) (A) (A) (A) (A) (A) (A) (A) (A) (A) (A)
                 (A) (A) (A) (A) (A) (A) (A) (A) (A) (A) (A) (A)
                 (A) (A) (A) (A) (A) (A) (A) (A) (A) (A) (A) (A)
                 (A) (A) (A) (A) (A) (A) (A) (A) (A) (A) (A) (A)
                 (A) (A) (A) (A) (A) (A) (A) (A) (A) (A) (A) (A)
                 (A) (A) (A) (A) (A) (A) (A) (A) (A) (A) (A) (A)
                 (A)
 The electronic state is 1-A.
 Alpha  occ. eigenvalues --  -19.25700 -19.21739 -19.20460 -19.15372 -19.12526
 Alpha  occ. eigenvalues --  -10.37126 -10.22568 -10.21819 -10.21062 -10.20893
 Alpha  occ. eigenvalues --  -10.20533 -10.19880 -10.19551 -10.19446 -10.19132
 Alpha  occ. eigenvalues --  -10.18568  -2.49378  -2.48228  -2.47025  -2.46744
 Alpha  occ. eigenvalues --   -2.46421  -2.46257  -2.45986  -2.45957  -2.45839
 Alpha  occ. eigenvalues --   -2.45749  -2.44864  -2.44608  -2.44478  -2.43678
 Alpha  occ. eigenvalues --   -2.41871  -1.62413  -1.60830  -1.60604  -1.60323
 Alpha  occ. eigenvalues --   -1.59797  -1.59696  -1.59556  -1.59358  -1.59305
 Alpha  occ. eigenvalues --   -1.59257  -1.58920  -1.58781  -1.58720  -1.58624
 Alpha  occ. eigenvalues --   -1.58490  -1.58456  -1.58377  -1.58154  -1.58134
 Alpha  occ. eigenvalues --   -1.58094  -1.58024  -1.57914  -1.57862  -1.57748
 Alpha  occ. eigenvalues --   -1.57640  -1.57609  -1.57600  -1.57429  -1.57361
 Alpha  occ. eigenvalues --   -1.57273  -1.57136  -1.56891  -1.56687  -1.56674
 Alpha  occ. eigenvalues --   -1.56577  -1.56454  -1.56432  -1.56351  -1.56238
 Alpha  occ. eigenvalues --   -1.55922  -1.55880  -1.55137  -1.54707  -1.54001
 Alpha  occ. eigenvalues --   -1.53326  -1.13131  -1.11637  -1.10503  -1.08598
 Alpha  occ. eigenvalues --   -1.07284  -1.02321  -0.93829  -0.89250  -0.86079
 Alpha  occ. eigenvalues --   -0.85102  -0.83700  -0.83314  -0.80744  -0.79185
 Alpha  occ. eigenvalues --   -0.78927  -0.78321  -0.76789  -0.76506  -0.73196
 Alpha  occ. eigenvalues --   -0.71489  -0.67011  -0.66502  -0.65346  -0.64415
 Alpha  occ. eigenvalues --   -0.63452  -0.63326  -0.62499  -0.61779  -0.61357
 Alpha  occ. eigenvalues --   -0.60511  -0.60265  -0.60102  -0.59878  -0.58682
 Alpha  occ. eigenvalues --   -0.55982  -0.54982  -0.53345  -0.49464  -0.47339
 Alpha  occ. eigenvalues --   -0.46853  -0.46080  -0.45658  -0.45044  -0.44034
 Alpha  occ. eigenvalues --   -0.43619  -0.42944  -0.42713  -0.42320  -0.42285
 Alpha  occ. eigenvalues --   -0.42058  -0.41831  -0.41729  -0.40949  -0.40496
 Alpha  occ. eigenvalues --   -0.40473  -0.40286  -0.40030  -0.39734  -0.39533
 Alpha  occ. eigenvalues --   -0.39437  -0.38650  -0.38580  -0.38463  -0.38259
 Alpha  occ. eigenvalues --   -0.38157  -0.37893  -0.37686  -0.37507  -0.37061
 Alpha  occ. eigenvalues --   -0.37022  -0.36744  -0.36431  -0.36213  -0.36158
 Alpha  occ. eigenvalues --   -0.35996  -0.35813  -0.35408  -0.35365  -0.35258
 Alpha  occ. eigenvalues --   -0.35137  -0.34960  -0.34734  -0.34624  -0.34472
 Alpha  occ. eigenvalues --   -0.34440  -0.34120  -0.33988  -0.33889  -0.33801
 Alpha  occ. eigenvalues --   -0.33657  -0.33482  -0.33293  -0.33118  -0.32887
 Alpha  occ. eigenvalues --   -0.32699  -0.32640  -0.32580  -0.32313  -0.32191
 Alpha  occ. eigenvalues --   -0.32113  -0.32096  -0.31810  -0.31479  -0.31388
 Alpha  occ. eigenvalues --   -0.31231  -0.31138  -0.30856  -0.30767  -0.30476
 Alpha  occ. eigenvalues --   -0.30275  -0.29932  -0.29774  -0.28966  -0.28889
 Alpha  occ. eigenvalues --   -0.28691  -0.28598  -0.28411  -0.27999  -0.27623
 Alpha  occ. eigenvalues --   -0.27215  -0.27101  -0.26882  -0.26647  -0.26372
 Alpha  occ. eigenvalues --   -0.25619  -0.24482  -0.23650
 Alpha virt. eigenvalues --   -0.19656  -0.17550  -0.16951  -0.16846  -0.16267
 Alpha virt. eigenvalues --   -0.16115  -0.15943  -0.15839  -0.15640  -0.15547
 Alpha virt. eigenvalues --   -0.15305  -0.15019  -0.14672  -0.14549  -0.14242
 Alpha virt. eigenvalues --   -0.14157  -0.14054  -0.13942  -0.13396  -0.13246
 Alpha virt. eigenvalues --   -0.13072  -0.12849  -0.12466  -0.12196  -0.12146
 Alpha virt. eigenvalues --   -0.12014  -0.11953  -0.11875  -0.11577  -0.11382
 Alpha virt. eigenvalues --   -0.11228  -0.11153  -0.10890  -0.10535  -0.10510
 Alpha virt. eigenvalues --   -0.10372  -0.10092  -0.09929  -0.09747  -0.09492
 Alpha virt. eigenvalues --   -0.09368  -0.09003  -0.08951  -0.08617  -0.08492
 Alpha virt. eigenvalues --   -0.08260  -0.07963  -0.07787  -0.07614  -0.07164
 Alpha virt. eigenvalues --   -0.06725  -0.06454  -0.06194  -0.06050  -0.05620
 Alpha virt. eigenvalues --   -0.05419  -0.05077  -0.04786  -0.04695  -0.04569
 Alpha virt. eigenvalues --   -0.03598  -0.03420  -0.03270  -0.03213  -0.02702
 Alpha virt. eigenvalues --   -0.02533  -0.02240  -0.02035  -0.01784  -0.01658
 Alpha virt. eigenvalues --   -0.01453  -0.01407  -0.01210  -0.00858  -0.00774
 Alpha virt. eigenvalues --   -0.00416  -0.00388  -0.00120   0.00036   0.00359
 Alpha virt. eigenvalues --    0.00494   0.00732   0.00743   0.01061   0.01355
 Alpha virt. eigenvalues --    0.01572   0.01614   0.01895   0.02020   0.02171
 Alpha virt. eigenvalues --    0.02274   0.02439   0.02581   0.02735   0.02969
 Alpha virt. eigenvalues --    0.03019   0.03218   0.03297   0.03581   0.03664
 Alpha virt. eigenvalues --    0.03817   0.03936   0.03996   0.04217   0.04495
 Alpha virt. eigenvalues --    0.04618   0.04872   0.04934   0.05128   0.05169
 Alpha virt. eigenvalues --    0.05293   0.05450   0.05553   0.05680   0.05921
 Alpha virt. eigenvalues --    0.06064   0.06224   0.06548   0.06783   0.06898
 Alpha virt. eigenvalues --    0.07066   0.07137   0.07330   0.07410   0.07578
 Alpha virt. eigenvalues --    0.07864   0.08182   0.08626   0.08730   0.08878
 Alpha virt. eigenvalues --    0.09028   0.09430   0.09795   0.09981   0.10383
 Alpha virt. eigenvalues --    0.10607   0.10851   0.10919   0.11423   0.11751
 Alpha virt. eigenvalues --    0.11980   0.12297   0.12518   0.12620   0.12850
 Alpha virt. eigenvalues --    0.13100   0.13146   0.13324   0.13497   0.13753
 Alpha virt. eigenvalues --    0.14125   0.14408   0.14664   0.14682   0.15043
 Alpha virt. eigenvalues --    0.15399   0.15462   0.15627   0.15971   0.16309
 Alpha virt. eigenvalues --    0.16541   0.16764   0.16867   0.17088   0.17303
 Alpha virt. eigenvalues --    0.17652   0.17910   0.18032   0.18232   0.18708
 Alpha virt. eigenvalues --    0.18792   0.18932   0.19023   0.19397   0.19910
 Alpha virt. eigenvalues --    0.20138   0.20508   0.20978   0.21141   0.21645
 Alpha virt. eigenvalues --    0.21790   0.22039   0.22249   0.22602   0.23379
 Alpha virt. eigenvalues --    0.23575   0.23799   0.24198   0.24322   0.24446
 Alpha virt. eigenvalues --    0.24963   0.25398   0.25736   0.26216   0.26468
 Alpha virt. eigenvalues --    0.26843   0.27009   0.27179   0.28166   0.28301
 Alpha virt. eigenvalues --    0.28640   0.29211   0.29414   0.29644   0.30187
 Alpha virt. eigenvalues --    0.30399   0.30625   0.31013   0.31099   0.31525
 Alpha virt. eigenvalues --    0.31596   0.31745   0.32293   0.32918   0.33310
 Alpha virt. eigenvalues --    0.33634   0.34120   0.34421   0.34508   0.35028
 Alpha virt. eigenvalues --    0.35244   0.35413   0.35992   0.36402   0.36560
 Alpha virt. eigenvalues --    0.36952   0.37222   0.37482   0.37785   0.37992
 Alpha virt. eigenvalues --    0.38324   0.38515   0.38764   0.38898   0.39039
 Alpha virt. eigenvalues --    0.39214   0.39339   0.39525   0.40265   0.40468
 Alpha virt. eigenvalues --    0.40624   0.40745   0.41184   0.41213   0.41681
 Alpha virt. eigenvalues --    0.42041   0.42441   0.42653   0.42944   0.42972
 Alpha virt. eigenvalues --    0.43700   0.44112   0.44385   0.44775   0.45087
 Alpha virt. eigenvalues --    0.45303   0.45543   0.46001   0.46628   0.46778
 Alpha virt. eigenvalues --    0.47076   0.47477   0.47793   0.48145   0.48510
 Alpha virt. eigenvalues --    0.48757   0.49068   0.50055   0.50134   0.50529
 Alpha virt. eigenvalues --    0.50662   0.50984   0.51272   0.51709   0.52136
 Alpha virt. eigenvalues --    0.53035   0.53766   0.54174   0.54207   0.54850
 Alpha virt. eigenvalues --    0.55468   0.56117   0.56401   0.57123   0.57975
 Alpha virt. eigenvalues --    0.58360   0.58461   0.59185   0.59794   0.60444
 Alpha virt. eigenvalues --    0.61093   0.61509   0.62129   0.62383   0.63393
 Alpha virt. eigenvalues --    0.63688   0.64022   0.64737   0.64905   0.65806
 Alpha virt. eigenvalues --    0.66316   0.66946   0.67431   0.68114   0.68532
 Alpha virt. eigenvalues --    0.68980   0.70587   0.70777   0.71024   0.71821
 Alpha virt. eigenvalues --    0.72048   0.72563   0.73137   0.74238   0.74753
 Alpha virt. eigenvalues --    0.75143   0.76013   0.76302   0.76765   0.77747
 Alpha virt. eigenvalues --    0.78060   0.78104   0.78509   0.79834   0.80339
 Alpha virt. eigenvalues --    0.80753   0.80945   0.81146   0.81599   0.82252
 Alpha virt. eigenvalues --    0.82796   0.83322   0.84019   0.84335   0.84863
 Alpha virt. eigenvalues --    0.85044   0.85701   0.86032   0.86398   0.86968
 Alpha virt. eigenvalues --    0.87206   0.87787   0.88105   0.88699   0.89137
 Alpha virt. eigenvalues --    0.89636   0.89978   0.90532   0.91192   0.91381
 Alpha virt. eigenvalues --    0.92086   0.94329   0.95038   0.95305   0.95824
 Alpha virt. eigenvalues --    0.96674   0.98042   0.98832   0.99417   1.00101
 Alpha virt. eigenvalues --    1.01329   1.03621   1.05145   1.06107   1.07302
 Alpha virt. eigenvalues --    1.07898   1.09393   1.10111   1.11363   1.12464
 Alpha virt. eigenvalues --    1.13093   1.13820   1.14593   1.15929   1.16817
 Alpha virt. eigenvalues --    1.17333   1.18596   1.19107   1.20330   1.20669
 Alpha virt. eigenvalues --    1.20882   1.21444   1.21834   1.23743   1.23826
 Alpha virt. eigenvalues --    1.25783   1.27362   1.27588   1.28309   1.28978
 Alpha virt. eigenvalues --    1.29611   1.30426   1.31148   1.32432   1.33471
 Alpha virt. eigenvalues --    1.34729   1.36942   1.38043   1.41514   1.42088
 Alpha virt. eigenvalues --    1.65235   1.68001   1.71946   1.76647   1.84311
 Alpha virt. eigenvalues --    5.71004   8.39238   8.84050   9.33041   9.89728
 Alpha virt. eigenvalues --    9.93802  10.08994  10.33954  10.62055  10.91471
 Alpha virt. eigenvalues --   10.99512  11.64305  12.58014  12.72680  12.90680
 Alpha virt. eigenvalues --   13.26940  13.52214  14.13654  14.80378  14.94207
 Alpha virt. eigenvalues --   16.30017  17.42137  17.91560  20.41785  23.00486
 Alpha virt. eigenvalues --   28.15170  30.33004  40.04639
          Condensed to atoms (all electrons):
 Mulliken atomic charges:
              1
     1  C   -0.787770
     2  C   -0.690475
     3  C   -1.241053
     4  C   -1.053146
     5  C   -1.193300
     6  C   -0.685743
     7  C   -1.232611
     8  Ti   1.227215
     9  Ti   0.868991
    10  Ti   0.950794
    11  Ti   0.903164
    12  Ti   1.063615
    13  H   -0.151001
    14  Ti   0.459499
    15  H   -0.071398
    16  H   -0.043228
    17  Ti   0.599420
    18  H   -0.115853
    19  Ti   0.580190
    20  H   -0.025269
    21  H   -0.036012
    22  Ti   0.637443
    23  H   -0.011946
    24  C   -1.017694
    25  H    0.245994
    26  H    0.323670
    27  C   -1.238341
    28  H    0.334300
    29  C   -1.132010
    30  H    0.315554
    31  Ti   0.749166
    32  H   -0.110761
    33  Ti   0.537303
    34  H   -0.108059
    35  Ti   0.785400
    36  H   -0.108985
    37  Ti   0.420548
    38  H   -0.085606
    39  Ti   0.705193
    40  H   -0.078978
    41  Ti   0.956972
    42  H   -0.158821
    43  Cl  -0.202840
    44  Cl  -0.216946
    45  Cl  -0.233384
    46  Cl  -0.150043
    47  Cl  -0.147797
    48  Cl  -0.160399
    49  Cl  -0.137264
    50  Cl  -0.175159
    51  Cl  -0.111937
    52  Cl  -0.231197
    53  H   -0.107700
    54  C   -0.662124
    55  H    0.478062
    56  Cl  -0.102177
    57  Cl   0.177398
    58  Cl   0.129313
    59  O   -0.691562
    60  H    0.384212
    61  H    0.322382
    62  O   -0.612466
    63  H    0.349158
    64  H    0.348122
    65  O   -0.643384
    66  H    0.387968
    67  H    0.421933
    68  O   -0.652808
    69  H    0.410143
    70  H    0.407461
    71  O   -0.701049
    72  H    0.427661
    73  H    0.410050
 Sum of Mulliken charges=   0.00000
 Atomic charges with hydrogens summed into heavy atoms:
              1
     1  C   -0.787770
     2  C   -0.690475
     3  C   -1.241053
     4  C   -1.053146
     5  C   -1.193300
     6  C   -0.685743
     7  C   -1.232611
     8  Ti   1.227215
     9  Ti   0.868991
    10  Ti   0.950794
    11  Ti   0.903164
    12  Ti   0.912614
    13  H    0.000000
    14  Ti   0.237173
    15  H    0.000000
    16  H    0.000000
    17  Ti   0.483567
    18  H    0.000000
    19  Ti   0.518909
    20  H    0.000000
    21  H    0.000000
    22  Ti   0.625497
    23  H    0.000000
    24  C   -0.448030
    25  H    0.000000
    26  H    0.000000
    27  C   -0.904041
    28  H    0.000000
    29  C   -0.816455
    30  H    0.000000
    31  Ti   0.638405
    32  H    0.000000
    33  Ti   0.429243
    34  H    0.000000
    35  Ti   0.676415
    36  H    0.000000
    37  Ti   0.334943
    38  H    0.000000
    39  Ti   0.626216
    40  H    0.000000
    41  Ti   0.798151
    42  H    0.000000
    43  Cl  -0.202840
    44  Cl  -0.216946
    45  Cl  -0.233384
    46  Cl  -0.150043
    47  Cl  -0.147797
    48  Cl  -0.160399
    49  Cl  -0.137264
    50  Cl  -0.175159
    51  Cl  -0.111937
    52  Cl  -0.231197
    53  H    0.000000
    54  C   -0.184062
    55  H    0.000000
    56  Cl  -0.102177
    57  Cl   0.177398
    58  Cl   0.129313
    59  O    0.015032
    60  H    0.000000
    61  H    0.000000
    62  O    0.084814
    63  H    0.000000
    64  H    0.000000
    65  O    0.166517
    66  H    0.000000
    67  H    0.000000
    68  O    0.164795
    69  H    0.000000
    70  H    0.000000
    71  O    0.136661
    72  H    0.000000
    73  H    0.000000
 Sum of Mulliken charges=   0.00000
 Electronic spatial extent (au):  <R**2>= 37013.6004
 Charge=     0.0000 electrons
 Dipole moment (field-independent basis, Debye):
    X=    13.1092    Y=     9.7713    Z=     0.6517  Tot=    16.3632
 Quadrupole moment (field-independent basis, Debye-Ang):
   XX=  -585.8792   YY=  -574.4209   ZZ=  -520.6986
   XY=    64.9837   XZ=    87.0226   YZ=    -1.6052
 Traceless Quadrupole moment (field-independent basis, Debye-Ang):
   XX=   -25.5463   YY=   -14.0880   ZZ=    39.6343
   XY=    64.9837   XZ=    87.0226   YZ=    -1.6052
 Octapole moment (field-independent basis, Debye-Ang**2):
  XXX=   981.9018  YYY=   159.7875  ZZZ=   143.2145  XYY=   108.5385
  XXY=   576.1818  XXZ=   -15.9329  XZZ=   102.6940  YZZ=  -153.5706
  YYZ=    78.0669  XYZ=  -117.7614
 Hexadecapole moment (field-independent basis, Debye-Ang**3):
 XXXX=-58696.8246 YYYY=-19326.7820 ZZZZ=-10748.9148 XXXY=  3267.5562
 XXXZ=  1540.9415 YYYX=   518.6749 YYYZ=   122.8241 ZZZX=  1064.2826
 ZZZY=  -660.7212 XXYY=-12205.5306 XXZZ=-11167.4732 YYZZ= -4918.3737
 XXYZ=   -38.6890 YYXZ=   464.9094 ZZXY=   -19.3698
 N-N= 8.034563167429D+03 E-N=-2.017673005032D+04  KE= 1.254932670503D+03
 1|1|UNPC-UNK|SP|RB3LYP|LANL2DZ|C11H29Cl13O5Ti15|PCUSER|11-Apr-2022|0||
 # B3LYP/LANL2DZ GEOM=CONNECTIVITY||Title Card Required||0,1|C,0,-2.422
 36298,2.30273703,0.66458271|C,0,0.19674815,1.52968575,1.18893618|C,0,3
 .00274891,0.76154821,0.87319789|C,0,5.81006623,0.07461374,1.2269681|C,
 0,-3.12445093,-0.53427732,-0.0574785|C,0,-0.38455367,-1.34597617,0.437
 74133|C,0,2.19770834,-1.68504711,1.41440786|Ti,0,3.9379525,-0.62340189
 ,2.21317707|Ti,0,1.23511409,-0.21593781,0.42329857|Ti,0,-1.31937043,0.
 60953721,-0.0544888|Ti,0,-4.22704183,1.35969791,-0.25936883|Ti,0,4.696
 38372,1.12590786,-0.1297363|H,0,4.85024353,0.93588629,-1.73687274|Ti,0
 ,6.96311233,1.78066611,1.35823989|H,0,7.38386367,1.11509715,2.77320164
 |H,0,7.18235405,1.53586319,-0.23016046|Ti,0,-4.79136968,-1.32786705,0.
 76412419|H,0,-5.52413747,-2.20189284,-0.37522878|Ti,0,-7.59908379,0.00
 533165,0.63208815|H,0,-7.56776928,-0.19844154,2.24283428|H,0,-7.008056
 1,-0.74699217,-0.68601335|Ti,0,5.99895305,-1.516545,0.02447618|H,0,7.2
 8520002,-1.85967311,0.94736761|C,0,-4.94110525,3.12071246,0.46092615|H
 ,0,-5.84444457,3.49863932,0.02442152|H,0,-5.10206417,3.07784833,1.5180
 2184|C,0,-5.61634042,0.36512768,0.97994268|H,0,-5.50746582,0.84166107,
 1.94591372|C,0,4.89043413,-2.44676251,1.39803801|H,0,5.58328447,-3.038
 77461,1.95794158|Ti,0,-2.15703601,-1.80458724,1.08206761|H,0,-2.371312
 45,-1.58829348,2.66472426|Ti,0,-3.28695654,4.13023242,-0.02033877|H,0,
 -2.60844534,5.10327848,1.08154707|Ti,0,-0.61915397,3.28166824,0.433749
 51|H,0,0.2673384,3.11187101,-0.91206021|Ti,0,2.01173407,2.48358931,0.9
 8918494|H,0,2.47142659,3.52938719,2.14831148|Ti,0,0.40289251,-2.302050
 25,2.13333861|H,0,-0.30846193,-3.6072114,1.47890884|Ti,0,3.23290015,-3
 .43781234,0.96432487|H,0,2.93275975,-4.44861332,2.17988409|Cl,0,7.2426
 7601,-2.10487074,-1.84681319|Cl,0,-8.89515594,-1.89715396,0.89521586|C
 l,0,-2.21649018,3.84168915,-2.05519001|Cl,0,0.25921851,4.45659114,2.22
 332256|Cl,0,2.07842014,3.64554521,-0.99578255|Cl,0,5.19516871,3.330587
 51,0.3044818|Cl,0,-4.67185519,-2.62298417,2.67061847|Cl,0,-2.63549146,
 -4.01560101,0.56454152|Cl,0,-0.79945897,-0.92483462,3.54057962|Cl,0,3.
 0287519,-4.7083494,-0.95963207|H,0,8.50958477,2.2209625,1.34787352|C,0
 ,-1.19888716,-1.21099851,-3.45184606|H,0,-0.57258261,-1.94707921,-3.86
 400648|Cl,0,0.29793835,-0.99082309,-2.59679439|Cl,0,-2.4971948,-1.2955
 3301,-2.22533871|Cl,0,-0.90851833,0.43153958,-3.83144284|O,0,1.8968703
 9,0.5153113,-4.59234693|H,0,2.45459499,0.70765768,-3.8509994|H,0,0.980
 36796,0.48806504,-4.34382573|O,0,2.99887478,-1.04983078,-3.02003253|H,
 0,3.29206601,-0.63598204,-2.1963874|H,0,2.11339924,-1.12720679,-2.8979
 9502|O,0,-4.30877151,0.9536907,-2.78965509|H,0,-3.67004403,0.23116745,
 -2.59831107|H,0,-3.80187973,1.80941835,-2.77363755|O,0,-2.78564724,-1.
 49399061,-4.83991515|H,0,-3.50898429,-1.96928475,-4.45824892|H,0,-3.07
 641262,-0.62092436,-5.14398529|O,0,0.39035985,-2.76377312,-4.54012484|
 H,0,1.08416563,-2.1895664,-4.87162273|H,0,-0.02200906,-3.22872767,-5.2
 604959||Version=x86-Win32-G03RevB.05|State=1-A|HF=-1877.9856447|RMSD=4
 .941e-005|Dipole=-5.1555275,3.8471565,-0.2546883|PG=C01 [X(C11H29Cl13O
 5Ti15)]||@


 THERE'S A SUCKER BORN EVERY MINUTE

              -- PHINEAS TAYLOR (P.T.) BARNUM
 Job cpu time:  0 days  3 hours 29 minutes 46.0 seconds.
 File lengths (MBytes):  RWF=    224 Int=      0 D2E=      0 Chk=     24 Scr=      1
 Normal termination of Gaussian 03 at Mon Apr 11 21:28:33 2022.
