# Supplementary material for: Two-Dimensional MXene as a Promising Adsorbent for Trihalomethanes Removal: A Density-Functional Theory Study
Source: Nanomaterials (Basel). 2024 Feb 29;14(5):454. doi: 10.3390/nano14050454 (PMC10934524; doi:10.3390/nano14050454)
Supplement: Supplementary file 1 [file nanomaterials-14-00454-s001.zip › MXene-Cl-2-CHClF2-CCenter-H2O-2.gjf]

%chk=E:\TO Work\MXene\New\MXene-New\MXene-Cl-2-CHClF2-CCenter-H2O-2.chk
# b3lyp/lanl2dz geom=connectivity

Title Card Required

0 1
 C                 -0.94111979    2.99831356    1.37557526
 C                  1.01633486    0.90859195    1.31776687
 C                  3.06283629   -1.19606848    0.76808985
 C                  5.06179975   -3.24261316    1.15460984
 C                 -2.90629133    1.20563813    0.02612562
 C                 -0.78102122   -0.76147257    0.07864323
 C                  1.09131100   -2.81471209    0.51130884
 Ti                 2.89825606   -3.14412837    1.60787288
 Ti                 1.25992505   -0.85002361   -0.09959328
 Ti                -0.73763701    1.30379782    0.13988857
 Ti                -2.95878224    3.35494285    0.41769399
 Ti                 4.76492593   -1.66136115   -0.11838239
 H                  4.64876205   -2.06895689   -1.68291632
 Ti                 6.70542367   -2.17117960    1.77077202
 H                  6.90514539   -3.45515602    2.72031564
 H                  6.79230086   -1.89137867    0.18531216
 Ti                -4.84425819    1.14094873    0.75483998
 H                 -5.83450033    1.00400827   -0.52241417
 Ti                -6.56654139    3.89485673    1.13442622
 H                 -6.82137395    3.29714268    2.60829378
 H                 -6.42560254    3.26916198   -0.34422156
 Ti                 4.79137892   -4.43948757   -0.41070852
 H                  5.93316092   -5.58531366   -0.58339014
 C                 -2.77283881    4.93420636    1.65415060
 H                 -3.35800678    5.80208780    1.42200319
 H                 -2.99675749    4.66812886    2.66343976
 C                 -4.76126425    2.92460138    1.44030211
 H                 -4.52629366    3.00388756    2.48145966
 C                  3.04959543   -5.13458443    0.41019434
 H                  3.19388682   -5.59822556    1.36333135
 Ti                -2.68123454   -0.66602483    0.68961727
 H                 -2.85559655   -0.84219956    2.29252226
 Ti                -0.81733824    5.12054730    1.31002115
 H                  0.17939548    5.28410718    2.57169707
 Ti                 1.12619120    3.00084206    1.17607374
 H                  1.84710527    2.77623131   -0.26035282
 Ti                 3.06300005    0.75525877    1.32351780
 H                  3.87140930    1.10483930    2.68419392
 Ti                -0.81796989   -2.51000207    1.27358542
 H                 -2.10627825   -2.96922785    0.39928126
 Ti                 1.14922113   -4.66729025   -0.20864301
 H                  0.16895614   -5.62079681    0.66073394
 Cl                 4.58395074   -3.43099811   -2.47964160
 Cl                -8.73771577    3.12338341    1.00805826
 Cl                 0.07885564    4.95607609   -0.81857352
 Cl                 2.41492023    3.17015034    3.08253791
 Cl                 3.90949843    2.12880830   -0.33374521
 Cl                 6.35392025    0.00540983    0.14883498
 Cl                -5.49905256   -0.46137174    2.29157016
 Cl                -4.13157808   -2.15032096   -0.31912703
 Cl                -1.16239169   -1.14455231    3.10204025
 Cl                 0.60539150   -4.92347076   -2.43458627
 H                  8.29582042   -2.32945195    1.56067965
 C                 -1.34881578    0.59200139   -3.55719507
 H                 -1.00003629   -0.11407346   -4.27278301
 O                  1.53873381    0.58905853   -3.92496459
 H                  2.26251072    1.20107023   -3.84785786
 H                  0.70821425    1.02315663   -3.72572680
 O                  2.12657602   -1.57322697   -3.33701359
 H                  2.78111285   -1.38551575   -2.65465716
 H                  1.29827673   -1.16519187   -3.08437506
 O                 -2.71038163    3.04006219   -2.45103539
 H                 -2.57130284    2.08220036   -2.55727527
 H                 -1.90002768    3.46588393   -2.15978851
 O                 -2.62770708    1.64962298   -4.93278923
 H                 -3.46727418    1.19611933   -5.01948082
 H                 -2.78593714    2.54214932   -4.59425935
 O                 -0.45972572   -1.12925781   -5.13697815
 H                  0.10278216   -0.71978472   -5.79452312
 H                 -1.17257794   -1.60005066   -5.56640047
 Cl                -0.36212470   -0.38729772   -2.47176164
 F                 -0.45191458    1.59018796   -3.46168720
 F                 -2.37967549    0.76192261   -2.70373541

 1 10 1.0 11 1.0 35 1.0 33 1.0
 2 9 1.0 10 1.0 37 1.0 35 1.0
 3 8 1.0 9 1.0 12 1.0 37 1.0
 4 8 1.0 12 1.0 14 1.0 22 1.0
 5 10 1.0 11 1.0 17 1.0 31 1.0
 6 9 1.0 10 1.0 31 1.0 39 1.0 71 0.5
 7 8 1.0 9 1.0 39 1.0 41 1.0
 8 29 1.0
 9
 10
 11 24 1.0 27 1.0
 12 13 1.0 48 1.0
 13
 14 15 1.0 16 1.0 53 1.0
 15
 16
 17 18 1.0 27 1.0 49 1.0
 18
 19 20 1.0 21 1.0 27 1.0 44 1.0
 20
 21
 22 23 1.0 29 1.0 43 1.0
 23
 24 25 1.0 26 1.0 33 1.0
 25
 26
 27 28 1.0
 28
 29 30 1.0 41 1.0
 30
 31 32 1.0 50 1.0
 32
 33 34 1.0 45 1.0
 34
 35 36 1.0 46 1.0
 36
 37 38 1.0 47 1.0
 38
 39 40 1.0 51 1.0
 40
 41 42 1.0 52 1.0
 42
 43
 44
 45
 46
 47
 48
 49
 50
 51
 52
 53
 54 55 1.0 65 0.5 71 1.0 72 1.0 73 1.0
 55 68 0.5
 56 57 1.0 58 1.0
 57
 58 72 0.5
 59 60 1.0 61 1.0
 60
 61 71 0.5
 62 63 1.0 64 1.0
 63 73 0.5
 64
 65 66 1.0 67 1.0
 66
 67
 68 69 1.0 70 1.0
 69
 70
 71
 72
 73
