# Supplementary material for: Two-Dimensional MXene as a Promising Adsorbent for Trihalomethanes Removal: A Density-Functional Theory Study
Source: Nanomaterials (Basel). 2024 Feb 29;14(5):454. doi: 10.3390/nano14050454 (PMC10934524; doi:10.3390/nano14050454)
Supplement: Supplementary file 1 [file nanomaterials-14-00454-s001.zip › MXene-Cl-2-CHClF2-TiCenter-H2O-2.gjf]

%chk=E:\TO Work\MXene\New\MXene-New\MXene-Cl-2-CHClF2-TiCenter-H2O-2.chk
# b3lyp/lanl2dz geom=connectivity

Title Card Required

0 1
 C                 -1.20685622    3.06701015    1.01940957
 C                  0.73257710    1.05630428    1.19035566
 C                  2.76397993   -1.17481633    0.61116937
 C                  4.84549566   -3.20094523    0.74926366
 C                 -3.15053063    1.23425430   -0.36902191
 C                 -1.15436777   -0.90928998   -0.23285353
 C                  0.80831796   -2.75382558    0.49481668
 Ti                 2.72396118   -3.16147615    1.33994774
 Ti                 0.82824523   -0.77590232    0.11586197
 Ti                -0.99367335    1.29223490   -0.15805425
 Ti                -3.20610841    3.39064010    0.00566233
 Ti                 4.40435544   -1.58357624   -0.47491403
 H                  4.15450949   -1.97037709   -2.02779666
 Ti                 6.45724915   -2.09528613    1.38815908
 H                  6.67024422   -3.35407348    2.38334980
 H                  6.58078031   -1.78052550   -0.20204976
 Ti                -5.10354923    1.20214300    0.32169280
 H                 -6.08216689    1.08546591   -0.96119914
 Ti                -6.81996325    3.97728981    0.73522711
 H                 -7.07748461    3.39757435    2.22811611
 H                 -6.70670756    3.40606181   -0.77889367
 Ti                 4.54141477   -4.37556504   -0.81834151
 H                  5.66089672   -5.53307749   -1.00721068
 C                 -3.04530110    4.98158993    1.24779841
 H                 -3.64097915    5.84441899    1.01405203
 H                 -3.28035975    4.70719272    2.25338302
 C                 -5.00503686    2.99805850    1.01428546
 H                 -4.76346954    3.04898827    2.05592350
 C                  2.77438769   -5.05846952    0.00294775
 H                  2.93654494   -5.58871655    0.91244306
 Ti                -2.98572657   -0.59688361    0.36757970
 H                 -3.16488675   -0.66020131    1.96030820
 Ti                -1.09791133    5.19270770    0.92456200
 H                 -0.11120498    5.36556443    2.19431298
 Ti                 0.86683082    3.09510862    0.83328379
 H                  1.57530007    2.81479308   -0.60459979
 Ti                 2.80603206    0.80536746    1.10725778
 H                  3.71261430    1.21912768    2.37745043
 Ti                -1.10712939   -2.54869869    1.13007653
 H                 -2.31533127   -3.09428474    0.17825748
 Ti                 0.86254142   -4.51512950   -0.51026054
 H                 -0.11433366   -5.55199773    0.25084962
 Cl                 4.34898703   -3.31618086   -2.86423003
 Cl                -9.05239497    3.37348995    0.60784738
 Cl                -0.19082853    5.05542447   -1.19936878
 Cl                 2.16624153    3.32648786    2.71939395
 Cl                 3.56768963    2.06822555   -0.68430271
 Cl                 6.01767225    0.08233782   -0.46427181
 Cl                -5.77362745   -0.38902930    1.85303804
 Cl                -4.45181017   -2.07815986   -0.62941856
 Cl                -1.54015214   -1.08813287    2.84965242
 Cl                 0.28952620   -4.60535838   -2.75584594
 H                  8.06950533   -2.14144305    1.25860458
 C                 -1.07499686    0.60604809   -3.48129748
 H                 -0.81411498   -0.07952028   -4.16498547
 O                  1.79441957    0.57067537   -3.49463386
 H                  2.51885268    1.17098744   -3.40876339
 H                  0.94029727    1.01513715   -3.36551788
 O                  2.60424243   -1.65494930   -3.37734764
 H                  2.96515669   -1.57204171   -2.45056375
 H                  1.78545414   -1.29042217   -3.28104994
 O                 -2.44404386    2.89854210   -2.00608050
 H                 -2.25349084    1.97039506   -2.20270658
 H                 -1.62460678    3.33556127   -1.75767249
 O                 -2.48284974    1.62816360   -4.65710401
 H                 -3.31264972    1.15532326   -4.62121570
 H                 -2.58926297    2.50946480   -4.29892754
 O                 -0.27389818   -1.19522566   -4.82006550
 H                  0.34687869   -0.88187146   -5.46831756
 H                 -0.95567889   -1.70904195   -5.21609761
 Cl                 0.25741584   -0.28093142   -2.94556100
 F                 -0.23102145    1.62465946   -3.18846233
 F                 -2.01304894    0.68028709   -2.48359632

 1 10 1.0 11 1.0 35 1.0 33 1.0
 2 9 1.0 10 1.0 37 1.0 35 1.0
 3 8 1.0 9 1.0 12 1.0 37 1.0
 4 8 1.0 12 1.0 14 1.0 22 1.0
 5 10 1.0 11 1.0 17 1.0 31 1.0
 6 9 1.0 10 1.0 31 1.0 39 1.0
 7 8 1.0 9 1.0 39 1.0 41 1.0
 8 29 1.0
 9 71 0.5
 10
 11 24 1.0 27 1.0
 12 13 1.0 48 1.0
 13
 14 15 1.0 16 1.0 53 1.0
 15
 16
 17 18 1.0 27 1.0 49 1.0
 18
 19 20 1.0 21 1.0 27 1.0 44 1.0
 20
 21
 22 23 1.0 29 1.0 43 1.0
 23
 24 25 1.0 26 1.0 33 1.0
 25
 26
 27 28 1.0
 28
 29 30 1.0 41 1.0
 30
 31 32 1.0 50 1.0
 32
 33 34 1.0 45 1.0
 34
 35 36 1.0 46 1.0
 36
 37 38 1.0 47 1.0
 38
 39 40 1.0 51 1.0
 40
 41 42 1.0 52 1.0
 42
 43
 44
 45
 46
 47
 48
 49
 50
 51
 52
 53
 54 55 1.0 65 0.5 71 1.0 72 1.0 73 1.0
 55 68 0.5
 56 57 1.0 58 1.0
 57
 58 72 0.5
 59 60 1.0 61 1.0
 60
 61 71 0.5
 62 63 1.0 64 1.0
 63 73 0.5
 64
 65 66 1.0 67 1.0
 66
 67
 68 69 1.0 70 1.0
 69
 70
 71
 72
 73
