# Supplementary material for: Two-Dimensional MXene as a Promising Adsorbent for Trihalomethanes Removal: A Density-Functional Theory Study
Source: Nanomaterials (Basel). 2024 Feb 29;14(5):454. doi: 10.3390/nano14050454 (PMC10934524; doi:10.3390/nano14050454)
Supplement: Supplementary file 1 [file nanomaterials-14-00454-s001.zip › MXene-Cl-2-CHClF2-TiCenter-H2O-2.out]

 Entering Link 1 = C:\G03W\l1.exe PID=      7748.
  
 Copyright (c) 1988,1990,1992,1993,1995,1998,2003, Gaussian, Inc.
                  All Rights Reserved.
  
 This is the Gaussian(R) 03 program.  It is based on the
 the Gaussian(R) 98 system (copyright 1998, Gaussian, Inc.),
 the Gaussian(R) 94 system (copyright 1995, Gaussian, Inc.),
 the Gaussian 92(TM) system (copyright 1992, Gaussian, Inc.),
 the Gaussian 90(TM) system (copyright 1990, Gaussian, Inc.),
 the Gaussian 88(TM) system (copyright 1988, Gaussian, Inc.),
 the Gaussian 86(TM) system (copyright 1986, Carnegie Mellon
 University), and the Gaussian 82(TM) system (copyright 1983,
 Carnegie Mellon University). Gaussian is a federally registered
 trademark of Gaussian, Inc.
  
 This software contains proprietary and confidential information,
 including trade secrets, belonging to Gaussian, Inc.
  
 This software is provided under written license and may be
 used, copied, transmitted, or stored only in accord with that
 written license.
  
 The following legend is applicable only to US Government
 contracts under DFARS:
  
                    RESTRICTED RIGHTS LEGEND
  
 Use, duplication or disclosure by the US Government is subject
 to restrictions as set forth in subparagraph (c)(1)(ii) of the
 Rights in Technical Data and Computer Software clause at DFARS
 252.227-7013.
  
 Gaussian, Inc.
 Carnegie Office Park, Building 6, Pittsburgh, PA 15106 USA
  
 The following legend is applicable only to US Government
 contracts under FAR:
  
                    RESTRICTED RIGHTS LEGEND
  
 Use, reproduction and disclosure by the US Government is subject
 to restrictions as set forth in subparagraph (c) of the
 Commercial Computer Software - Restricted Rights clause at FAR
 52.227-19.
  
 Gaussian, Inc.
 Carnegie Office Park, Building 6, Pittsburgh, PA 15106 USA
  
  
 ---------------------------------------------------------------
 Warning -- This program may not be used in any manner that
 competes with the business of Gaussian, Inc. or will provide
 assistance to any competitor of Gaussian, Inc.  The licensee
 of this program is prohibited from giving any competitor of
 Gaussian, Inc. access to this program.  By using this program,
 the user acknowledges that Gaussian, Inc. is engaged in the
 business of creating and licensing software in the field of
 computational chemistry and represents and warrants to the
 licensee that it is not a competitor of Gaussian, Inc. and that
 it will not use this program in any manner prohibited above.
 ---------------------------------------------------------------
  

 Cite this work as:
 Gaussian 03, Revision B.05,
 M. J. Frisch, G. W. Trucks, H. B. Schlegel, G. E. Scuseria, 
 M. A. Robb, J. R. Cheeseman, J. A. Montgomery, Jr., T. Vreven, 
 K. N. Kudin, J. C. Burant, J. M. Millam, S. S. Iyengar, J. Tomasi, 
 V. Barone, B. Mennucci, M. Cossi, G. Scalmani, N. Rega, 
 G. A. Petersson, H. Nakatsuji, M. Hada, M. Ehara, K. Toyota, 
 R. Fukuda, J. Hasegawa, M. Ishida, T. Nakajima, Y. Honda, O. Kitao, 
 H. Nakai, M. Klene, X. Li, J. E. Knox, H. P. Hratchian, J. B. Cross, 
 C. Adamo, J. Jaramillo, R. Gomperts, R. E. Stratmann, O. Yazyev, 
 A. J. Austin, R. Cammi, C. Pomelli, J. W. Ochterski, P. Y. Ayala, 
 K. Morokuma, G. A. Voth, P. Salvador, J. J. Dannenberg, 
 V. G. Zakrzewski, S. Dapprich, A. D. Daniels, M. C. Strain, 
 O. Farkas, D. K. Malick, A. D. Rabuck, K. Raghavachari, 
 J. B. Foresman, J. V. Ortiz, Q. Cui, A. G. Baboul, S. Clifford, 
 J. Cioslowski, B. B. Stefanov, G. Liu, A. Liashenko, P. Piskorz, 
 I. Komaromi, R. L. Martin, D. J. Fox, T. Keith, M. A. Al-Laham, 
 C. Y. Peng, A. Nanayakkara, M. Challacombe, P. M. W. Gill, 
 B. Johnson, W. Chen, M. W. Wong, C. Gonzalez, and J. A. Pople, 
 Gaussian, Inc., Pittsburgh PA, 2003.
 
 **********************************************
 Gaussian 03:  x86-Win32-G03RevB.05  8-Nov-2003
                  11-Apr-2022 
 **********************************************
 Default route:  MaxDisk=2000MB
 ---------------------------------
 # b3lyp/lanl2dz geom=connectivity
 ---------------------------------
 1/38=1,57=2/1;
 2/17=6,18=5,40=1/2;
 3/5=6,6=3,11=2,16=1,25=1,30=1,74=-5/1,2,3;
 4//1;
 5/5=2,32=1,38=5/2;
 6/7=2,8=2,9=2,10=2,28=1/1;
 99/5=1,9=1/99;
 -------------------
 Title Card Required
 -------------------
 Symbolic Z-matrix:
 Charge =  0 Multiplicity = 1
 C                    -2.42497   2.18577   0.68129 
 C                     0.22516   1.43235   1.14896 
 C                     3.10446   0.55986   0.89991 
 C                     5.93635  -0.00846   1.44172 
 C                    -3.11942  -0.64667  -0.12925 
 C                    -0.35107  -1.43267   0.32612 
 C                     2.23128  -1.73613   1.30611 
 Ti                    4.02356  -0.90662   2.09546 
 Ti                    1.26319  -0.22243   0.32461 
 Ti                   -1.32123   0.53593  -0.1092 
 Ti                   -4.25244   1.26106  -0.25458 
 Ti                    4.79054   0.79988  -0.1164 
 H                     4.8908   -0.04544  -1.51132 
 Ti                    6.76013   1.88079   1.73829 
 H                     7.49188   1.16255   2.99484 
 H                     6.87986   1.84345   0.11271 
 Ti                   -4.82899  -1.44449   0.65959 
 H                    -5.54174  -2.31272  -0.49859 
 Ti                   -7.70993   0.16601   0.57077 
 H                    -7.72801  -0.13893   2.16488 
 H                    -7.26688  -0.59699  -0.79271 
 Ti                    6.37967  -1.50516   0.22403 
 H                     7.93927  -1.96913   0.26919 
 C                    -4.96431   2.94697   0.61341 
 H                    -5.89347   3.33343   0.24475 
 H                    -5.07613   2.81523   1.66912 
 C                    -5.66128   0.26532   0.9353 
 H                    -5.5165    0.65919   1.92436 
 C                     5.11109  -2.77862   1.25461 
 H                     5.4559   -2.94384   2.24483 
 Ti                   -2.11631  -1.90953   1.01571 
 H                    -2.31397  -1.59536   2.58261 
 Ti                   -3.37193   4.03762   0.14386 
 H                    -2.67992   4.94386   1.29524 
 Ti                   -0.6374    3.19597   0.42018 
 H                     0.2327    3.03543  -0.9384 
 Ti                    2.09601   2.33098   1.01524 
 H                     2.58785   3.40342   2.13638 
 Ti                    0.46989  -2.37192   2.08584 
 H                    -0.17625  -3.75238   1.50056 
 Ti                    3.20872  -3.39143   0.76283 
 H                     2.85572  -4.57598   1.81012 
 Cl                    5.85563  -1.14338  -1.98775 
 Cl                   -9.40801  -1.40773   0.69272 
 Cl                   -2.40327   3.95502  -1.95298 
 Cl                    0.26374   4.44621   2.14623 
 Cl                    2.21013   3.40159  -1.0189 
 Cl                    5.26591   3.00455  -0.60427 
 Cl                   -4.68086  -2.76832   2.54962 
 Cl                   -2.63881  -4.12984   0.59998 
 Cl                   -0.79499  -0.9728    3.43885 
 Cl                    2.82529  -4.20241  -1.36454 
 H                     8.19156   2.64366   1.57677 
 C                    -1.17892  -0.9274   -3.7735 
 H                    -0.58527  -1.60523  -4.29179 
 O                     1.17      0.3629   -4.10935 
 H                     1.57715   1.1945   -4.22298 
 H                     0.23048   0.45038  -4.03536 
 O                     3.05504  -1.18644  -3.77082 
 H                     3.44536  -0.80566  -2.92438 
 H                     2.18062  -1.21695  -3.49481 
 O                    -3.72769   0.43938  -2.89383 
 H                    -3.03331  -0.22281  -2.85005 
 H                    -3.30317   1.30179  -2.83436 
 O                    -2.87983  -1.19148  -5.11835 
 H                    -3.24468  -2.09634  -4.99182 
 H                    -3.57226  -0.55962  -4.93423 
 O                     0.36496  -2.4924   -4.86039 
 H                     0.72866  -2.09889  -5.64769 
 H                    -0.06337  -3.32187  -5.06607 
 Cl                    0.42474  -0.82018  -2.93727 
 F                    -1.06017   0.38636  -3.97974 
 F                    -2.07432  -1.13733  -2.78959 
 
 Stoichiometry    C11H29Cl11F2O5Ti15
 Framework group  C1[X(C11H29Cl11F2O5Ti15)]
 Deg. of freedom   213
 Full point group                 C1      NOp   1
 Largest Abelian subgroup         C1      NOp   1
 Largest concise Abelian subgroup C1      NOp   1
                         Standard orientation:                         
 ---------------------------------------------------------------------
 Center     Atomic     Atomic              Coordinates (Angstroms)
 Number     Number      Type              X           Y           Z
 ---------------------------------------------------------------------
    1          6             0        2.424970    2.185766   -0.681290
    2          6             0       -0.225157    1.432347   -1.148958
    3          6             0       -3.104462    0.559862   -0.899907
    4          6             0       -5.936354   -0.008463   -1.441719
    5          6             0        3.119415   -0.646673    0.129248
    6          6             0        0.351074   -1.432670   -0.326123
    7          6             0       -2.231280   -1.736131   -1.306109
    8         22             0       -4.023562   -0.906622   -2.095457
    9         22             0       -1.263190   -0.222430   -0.324606
   10         22             0        1.321232    0.535927    0.109203
   11         22             0        4.252442    1.261060    0.254579
   12         22             0       -4.790537    0.799879    0.116401
   13          1             0       -4.890802   -0.045436    1.511319
   14         22             0       -6.760130    1.880791   -1.738294
   15          1             0       -7.491882    1.162547   -2.994837
   16          1             0       -6.879857    1.843448   -0.112708
   17         22             0        4.828993   -1.444493   -0.659588
   18          1             0        5.541741   -2.312723    0.498586
   19         22             0        7.709928    0.166007   -0.570775
   20          1             0        7.728014   -0.138926   -2.164876
   21          1             0        7.266885   -0.596986    0.792708
   22         22             0       -6.379672   -1.505156   -0.224034
   23          1             0       -7.939270   -1.969135   -0.269192
   24          6             0        4.964313    2.946972   -0.613410
   25          1             0        5.893475    3.333432   -0.244752
   26          1             0        5.076130    2.815227   -1.669123
   27          6             0        5.661280    0.265323   -0.935295
   28          1             0        5.516502    0.659187   -1.924360
   29          6             0       -5.111094   -2.778619   -1.254608
   30          1             0       -5.455901   -2.943839   -2.244830
   31         22             0        2.116313   -1.909534   -1.015712
   32          1             0        2.313971   -1.595361   -2.582607
   33         22             0        3.371929    4.037619   -0.143862
   34          1             0        2.679918    4.943855   -1.295240
   35         22             0        0.637405    3.195972   -0.420176
   36          1             0       -0.232696    3.035433    0.938398
   37         22             0       -2.096007    2.330979   -1.015243
   38          1             0       -2.587851    3.403420   -2.136381
   39         22             0       -0.469885   -2.371919   -2.085837
   40          1             0        0.176249   -3.752377   -1.500561
   41         22             0       -3.208723   -3.391431   -0.762830
   42          1             0       -2.855719   -4.575983   -1.810125
   43         17             0       -5.855627   -1.143379    1.987746
   44         17             0        9.408012   -1.407733   -0.692719
   45         17             0        2.403273    3.955017    1.952977
   46         17             0       -0.263744    4.446213   -2.146232
   47         17             0       -2.210129    3.401587    1.018905
   48         17             0       -5.265909    3.004551    0.604273
   49         17             0        4.680857   -2.768316   -2.549624
   50         17             0        2.638814   -4.129841   -0.599981
   51         17             0        0.794995   -0.972802   -3.438852
   52         17             0       -2.825286   -4.202405    1.364535
   53          1             0       -8.191564    2.643664   -1.576766
   54          6             0        1.178922   -0.927395    3.773503
   55          1             0        0.585275   -1.605228    4.291788
   56          8             0       -1.169999    0.362898    4.109345
   57          1             0       -1.577154    1.194503    4.222981
   58          1             0       -0.230476    0.450379    4.035357
   59          8             0       -3.055042   -1.186435    3.770816
   60          1             0       -3.445355   -0.805660    2.924384
   61          1             0       -2.180617   -1.216950    3.494809
   62          8             0        3.727694    0.439384    2.893832
   63          1             0        3.033310   -0.222809    2.850050
   64          1             0        3.303170    1.301795    2.834357
   65          8             0        2.879828   -1.191477    5.118347
   66          1             0        3.244681   -2.096335    4.991820
   67          1             0        3.572259   -0.559618    4.934228
   68          8             0       -0.364959   -2.492396    4.860386
   69          1             0       -0.728663   -2.098887    5.647694
   70          1             0        0.063367   -3.321870    5.066073
   71         17             0       -0.424738   -0.820183    2.937267
   72          9             0        1.060169    0.386357    3.979745
   73          9             0        2.074316   -1.137335    2.789593
 ---------------------------------------------------------------------
 Rotational constants (GHZ):      0.0419274      0.0185918      0.0169053
 Standard basis: LANL2DZ (5D, 7F)
 There are   638 symmetry adapted basis functions of A   symmetry.
 Integral buffers will be    262144 words long.
 Raffenetti 2 integral format.
 Two-electron integral symmetry is turned on.
   638 basis functions,  1493 primitive gaussians,   668 cartesian basis functions
   205 alpha electrons      205 beta electrons
       nuclear repulsion energy      8239.1366404237 Hartrees.


 Warning!  Cl atom   71 may be hypervalent but has no d functions.


 NAtoms=   73 NActive=   73 NUniq=   73 SFac= 1.00D+00 NAtFMM=   60 Big=T
 One-electron integrals computed using PRISM.
   1 Symmetry operations used in ECPInt.
 ECPInt:  NShTT=   48828 NPrTT=  261886 LenC2=   42409 LenP2D=  136445.
 LDataN:  DoStor=F MaxTD1= 4 Len=   56
 LDataN:  DoStor=T MaxTD1= 4 Len=   56
 NBasis=   638 RedAO= T  NBF=   638
 NBsUse=   638 1.00D-06 NBFU=   638
 Harris functional with IExCor=  402 diagonalized for initial guess.
 ExpMin= 1.60D-02 ExpMax= 1.00D+04 ExpMxC= 3.50D+02 IAcc=3 IRadAn=         5 AccDes= 0.00D+00
 HarFok:  IExCor= 402 AccDes= 0.00D+00 IRadAn=         5 IDoV=1
 ScaDFX=  1.000000  1.000000  1.000000  1.000000
 Initial guess orbital symmetries:
       Occupied  (A) (A) (A) (A) (A) (A) (A) (A) (A) (A) (A) (A)
                 (A) (A) (A) (A) (A) (A) (A) (A) (A) (A) (A) (A)
                 (A) (A) (A) (A) (A) (A) (A) (A) (A) (A) (A) (A)
                 (A) (A) (A) (A) (A) (A) (A) (A) (A) (A) (A) (A)
                 (A) (A) (A) (A) (A) (A) (A) (A) (A) (A) (A) (A)
                 (A) (A) (A) (A) (A) (A) (A) (A) (A) (A) (A) (A)
                 (A) (A) (A) (A) (A) (A) (A) (A) (A) (A) (A) (A)
                 (A) (A) (A) (A) (A) (A) (A) (A) (A) (A) (A) (A)
                 (A) (A) (A) (A) (A) (A) (A) (A) (A) (A) (A) (A)
                 (A) (A) (A) (A) (A) (A) (A) (A) (A) (A) (A) (A)
                 (A) (A) (A) (A) (A) (A) (A) (A) (A) (A) (A) (A)
                 (A) (A) (A) (A) (A) (A) (A) (A) (A) (A) (A) (A)
                 (A) (A) (A) (A) (A) (A) (A) (A) (A) (A) (A) (A)
                 (A) (A) (A) (A) (A) (A) (A) (A) (A) (A) (A) (A)
                 (A) (A) (A) (A) (A) (A) (A) (A) (A) (A) (A) (A)
                 (A) (A) (A) (A) (A) (A) (A) (A) (A) (A) (A) (A)
                 (A) (A) (A) (A) (A) (A) (A) (A) (A) (A) (A) (A)
                 (A)
       Virtual   (A) (A) (A) (A) (A) (A) (A) (A) (A) (A) (A) (A)
                 (A) (A) (A) (A) (A) (A) (A) (A) (A) (A) (A) (A)
                 (A) (A) (A) (A) (A) (A) (A) (A) (A) (A) (A) (A)
                 (A) (A) (A) (A) (A) (A) (A) (A) (A) (A) (A) (A)
                 (A) (A) (A) (A) (A) (A) (A) (A) (A) (A) (A) (A)
                 (A) (A) (A) (A) (A) (A) (A) (A) (A) (A) (A) (A)
                 (A) (A) (A) (A) (A) (A) (A) (A) (A) (A) (A) (A)
                 (A) (A) (A) (A) (A) (A) (A) (A) (A) (A) (A) (A)
                 (A) (A) (A) (A) (A) (A) (A) (A) (A) (A) (A) (A)
                 (A) (A) (A) (A) (A) (A) (A) (A) (A) (A) (A) (A)
                 (A) (A) (A) (A) (A) (A) (A) (A) (A) (A) (A) (A)
                 (A) (A) (A) (A) (A) (A) (A) (A) (A) (A) (A) (A)
                 (A) (A) (A) (A) (A) (A) (A) (A) (A) (A) (A) (A)
                 (A) (A) (A) (A) (A) (A) (A) (A) (A) (A) (A) (A)
                 (A) (A) (A) (A) (A) (A) (A) (A) (A) (A) (A) (A)
                 (A) (A) (A) (A) (A) (A) (A) (A) (A) (A) (A) (A)
                 (A) (A) (A) (A) (A) (A) (A) (A) (A) (A) (A) (A)
                 (A) (A) (A) (A) (A) (A) (A) (A) (A) (A) (A) (A)
                 (A) (A) (A) (A) (A) (A) (A) (A) (A) (A) (A) (A)
                 (A) (A) (A) (A) (A) (A) (A) (A) (A) (A) (A) (A)
                 (A) (A) (A) (A) (A) (A) (A) (A) (A) (A) (A) (A)
                 (A) (A) (A) (A) (A) (A) (A) (A) (A) (A) (A) (A)
                 (A) (A) (A) (A) (A) (A) (A) (A) (A) (A) (A) (A)
                 (A) (A) (A) (A) (A) (A) (A) (A) (A) (A) (A) (A)
                 (A) (A) (A) (A) (A) (A) (A) (A) (A) (A) (A) (A)
                 (A) (A) (A) (A) (A) (A) (A) (A) (A) (A) (A) (A)
                 (A) (A) (A) (A) (A) (A) (A) (A) (A) (A) (A) (A)
                 (A) (A) (A) (A) (A) (A) (A) (A) (A) (A) (A) (A)
                 (A) (A) (A) (A) (A) (A) (A) (A) (A) (A) (A) (A)
                 (A) (A) (A) (A) (A) (A) (A) (A) (A) (A) (A) (A)
                 (A) (A) (A) (A) (A) (A) (A) (A) (A) (A) (A) (A)
                 (A) (A) (A) (A) (A) (A) (A) (A) (A) (A) (A) (A)
                 (A) (A) (A) (A) (A) (A) (A) (A) (A) (A) (A) (A)
                 (A) (A) (A) (A) (A) (A) (A) (A) (A) (A) (A) (A)
                 (A) (A) (A) (A) (A) (A) (A) (A) (A) (A) (A) (A)
                 (A) (A) (A) (A) (A) (A) (A) (A) (A) (A) (A) (A)
                 (A)
 The electronic state of the initial guess is 1-A.
 Requested convergence on RMS density matrix=1.00D-04 within 128 cycles.
 Requested convergence on MAX density matrix=1.00D-02.
 Requested convergence on             energy=1.00D-02.
 No special actions if energy rises.
 EnCoef did     4 forward-backward iterations
 EnCoef did     2 forward-backward iterations
 EnCoef did   100 forward-backward iterations
 EnCoef did   100 forward-backward iterations
 EnCoef did   100 forward-backward iterations
 EnCoef did   100 forward-backward iterations
 EnCoef did    20 forward-backward iterations
 EnCoef did    21 forward-backward iterations
 EnCoef did   100 forward-backward iterations
 EnCoef did   100 forward-backward iterations
 EnCoef did   100 forward-backward iterations
 EnCoef did   100 forward-backward iterations
 EnCoef did     3 forward-backward iterations
 EnCoef did     4 forward-backward iterations
 EnCoef did     6 forward-backward iterations
 EnCoef did     4 forward-backward iterations
 EnCoef did     6 forward-backward iterations
 Restarting incremental Fock formation.
 EnCoef did     2 forward-backward iterations
 Matrix for removal  3 Erem= -1916.61432256137     Crem= 0.000D+00
 EnCoef did     5 forward-backward iterations
 Matrix for removal  4 Erem= -1927.70983482770     Crem= 0.000D+00
 Matrix for removal  9 Erem= -2010.21219778299     Crem= 0.000D+00
 EnCoef did     6 forward-backward iterations
 Matrix for removal  3 Erem= -2025.58615311056     Crem= 0.000D+00
 Matrix for removal  5 Erem= -2026.79289308204     Crem= 0.000D+00
 EnCoef did     3 forward-backward iterations
 Matrix for removal  6 Erem= -2029.26531084591     Crem= 0.000D+00
 Matrix for removal  7 Erem= -2030.45143284676     Crem= 0.000D+00
 SCF Done:  E(RB+HF-LYP) =  -2047.60028094     A.U. after   26 cycles
             Convg  =    0.8864D-04             -V/T =  2.4189
             S**2   =   0.0000

 **********************************************************************

            Population analysis using the SCF density.

 **********************************************************************

 Orbital symmetries:
       Occupied  (A) (A) (A) (A) (A) (A) (A) (A) (A) (A) (A) (A)
                 (A) (A) (A) (A) (A) (A) (A) (A) (A) (A) (A) (A)
                 (A) (A) (A) (A) (A) (A) (A) (A) (A) (A) (A) (A)
                 (A) (A) (A) (A) (A) (A) (A) (A) (A) (A) (A) (A)
                 (A) (A) (A) (A) (A) (A) (A) (A) (A) (A) (A) (A)
                 (A) (A) (A) (A) (A) (A) (A) (A) (A) (A) (A) (A)
                 (A) (A) (A) (A) (A) (A) (A) (A) (A) (A) (A) (A)
                 (A) (A) (A) (A) (A) (A) (A) (A) (A) (A) (A) (A)
                 (A) (A) (A) (A) (A) (A) (A) (A) (A) (A) (A) (A)
                 (A) (A) (A) (A) (A) (A) (A) (A) (A) (A) (A) (A)
                 (A) (A) (A) (A) (A) (A) (A) (A) (A) (A) (A) (A)
                 (A) (A) (A) (A) (A) (A) (A) (A) (A) (A) (A) (A)
                 (A) (A) (A) (A) (A) (A) (A) (A) (A) (A) (A) (A)
                 (A) (A) (A) (A) (A) (A) (A) (A) (A) (A) (A) (A)
                 (A) (A) (A) (A) (A) (A) (A) (A) (A) (A) (A) (A)
                 (A) (A) (A) (A) (A) (A) (A) (A) (A) (A) (A) (A)
                 (A) (A) (A) (A) (A) (A) (A) (A) (A) (A) (A) (A)
                 (A)
       Virtual   (A) (A) (A) (A) (A) (A) (A) (A) (A) (A) (A) (A)
                 (A) (A) (A) (A) (A) (A) (A) (A) (A) (A) (A) (A)
                 (A) (A) (A) (A) (A) (A) (A) (A) (A) (A) (A) (A)
                 (A) (A) (A) (A) (A) (A) (A) (A) (A) (A) (A) (A)
                 (A) (A) (A) (A) (A) (A) (A) (A) (A) (A) (A) (A)
                 (A) (A) (A) (A) (A) (A) (A) (A) (A) (A) (A) (A)
                 (A) (A) (A) (A) (A) (A) (A) (A) (A) (A) (A) (A)
                 (A) (A) (A) (A) (A) (A) (A) (A) (A) (A) (A) (A)
                 (A) (A) (A) (A) (A) (A) (A) (A) (A) (A) (A) (A)
                 (A) (A) (A) (A) (A) (A) (A) (A) (A) (A) (A) (A)
                 (A) (A) (A) (A) (A) (A) (A) (A) (A) (A) (A) (A)
                 (A) (A) (A) (A) (A) (A) (A) (A) (A) (A) (A) (A)
                 (A) (A) (A) (A) (A) (A) (A) (A) (A) (A) (A) (A)
                 (A) (A) (A) (A) (A) (A) (A) (A) (A) (A) (A) (A)
                 (A) (A) (A) (A) (A) (A) (A) (A) (A) (A) (A) (A)
                 (A) (A) (A) (A) (A) (A) (A) (A) (A) (A) (A) (A)
                 (A) (A) (A) (A) (A) (A) (A) (A) (A) (A) (A) (A)
                 (A) (A) (A) (A) (A) (A) (A) (A) (A) (A) (A) (A)
                 (A) (A) (A) (A) (A) (A) (A) (A) (A) (A) (A) (A)
                 (A) (A) (A) (A) (A) (A) (A) (A) (A) (A) (A) (A)
                 (A) (A) (A) (A) (A) (A) (A) (A) (A) (A) (A) (A)
                 (A) (A) (A) (A) (A) (A) (A) (A) (A) (A) (A) (A)
                 (A) (A) (A) (A) (A) (A) (A) (A) (A) (A) (A) (A)
                 (A) (A) (A) (A) (A) (A) (A) (A) (A) (A) (A) (A)
                 (A) (A) (A) (A) (A) (A) (A) (A) (A) (A) (A) (A)
                 (A) (A) (A) (A) (A) (A) (A) (A) (A) (A) (A) (A)
                 (A) (A) (A) (A) (A) (A) (A) (A) (A) (A) (A) (A)
                 (A) (A) (A) (A) (A) (A) (A) (A) (A) (A) (A) (A)
                 (A) (A) (A) (A) (A) (A) (A) (A) (A) (A) (A) (A)
                 (A) (A) (A) (A) (A) (A) (A) (A) (A) (A) (A) (A)
                 (A) (A) (A) (A) (A) (A) (A) (A) (A) (A) (A) (A)
                 (A) (A) (A) (A) (A) (A) (A) (A) (A) (A) (A) (A)
                 (A) (A) (A) (A) (A) (A) (A) (A) (A) (A) (A) (A)
                 (A) (A) (A) (A) (A) (A) (A) (A) (A) (A) (A) (A)
                 (A) (A) (A) (A) (A) (A) (A) (A) (A) (A) (A) (A)
                 (A) (A) (A) (A) (A) (A) (A) (A) (A) (A) (A) (A)
                 (A)
 The electronic state is 1-A.
 Alpha  occ. eigenvalues --  -24.83378 -24.83269 -19.22145 -19.21400 -19.21048
 Alpha  occ. eigenvalues --  -19.13130 -19.10916 -10.45887 -10.22018 -10.20883
 Alpha  occ. eigenvalues --  -10.19645 -10.19639 -10.19369 -10.19236 -10.18871
 Alpha  occ. eigenvalues --  -10.18836 -10.18644 -10.18185  -2.47675  -2.47249
 Alpha  occ. eigenvalues --   -2.46720  -2.46185  -2.46070  -2.45545  -2.45483
 Alpha  occ. eigenvalues --   -2.45172  -2.44603  -2.44526  -2.43545  -2.43450
 Alpha  occ. eigenvalues --   -2.42535  -2.42238  -2.41159  -1.60314  -1.60245
 Alpha  occ. eigenvalues --   -1.59494  -1.59266  -1.58953  -1.58751  -1.58738
 Alpha  occ. eigenvalues --   -1.58734  -1.58678  -1.58367  -1.58282  -1.58085
 Alpha  occ. eigenvalues --   -1.57986  -1.57905  -1.57902  -1.57845  -1.57807
 Alpha  occ. eigenvalues --   -1.57620  -1.57607  -1.57447  -1.57335  -1.56973
 Alpha  occ. eigenvalues --   -1.56794  -1.56789  -1.56644  -1.56478  -1.56321
 Alpha  occ. eigenvalues --   -1.56267  -1.56232  -1.56176  -1.56010  -1.55934
 Alpha  occ. eigenvalues --   -1.55559  -1.55556  -1.55352  -1.55152  -1.55040
 Alpha  occ. eigenvalues --   -1.55016  -1.54555  -1.54325  -1.53965  -1.53676
 Alpha  occ. eigenvalues --   -1.53496  -1.53307  -1.52666  -1.43329  -1.36072
 Alpha  occ. eigenvalues --   -1.11446  -1.11088  -1.10397  -1.10133  -1.00702
 Alpha  occ. eigenvalues --   -0.93966  -0.87439  -0.84223  -0.83727  -0.81837
 Alpha  occ. eigenvalues --   -0.80563  -0.79783  -0.79035  -0.78812  -0.78729
 Alpha  occ. eigenvalues --   -0.77429  -0.76014  -0.71512  -0.71291  -0.70664
 Alpha  occ. eigenvalues --   -0.66192  -0.66157  -0.66128  -0.63922  -0.63521
 Alpha  occ. eigenvalues --   -0.63050  -0.62471  -0.62155  -0.61518  -0.59539
 Alpha  occ. eigenvalues --   -0.59299  -0.59124  -0.58732  -0.58466  -0.55901
 Alpha  occ. eigenvalues --   -0.55490  -0.53608  -0.51604  -0.49566  -0.47086
 Alpha  occ. eigenvalues --   -0.46839  -0.45930  -0.43945  -0.43878  -0.43770
 Alpha  occ. eigenvalues --   -0.42865  -0.42278  -0.41555  -0.41320  -0.41094
 Alpha  occ. eigenvalues --   -0.40865  -0.40688  -0.40076  -0.39640  -0.39445
 Alpha  occ. eigenvalues --   -0.39278  -0.39043  -0.38918  -0.38741  -0.38655
 Alpha  occ. eigenvalues --   -0.38205  -0.37837  -0.37817  -0.37680  -0.37343
 Alpha  occ. eigenvalues --   -0.37012  -0.36780  -0.36552  -0.36473  -0.36348
 Alpha  occ. eigenvalues --   -0.36147  -0.35779  -0.35505  -0.35463  -0.35073
 Alpha  occ. eigenvalues --   -0.35026  -0.34906  -0.34764  -0.34570  -0.34310
 Alpha  occ. eigenvalues --   -0.34228  -0.33921  -0.33681  -0.33557  -0.33420
 Alpha  occ. eigenvalues --   -0.33322  -0.32975  -0.32929  -0.32838  -0.32608
 Alpha  occ. eigenvalues --   -0.32488  -0.32186  -0.31882  -0.31718  -0.31620
 Alpha  occ. eigenvalues --   -0.31486  -0.31432  -0.31182  -0.31078  -0.30806
 Alpha  occ. eigenvalues --   -0.30502  -0.30359  -0.30274  -0.29901  -0.29783
 Alpha  occ. eigenvalues --   -0.29408  -0.28800  -0.28579  -0.28171  -0.27887
 Alpha  occ. eigenvalues --   -0.27786  -0.27682  -0.27452  -0.27251  -0.27112
 Alpha  occ. eigenvalues --   -0.26938  -0.26611  -0.26342  -0.25604  -0.25389
 Alpha  occ. eigenvalues --   -0.24290  -0.24096  -0.23521  -0.23187  -0.22220
 Alpha virt. eigenvalues --   -0.18960  -0.16345  -0.16158  -0.15728  -0.15335
 Alpha virt. eigenvalues --   -0.15155  -0.15035  -0.14864  -0.14847  -0.14697
 Alpha virt. eigenvalues --   -0.14450  -0.14051  -0.14007  -0.13662  -0.13411
 Alpha virt. eigenvalues --   -0.13225  -0.13003  -0.12903  -0.12543  -0.12231
 Alpha virt. eigenvalues --   -0.12128  -0.11964  -0.11730  -0.11570  -0.11381
 Alpha virt. eigenvalues --   -0.11312  -0.11250  -0.11060  -0.10863  -0.10786
 Alpha virt. eigenvalues --   -0.10459  -0.10283  -0.10004  -0.09902  -0.09681
 Alpha virt. eigenvalues --   -0.09534  -0.09478  -0.09032  -0.08820  -0.08798
 Alpha virt. eigenvalues --   -0.08437  -0.08268  -0.08254  -0.07856  -0.07530
 Alpha virt. eigenvalues --   -0.07305  -0.06823  -0.06473  -0.06350  -0.06191
 Alpha virt. eigenvalues --   -0.05934  -0.05627  -0.05540  -0.05232  -0.04992
 Alpha virt. eigenvalues --   -0.04844  -0.04335  -0.04072  -0.03592  -0.03388
 Alpha virt. eigenvalues --   -0.02937  -0.02841  -0.02577  -0.02402  -0.02044
 Alpha virt. eigenvalues --   -0.01910  -0.01330  -0.01286  -0.00997  -0.00941
 Alpha virt. eigenvalues --   -0.00708  -0.00535  -0.00462  -0.00159  -0.00087
 Alpha virt. eigenvalues --    0.00026   0.00260   0.00421   0.00724   0.01013
 Alpha virt. eigenvalues --    0.01087   0.01244   0.01530   0.01705   0.01938
 Alpha virt. eigenvalues --    0.02119   0.02259   0.02308   0.02517   0.02652
 Alpha virt. eigenvalues --    0.02814   0.03066   0.03144   0.03263   0.03404
 Alpha virt. eigenvalues --    0.03608   0.03700   0.03949   0.04040   0.04102
 Alpha virt. eigenvalues --    0.04174   0.04336   0.04385   0.04510   0.04687
 Alpha virt. eigenvalues --    0.04853   0.05208   0.05292   0.05312   0.05424
 Alpha virt. eigenvalues --    0.05602   0.05677   0.05882   0.06096   0.06219
 Alpha virt. eigenvalues --    0.06481   0.06720   0.06776   0.07058   0.07072
 Alpha virt. eigenvalues --    0.07413   0.07461   0.07745   0.07833   0.08168
 Alpha virt. eigenvalues --    0.08213   0.08483   0.08517   0.09043   0.09199
 Alpha virt. eigenvalues --    0.09721   0.09891   0.10144   0.10716   0.10937
 Alpha virt. eigenvalues --    0.11298   0.11443   0.11690   0.11878   0.12277
 Alpha virt. eigenvalues --    0.12366   0.12485   0.12827   0.13020   0.13191
 Alpha virt. eigenvalues --    0.13628   0.13726   0.14009   0.14106   0.14367
 Alpha virt. eigenvalues --    0.14591   0.14791   0.14828   0.15349   0.15641
 Alpha virt. eigenvalues --    0.15886   0.15985   0.16212   0.16489   0.16794
 Alpha virt. eigenvalues --    0.16903   0.17209   0.17445   0.17709   0.17965
 Alpha virt. eigenvalues --    0.18140   0.18458   0.18944   0.19035   0.19108
 Alpha virt. eigenvalues --    0.19564   0.19925   0.20177   0.20320   0.20619
 Alpha virt. eigenvalues --    0.20842   0.21219   0.21618   0.21887   0.22009
 Alpha virt. eigenvalues --    0.22373   0.22561   0.22874   0.23449   0.23691
 Alpha virt. eigenvalues --    0.24043   0.24575   0.25048   0.25197   0.25978
 Alpha virt. eigenvalues --    0.26025   0.26245   0.26861   0.27057   0.27319
 Alpha virt. eigenvalues --    0.27938   0.28391   0.28750   0.28959   0.29082
 Alpha virt. eigenvalues --    0.29480   0.29974   0.30206   0.30723   0.30834
 Alpha virt. eigenvalues --    0.31051   0.31275   0.31949   0.32305   0.32444
 Alpha virt. eigenvalues --    0.32801   0.32936   0.33503   0.33741   0.33952
 Alpha virt. eigenvalues --    0.34143   0.34298   0.34364   0.35255   0.35730
 Alpha virt. eigenvalues --    0.35854   0.36089   0.36267   0.36484   0.36804
 Alpha virt. eigenvalues --    0.37200   0.37694   0.37899   0.38117   0.38385
 Alpha virt. eigenvalues --    0.38714   0.38756   0.38934   0.39324   0.39435
 Alpha virt. eigenvalues --    0.39649   0.40088   0.40514   0.40686   0.40960
 Alpha virt. eigenvalues --    0.41111   0.41612   0.41920   0.42434   0.42659
 Alpha virt. eigenvalues --    0.42932   0.43356   0.43556   0.43634   0.43792
 Alpha virt. eigenvalues --    0.43834   0.44822   0.44900   0.44991   0.45145
 Alpha virt. eigenvalues --    0.45589   0.45781   0.46224   0.47094   0.47197
 Alpha virt. eigenvalues --    0.47358   0.47624   0.47950   0.48423   0.49010
 Alpha virt. eigenvalues --    0.49274   0.49860   0.50081   0.50364   0.50749
 Alpha virt. eigenvalues --    0.51038   0.51353   0.51593   0.52295   0.52601
 Alpha virt. eigenvalues --    0.53192   0.53605   0.54186   0.54619   0.54844
 Alpha virt. eigenvalues --    0.55607   0.55965   0.56409   0.57326   0.58138
 Alpha virt. eigenvalues --    0.58877   0.58961   0.59688   0.60090   0.60546
 Alpha virt. eigenvalues --    0.60689   0.61227   0.61662   0.62277   0.62577
 Alpha virt. eigenvalues --    0.63530   0.63594   0.64654   0.64791   0.65582
 Alpha virt. eigenvalues --    0.66568   0.66741   0.67382   0.67721   0.68219
 Alpha virt. eigenvalues --    0.69356   0.70454   0.71114   0.72382   0.72469
 Alpha virt. eigenvalues --    0.73654   0.74438   0.75068   0.75481   0.76010
 Alpha virt. eigenvalues --    0.76591   0.77109   0.77519   0.77829   0.78114
 Alpha virt. eigenvalues --    0.78732   0.79539   0.79965   0.80236   0.80745
 Alpha virt. eigenvalues --    0.81393   0.82156   0.82802   0.83502   0.83926
 Alpha virt. eigenvalues --    0.84663   0.84914   0.85022   0.85686   0.86257
 Alpha virt. eigenvalues --    0.86710   0.86905   0.87460   0.88017   0.88089
 Alpha virt. eigenvalues --    0.88453   0.89048   0.89355   0.90132   0.90208
 Alpha virt. eigenvalues --    0.91184   0.91415   0.91808   0.92872   0.94397
 Alpha virt. eigenvalues --    0.94755   0.95355   0.96138   0.96634   0.97949
 Alpha virt. eigenvalues --    0.99007   1.00049   1.01354   1.02172   1.02916
 Alpha virt. eigenvalues --    1.03694   1.04010   1.04863   1.06566   1.09445
 Alpha virt. eigenvalues --    1.10114   1.11815   1.12943   1.13832   1.14558
 Alpha virt. eigenvalues --    1.15629   1.16178   1.16532   1.16644   1.17473
 Alpha virt. eigenvalues --    1.18604   1.18940   1.19365   1.20389   1.21392
 Alpha virt. eigenvalues --    1.21886   1.22738   1.24685   1.25354   1.25719
 Alpha virt. eigenvalues --    1.26455   1.27719   1.28071   1.29428   1.30031
 Alpha virt. eigenvalues --    1.30562   1.31147   1.31697   1.32111   1.33510
 Alpha virt. eigenvalues --    1.34203   1.38187   1.39796   1.42087   1.44680
 Alpha virt. eigenvalues --    1.61273   1.76551   1.79690   1.80320   1.92071
 Alpha virt. eigenvalues --    2.13775   2.41947   5.63284   7.44690   8.82200
 Alpha virt. eigenvalues --    9.47982   9.85917   9.94557  10.26743  10.43632
 Alpha virt. eigenvalues --   10.68136  11.07359  11.30897  11.64144  12.14968
 Alpha virt. eigenvalues --   12.59800  13.68847  14.42619  14.59795  15.04498
 Alpha virt. eigenvalues --   15.93807  16.86850  17.08645  20.73019  23.73628
 Alpha virt. eigenvalues --   25.88902  26.61211  37.05164
          Condensed to atoms (all electrons):
 Mulliken atomic charges:
              1
     1  C   -0.809000
     2  C   -0.769829
     3  C   -1.207632
     4  C   -1.055519
     5  C   -0.967788
     6  C   -0.649729
     7  C   -1.299668
     8  Ti   1.194885
     9  Ti   0.619176
    10  Ti   0.907566
    11  Ti   0.968705
    12  Ti   1.420484
    13  H   -0.184112
    14  Ti   0.462186
    15  H   -0.072188
    16  H   -0.023554
    17  Ti   0.569558
    18  H   -0.136003
    19  Ti   0.580854
    20  H   -0.030655
    21  H   -0.047939
    22  Ti   0.613858
    23  H   -0.126556
    24  C   -1.034699
    25  H    0.234265
    26  H    0.334163
    27  C   -1.239997
    28  H    0.337728
    29  C   -0.958004
    30  H    0.267563
    31  Ti   0.668477
    32  H   -0.137895
    33  Ti   0.535784
    34  H   -0.107999
    35  Ti   0.817039
    36  H   -0.101438
    37  Ti   0.461845
    38  H   -0.100609
    39  Ti   0.662838
    40  H   -0.086328
    41  Ti   0.929927
    42  H   -0.156680
    43  Cl  -0.078171
    44  Cl  -0.217721
    45  Cl  -0.242527
    46  Cl  -0.174730
    47  Cl  -0.165942
    48  Cl  -0.139823
    49  Cl  -0.154271
    50  Cl  -0.189989
    51  Cl  -0.095296
    52  Cl  -0.241256
    53  H   -0.112547
    54  C   -0.057640
    55  H    0.429263
    56  O   -0.727196
    57  H    0.368069
    58  H    0.404404
    59  O   -0.633715
    60  H    0.328509
    61  H    0.381565
    62  O   -0.681608
    63  H    0.427696
    64  H    0.396232
    65  O   -0.693980
    66  H    0.405419
    67  H    0.419233
    68  O   -0.695347
    69  H    0.426631
    70  H    0.408251
    71  Cl  -0.044702
    72  F   -0.184928
    73  F   -0.146966
 Sum of Mulliken charges=   0.00000
 Atomic charges with hydrogens summed into heavy atoms:
              1
     1  C   -0.809000
     2  C   -0.769829
     3  C   -1.207632
     4  C   -1.055519
     5  C   -0.967788
     6  C   -0.649729
     7  C   -1.299668
     8  Ti   1.194885
     9  Ti   0.619176
    10  Ti   0.907566
    11  Ti   0.968705
    12  Ti   1.420484
    13  H    0.000000
    14  Ti   0.253898
    15  H    0.000000
    16  H    0.000000
    17  Ti   0.433556
    18  H    0.000000
    19  Ti   0.502260
    20  H    0.000000
    21  H    0.000000
    22  Ti   0.487302
    23  H    0.000000
    24  C   -0.466271
    25  H    0.000000
    26  H    0.000000
    27  C   -0.902269
    28  H    0.000000
    29  C   -0.690441
    30  H    0.000000
    31  Ti   0.530583
    32  H    0.000000
    33  Ti   0.427785
    34  H    0.000000
    35  Ti   0.715601
    36  H    0.000000
    37  Ti   0.361236
    38  H    0.000000
    39  Ti   0.576510
    40  H    0.000000
    41  Ti   0.773248
    42  H    0.000000
    43  Cl  -0.262282
    44  Cl  -0.217721
    45  Cl  -0.242527
    46  Cl  -0.174730
    47  Cl  -0.165942
    48  Cl  -0.139823
    49  Cl  -0.154271
    50  Cl  -0.189989
    51  Cl  -0.095296
    52  Cl  -0.241256
    53  H    0.000000
    54  C    0.371623
    55  H    0.000000
    56  O    0.045277
    57  H    0.000000
    58  H    0.000000
    59  O    0.076359
    60  H    0.000000
    61  H    0.000000
    62  O    0.142320
    63  H    0.000000
    64  H    0.000000
    65  O    0.130672
    66  H    0.000000
    67  H    0.000000
    68  O    0.139536
    69  H    0.000000
    70  H    0.000000
    71  Cl  -0.044702
    72  F   -0.184928
    73  F   -0.146966
 Sum of Mulliken charges=   0.00000
 Electronic spatial extent (au):  <R**2>= 37177.1834
 Charge=     0.0000 electrons
 Dipole moment (field-independent basis, Debye):
    X=    10.3404    Y=     7.6370    Z=     4.6801  Tot=    13.6803
 Quadrupole moment (field-independent basis, Debye-Ang):
   XX=  -579.4837   YY=  -558.5377   ZZ=  -480.9273
   XY=    75.1038   XZ=    64.3480   YZ=    -9.0690
 Traceless Quadrupole moment (field-independent basis, Debye-Ang):
   XX=   -39.8341   YY=   -18.8881   ZZ=    58.7222
   XY=    75.1038   XZ=    64.3480   YZ=    -9.0690
 Octapole moment (field-independent basis, Debye-Ang**2):
  XXX=   635.9900  YYY=   113.7902  ZZZ=   309.0883  XYY=   153.1373
  XXY=   474.9639  XXZ=   124.7618  XZZ=    63.4234  YZZ=  -174.4530
  YYZ=   124.6929  XYZ=  -115.2213
 Hexadecapole moment (field-independent basis, Debye-Ang**3):
 XXXX=-60446.8195 YYYY=-18236.2725 ZZZZ= -9744.1294 XXXY=  4328.0875
 XXXZ=   295.2118 YYYX=   516.3276 YYYZ=  -191.0387 ZZZX=   798.6761
 ZZZY=  -699.0597 XXYY=-11971.1013 XXZZ=-10820.4833 YYZZ= -4441.7363
 XXYZ=  -226.6889 YYXZ=   419.3014 ZZXY=  -190.2579
 N-N= 8.239136640424D+03 E-N=-2.100438300272D+04  KE= 1.443077087356D+03
 1|1|UNPC-UNK|SP|RB3LYP|LANL2DZ|C11H29Cl11F2O5Ti15|PCUSER|12-Apr-2022|0
 ||# B3LYP/LANL2DZ GEOM=CONNECTIVITY||Title Card Required||0,1|C,0,-2.4
 2497024,2.18576628,0.6812895|C,0,0.2251574,1.43234723,1.14895757|C,0,3
 .10446237,0.55986204,0.89990667|C,0,5.93635401,-0.00846345,1.44171941|
 C,0,-3.11941521,-0.64667331,-0.12924769|C,0,-0.35107405,-1.43266958,0.
 32612273|C,0,2.23128004,-1.73613138,1.30610853|Ti,0,4.02356166,-0.9066
 2236,2.09545704|Ti,0,1.26318975,-0.22242967,0.32460612|Ti,0,-1.3212318
 7,0.53592742,-0.10920268|Ti,0,-4.2524418,1.26106017,-0.25457936|Ti,0,4
 .79053667,0.79987933,-0.1164013|H,0,4.89080236,-0.04543618,-1.51131854
 |Ti,0,6.76012999,1.88079092,1.73829425|H,0,7.49188172,1.16254687,2.994
 83682|H,0,6.87985658,1.84344787,0.11270782|Ti,0,-4.8289934,-1.44449272
 ,0.65958822|H,0,-5.54174124,-2.31272267,-0.49858605|Ti,0,-7.70992844,0
 .16600744,0.57077451|H,0,-7.72801444,-0.13892601,2.16487609|H,0,-7.266
 88473,-0.59698615,-0.79270756|Ti,0,6.37967204,-1.50515641,0.22403442|H
 ,0,7.93926986,-1.96913454,0.26919242|C,0,-4.96431325,2.94697194,0.6134
 1016|H,0,-5.89347497,3.3334319,0.24475197|H,0,-5.07613033,2.81522683,1
 .66912281|C,0,-5.66127996,0.26532284,0.93529521|H,0,-5.5165018,0.65918
 731,1.9243602|C,0,5.11109433,-2.77861869,1.25460796|H,0,5.45590098,-2.
 94383935,2.2448303|Ti,0,-2.11631285,-1.90953442,1.01571164|H,0,-2.3139
 7131,-1.59536144,2.58260712|Ti,0,-3.37192873,4.03761926,0.14386164|H,0
 ,-2.67991798,4.943855,1.29523978|Ti,0,-0.6374047,3.19597195,0.4201756|
 H,0,0.23269632,3.0354334,-0.9383984|Ti,0,2.09600741,2.33097917,1.01524
 33|H,0,2.58785068,3.40342006,2.13638081|Ti,0,0.4698853,-2.37191934,2.0
 8583706|H,0,-0.17624918,-3.75237725,1.50056069|Ti,0,3.2087231,-3.39143
 091,0.76282978|H,0,2.85571932,-4.57598334,1.81012477|Cl,0,5.85562744,-
 1.14337918,-1.98774557|Cl,0,-9.40801176,-1.40773261,0.69271904|Cl,0,-2
 .40327269,3.95501686,-1.95297699|Cl,0,0.26374431,4.44621287,2.14623168
 |Cl,0,2.21012935,3.40158651,-1.01890494|Cl,0,5.26590937,3.0045507,-0.6
 0427323|Cl,0,-4.68085699,-2.76831591,2.54962368|Cl,0,-2.63881374,-4.12
 984111,0.59998134|Cl,0,-0.79499459,-0.97280224,3.43885169|Cl,0,2.82528
 55,-4.20240503,-1.36453528|H,0,8.19156364,2.64366441,1.57676562|C,0,-1
 .17892211,-0.92739549,-3.77350349|H,0,-0.58527451,-1.60522776,-4.29178
 833|O,0,1.1699991,0.36289835,-4.10934511|H,0,1.57715385,1.19450319,-4.
 22298063|H,0,0.23047551,0.45037867,-4.03535707|O,0,3.05504158,-1.18643
 54,-3.7708165|H,0,3.44535513,-0.80565969,-2.92438384|H,0,2.1806167,-1.
 21694997,-3.4948095|O,0,-3.72769381,0.43938406,-2.89383208|H,0,-3.0333
 0971,-0.22280881,-2.85005036|H,0,-3.30316969,1.30179476,-2.83435738|O,
 0,-2.87982782,-1.19147749,-5.11834672|H,0,-3.2446811,-2.09633522,-4.99
 182022|H,0,-3.5722595,-0.55961755,-4.9342276|O,0,0.36495929,-2.4923955
 4,-4.86038608|H,0,0.72866334,-2.09888665,-5.64769359|H,0,-0.0633674,-3
 .32186963,-5.06607349|Cl,0,0.42473823,-0.82018308,-2.93726662|F,0,-1.0
 6016929,0.38635708,-3.97974479|F,0,-2.0743164,-1.13733476,-2.7895929||
 Version=x86-Win32-G03RevB.05|State=1-A|HF=-2047.6002809|RMSD=8.864e-00
 5|Dipole=-4.0682346,3.0046261,-1.8413027|PG=C01 [X(C11H29Cl11F2O5Ti15)
 ]||@


 AN OPTIMIST IS A GUY
 THAT HAS NEVER HAD
 MUCH EXPERIENCE
   (CERTAIN MAXIMS OF ARCHY  -- DON MARQUIS)
 Job cpu time:  0 days  5 hours 55 minutes 37.0 seconds.
 File lengths (MBytes):  RWF=    225 Int=      0 D2E=      0 Chk=     24 Scr=      1
 Normal termination of Gaussian 03 at Tue Apr 12 00:18:09 2022.
