# Supplementary material for: Two-Dimensional MXene as a Promising Adsorbent for Trihalomethanes Removal: A Density-Functional Theory Study
Source: Nanomaterials (Basel). 2024 Feb 29;14(5):454. doi: 10.3390/nano14050454 (PMC10934524; doi:10.3390/nano14050454)
Supplement: Supplementary file 1 [file nanomaterials-14-00454-s001.zip › MXene-Cl-2-CHF3-CCenter-H2O.gjf]

%chk=E:\TO Work\MXene\New\MXene-New\MXene-Cl-2-CHF3-CCenter-H2O.chk
# b3lyp/lanl2dz geom=connectivity

Title Card Required

0 1
 C                  0.16715534    2.03167170    0.87186316
 C                  1.15578510    0.89845470    0.74791132
 C                  2.12871499   -0.25995192    0.59058748
 C                  3.14765830   -1.36599097    0.46662873
 C                 -1.87076789    0.27831785    0.69546561
 C                 -0.88213813   -0.85489914    0.57151376
 C                  0.09079176   -2.01330577    0.41418992
 Ti                 1.60663943   -1.66435227    0.37788232
 Ti                 0.58769614   -0.55831322    0.50184105
 Ti                -0.34486790    0.58239382    0.70239400
 Ti                -1.33349766    1.71561080    0.82634584
 Ti                 3.63201225    0.05225251    0.55206604
 H                  4.50613182    0.82353690   -0.57284967
 Ti                 5.19745232   -0.97169954    0.57140819
 H                  5.14084182   -1.10615141    2.18482628
 H                  5.25406282   -0.83724768   -1.04200991
 Ti                -3.36060862    0.06994974    0.72927681
 H                 -4.30353382   -0.51750518   -0.44978587
 Ti                -4.87234327    1.10879637    0.89089151
 H                 -4.81739207    0.95208538    2.50235732
 H                 -4.92729446    1.26550735   -0.72057429
 Ti                 2.67909647   -2.81874896    0.20869960
 H                  3.50382658   -3.90734865    1.08000375
 C                 -0.77475805    3.21514210    1.03138189
 H                 -1.20241451    3.82068552    0.25980747
 H                 -1.07312035    3.59217589    1.98727176
 C                 -2.81268130    1.46178824    0.85498434
 H                 -2.16826199    2.31328616    0.92262345
 C                  1.10973506   -3.11934481    0.29023117
 H                  0.73052121   -4.11844645    0.23644663
 Ti                -2.36702110   -1.09655402    0.60164336
 H                 -3.11824510   -1.34801842    2.01473504
 Ti                 0.70801606    3.46958077    1.00267388
 H                  1.55745488    3.46525000    2.38210672
 Ti                 1.64882490    2.29401688    0.87541244
 H                  2.41969463    2.60499727   -0.51507347
 Ti                 2.62918716    1.19576055    0.67806949
 H                  3.50297197    1.28475478    2.03931161
 Ti                -1.39093065   -2.26466897    0.48833526
 H                 -2.27317396   -2.31344043   -0.86948214
 Ti                -0.36612382   -3.40390663    0.36127627
 H                 -1.07625916   -3.64551262    1.79715034
 Cl                 3.71031562   -3.57669713   -1.71437128
 Cl                -7.14881176    0.71864745    0.93057839
 Cl                 1.77308859    3.86636260   -1.00836682
 Cl                 2.82423544    2.25332617    2.86359108
 Cl                 3.64515640    1.52527617   -1.37018000
 Cl                 4.84910047    1.09719536    2.21426058
 Cl                -4.58377281   -1.10873600    2.29473817
 Cl                -3.57537810   -1.10896556   -1.36706672
 Cl                -2.40761183   -2.58100952    2.53830794
 Cl                -1.61921673   -3.49624499   -1.57710754
 H                  6.78628788   -0.66607652    0.65262479
 C                 -1.17659972    0.51129887   -2.69091489
 H                 -1.68976582   -0.27273053   -3.20749832
 O                  2.43177100    0.62722220   -4.58415934
 H                  2.89201871    0.47862044   -3.75488883
 H                  1.50876147    0.38191024   -4.48681735
 O                  0.81539501   -0.95754347   -2.23782049
 H                  1.66684701   -1.36082921   -2.42218454
 H                  0.66621110   -0.94317609   -1.28959174
 O                 -2.95737802    3.81461698   -2.43184603
 H                 -3.27847161    2.98345569   -2.07453689
 H                 -2.17844596    4.09321979   -1.94476767
 O                 -1.88570711    1.19696972   -4.37419241
 H                 -2.38259186    0.76911475   -3.67301791
 H                 -2.23050787    2.08135569   -4.51762847
 O                 -0.69020454   -0.89494025   -4.79542466
 H                 -0.10774919   -0.15945189   -4.59194828
 H                 -0.37816065   -1.34167791   -5.58577527
 F                  0.14780390    1.10214769   -3.68813740
 F                 -2.29660363    1.82861289   -2.36247157
 F                 -0.53691289   -0.10724582   -1.17242775

 1 10 1.0 11 1.0 35 1.0 33 1.0
 2 9 1.0 10 1.0 37 1.0 35 1.0
 3 8 1.0 9 1.0 12 1.0 37 1.0
 4 8 1.0 12 1.0 14 1.0 22 1.0
 5 10 1.0 11 1.0 17 1.0 31 1.0
 6 9 1.0 10 1.0 31 1.0 39 1.0 73 0.5
 7 8 1.0 9 1.0 39 1.0 41 1.0
 8 29 1.0
 9
 10
 11 24 1.0 27 1.0
 12 13 1.0 48 1.0
 13
 14 15 1.0 16 1.0 53 1.0
 15
 16
 17 18 1.0 27 1.0 49 1.0
 18
 19 20 1.0 21 1.0 27 1.0 44 1.0
 20
 21
 22 23 1.0 29 1.0 43 1.0
 23
 24 25 1.0 26 1.0 33 1.0
 25
 26
 27 28 1.0
 28
 29 30 1.0 41 1.0
 30
 31 32 1.0 50 1.0
 32
 33 34 1.0 45 1.0
 34
 35 36 1.0 46 1.0
 36
 37 38 1.0 47 1.0
 38
 39 40 1.0 51 1.0
 40
 41 42 1.0 52 1.0
 42
 43
 44
 45
 46
 47
 48
 49
 50
 51
 52
 53
 54 55 1.0 65 0.5 71 1.0 72 1.0 73 1.0
 55 68 0.5
 56 57 1.0 58 1.0
 57
 58 71 0.5
 59 60 1.0 61 1.0
 60
 61 73 0.5
 62 63 1.0 64 1.0
 63 72 0.5
 64
 65 66 1.0 67 1.0
 66
 67
 68 69 1.0 70 1.0
 69
 70
 71
 72
 73
