# Supplementary material for: Two-Dimensional MXene as a Promising Adsorbent for Trihalomethanes Removal: A Density-Functional Theory Study
Source: Nanomaterials (Basel). 2024 Feb 29;14(5):454. doi: 10.3390/nano14050454 (PMC10934524; doi:10.3390/nano14050454)
Supplement: Supplementary file 1 [file nanomaterials-14-00454-s001.zip › MXene-Cl-2-CHF3-TiCenter-H2O-2.gjf]

%chk=E:\TO Work\MXene\New\MXene-New\MXene-Cl-2-CHF3-TiCenter-H2O-2.chk
# b3lyp/lanl2dz geom=connectivity

Title Card Required

0 1
 C                 -2.31674887    2.26777119    0.64025628
 C                  0.22133964    1.38009781    0.97633936
 C                  2.95671621    0.49344882    0.63402454
 C                  5.64572222   -0.15549200    1.44669670
 C                 -3.14368090   -0.48320869   -0.32899307
 C                 -0.45325222   -1.41069895   -0.09246745
 C                  2.00473031   -1.81090485    0.96675528
 Ti                 3.68109412   -0.97774184    1.98363698
 Ti                 1.16228872   -0.25369330    0.01148674
 Ti                -1.31396524    0.63672232   -0.32640934
 Ti                -4.14992102    1.46925189   -0.31141069
 Ti                 4.71707329    0.84076818   -0.10935891
 H                  5.12753502    0.70529847   -1.67673558
 Ti                 6.51330791    1.71835152    1.64693880
 H                  7.41360149    0.97953191    2.76515571
 H                  6.25867903    1.78345432    0.04528819
 Ti                -4.70778379   -1.26905802    0.61512699
 H                 -5.53482636   -2.12409962   -0.47696325
 Ti                -7.43171571   -0.05034446    0.62482200
 H                 -7.30590987   -0.32385053    2.22148519
 H                 -6.85211803   -0.69517476   -0.75136826
 Ti                 6.11795454   -1.66222447    0.26262916
 H                  7.66164357   -2.13086225    0.38141587
 C                 -4.80948552    3.14327896    0.63525089
 H                 -5.71468674    3.58333294    0.26831109
 H                 -4.95602795    2.94565631    1.67509766
 C                 -5.48922750    0.43537391    0.93241910
 H                 -5.32906256    0.87370445    1.89811625
 C                  4.82959414   -2.87920073    1.29016557
 H                  5.07628285   -3.00299920    2.32086993
 Ti                -2.12437363   -1.82474455    0.67994919
 H                 -2.19108681   -1.60561206    2.27432794
 Ti                -3.15293800    4.18748281    0.27407723
 H                 -2.43738362    4.95697456    1.51068039
 Ti                -0.51815079    3.23469651    0.46670294
 H                  0.32989640    3.22486126   -0.91638858
 Ti                 2.05109461    2.25809433    0.80544435
 H                  2.59271535    3.26128942    1.95174941
 Ti                 0.26473361   -2.62287885    1.50474126
 H                 -0.34322092   -3.86073374    0.62624213
 Ti                 3.01583570   -3.48215160    0.58910049
 H                  2.51439184   -4.62947088    1.61436981
 Cl                 5.67996387   -1.37004479   -1.98613289
 Cl                -8.56561241   -2.05562465    0.85675366
 Cl                -2.11248460    4.23658505   -1.79266863
 Cl                 0.44582429    4.15220212    2.35595306
 Cl                 2.16466385    3.43972967   -1.18490291
 Cl                 5.03996337    3.04556976    0.47807350
 Cl                -4.39328883   -2.60390789    2.46951985
 Cl                -2.73176043   -3.99829333    0.18314561
 Cl                -1.09506232   -1.52322892    2.99772228
 Cl                 2.85497811   -4.36640081   -1.54423766
 H                  7.88320698    2.48744046    1.29137574
 C                 -1.02093525   -0.61545038   -3.13470978
 H                 -0.45363253   -1.24675116   -3.74090863
 O                  1.31832591    0.40139431   -4.21084177
 H                  1.88792494    1.12291661   -3.96051258
 H                  0.47233769    0.52925870   -3.79478952
 O                  2.16839984   -1.07508995   -3.11204061
 H                  2.58996147   -0.71759515   -2.28100213
 H                  1.31428248   -1.02468197   -2.87394656
 O                 -3.72393759    0.74770950   -2.79037520
 H                 -3.00681993    0.13350935   -2.54423195
 H                 -3.42811017    1.65959046   -2.69255043
 O                 -2.60924982   -0.76962129   -4.58705660
 H                 -3.06537515   -1.61560163   -4.46895838
 H                 -3.23458204   -0.05687668   -4.45589408
 O                  0.44588437   -2.10910152   -4.42614417
 H                  0.90191018   -1.60034351   -5.09326217
 H                 -0.03528775   -2.82766111   -4.82973082
 F                 -0.70291955    0.65230695   -3.23290932
 F                 -2.01593275   -0.71515663   -2.20412069
 F                  0.18475417   -0.69973322   -2.49665084

 1 10 1.0 11 1.0 35 1.0 33 1.0
 2 9 1.0 10 1.0 37 1.0 35 1.0
 3 8 1.0 9 1.0 12 1.0 37 1.0
 4 8 1.0 12 1.0 14 1.0 22 1.0
 5 10 1.0 11 1.0 17 1.0 31 1.0
 6 9 1.0 10 1.0 31 1.0 39 1.0
 7 8 1.0 9 1.0 39 1.0 41 1.0
 8 29 1.0
 9 73 0.5
 10
 11 24 1.0 27 1.0
 12 13 1.0 48 1.0
 13
 14 15 1.0 16 1.0 53 1.0
 15
 16
 17 18 1.0 27 1.0 49 1.0
 18
 19 20 1.0 21 1.0 27 1.0 44 1.0
 20
 21
 22 23 1.0 29 1.0 43 1.0
 23
 24 25 1.0 26 1.0 33 1.0
 25
 26
 27 28 1.0
 28
 29 30 1.0 41 1.0
 30
 31 32 1.0 50 1.0
 32
 33 34 1.0 45 1.0
 34
 35 36 1.0 46 1.0
 36
 37 38 1.0 47 1.0
 38
 39 40 1.0 51 1.0
 40
 41 42 1.0 52 1.0
 42
 43
 44
 45
 46
 47
 48
 49
 50
 51
 52
 53
 54 55 1.0 65 0.5 71 1.0 72 1.0 73 1.0
 55 68 0.5
 56 57 1.0 58 1.0
 57
 58 71 0.5
 59 60 1.0 61 1.0
 60
 61 73 0.5
 62 63 1.0 64 1.0
 63 72 0.5
 64
 65 66 1.0 67 1.0
 66
 67
 68 69 1.0 70 1.0
 69
 70
 71
 72
 73
