# Supplementary material for: Two-Dimensional MXene as a Promising Adsorbent for Trihalomethanes Removal: A Density-Functional Theory Study
Source: Nanomaterials (Basel). 2024 Feb 29;14(5):454. doi: 10.3390/nano14050454 (PMC10934524; doi:10.3390/nano14050454)
Supplement: Supplementary file 1 [file nanomaterials-14-00454-s001.zip › MXene-Cl-2-CHF3-TiCenter-H2O-2.out]

 Entering Link 1 = C:\G03W\l1.exe PID=     10236.
  
 Copyright (c) 1988,1990,1992,1993,1995,1998,2003, Gaussian, Inc.
                  All Rights Reserved.
  
 This is the Gaussian(R) 03 program.  It is based on the
 the Gaussian(R) 98 system (copyright 1998, Gaussian, Inc.),
 the Gaussian(R) 94 system (copyright 1995, Gaussian, Inc.),
 the Gaussian 92(TM) system (copyright 1992, Gaussian, Inc.),
 the Gaussian 90(TM) system (copyright 1990, Gaussian, Inc.),
 the Gaussian 88(TM) system (copyright 1988, Gaussian, Inc.),
 the Gaussian 86(TM) system (copyright 1986, Carnegie Mellon
 University), and the Gaussian 82(TM) system (copyright 1983,
 Carnegie Mellon University). Gaussian is a federally registered
 trademark of Gaussian, Inc.
  
 This software contains proprietary and confidential information,
 including trade secrets, belonging to Gaussian, Inc.
  
 This software is provided under written license and may be
 used, copied, transmitted, or stored only in accord with that
 written license.
  
 The following legend is applicable only to US Government
 contracts under DFARS:
  
                    RESTRICTED RIGHTS LEGEND
  
 Use, duplication or disclosure by the US Government is subject
 to restrictions as set forth in subparagraph (c)(1)(ii) of the
 Rights in Technical Data and Computer Software clause at DFARS
 252.227-7013.
  
 Gaussian, Inc.
 Carnegie Office Park, Building 6, Pittsburgh, PA 15106 USA
  
 The following legend is applicable only to US Government
 contracts under FAR:
  
                    RESTRICTED RIGHTS LEGEND
  
 Use, reproduction and disclosure by the US Government is subject
 to restrictions as set forth in subparagraph (c) of the
 Commercial Computer Software - Restricted Rights clause at FAR
 52.227-19.
  
 Gaussian, Inc.
 Carnegie Office Park, Building 6, Pittsburgh, PA 15106 USA
  
  
 ---------------------------------------------------------------
 Warning -- This program may not be used in any manner that
 competes with the business of Gaussian, Inc. or will provide
 assistance to any competitor of Gaussian, Inc.  The licensee
 of this program is prohibited from giving any competitor of
 Gaussian, Inc. access to this program.  By using this program,
 the user acknowledges that Gaussian, Inc. is engaged in the
 business of creating and licensing software in the field of
 computational chemistry and represents and warrants to the
 licensee that it is not a competitor of Gaussian, Inc. and that
 it will not use this program in any manner prohibited above.
 ---------------------------------------------------------------
  

 Cite this work as:
 Gaussian 03, Revision B.05,
 M. J. Frisch, G. W. Trucks, H. B. Schlegel, G. E. Scuseria, 
 M. A. Robb, J. R. Cheeseman, J. A. Montgomery, Jr., T. Vreven, 
 K. N. Kudin, J. C. Burant, J. M. Millam, S. S. Iyengar, J. Tomasi, 
 V. Barone, B. Mennucci, M. Cossi, G. Scalmani, N. Rega, 
 G. A. Petersson, H. Nakatsuji, M. Hada, M. Ehara, K. Toyota, 
 R. Fukuda, J. Hasegawa, M. Ishida, T. Nakajima, Y. Honda, O. Kitao, 
 H. Nakai, M. Klene, X. Li, J. E. Knox, H. P. Hratchian, J. B. Cross, 
 C. Adamo, J. Jaramillo, R. Gomperts, R. E. Stratmann, O. Yazyev, 
 A. J. Austin, R. Cammi, C. Pomelli, J. W. Ochterski, P. Y. Ayala, 
 K. Morokuma, G. A. Voth, P. Salvador, J. J. Dannenberg, 
 V. G. Zakrzewski, S. Dapprich, A. D. Daniels, M. C. Strain, 
 O. Farkas, D. K. Malick, A. D. Rabuck, K. Raghavachari, 
 J. B. Foresman, J. V. Ortiz, Q. Cui, A. G. Baboul, S. Clifford, 
 J. Cioslowski, B. B. Stefanov, G. Liu, A. Liashenko, P. Piskorz, 
 I. Komaromi, R. L. Martin, D. J. Fox, T. Keith, M. A. Al-Laham, 
 C. Y. Peng, A. Nanayakkara, M. Challacombe, P. M. W. Gill, 
 B. Johnson, W. Chen, M. W. Wong, C. Gonzalez, and J. A. Pople, 
 Gaussian, Inc., Pittsburgh PA, 2003.
 
 **********************************************
 Gaussian 03:  x86-Win32-G03RevB.05  8-Nov-2003
                  11-Apr-2022 
 **********************************************
 Default route:  MaxDisk=2000MB
 ---------------------------------
 # b3lyp/lanl2dz geom=connectivity
 ---------------------------------
 1/38=1,57=2/1;
 2/17=6,18=5,40=1/2;
 3/5=6,6=3,11=2,16=1,25=1,30=1,74=-5/1,2,3;
 4//1;
 5/5=2,32=1,38=5/2;
 6/7=2,8=2,9=2,10=2,28=1/1;
 99/5=1,9=1/99;
 -------------------
 Title Card Required
 -------------------
 Symbolic Z-matrix:
 Charge =  0 Multiplicity = 1
 C                    -2.31675   2.26777   0.64026 
 C                     0.22134   1.3801    0.97634 
 C                     2.95672   0.49345   0.63402 
 C                     5.64572  -0.15549   1.4467 
 C                    -3.14368  -0.48321  -0.32899 
 C                    -0.45325  -1.4107   -0.09247 
 C                     2.00473  -1.8109    0.96676 
 Ti                    3.68109  -0.97774   1.98364 
 Ti                    1.16229  -0.25369   0.01149 
 Ti                   -1.31397   0.63672  -0.32641 
 Ti                   -4.14992   1.46925  -0.31141 
 Ti                    4.71707   0.84077  -0.10936 
 H                     5.12754   0.7053   -1.67674 
 Ti                    6.51331   1.71835   1.64694 
 H                     7.4136    0.97953   2.76516 
 H                     6.25868   1.78345   0.04529 
 Ti                   -4.70778  -1.26906   0.61513 
 H                    -5.53483  -2.1241   -0.47696 
 Ti                   -7.43172  -0.05034   0.62482 
 H                    -7.30591  -0.32385   2.22149 
 H                    -6.85212  -0.69517  -0.75137 
 Ti                    6.11795  -1.66222   0.26263 
 H                     7.66164  -2.13086   0.38142 
 C                    -4.80949   3.14328   0.63525 
 H                    -5.71469   3.58333   0.26831 
 H                    -4.95603   2.94566   1.6751 
 C                    -5.48923   0.43537   0.93242 
 H                    -5.32906   0.8737    1.89812 
 C                     4.82959  -2.8792    1.29017 
 H                     5.07628  -3.003     2.32087 
 Ti                   -2.12437  -1.82474   0.67995 
 H                    -2.19109  -1.60561   2.27433 
 Ti                   -3.15294   4.18748   0.27408 
 H                    -2.43738   4.95697   1.51068 
 Ti                   -0.51815   3.2347    0.4667 
 H                     0.3299    3.22486  -0.91639 
 Ti                    2.05109   2.25809   0.80544 
 H                     2.59272   3.26129   1.95175 
 Ti                    0.26473  -2.62288   1.50474 
 H                    -0.34322  -3.86073   0.62624 
 Ti                    3.01584  -3.48215   0.5891 
 H                     2.51439  -4.62947   1.61437 
 Cl                    5.67996  -1.37004  -1.98613 
 Cl                   -8.56561  -2.05562   0.85675 
 Cl                   -2.11248   4.23659  -1.79267 
 Cl                    0.44582   4.1522    2.35595 
 Cl                    2.16466   3.43973  -1.1849 
 Cl                    5.03996   3.04557   0.47807 
 Cl                   -4.39329  -2.60391   2.46952 
 Cl                   -2.73176  -3.99829   0.18315 
 Cl                   -1.09506  -1.52323   2.99772 
 Cl                    2.85498  -4.3664   -1.54424 
 H                     7.88321   2.48744   1.29138 
 C                    -1.02094  -0.61545  -3.13471 
 H                    -0.45363  -1.24675  -3.74091 
 O                     1.31833   0.40139  -4.21084 
 H                     1.88792   1.12292  -3.96051 
 H                     0.47234   0.52926  -3.79479 
 O                     2.1684   -1.07509  -3.11204 
 H                     2.58996  -0.7176   -2.281 
 H                     1.31428  -1.02468  -2.87395 
 O                    -3.72394   0.74771  -2.79038 
 H                    -3.00682   0.13351  -2.54423 
 H                    -3.42811   1.65959  -2.69255 
 O                    -2.60925  -0.76962  -4.58706 
 H                    -3.06538  -1.6156   -4.46896 
 H                    -3.23458  -0.05688  -4.45589 
 O                     0.44588  -2.1091   -4.42614 
 H                     0.90191  -1.60034  -5.09326 
 H                    -0.03529  -2.82766  -4.82973 
 F                    -0.70292   0.65231  -3.23291 
 F                    -2.01593  -0.71516  -2.20412 
 F                     0.18475  -0.69973  -2.49665 
 
 Stoichiometry    C11H29Cl10F3O5Ti15
 Framework group  C1[X(C11H29Cl10F3O5Ti15)]
 Deg. of freedom   213
 Full point group                 C1      NOp   1
 Largest Abelian subgroup         C1      NOp   1
 Largest concise Abelian subgroup C1      NOp   1
                         Standard orientation:                         
 ---------------------------------------------------------------------
 Center     Atomic     Atomic              Coordinates (Angstroms)
 Number     Number      Type              X           Y           Z
 ---------------------------------------------------------------------
    1          6             0        2.306981    2.255334   -0.625222
    2          6             0       -0.231842    1.369125   -0.959619
    3          6             0       -2.968645    0.487460   -0.615834
    4          6             0       -5.657607   -0.162141   -1.428123
    5          6             0        3.129571   -0.491928    0.358164
    6          6             0        0.438258   -1.417287    0.123360
    7          6             0       -2.019127   -1.819629   -0.936442
    8         22             0       -3.693434   -0.989360   -1.959062
    9         22             0       -1.175766   -0.258839    0.012153
   10         22             0        1.301224    0.630196    0.348286
   11         22             0        4.138206    1.459202    0.332178
   12         22             0       -4.729336    0.840505    0.124052
   13          1             0       -5.141565    0.713114    1.691642
   14         22             0       -6.522705    1.711764   -1.638313
   15          1             0       -7.422754    0.968638   -2.753871
   16          1             0       -6.269634    1.784302   -0.036735
   17         22             0        4.693680   -1.284230   -0.580537
   18          1             0        5.518564   -2.134984    0.516523
   19         22             0        7.419102   -0.068883   -0.593324
   20          1             0        7.294595   -0.349954   -2.188774
   21          1             0        6.837313   -0.706348    0.785371
   22         22             0       -6.132884   -1.662556   -0.237272
   23          1             0       -7.677021   -2.129890   -0.355378
   24          6             0        4.800776    3.127831   -0.621887
   25          1             0        5.706137    3.568556   -0.256148
   26          1             0        4.948140    2.925005   -1.660615
   27          6             0        5.477523    0.417698   -0.905262
   28          1             0        5.318879    0.851548   -1.873231
   29          6             0       -4.844957   -2.886049   -1.257588
   30          1             0       -5.090743   -3.014530   -2.287935
   31         22             0        2.109662   -1.837090   -0.645328
   32          1             0        2.178272   -1.625751   -2.240678
   33         22             0        3.145133    4.175778   -0.267468
   34          1             0        2.431781    4.940148   -1.508512
   35         22             0        0.509386    3.225268   -0.458194
   36          1             0       -0.340086    3.223149    0.924056
   37         22             0       -2.060700    2.250156   -0.794852
   38          1             0       -2.599926    3.248453   -1.946549
   39         22             0       -0.279571   -2.636305   -1.468708
   40          1             0        0.325977   -3.870634   -0.583610
   41         22             0       -3.032652   -3.487802   -0.551752
   42          1             0       -2.531558   -4.640673   -1.570947
   43         17             0       -5.696837   -1.360037    2.010501
   44         17             0        8.550792   -2.076635   -0.814393
   45         17             0        2.102628    4.236135    1.797945
   46         17             0       -0.451540    4.134796   -2.352848
   47         17             0       -2.174864    3.441539    1.189642
   48         17             0       -5.048940    3.042830   -0.474364
   49         17             0        4.379455   -2.627649   -2.428778
   50         17             0        2.713893   -4.008946   -0.137399
   51         17             0        1.083088   -1.545537   -2.965589
   52         17             0       -2.875052   -4.361920    1.586000
   53          1             0       -7.892029    2.484224   -1.287881
   54          6             0        1.003799   -0.608026    3.162304
   55          1             0        0.435109   -1.235700    3.770964
   56          8             0       -1.335321    0.416847    4.231102
   57          1             0       -1.903784    1.137840    3.976703
   58          1             0       -0.488752    0.541672    3.815307
   59          8             0       -2.186069   -1.063901    3.138579
   60          1             0       -2.606345   -0.709918    2.305389
   61          1             0       -1.331648   -1.015681    2.901122
   62          8             0        3.708810    0.750173    2.814162
   63          1             0        2.991197    0.135660    2.570254
   64          1             0        3.414194    1.661928    2.711626
   65          8             0        2.590439   -0.757099    4.617011
   66          1             0        3.045655   -1.604193    4.503473
   67          1             0        3.216773   -0.045756    4.483047
   68          8             0       -0.466158   -2.093635    4.459435
   69          1             0       -0.922245   -1.581104    5.123617
   70          1             0        0.013726   -2.810818    4.866985
   71          9             0        0.687227    0.660576    3.254047
   72          9             0        1.999625   -0.713438    2.233231
   73          9             0       -0.201339   -0.693931    2.523421
 ---------------------------------------------------------------------
 Rotational constants (GHZ):      0.0445175      0.0208596      0.0179798
 Standard basis: LANL2DZ (5D, 7F)
 There are   639 symmetry adapted basis functions of A   symmetry.
 Integral buffers will be    262144 words long.
 Raffenetti 2 integral format.
 Two-electron integral symmetry is turned on.
   639 basis functions,  1506 primitive gaussians,   669 cartesian basis functions
   206 alpha electrons      206 beta electrons
       nuclear repulsion energy      8705.9591131314 Hartrees.


 Warning!  Cl atom   48 may be hypervalent but has no d functions.
 Warning!  Cl atom   51 may be hypervalent but has no d functions.


 NAtoms=   73 NActive=   73 NUniq=   73 SFac= 1.00D+00 NAtFMM=   60 Big=T
 One-electron integrals computed using PRISM.
   1 Symmetry operations used in ECPInt.
 ECPInt:  NShTT=   49141 NPrTT=  268455 LenC2=   43505 LenP2D=  143870.
 LDataN:  DoStor=F MaxTD1= 4 Len=   56
 LDataN:  DoStor=T MaxTD1= 4 Len=   56
 NBasis=   639 RedAO= T  NBF=   639
 NBsUse=   639 1.00D-06 NBFU=   639
 Harris functional with IExCor=  402 diagonalized for initial guess.
 ExpMin= 1.60D-02 ExpMax= 1.00D+04 ExpMxC= 3.50D+02 IAcc=3 IRadAn=         5 AccDes= 0.00D+00
 HarFok:  IExCor= 402 AccDes= 0.00D+00 IRadAn=         5 IDoV=1
 ScaDFX=  1.000000  1.000000  1.000000  1.000000
 Initial guess orbital symmetries:
       Occupied  (A) (A) (A) (A) (A) (A) (A) (A) (A) (A) (A) (A)
                 (A) (A) (A) (A) (A) (A) (A) (A) (A) (A) (A) (A)
                 (A) (A) (A) (A) (A) (A) (A) (A) (A) (A) (A) (A)
                 (A) (A) (A) (A) (A) (A) (A) (A) (A) (A) (A) (A)
                 (A) (A) (A) (A) (A) (A) (A) (A) (A) (A) (A) (A)
                 (A) (A) (A) (A) (A) (A) (A) (A) (A) (A) (A) (A)
                 (A) (A) (A) (A) (A) (A) (A) (A) (A) (A) (A) (A)
                 (A) (A) (A) (A) (A) (A) (A) (A) (A) (A) (A) (A)
                 (A) (A) (A) (A) (A) (A) (A) (A) (A) (A) (A) (A)
                 (A) (A) (A) (A) (A) (A) (A) (A) (A) (A) (A) (A)
                 (A) (A) (A) (A) (A) (A) (A) (A) (A) (A) (A) (A)
                 (A) (A) (A) (A) (A) (A) (A) (A) (A) (A) (A) (A)
                 (A) (A) (A) (A) (A) (A) (A) (A) (A) (A) (A) (A)
                 (A) (A) (A) (A) (A) (A) (A) (A) (A) (A) (A) (A)
                 (A) (A) (A) (A) (A) (A) (A) (A) (A) (A) (A) (A)
                 (A) (A) (A) (A) (A) (A) (A) (A) (A) (A) (A) (A)
                 (A) (A) (A) (A) (A) (A) (A) (A) (A) (A) (A) (A)
                 (A) (A)
       Virtual   (A) (A) (A) (A) (A) (A) (A) (A) (A) (A) (A) (A)
                 (A) (A) (A) (A) (A) (A) (A) (A) (A) (A) (A) (A)
                 (A) (A) (A) (A) (A) (A) (A) (A) (A) (A) (A) (A)
                 (A) (A) (A) (A) (A) (A) (A) (A) (A) (A) (A) (A)
                 (A) (A) (A) (A) (A) (A) (A) (A) (A) (A) (A) (A)
                 (A) (A) (A) (A) (A) (A) (A) (A) (A) (A) (A) (A)
                 (A) (A) (A) (A) (A) (A) (A) (A) (A) (A) (A) (A)
                 (A) (A) (A) (A) (A) (A) (A) (A) (A) (A) (A) (A)
                 (A) (A) (A) (A) (A) (A) (A) (A) (A) (A) (A) (A)
                 (A) (A) (A) (A) (A) (A) (A) (A) (A) (A) (A) (A)
                 (A) (A) (A) (A) (A) (A) (A) (A) (A) (A) (A) (A)
                 (A) (A) (A) (A) (A) (A) (A) (A) (A) (A) (A) (A)
                 (A) (A) (A) (A) (A) (A) (A) (A) (A) (A) (A) (A)
                 (A) (A) (A) (A) (A) (A) (A) (A) (A) (A) (A) (A)
                 (A) (A) (A) (A) (A) (A) (A) (A) (A) (A) (A) (A)
                 (A) (A) (A) (A) (A) (A) (A) (A) (A) (A) (A) (A)
                 (A) (A) (A) (A) (A) (A) (A) (A) (A) (A) (A) (A)
                 (A) (A) (A) (A) (A) (A) (A) (A) (A) (A) (A) (A)
                 (A) (A) (A) (A) (A) (A) (A) (A) (A) (A) (A) (A)
                 (A) (A) (A) (A) (A) (A) (A) (A) (A) (A) (A) (A)
                 (A) (A) (A) (A) (A) (A) (A) (A) (A) (A) (A) (A)
                 (A) (A) (A) (A) (A) (A) (A) (A) (A) (A) (A) (A)
                 (A) (A) (A) (A) (A) (A) (A) (A) (A) (A) (A) (A)
                 (A) (A) (A) (A) (A) (A) (A) (A) (A) (A) (A) (A)
                 (A) (A) (A) (A) (A) (A) (A) (A) (A) (A) (A) (A)
                 (A) (A) (A) (A) (A) (A) (A) (A) (A) (A) (A) (A)
                 (A) (A) (A) (A) (A) (A) (A) (A) (A) (A) (A) (A)
                 (A) (A) (A) (A) (A) (A) (A) (A) (A) (A) (A) (A)
                 (A) (A) (A) (A) (A) (A) (A) (A) (A) (A) (A) (A)
                 (A) (A) (A) (A) (A) (A) (A) (A) (A) (A) (A) (A)
                 (A) (A) (A) (A) (A) (A) (A) (A) (A) (A) (A) (A)
                 (A) (A) (A) (A) (A) (A) (A) (A) (A) (A) (A) (A)
                 (A) (A) (A) (A) (A) (A) (A) (A) (A) (A) (A) (A)
                 (A) (A) (A) (A) (A) (A) (A) (A) (A) (A) (A) (A)
                 (A) (A) (A) (A) (A) (A) (A) (A) (A) (A) (A) (A)
                 (A) (A) (A) (A) (A) (A) (A) (A) (A) (A) (A) (A)
                 (A)
 The electronic state of the initial guess is 1-A.
 Requested convergence on RMS density matrix=1.00D-04 within 128 cycles.
 Requested convergence on MAX density matrix=1.00D-02.
 Requested convergence on             energy=1.00D-02.
 No special actions if energy rises.
 EnCoef did    13 forward-backward iterations
 EnCoef did     2 forward-backward iterations
 EnCoef did   100 forward-backward iterations
 EnCoef did   100 forward-backward iterations
 EnCoef did   100 forward-backward iterations
 EnCoef did     6 forward-backward iterations
 EnCoef did    10 forward-backward iterations
 EnCoef did    10 forward-backward iterations
 EnCoef did     3 forward-backward iterations
 EnCoef did     2 forward-backward iterations
 EnCoef did     2 forward-backward iterations
 EnCoef did     2 forward-backward iterations
 SCF Done:  E(RB+HF-LYP) =  -2132.49147541     A.U. after   19 cycles
             Convg  =    0.5682D-04             -V/T =  2.3853
             S**2   =   0.0000

 **********************************************************************

            Population analysis using the SCF density.

 **********************************************************************

 Orbital symmetries:
       Occupied  (A) (A) (A) (A) (A) (A) (A) (A) (A) (A) (A) (A)
                 (A) (A) (A) (A) (A) (A) (A) (A) (A) (A) (A) (A)
                 (A) (A) (A) (A) (A) (A) (A) (A) (A) (A) (A) (A)
                 (A) (A) (A) (A) (A) (A) (A) (A) (A) (A) (A) (A)
                 (A) (A) (A) (A) (A) (A) (A) (A) (A) (A) (A) (A)
                 (A) (A) (A) (A) (A) (A) (A) (A) (A) (A) (A) (A)
                 (A) (A) (A) (A) (A) (A) (A) (A) (A) (A) (A) (A)
                 (A) (A) (A) (A) (A) (A) (A) (A) (A) (A) (A) (A)
                 (A) (A) (A) (A) (A) (A) (A) (A) (A) (A) (A) (A)
                 (A) (A) (A) (A) (A) (A) (A) (A) (A) (A) (A) (A)
                 (A) (A) (A) (A) (A) (A) (A) (A) (A) (A) (A) (A)
                 (A) (A) (A) (A) (A) (A) (A) (A) (A) (A) (A) (A)
                 (A) (A) (A) (A) (A) (A) (A) (A) (A) (A) (A) (A)
                 (A) (A) (A) (A) (A) (A) (A) (A) (A) (A) (A) (A)
                 (A) (A) (A) (A) (A) (A) (A) (A) (A) (A) (A) (A)
                 (A) (A) (A) (A) (A) (A) (A) (A) (A) (A) (A) (A)
                 (A) (A) (A) (A) (A) (A) (A) (A) (A) (A) (A) (A)
                 (A) (A)
       Virtual   (A) (A) (A) (A) (A) (A) (A) (A) (A) (A) (A) (A)
                 (A) (A) (A) (A) (A) (A) (A) (A) (A) (A) (A) (A)
                 (A) (A) (A) (A) (A) (A) (A) (A) (A) (A) (A) (A)
                 (A) (A) (A) (A) (A) (A) (A) (A) (A) (A) (A) (A)
                 (A) (A) (A) (A) (A) (A) (A) (A) (A) (A) (A) (A)
                 (A) (A) (A) (A) (A) (A) (A) (A) (A) (A) (A) (A)
                 (A) (A) (A) (A) (A) (A) (A) (A) (A) (A) (A) (A)
                 (A) (A) (A) (A) (A) (A) (A) (A) (A) (A) (A) (A)
                 (A) (A) (A) (A) (A) (A) (A) (A) (A) (A) (A) (A)
                 (A) (A) (A) (A) (A) (A) (A) (A) (A) (A) (A) (A)
                 (A) (A) (A) (A) (A) (A) (A) (A) (A) (A) (A) (A)
                 (A) (A) (A) (A) (A) (A) (A) (A) (A) (A) (A) (A)
                 (A) (A) (A) (A) (A) (A) (A) (A) (A) (A) (A) (A)
                 (A) (A) (A) (A) (A) (A) (A) (A) (A) (A) (A) (A)
                 (A) (A) (A) (A) (A) (A) (A) (A) (A) (A) (A) (A)
                 (A) (A) (A) (A) (A) (A) (A) (A) (A) (A) (A) (A)
                 (A) (A) (A) (A) (A) (A) (A) (A) (A) (A) (A) (A)
                 (A) (A) (A) (A) (A) (A) (A) (A) (A) (A) (A) (A)
                 (A) (A) (A) (A) (A) (A) (A) (A) (A) (A) (A) (A)
                 (A) (A) (A) (A) (A) (A) (A) (A) (A) (A) (A) (A)
                 (A) (A) (A) (A) (A) (A) (A) (A) (A) (A) (A) (A)
                 (A) (A) (A) (A) (A) (A) (A) (A) (A) (A) (A) (A)
                 (A) (A) (A) (A) (A) (A) (A) (A) (A) (A) (A) (A)
                 (A) (A) (A) (A) (A) (A) (A) (A) (A) (A) (A) (A)
                 (A) (A) (A) (A) (A) (A) (A) (A) (A) (A) (A) (A)
                 (A) (A) (A) (A) (A) (A) (A) (A) (A) (A) (A) (A)
                 (A) (A) (A) (A) (A) (A) (A) (A) (A) (A) (A) (A)
                 (A) (A) (A) (A) (A) (A) (A) (A) (A) (A) (A) (A)
                 (A) (A) (A) (A) (A) (A) (A) (A) (A) (A) (A) (A)
                 (A) (A) (A) (A) (A) (A) (A) (A) (A) (A) (A) (A)
                 (A) (A) (A) (A) (A) (A) (A) (A) (A) (A) (A) (A)
                 (A) (A) (A) (A) (A) (A) (A) (A) (A) (A) (A) (A)
                 (A) (A) (A) (A) (A) (A) (A) (A) (A) (A) (A) (A)
                 (A) (A) (A) (A) (A) (A) (A) (A) (A) (A) (A) (A)
                 (A) (A) (A) (A) (A) (A) (A) (A) (A) (A) (A) (A)
                 (A) (A) (A) (A) (A) (A) (A) (A) (A) (A) (A) (A)
                 (A)
 The electronic state is 1-A.
 Alpha  occ. eigenvalues --  -24.87008 -24.84016 -24.79491 -19.23835 -19.21263
 Alpha  occ. eigenvalues --  -19.19131 -19.11489 -19.09456 -10.50168 -10.20915
 Alpha  occ. eigenvalues --  -10.19451 -10.19327 -10.19319 -10.18697 -10.18687
 Alpha  occ. eigenvalues --  -10.18615 -10.18466 -10.18023 -10.17661  -2.47155
 Alpha  occ. eigenvalues --   -2.46074  -2.45507  -2.44903  -2.44406  -2.44301
 Alpha  occ. eigenvalues --   -2.44147  -2.44068  -2.43771  -2.43567  -2.43232
 Alpha  occ. eigenvalues --   -2.42854  -2.42493  -2.42330  -2.41734  -1.60136
 Alpha  occ. eigenvalues --   -1.58893  -1.58627  -1.58367  -1.58188  -1.57746
 Alpha  occ. eigenvalues --   -1.57597  -1.57500  -1.57430  -1.57361  -1.57297
 Alpha  occ. eigenvalues --   -1.57057  -1.56942  -1.56769  -1.56755  -1.56585
 Alpha  occ. eigenvalues --   -1.56557  -1.56512  -1.56374  -1.56287  -1.56217
 Alpha  occ. eigenvalues --   -1.56129  -1.56099  -1.56063  -1.55953  -1.55878
 Alpha  occ. eigenvalues --   -1.55814  -1.55800  -1.55660  -1.55305  -1.55232
 Alpha  occ. eigenvalues --   -1.55053  -1.55047  -1.55044  -1.54901  -1.54850
 Alpha  occ. eigenvalues --   -1.54652  -1.54615  -1.54551  -1.54501  -1.54100
 Alpha  occ. eigenvalues --   -1.54090  -1.53911  -1.53850  -1.52904  -1.49837
 Alpha  occ. eigenvalues --   -1.39495  -1.33030  -1.13416  -1.10073  -1.09155
 Alpha  occ. eigenvalues --   -1.05562  -1.01274  -0.98972  -0.87523  -0.85047
 Alpha  occ. eigenvalues --   -0.83361  -0.81288  -0.81201  -0.80332  -0.78937
 Alpha  occ. eigenvalues --   -0.78425  -0.77913  -0.76724  -0.76532  -0.73271
 Alpha  occ. eigenvalues --   -0.72090  -0.70377  -0.66723  -0.66014  -0.65858
 Alpha  occ. eigenvalues --   -0.65635  -0.63545  -0.62664  -0.61578  -0.61405
 Alpha  occ. eigenvalues --   -0.60892  -0.60237  -0.59772  -0.59592  -0.58961
 Alpha  occ. eigenvalues --   -0.58431  -0.58277  -0.58175  -0.57283  -0.52370
 Alpha  occ. eigenvalues --   -0.50666  -0.49749  -0.49206  -0.48514  -0.47333
 Alpha  occ. eigenvalues --   -0.46703  -0.46465  -0.45807  -0.45439  -0.43726
 Alpha  occ. eigenvalues --   -0.43567  -0.42110  -0.41636  -0.41210  -0.41095
 Alpha  occ. eigenvalues --   -0.40291  -0.39361  -0.39094  -0.38814  -0.38587
 Alpha  occ. eigenvalues --   -0.38459  -0.38283  -0.38135  -0.38048  -0.37938
 Alpha  occ. eigenvalues --   -0.37825  -0.37644  -0.37069  -0.36981  -0.36788
 Alpha  occ. eigenvalues --   -0.36634  -0.36418  -0.36020  -0.35789  -0.35561
 Alpha  occ. eigenvalues --   -0.35366  -0.35227  -0.35193  -0.34978  -0.34661
 Alpha  occ. eigenvalues --   -0.34532  -0.34328  -0.34139  -0.34023  -0.33956
 Alpha  occ. eigenvalues --   -0.33639  -0.33467  -0.33406  -0.33281  -0.33101
 Alpha  occ. eigenvalues --   -0.32889  -0.32624  -0.32411  -0.31980  -0.31780
 Alpha  occ. eigenvalues --   -0.31707  -0.31455  -0.31341  -0.31305  -0.31013
 Alpha  occ. eigenvalues --   -0.30814  -0.30683  -0.30425  -0.30201  -0.30020
 Alpha  occ. eigenvalues --   -0.29713  -0.29414  -0.29133  -0.28739  -0.28688
 Alpha  occ. eigenvalues --   -0.28429  -0.27722  -0.27540  -0.27215  -0.26714
 Alpha  occ. eigenvalues --   -0.26673  -0.26405  -0.26250  -0.26185  -0.25719
 Alpha  occ. eigenvalues --   -0.25382  -0.25074  -0.24610  -0.23124  -0.21734
 Alpha  occ. eigenvalues --   -0.21671
 Alpha virt. eigenvalues --   -0.17802  -0.15928  -0.15549  -0.15096  -0.14846
 Alpha virt. eigenvalues --   -0.14654  -0.14385  -0.14240  -0.14082  -0.13997
 Alpha virt. eigenvalues --   -0.13846  -0.13677  -0.13379  -0.13175  -0.12710
 Alpha virt. eigenvalues --   -0.12491  -0.12467  -0.12276  -0.11849  -0.11685
 Alpha virt. eigenvalues --   -0.11577  -0.11363  -0.11224  -0.11041  -0.10739
 Alpha virt. eigenvalues --   -0.10622  -0.10483  -0.10440  -0.10130  -0.09969
 Alpha virt. eigenvalues --   -0.09843  -0.09460  -0.09403  -0.09280  -0.09206
 Alpha virt. eigenvalues --   -0.08787  -0.08580  -0.08502  -0.08246  -0.08017
 Alpha virt. eigenvalues --   -0.07802  -0.07748  -0.07609  -0.07202  -0.06950
 Alpha virt. eigenvalues --   -0.06435  -0.06261  -0.06160  -0.05800  -0.05311
 Alpha virt. eigenvalues --   -0.05164  -0.04780  -0.04476  -0.04170  -0.04044
 Alpha virt. eigenvalues --   -0.03771  -0.03646  -0.03381  -0.03189  -0.02823
 Alpha virt. eigenvalues --   -0.02324  -0.02102  -0.01639  -0.01586  -0.01384
 Alpha virt. eigenvalues --   -0.01011  -0.00905  -0.00628  -0.00433  -0.00324
 Alpha virt. eigenvalues --   -0.00082   0.00009   0.00195   0.00411   0.00524
 Alpha virt. eigenvalues --    0.00714   0.00847   0.00942   0.01168   0.01454
 Alpha virt. eigenvalues --    0.01641   0.02040   0.02076   0.02222   0.02316
 Alpha virt. eigenvalues --    0.02531   0.02615   0.02753   0.02798   0.02831
 Alpha virt. eigenvalues --    0.02876   0.03096   0.03315   0.03387   0.03535
 Alpha virt. eigenvalues --    0.03687   0.04071   0.04155   0.04174   0.04248
 Alpha virt. eigenvalues --    0.04417   0.04555   0.04698   0.04852   0.05070
 Alpha virt. eigenvalues --    0.05276   0.05497   0.05596   0.05689   0.05749
 Alpha virt. eigenvalues --    0.05960   0.06151   0.06281   0.06508   0.06658
 Alpha virt. eigenvalues --    0.06802   0.07040   0.07163   0.07265   0.07394
 Alpha virt. eigenvalues --    0.07529   0.07811   0.08189   0.08260   0.08417
 Alpha virt. eigenvalues --    0.08834   0.08933   0.09047   0.09348   0.09741
 Alpha virt. eigenvalues --    0.10271   0.10466   0.10854   0.11214   0.11588
 Alpha virt. eigenvalues --    0.11668   0.12055   0.12229   0.12588   0.12688
 Alpha virt. eigenvalues --    0.13018   0.13196   0.13380   0.13550   0.13842
 Alpha virt. eigenvalues --    0.14180   0.14265   0.14570   0.14664   0.15016
 Alpha virt. eigenvalues --    0.15200   0.15370   0.15569   0.15819   0.15918
 Alpha virt. eigenvalues --    0.16431   0.16602   0.16715   0.16973   0.17133
 Alpha virt. eigenvalues --    0.17184   0.17264   0.17964   0.18159   0.18302
 Alpha virt. eigenvalues --    0.18579   0.18994   0.19105   0.19497   0.19712
 Alpha virt. eigenvalues --    0.20102   0.20285   0.20569   0.20784   0.21002
 Alpha virt. eigenvalues --    0.21088   0.21527   0.21999   0.22260   0.22414
 Alpha virt. eigenvalues --    0.22691   0.22969   0.23234   0.23862   0.24248
 Alpha virt. eigenvalues --    0.24397   0.24487   0.24871   0.25510   0.25776
 Alpha virt. eigenvalues --    0.26652   0.27106   0.27465   0.27694   0.28235
 Alpha virt. eigenvalues --    0.28454   0.29094   0.29146   0.29468   0.29834
 Alpha virt. eigenvalues --    0.30004   0.30395   0.31045   0.31702   0.31798
 Alpha virt. eigenvalues --    0.32044   0.32123   0.32318   0.32822   0.33188
 Alpha virt. eigenvalues --    0.33799   0.33933   0.34037   0.34474   0.34847
 Alpha virt. eigenvalues --    0.34917   0.35544   0.35705   0.36003   0.36487
 Alpha virt. eigenvalues --    0.36842   0.37177   0.37329   0.37520   0.37744
 Alpha virt. eigenvalues --    0.38101   0.38355   0.38600   0.38959   0.39281
 Alpha virt. eigenvalues --    0.39545   0.39971   0.40138   0.40277   0.40445
 Alpha virt. eigenvalues --    0.40834   0.41137   0.41333   0.41564   0.41760
 Alpha virt. eigenvalues --    0.42021   0.42200   0.42628   0.43048   0.43498
 Alpha virt. eigenvalues --    0.43615   0.44166   0.44306   0.44740   0.45015
 Alpha virt. eigenvalues --    0.45170   0.45398   0.45642   0.45894   0.46254
 Alpha virt. eigenvalues --    0.46790   0.46981   0.47225   0.47379   0.47880
 Alpha virt. eigenvalues --    0.48148   0.48547   0.49616   0.49779   0.50227
 Alpha virt. eigenvalues --    0.50713   0.51000   0.51085   0.51555   0.51921
 Alpha virt. eigenvalues --    0.52450   0.53110   0.53313   0.53715   0.54186
 Alpha virt. eigenvalues --    0.54849   0.55053   0.55916   0.56283   0.56456
 Alpha virt. eigenvalues --    0.57450   0.57740   0.58145   0.58277   0.59444
 Alpha virt. eigenvalues --    0.59570   0.60735   0.60878   0.61350   0.61725
 Alpha virt. eigenvalues --    0.62130   0.62737   0.64166   0.64536   0.65513
 Alpha virt. eigenvalues --    0.65759   0.66206   0.66357   0.67209   0.67658
 Alpha virt. eigenvalues --    0.68454   0.69031   0.69380   0.69764   0.70938
 Alpha virt. eigenvalues --    0.71406   0.71753   0.72529   0.73856   0.74484
 Alpha virt. eigenvalues --    0.74934   0.75893   0.75990   0.77156   0.77580
 Alpha virt. eigenvalues --    0.78599   0.78876   0.79024   0.79751   0.80480
 Alpha virt. eigenvalues --    0.80870   0.81214   0.81612   0.82300   0.82459
 Alpha virt. eigenvalues --    0.83705   0.84595   0.84772   0.85018   0.85413
 Alpha virt. eigenvalues --    0.85667   0.86128   0.86575   0.87592   0.88392
 Alpha virt. eigenvalues --    0.88953   0.89160   0.89832   0.89917   0.90327
 Alpha virt. eigenvalues --    0.90862   0.91632   0.92373   0.92501   0.92816
 Alpha virt. eigenvalues --    0.93358   0.94611   0.95266   0.95834   0.96118
 Alpha virt. eigenvalues --    0.97023   0.97565   0.98557   0.99943   1.00898
 Alpha virt. eigenvalues --    1.02262   1.03905   1.05567   1.06500   1.07791
 Alpha virt. eigenvalues --    1.08134   1.08785   1.10053   1.11188   1.12093
 Alpha virt. eigenvalues --    1.12943   1.13748   1.15224   1.15272   1.16842
 Alpha virt. eigenvalues --    1.17348   1.17812   1.19043   1.19716   1.20486
 Alpha virt. eigenvalues --    1.21084   1.21778   1.23275   1.23831   1.24391
 Alpha virt. eigenvalues --    1.25035   1.25834   1.26471   1.27265   1.27522
 Alpha virt. eigenvalues --    1.28818   1.29510   1.30640   1.31413   1.31944
 Alpha virt. eigenvalues --    1.33311   1.35577   1.35809   1.37501   1.38195
 Alpha virt. eigenvalues --    1.40976   1.45583   1.53179   1.53772   1.60482
 Alpha virt. eigenvalues --    1.69889   1.80977   1.83988   1.93702   2.04957
 Alpha virt. eigenvalues --    2.19002   2.33746   2.42638   6.05228   9.31742
 Alpha virt. eigenvalues --    9.92778  10.11069  10.21819  10.41814  10.59456
 Alpha virt. eigenvalues --   10.73720  11.70836  11.95499  12.58047  13.22417
 Alpha virt. eigenvalues --   13.54692  13.90906  15.15912  15.92091  17.21146
 Alpha virt. eigenvalues --   18.02292  18.61780  19.84165  24.31827  26.50480
 Alpha virt. eigenvalues --   29.90452  34.43362  43.50780
          Condensed to atoms (all electrons):
 Mulliken atomic charges:
              1
     1  C   -0.759464
     2  C   -0.743515
     3  C   -1.187510
     4  C   -1.030551
     5  C   -0.897214
     6  C   -0.569992
     7  C   -1.273626
     8  Ti   1.114729
     9  Ti   0.779278
    10  Ti   0.929375
    11  Ti   0.864288
    12  Ti   1.140184
    13  H   -0.089316
    14  Ti   0.318989
    15  H   -0.022559
    16  H   -0.021664
    17  Ti   0.651508
    18  H   -0.099721
    19  Ti   0.541947
    20  H   -0.026557
    21  H   -0.028591
    22  Ti   0.704025
    23  H   -0.143448
    24  C   -1.008908
    25  H    0.241236
    26  H    0.317119
    27  C   -1.208768
    28  H    0.320449
    29  C   -0.949061
    30  H    0.268350
    31  Ti   0.131255
    32  H   -0.029062
    33  Ti   0.568690
    34  H   -0.111498
    35  Ti   0.727932
    36  H   -0.122943
    37  Ti   0.281652
    38  H   -0.054442
    39  Ti   0.649970
    40  H   -0.047147
    41  Ti   0.878009
    42  H   -0.164395
    43  Cl  -0.154483
    44  Cl  -0.221696
    45  Cl  -0.230062
    46  Cl  -0.168674
    47  Cl  -0.162160
    48  Cl  -0.056838
    49  Cl  -0.166625
    50  Cl  -0.138272
    51  Cl   0.084906
    52  Cl  -0.226443
    53  H   -0.116950
    54  C    0.290426
    55  H    0.387040
    56  O   -0.728900
    57  H    0.400845
    58  H    0.363699
    59  O   -0.562024
    60  H    0.327929
    61  H    0.415266
    62  O   -0.687094
    63  H    0.455952
    64  H    0.417906
    65  O   -0.707456
    66  H    0.412654
    67  H    0.431796
    68  O   -0.721422
    69  H    0.457819
    70  H    0.402940
    71  F   -0.170717
    72  F   -0.162514
    73  F   -0.305883
 Sum of Mulliken charges=   0.00000
 Atomic charges with hydrogens summed into heavy atoms:
              1
     1  C   -0.759464
     2  C   -0.743515
     3  C   -1.187510
     4  C   -1.030551
     5  C   -0.897214
     6  C   -0.569992
     7  C   -1.273626
     8  Ti   1.114729
     9  Ti   0.779278
    10  Ti   0.929375
    11  Ti   0.864288
    12  Ti   1.050868
    13  H    0.000000
    14  Ti   0.157816
    15  H    0.000000
    16  H    0.000000
    17  Ti   0.551788
    18  H    0.000000
    19  Ti   0.486799
    20  H    0.000000
    21  H    0.000000
    22  Ti   0.560576
    23  H    0.000000
    24  C   -0.450553
    25  H    0.000000
    26  H    0.000000
    27  C   -0.888319
    28  H    0.000000
    29  C   -0.680710
    30  H    0.000000
    31  Ti   0.131255
    32  H    0.000000
    33  Ti   0.457192
    34  H    0.000000
    35  Ti   0.604989
    36  H    0.000000
    37  Ti   0.227210
    38  H    0.000000
    39  Ti   0.602823
    40  H    0.000000
    41  Ti   0.713614
    42  H    0.000000
    43  Cl  -0.154483
    44  Cl  -0.221696
    45  Cl  -0.230062
    46  Cl  -0.168674
    47  Cl  -0.162160
    48  Cl  -0.056838
    49  Cl  -0.166625
    50  Cl  -0.138272
    51  Cl   0.055844
    52  Cl  -0.226443
    53  H    0.000000
    54  C    0.677466
    55  H    0.000000
    56  O    0.035644
    57  H    0.000000
    58  H    0.000000
    59  O    0.181170
    60  H    0.000000
    61  H    0.000000
    62  O    0.186764
    63  H    0.000000
    64  H    0.000000
    65  O    0.136995
    66  H    0.000000
    67  H    0.000000
    68  O    0.139337
    69  H    0.000000
    70  H    0.000000
    71  F   -0.170717
    72  F   -0.162514
    73  F   -0.305883
 Sum of Mulliken charges=   0.00000
 Electronic spatial extent (au):  <R**2>= 34144.5178
 Charge=     0.0000 electrons
 Dipole moment (field-independent basis, Debye):
    X=    13.1047    Y=     7.1575    Z=    -0.6582  Tot=    14.9465
 Quadrupole moment (field-independent basis, Debye-Ang):
   XX=  -552.1756   YY=  -554.9331   ZZ=  -481.3627
   XY=    66.4753   XZ=    54.8574   YZ=     8.7911
 Traceless Quadrupole moment (field-independent basis, Debye-Ang):
   XX=   -22.6851   YY=   -25.4426   ZZ=    48.1277
   XY=    66.4753   XZ=    54.8574   YZ=     8.7911
 Octapole moment (field-independent basis, Debye-Ang**2):
  XXX=   821.4336  YYY=   144.0375  ZZZ=   150.9356  XYY=   114.9446
  XXY=   500.4667  XXZ=   104.4485  XZZ=    72.5720  YZZ=  -146.3135
  YYZ=    61.7452  XYZ=   -90.1827
 Hexadecapole moment (field-independent basis, Debye-Ang**3):
 XXXX=-51592.5245 YYYY=-18638.8163 ZZZZ= -8213.8637 XXXY=  3576.0281
 XXXZ=   231.5375 YYYX=   493.6550 YYYZ=    91.0931 ZZZX=   542.7493
 ZZZY=  -379.0551 XXYY=-11480.4772 XXZZ= -9680.4983 YYZZ= -4412.1794
 XXYZ=  -154.2202 YYXZ=   301.1787 ZZXY=  -130.6919
 N-N= 8.705959113131D+03 E-N=-2.214831709249D+04  KE= 1.539363813742D+03
 1|1|UNPC-UNK|SP|RB3LYP|LANL2DZ|C11H29Cl10F3O5Ti15|PCUSER|12-Apr-2022|0
 ||# B3LYP/LANL2DZ GEOM=CONNECTIVITY||Title Card Required||0,1|C,0,-2.3
 1674887,2.26777119,0.64025628|C,0,0.22133964,1.38009781,0.97633936|C,0
 ,2.95671621,0.49344882,0.63402454|C,0,5.64572222,-0.155492,1.4466967|C
 ,0,-3.1436809,-0.48320869,-0.32899307|C,0,-0.45325222,-1.41069895,-0.0
 9246745|C,0,2.00473031,-1.81090485,0.96675528|Ti,0,3.68109412,-0.97774
 184,1.98363698|Ti,0,1.16228872,-0.2536933,0.01148674|Ti,0,-1.31396524,
 0.63672232,-0.32640934|Ti,0,-4.14992102,1.46925189,-0.31141069|Ti,0,4.
 71707329,0.84076818,-0.10935891|H,0,5.12753502,0.70529847,-1.67673558|
 Ti,0,6.51330791,1.71835152,1.6469388|H,0,7.41360149,0.97953191,2.76515
 571|H,0,6.25867903,1.78345432,0.04528819|Ti,0,-4.70778379,-1.26905802,
 0.61512699|H,0,-5.53482636,-2.12409962,-0.47696325|Ti,0,-7.43171571,-0
 .05034446,0.624822|H,0,-7.30590987,-0.32385053,2.22148519|H,0,-6.85211
 803,-0.69517476,-0.75136826|Ti,0,6.11795454,-1.66222447,0.26262916|H,0
 ,7.66164357,-2.13086225,0.38141587|C,0,-4.80948552,3.14327896,0.635250
 89|H,0,-5.71468674,3.58333294,0.26831109|H,0,-4.95602795,2.94565631,1.
 67509766|C,0,-5.4892275,0.43537391,0.9324191|H,0,-5.32906256,0.8737044
 5,1.89811625|C,0,4.82959414,-2.87920073,1.29016557|H,0,5.07628285,-3.0
 029992,2.32086993|Ti,0,-2.12437363,-1.82474455,0.67994919|H,0,-2.19108
 681,-1.60561206,2.27432794|Ti,0,-3.152938,4.18748281,0.27407723|H,0,-2
 .43738362,4.95697456,1.51068039|Ti,0,-0.51815079,3.23469651,0.46670294
 |H,0,0.3298964,3.22486126,-0.91638858|Ti,0,2.05109461,2.25809433,0.805
 44435|H,0,2.59271535,3.26128942,1.95174941|Ti,0,0.26473361,-2.62287885
 ,1.50474126|H,0,-0.34322092,-3.86073374,0.62624213|Ti,0,3.0158357,-3.4
 821516,0.58910049|H,0,2.51439184,-4.62947088,1.61436981|Cl,0,5.6799638
 7,-1.37004479,-1.98613289|Cl,0,-8.56561241,-2.05562465,0.85675366|Cl,0
 ,-2.1124846,4.23658505,-1.79266863|Cl,0,0.44582429,4.15220212,2.355953
 06|Cl,0,2.16466385,3.43972967,-1.18490291|Cl,0,5.03996337,3.04556976,0
 .4780735|Cl,0,-4.39328883,-2.60390789,2.46951985|Cl,0,-2.73176043,-3.9
 9829333,0.18314561|Cl,0,-1.09506232,-1.52322892,2.99772228|Cl,0,2.8549
 7811,-4.36640081,-1.54423766|H,0,7.88320698,2.48744046,1.29137574|C,0,
 -1.02093525,-0.61545038,-3.13470978|H,0,-0.45363253,-1.24675116,-3.740
 90863|O,0,1.31832591,0.40139431,-4.21084177|H,0,1.88792494,1.12291661,
 -3.96051258|H,0,0.47233769,0.5292587,-3.79478952|O,0,2.16839984,-1.075
 08995,-3.11204061|H,0,2.58996147,-0.71759515,-2.28100213|H,0,1.3142824
 8,-1.02468197,-2.87394656|O,0,-3.72393759,0.7477095,-2.7903752|H,0,-3.
 00681993,0.13350935,-2.54423195|H,0,-3.42811017,1.65959046,-2.69255043
 |O,0,-2.60924982,-0.76962129,-4.5870566|H,0,-3.06537515,-1.61560163,-4
 .46895838|H,0,-3.23458204,-0.05687668,-4.45589408|O,0,0.44588437,-2.10
 910152,-4.42614417|H,0,0.90191018,-1.60034351,-5.09326217|H,0,-0.03528
 775,-2.82766111,-4.82973082|F,0,-0.70291955,0.65230695,-3.23290932|F,0
 ,-2.01593275,-0.71515663,-2.20412069|F,0,0.18475417,-0.69973322,-2.496
 65084||Version=x86-Win32-G03RevB.05|State=1-A|HF=-2132.4914754|RMSD=5.
 682e-005|Dipole=-5.1521117,2.8234757,0.250596|PG=C01 [X(C11H29Cl10F3O5
 Ti15)]||@


 NOT WHAT WE DID SHALL BE THE TEST
 WHEN ACT AND WILL ARE DONE,
 BUT WHAT OUR LORD INFERS WE WOULD-
 HAD WE DIVINER BEEN.
           EMILY DICKINSON  POEMS NO. CLXXV
 Job cpu time:  0 days  3 hours 49 minutes 57.0 seconds.
 File lengths (MBytes):  RWF=    226 Int=      0 D2E=      0 Chk=     24 Scr=      1
 Normal termination of Gaussian 03 at Tue Apr 12 01:26:34 2022.
