# Supplementary material for: Two-Dimensional MXene as a Promising Adsorbent for Trihalomethanes Removal: A Density-Functional Theory Study
Source: Nanomaterials (Basel). 2024 Feb 29;14(5):454. doi: 10.3390/nano14050454 (PMC10934524; doi:10.3390/nano14050454)
Supplement: Supplementary file 1 [file nanomaterials-14-00454-s001.zip › MXene-Cl-2-CHI3-CCenter-H2O-2.gjf]

%chk=E:\TO Work\MXene\New\MXene-New\MXene-Cl-2-CHI3-CCenter-H2O-2.chk
# b3lyp/lanl2dz geom=connectivity

Title Card Required

0 1
 C                 -2.05973308    2.87125743    0.83862693
 C                  0.81909275    1.88003708    0.62353607
 C                  3.09174507    1.36708415    1.13926835
 C                  5.81728703    0.41376366    0.76969183
 C                 -2.68103556   -0.17634316    0.38772098
 C                 -0.13670867   -0.61880648    1.76093162
 C                  2.44249041   -1.04097985    2.24602037
 Ti                 4.41738906   -0.12617324    2.33020764
 Ti                 1.64645071   -0.02704691    0.79431332
 Ti                -1.06066988    1.02048995    0.90235034
 Ti                -3.78715742    1.69635791   -0.01934162
 Ti                 4.72726963    1.84142836    0.08817982
 H                  4.61433710    1.92221489   -1.52564642
 Ti                 7.54897877    1.56908800    0.81524752
 H                  7.72645694    0.64960002    2.12447853
 H                  7.57078136    1.15810109   -0.75514219
 Ti                -4.42157663   -0.94130573    1.08986537
 H                 -5.12610690   -1.85454794   -0.04396595
 Ti                -7.17445960    0.69740042    1.25806593
 H                 -6.80817995    0.61433548    2.84123281
 H                 -6.82786524   -0.36187029    0.07984274
 Ti                 6.20640575   -1.50635298    0.22030165
 H                  7.67304299   -1.79103510    0.84161235
 C                 -4.56108748    3.51662322    0.30050457
 H                 -5.45445931    3.76497783   -0.24067104
 H                 -4.75443122    3.71186074    1.32208971
 C                 -5.14080325    0.82242254    1.31527133
 H                 -4.90520134    1.29824240    2.24613033
 C                  4.91309590   -2.17271264    1.63097100
 H                  5.48731149   -2.93027473    2.12497261
 Ti                -1.95280012   -1.29553235    1.95973537
 H                 -2.63241671   -0.95431693    3.39149243
 Ti                -2.87589060    4.37441464   -0.40376216
 H                 -2.21979441    5.63262503    0.37647406
 Ti                -0.30763314    3.34262644   -0.12158442
 H                 -0.45023591    3.24880118   -1.72787450
 Ti                 2.25489820    2.09567393   -0.70882406
 H                  3.21405630    3.39543842   -0.80494525
 Ti                 0.83924098   -1.04636681    3.59563272
 H                 -0.08340866   -2.39313800    3.61511529
 Ti                 3.02629332   -2.91723163    1.88504138
 H                  2.98870601   -3.71883273    3.29257709
 Cl                 6.22910819   -2.28411165   -1.95338723
 Cl                -8.44852626   -1.04764216    2.08254758
 Cl                -1.71138713    3.50689327   -2.21362706
 Cl                 0.52534531    5.43789715    0.40520202
 Cl                 2.87733194    0.18993526   -1.85784632
 Cl                 5.45134861    3.89991392    0.83816766
 Cl                -4.39839082   -2.19093383    3.03436123
 Cl                -2.13686547   -3.56765623    1.60642160
 Cl                -0.02301128    0.80129729    4.67143161
 Cl                 1.99396843   -4.30390752    0.34801851
 H                  9.10138272    1.14503099    0.77081174
 C                 -1.42823943   -1.83508959   -2.55779449
 H                 -0.80034452   -2.62407699   -2.86909611
 O                  2.29225856   -0.84446359   -4.52779120
 H                  2.90345147   -0.22150209   -4.13680046
 H                  1.39547896   -0.63610680   -4.26386040
 O                  3.34659034   -2.13706785   -2.11844981
 H                  3.82531062   -1.33703142   -1.90110963
 H                  2.43438276   -2.00548228   -1.89892898
 O                 -5.03972509    0.91245252   -2.83127032
 H                 -4.46410439    0.28461537   -2.36774106
 H                 -4.52000340    1.62283019   -3.21156298
 O                 -3.01106991   -2.43085821   -3.88179362
 H                 -3.64248911   -2.97641911   -3.40576809
 H                 -3.45769085   -1.64579061   -4.21422151
 O                  0.09269001   -3.63236094   -3.34208206
 H                  0.74814119   -3.22080503   -3.91117145
 H                 -0.39466794   -4.28911913   -3.83311181
 I                 -2.97679513   -1.31518302   -1.23608356
 I                 -0.88848438   -0.10574293   -3.59123475
 I                  0.14728067   -1.62070558   -1.18124705

 1 10 1.0 11 1.0 35 1.0 33 1.0
 2 9 1.0 10 1.0 37 1.0 35 1.0
 3 8 1.0 9 1.0 12 1.0 37 1.0
 4 8 1.0 12 1.0 14 1.0 22 1.0
 5 10 1.0 11 1.0 17 1.0 31 1.0
 6 9 1.0 10 1.0 31 1.0 39 1.0 73 0.5
 7 8 1.0 9 1.0 39 1.0 41 1.0
 8 29 1.0
 9
 10
 11 24 1.0 27 1.0
 12 13 1.0 48 1.0
 13
 14 15 1.0 16 1.0 53 1.0
 15
 16
 17 18 1.0 27 1.0 49 1.0
 18
 19 20 1.0 21 1.0 27 1.0 44 1.0
 20
 21
 22 23 1.0 29 1.0 43 1.0
 23
 24 25 1.0 26 1.0 33 1.0
 25
 26
 27 28 1.0
 28
 29 30 1.0 41 1.0
 30
 31 32 1.0 50 1.0
 32
 33 34 1.0 45 1.0
 34
 35 36 1.0 46 1.0
 36
 37 38 1.0 47 1.0
 38
 39 40 1.0 51 1.0
 40
 41 42 1.0 52 1.0
 42
 43
 44
 45
 46
 47
 48
 49
 50
 51
 52
 53
 54 55 1.0 65 0.5 71 1.0 72 1.0 73 1.0
 55 68 0.5
 56 57 1.0 58 1.0
 57
 58 72 0.5
 59 60 1.0 61 1.0
 60
 61 73 0.5
 62 63 1.0 64 1.0
 63 71 0.5
 64
 65 66 1.0 67 1.0
 66
 67
 68 69 1.0 70 1.0
 69
 70
 71
 72
 73
