# Supplementary material for: Two-Dimensional MXene as a Promising Adsorbent for Trihalomethanes Removal: A Density-Functional Theory Study
Source: Nanomaterials (Basel). 2024 Feb 29;14(5):454. doi: 10.3390/nano14050454 (PMC10934524; doi:10.3390/nano14050454)
Supplement: Supplementary file 1 [file nanomaterials-14-00454-s001.zip › MXene-Cl-2-CHI3-TiCenter-H2O-2.gjf]

%chk=E:\TO Work\MXene\New\MXene-New\MXene-Cl-2-CHI3-TiCenter-H2O-2.chk
# b3lyp/lanl2dz geom=connectivity

Title Card Required

0 1
 C                 -2.17006000    3.12299991    0.95392689
 C                  0.82247163    2.13728408    0.95418465
 C                  3.13621748    1.42542099    1.26720690
 C                  5.87474476    0.36122967    0.81638762
 C                 -2.46495441   -0.02598285    0.50676552
 C                 -0.21090943   -0.18842160    2.37894633
 C                  2.41698112   -0.87115395    2.55060798
 Ti                 4.45915824   -0.06869912    2.40474679
 Ti                 1.45456151    0.14313674    1.21369044
 Ti                -1.06827522    1.37851770    1.36483131
 Ti                -3.77861648    1.78228574    0.19827100
 Ti                 4.78931544    1.81937066    0.13880608
 H                  4.66766840    1.89482081   -1.47499315
 Ti                 7.73017216    1.35172730    0.89128495
 H                  7.86994182    0.52446811    2.27202069
 H                  7.79159851    1.08288208   -0.70425905
 Ti                -4.24141683   -0.98490549    0.99617847
 H                 -4.80411516   -1.80630240   -0.27752562
 Ti                -7.19284683    0.70544918    1.16396157
 H                 -7.08376203    0.56659693    2.77326912
 H                 -6.92341253   -0.20247530   -0.15218991
 Ti                 6.08502022   -1.53407459    0.14332329
 H                  7.58430914   -1.91831028    0.65060268
 C                 -4.71336387    3.49149275    0.59024885
 H                 -5.66528426    3.65084825    0.11877390
 H                 -4.85929262    3.69551941    1.62532800
 C                 -5.11766416    0.72716652    1.37750174
 H                 -4.96191506    1.09022932    2.37520248
 C                  4.92293698   -2.12257170    1.72766192
 H                  5.53440615   -2.87423327    2.18876581
 Ti                -1.79454578   -1.28943581    2.04105599
 H                 -2.83065571   -1.26831099    3.28105017
 Ti                -3.15467784    4.48167050   -0.30175754
 H                 -2.56182583    5.82597798    0.37595508
 Ti                -0.35716667    3.46254961   -0.07505053
 H                 -0.48745856    3.09071454   -1.63321387
 Ti                 2.25135154    2.13136352   -0.47735914
 H                  3.26421185    3.36096241   -0.69375151
 Ti                 0.91290169   -0.60753546    4.13033816
 H                 -0.06432131   -1.88773789    4.35514586
 Ti                 3.02062434   -2.77473914    2.11378991
 H                  3.08565957   -3.60108517    3.50021303
 Cl                 5.98358748   -2.24999838   -2.05035357
 Cl                -8.95931701   -0.72109928    1.58784928
 Cl                -2.05491392    3.62973537   -2.16045545
 Cl                 0.46142272    5.61109986    0.10956283
 Cl                 2.65936876    0.15189040   -1.61840103
 Cl                 5.59846660    3.85545703    0.86453306
 Cl                -4.30258791   -2.40675907    2.81278893
 Cl                -1.43146834   -3.51900930    1.53532680
 Cl                 0.30366178    1.38081754    5.11300830
 Cl                 1.87153010   -4.10665656    0.59307958
 H                  9.32956831    1.06596133    0.89044524
 C                 -1.41328082   -2.00685702   -2.90745199
 H                 -0.89833039   -2.89071677   -3.14318240
 O                  2.33568336   -0.66579000   -4.61794210
 H                  2.87124005   -0.09821870   -4.07057367
 H                  1.39822370   -0.54456061   -4.41562209
 O                  3.60107014   -2.56037043   -3.04541165
 H                  4.24756893   -2.06349731   -2.52695368
 H                  2.72519271   -2.31372932   -2.77291373
 O                 -5.00334060    0.87164454   -2.75925754
 H                 -4.34123099    0.24721296   -2.38436046
 H                 -4.55953347    1.63889247   -3.15640618
 O                 -3.14584937   -2.53290363   -4.06568911
 H                 -3.75973164   -3.05762373   -3.53745225
 H                 -3.58655711   -1.72787712   -4.35286512
 O                 -0.12801050   -4.01472058   -3.57447829
 H                  0.61645035   -3.69195793   -4.09191884
 H                 -0.66506326   -4.59784612   -4.09976698
 I                 -2.79367569   -1.42867004   -1.43536131
 I                 -0.99502188   -0.28654665   -3.98451536
 I                  0.49311532   -1.68520592   -2.07847763

 1 10 1.0 11 1.0 35 1.0 33 1.0
 2 9 1.0 10 1.0 37 1.0 35 1.0
 3 8 1.0 9 1.0 12 1.0 37 1.0
 4 8 1.0 12 1.0 14 1.0 22 1.0
 5 10 1.0 11 1.0 17 1.0 31 1.0
 6 9 1.0 10 1.0 31 1.0 39 1.0
 7 8 1.0 9 1.0 39 1.0 41 1.0
 8 29 1.0
 9 73 0.5
 10
 11 24 1.0 27 1.0
 12 13 1.0 48 1.0
 13
 14 15 1.0 16 1.0 53 1.0
 15
 16
 17 18 1.0 27 1.0 49 1.0
 18
 19 20 1.0 21 1.0 27 1.0 44 1.0
 20
 21
 22 23 1.0 29 1.0 43 1.0
 23
 24 25 1.0 26 1.0 33 1.0
 25
 26
 27 28 1.0
 28
 29 30 1.0 41 1.0
 30
 31 32 1.0 50 1.0
 32
 33 34 1.0 45 1.0
 34
 35 36 1.0 46 1.0
 36
 37 38 1.0 47 1.0
 38
 39 40 1.0 51 1.0
 40
 41 42 1.0 52 1.0
 42
 43
 44
 45
 46
 47
 48
 49
 50
 51
 52
 53
 54 55 1.0 65 0.5 71 1.0 72 1.0 73 1.0
 55 68 0.5
 56 57 1.0 58 1.0
 57
 58 72 0.5
 59 60 1.0 61 1.0
 60
 61 73 0.5
 62 63 1.0 64 1.0
 63 71 0.5
 64
 65 66 1.0 67 1.0
 66
 67
 68 69 1.0 70 1.0
 69
 70
 71
 72
 73
