# Supplementary material for: Two-Dimensional MXene as a Promising Adsorbent for Trihalomethanes Removal: A Density-Functional Theory Study
Source: Nanomaterials (Basel). 2024 Feb 29;14(5):454. doi: 10.3390/nano14050454 (PMC10934524; doi:10.3390/nano14050454)
Supplement: Supplementary file 1 [file nanomaterials-14-00454-s001.zip › MXene-Cl-2-CHI3-TiCenter-H2O-2.out]

 Entering Link 1 = C:\G03W\l1.exe PID=     11764.
  
 Copyright (c) 1988,1990,1992,1993,1995,1998,2003, Gaussian, Inc.
                  All Rights Reserved.
  
 This is the Gaussian(R) 03 program.  It is based on the
 the Gaussian(R) 98 system (copyright 1998, Gaussian, Inc.),
 the Gaussian(R) 94 system (copyright 1995, Gaussian, Inc.),
 the Gaussian 92(TM) system (copyright 1992, Gaussian, Inc.),
 the Gaussian 90(TM) system (copyright 1990, Gaussian, Inc.),
 the Gaussian 88(TM) system (copyright 1988, Gaussian, Inc.),
 the Gaussian 86(TM) system (copyright 1986, Carnegie Mellon
 University), and the Gaussian 82(TM) system (copyright 1983,
 Carnegie Mellon University). Gaussian is a federally registered
 trademark of Gaussian, Inc.
  
 This software contains proprietary and confidential information,
 including trade secrets, belonging to Gaussian, Inc.
  
 This software is provided under written license and may be
 used, copied, transmitted, or stored only in accord with that
 written license.
  
 The following legend is applicable only to US Government
 contracts under DFARS:
  
                    RESTRICTED RIGHTS LEGEND
  
 Use, duplication or disclosure by the US Government is subject
 to restrictions as set forth in subparagraph (c)(1)(ii) of the
 Rights in Technical Data and Computer Software clause at DFARS
 252.227-7013.
  
 Gaussian, Inc.
 Carnegie Office Park, Building 6, Pittsburgh, PA 15106 USA
  
 The following legend is applicable only to US Government
 contracts under FAR:
  
                    RESTRICTED RIGHTS LEGEND
  
 Use, reproduction and disclosure by the US Government is subject
 to restrictions as set forth in subparagraph (c) of the
 Commercial Computer Software - Restricted Rights clause at FAR
 52.227-19.
  
 Gaussian, Inc.
 Carnegie Office Park, Building 6, Pittsburgh, PA 15106 USA
  
  
 ---------------------------------------------------------------
 Warning -- This program may not be used in any manner that
 competes with the business of Gaussian, Inc. or will provide
 assistance to any competitor of Gaussian, Inc.  The licensee
 of this program is prohibited from giving any competitor of
 Gaussian, Inc. access to this program.  By using this program,
 the user acknowledges that Gaussian, Inc. is engaged in the
 business of creating and licensing software in the field of
 computational chemistry and represents and warrants to the
 licensee that it is not a competitor of Gaussian, Inc. and that
 it will not use this program in any manner prohibited above.
 ---------------------------------------------------------------
  

 Cite this work as:
 Gaussian 03, Revision B.05,
 M. J. Frisch, G. W. Trucks, H. B. Schlegel, G. E. Scuseria, 
 M. A. Robb, J. R. Cheeseman, J. A. Montgomery, Jr., T. Vreven, 
 K. N. Kudin, J. C. Burant, J. M. Millam, S. S. Iyengar, J. Tomasi, 
 V. Barone, B. Mennucci, M. Cossi, G. Scalmani, N. Rega, 
 G. A. Petersson, H. Nakatsuji, M. Hada, M. Ehara, K. Toyota, 
 R. Fukuda, J. Hasegawa, M. Ishida, T. Nakajima, Y. Honda, O. Kitao, 
 H. Nakai, M. Klene, X. Li, J. E. Knox, H. P. Hratchian, J. B. Cross, 
 C. Adamo, J. Jaramillo, R. Gomperts, R. E. Stratmann, O. Yazyev, 
 A. J. Austin, R. Cammi, C. Pomelli, J. W. Ochterski, P. Y. Ayala, 
 K. Morokuma, G. A. Voth, P. Salvador, J. J. Dannenberg, 
 V. G. Zakrzewski, S. Dapprich, A. D. Daniels, M. C. Strain, 
 O. Farkas, D. K. Malick, A. D. Rabuck, K. Raghavachari, 
 J. B. Foresman, J. V. Ortiz, Q. Cui, A. G. Baboul, S. Clifford, 
 J. Cioslowski, B. B. Stefanov, G. Liu, A. Liashenko, P. Piskorz, 
 I. Komaromi, R. L. Martin, D. J. Fox, T. Keith, M. A. Al-Laham, 
 C. Y. Peng, A. Nanayakkara, M. Challacombe, P. M. W. Gill, 
 B. Johnson, W. Chen, M. W. Wong, C. Gonzalez, and J. A. Pople, 
 Gaussian, Inc., Pittsburgh PA, 2003.
 
 **********************************************
 Gaussian 03:  x86-Win32-G03RevB.05  8-Nov-2003
                  13-Apr-2022 
 **********************************************
 Default route:  MaxDisk=2000MB
 ---------------------------------
 # b3lyp/lanl2dz geom=connectivity
 ---------------------------------
 1/38=1,57=2/1;
 2/17=6,18=5,40=1/2;
 3/5=6,6=3,11=2,16=1,25=1,30=1,74=-5/1,2,3;
 4//1;
 5/5=2,32=1,38=5/2;
 6/7=2,8=2,9=2,10=2,28=1/1;
 99/5=1,9=1/99;
 -------------------
 Title Card Required
 -------------------
 Symbolic Z-matrix:
 Charge =  0 Multiplicity = 1
 C                    -2.08811   1.79362   1.90063 
 C                     0.54795   0.91198   2.06 
 C                     3.35087   0.17425   1.43873 
 C                     6.18849  -0.49256   1.64088 
 C                    -2.89911  -0.69721   0.39705 
 C                    -0.13592  -1.60614   0.55519 
 C                     2.47361  -2.20113   1.25077 
 Ti                    4.30428  -1.5867    2.13678 
 Ti                    1.532    -0.47791   0.76147 
 Ti                   -1.04857   0.3928    0.66943 
 Ti                   -3.92223   1.20017   0.77204 
 Ti                    4.95402   0.71036   0.47442 
 H                     5.03787   0.2337   -1.05493 
 Ti                    7.05852   1.28588   2.27958 
 H                     8.12156   0.28495   2.98373 
 H                     6.60486   1.78868   0.80048 
 Ti                   -4.60828  -1.65769   0.9529 
 H                    -5.3547   -2.15285  -0.39924 
 Ti                   -7.40513   0.03859   1.42279 
 H                    -7.34531  -0.68488   2.87732 
 H                    -7.07583  -0.33737  -0.11728 
 Ti                    6.481    -1.58111   0.01817 
 H                     8.02852  -2.00083  -0.20474 
 C                    -4.61807   2.57755   2.07437 
 H                    -5.53259   3.06417   1.8242 
 H                    -4.74197   2.15024   3.04851 
 C                    -5.35533  -0.04103   1.69258 
 H                    -5.16803   0.05947   2.74783 
 C                     5.29909  -3.13135   0.69908 
 H                     5.70992  -3.57838   1.57566 
 Ti                   -1.8691   -2.21394   1.18512 
 H                    -2.01774  -2.31976   2.77851 
 Ti                   -2.99621   3.72742   1.93124 
 H                    -2.28208   4.24448   3.29306 
 Ti                   -0.29405   2.81043   1.86895 
 H                     0.53961   3.00897   0.48968 
 Ti                    2.40521   1.7974    2.12466 
 H                     2.92358   2.50021   3.47983 
 Ti                    0.73068  -2.97808   1.96598 
 H                    -0.02906  -4.11139   1.09573 
 Ti                    3.34636  -3.61694   0.18271 
 H                     3.06663  -5.06876   0.83324 
 Cl                    5.76433  -0.58434  -1.93849 
 Cl                   -9.15079  -1.45791   1.24128 
 Cl                   -2.01255   4.23956  -0.09692 
 Cl                    0.64612   3.53661   3.85176 
 Cl                    2.42838   3.38698   0.44812 
 Cl                    5.43998   2.96183   0.6432 
 Cl                   -4.51736  -3.47067   2.37518 
 Cl                   -2.42582  -4.26635   0.26774 
 Cl                   -0.41689  -1.98918   3.71001 
 Cl                    2.72053  -3.74018  -2.04332 
 H                     8.3966    2.14885   1.93848 
 C                    -1.367    -0.04031  -3.67358 
 H                    -0.81359  -0.52489  -4.41441 
 O                     2.15138   1.88183  -3.57897 
 H                     2.54407   2.61957  -3.1958 
 H                     1.21175   1.91608  -3.53492 
 O                     3.71228   0.05838  -4.4843 
 H                     4.32659   0.17891  -3.74641 
 H                     2.80132   0.07241  -4.15361 
 O                    -4.48825   1.84832  -1.28731 
 H                    -3.95956   1.10078  -1.5482 
 H                    -3.85148   2.60866  -1.40443 
 O                    -3.30687  -0.05414  -4.66131 
 H                    -3.78634  -0.85447  -4.40387 
 H                    -3.81691   0.71012  -4.38917 
 O                     0.15651  -1.1953   -5.2278 
 H                     0.439    -0.60711  -5.92269 
 H                    -0.2199   -1.98189  -5.60056 
 I                    -2.51684  -0.80132  -2.0452 
 I                    -1.2025    2.00407  -3.42173 
 I                     0.64888  -0.02275  -2.9894 
 
 Stoichiometry    C11H29Cl10I3O5Ti15
 Framework group  C1[X(C11H29Cl10I3O5Ti15)]
 Deg. of freedom   213
 Full point group                 C1      NOp   1
 Largest Abelian subgroup         C1      NOp   1
 Largest concise Abelian subgroup C1      NOp   1
                         Standard orientation:                         
 ---------------------------------------------------------------------
 Center     Atomic     Atomic              Coordinates (Angstroms)
 Number     Number      Type              X           Y           Z
 ---------------------------------------------------------------------
    1          6             0       -2.088108   -1.900633    1.793618
    2          6             0        0.547950   -2.059995    0.911980
    3          6             0        3.350865   -1.438726    0.174246
    4          6             0        6.188492   -1.640878   -0.492564
    5          6             0       -2.899113   -0.397053   -0.697207
    6          6             0       -0.135917   -0.555194   -1.606144
    7          6             0        2.473615   -1.250766   -2.201127
    8         22             0        4.304279   -2.136781   -1.586696
    9         22             0        1.531996   -0.761469   -0.477912
   10         22             0       -1.048571   -0.669425    0.392797
   11         22             0       -3.922226   -0.772039    1.200171
   12         22             0        4.954021   -0.474417    0.710363
   13          1             0        5.037869    1.054928    0.233699
   14         22             0        7.058523   -2.279577    1.285877
   15          1             0        8.121557   -2.983735    0.284951
   16          1             0        6.604864   -0.800484    1.788676
   17         22             0       -4.608283   -0.952905   -1.657686
   18          1             0       -5.354698    0.399237   -2.152855
   19         22             0       -7.405131   -1.422795    0.038587
   20          1             0       -7.345312   -2.877315   -0.684877
   21          1             0       -7.075830    0.117281   -0.337366
   22         22             0        6.481000   -0.018167   -1.581113
   23          1             0        8.028520    0.204738   -2.000830
   24          6             0       -4.618066   -2.074374    2.577549
   25          1             0       -5.532594   -1.824196    3.064173
   26          1             0       -4.741965   -3.048507    2.150239
   27          6             0       -5.355326   -1.692576   -0.041028
   28          1             0       -5.168035   -2.747829    0.059466
   29          6             0        5.299092   -0.699081   -3.131347
   30          1             0        5.709915   -1.575659   -3.578378
   31         22             0       -1.869095   -1.185120   -2.213937
   32          1             0       -2.017743   -2.778514   -2.319757
   33         22             0       -2.996207   -1.931245    3.727421
   34          1             0       -2.282076   -3.293056    4.244475
   35         22             0       -0.294046   -1.868955    2.810434
   36          1             0        0.539605   -0.489680    3.008966
   37         22             0        2.405214   -2.124659    1.797401
   38          1             0        2.923584   -3.479833    2.500214
   39         22             0        0.730680   -1.965982   -2.978084
   40          1             0       -0.029055   -1.095725   -4.111388
   41         22             0        3.346361   -0.182710   -3.616940
   42          1             0        3.066626   -0.833243   -5.068760
   43         17             0        5.764335    1.938487   -0.584339
   44         17             0       -9.150789   -1.241285   -1.457912
   45         17             0       -2.012553    0.096918    4.239562
   46         17             0        0.646120   -3.851759    3.536612
   47         17             0        2.428380   -0.448124    3.386981
   48         17             0        5.439975   -0.643195    2.961830
   49         17             0       -4.517359   -2.375183   -3.470669
   50         17             0       -2.425817   -0.267738   -4.266346
   51         17             0       -0.416886   -3.710007   -1.989175
   52         17             0        2.720534    2.043316   -3.740176
   53          1             0        8.396604   -1.938478    2.148850
   54          6             0       -1.367002    3.673583   -0.040308
   55          1             0       -0.813590    4.414407   -0.524890
   56          8             0        2.151380    3.578970    1.881828
   57          1             0        2.544070    3.195803    2.619572
   58          1             0        1.211745    3.534924    1.916076
   59          8             0        3.712275    4.484295    0.058378
   60          1             0        4.326585    3.746413    0.178907
   61          1             0        2.801315    4.153609    0.072413
   62          8             0       -4.488254    1.287313    1.848323
   63          1             0       -3.959559    1.548202    1.100780
   64          1             0       -3.851484    1.404425    2.608661
   65          8             0       -3.306866    4.661314   -0.054137
   66          1             0       -3.786340    4.403869   -0.854465
   67          1             0       -3.816912    4.389175    0.710117
   68          8             0        0.156514    5.227801   -1.195302
   69          1             0        0.438999    5.922691   -0.607111
   70          1             0       -0.219900    5.600560   -1.981890
   71         53             0       -2.516841    2.045205   -0.801318
   72         53             0       -1.202503    3.421732    2.004072
   73         53             0        0.648885    2.989397   -0.022748
 ---------------------------------------------------------------------
 Rotational constants (GHZ):      0.0314688      0.0162036      0.0159653
 Standard basis: LANL2DZ (5D, 7F)
 There are   636 symmetry adapted basis functions of A   symmetry.
 Integral buffers will be    262144 words long.
 Raffenetti 2 integral format.
 Two-electron integral symmetry is turned on.
   636 basis functions,  1467 primitive gaussians,   666 cartesian basis functions
   203 alpha electrons      203 beta electrons
       nuclear repulsion energy      7911.9192239345 Hartrees.


 Warning!  Cl atom   43 may be hypervalent but has no d functions.
 Warning!  I  atom   72 may be hypervalent but has no d functions.
 Warning!  I  atom   73 may be hypervalent but has no d functions.


 NAtoms=   73 NActive=   73 NUniq=   73 SFac= 1.00D+00 NAtFMM=   60 Big=T
 One-electron integrals computed using PRISM.
   1 Symmetry operations used in ECPInt.
 ECPInt:  NShTT=   48205 NPrTT=  248991 LenC2=   41769 LenP2D=  131971.
 LDataN:  DoStor=F MaxTD1= 5 Len=  102
 LDataN:  DoStor=T MaxTD1= 5 Len=  102
 NBasis=   636 RedAO= T  NBF=   636
 NBsUse=   636 1.00D-06 NBFU=   636
 Defaulting to unpruned grid for atomic number  53.
 Harris functional with IExCor=  402 diagonalized for initial guess.
 ExpMin= 1.60D-02 ExpMax= 7.82D+03 ExpMxC= 2.73D+02 IAcc=3 IRadAn=         5 AccDes= 0.00D+00
 HarFok:  IExCor= 402 AccDes= 0.00D+00 IRadAn=         5 IDoV=1
 ScaDFX=  1.000000  1.000000  1.000000  1.000000
 Defaulting to unpruned grid for atomic number  53.
 Initial guess orbital symmetries:
       Occupied  (A) (A) (A) (A) (A) (A) (A) (A) (A) (A) (A) (A)
                 (A) (A) (A) (A) (A) (A) (A) (A) (A) (A) (A) (A)
                 (A) (A) (A) (A) (A) (A) (A) (A) (A) (A) (A) (A)
                 (A) (A) (A) (A) (A) (A) (A) (A) (A) (A) (A) (A)
                 (A) (A) (A) (A) (A) (A) (A) (A) (A) (A) (A) (A)
                 (A) (A) (A) (A) (A) (A) (A) (A) (A) (A) (A) (A)
                 (A) (A) (A) (A) (A) (A) (A) (A) (A) (A) (A) (A)
                 (A) (A) (A) (A) (A) (A) (A) (A) (A) (A) (A) (A)
                 (A) (A) (A) (A) (A) (A) (A) (A) (A) (A) (A) (A)
                 (A) (A) (A) (A) (A) (A) (A) (A) (A) (A) (A) (A)
                 (A) (A) (A) (A) (A) (A) (A) (A) (A) (A) (A) (A)
                 (A) (A) (A) (A) (A) (A) (A) (A) (A) (A) (A) (A)
                 (A) (A) (A) (A) (A) (A) (A) (A) (A) (A) (A) (A)
                 (A) (A) (A) (A) (A) (A) (A) (A) (A) (A) (A) (A)
                 (A) (A) (A) (A) (A) (A) (A) (A) (A) (A) (A) (A)
                 (A) (A) (A) (A) (A) (A) (A) (A) (A) (A) (A) (A)
                 (A) (A) (A) (A) (A) (A) (A) (A) (A) (A) (A)
       Virtual   (A) (A) (A) (A) (A) (A) (A) (A) (A) (A) (A) (A)
                 (A) (A) (A) (A) (A) (A) (A) (A) (A) (A) (A) (A)
                 (A) (A) (A) (A) (A) (A) (A) (A) (A) (A) (A) (A)
                 (A) (A) (A) (A) (A) (A) (A) (A) (A) (A) (A) (A)
                 (A) (A) (A) (A) (A) (A) (A) (A) (A) (A) (A) (A)
                 (A) (A) (A) (A) (A) (A) (A) (A) (A) (A) (A) (A)
                 (A) (A) (A) (A) (A) (A) (A) (A) (A) (A) (A) (A)
                 (A) (A) (A) (A) (A) (A) (A) (A) (A) (A) (A) (A)
                 (A) (A) (A) (A) (A) (A) (A) (A) (A) (A) (A) (A)
                 (A) (A) (A) (A) (A) (A) (A) (A) (A) (A) (A) (A)
                 (A) (A) (A) (A) (A) (A) (A) (A) (A) (A) (A) (A)
                 (A) (A) (A) (A) (A) (A) (A) (A) (A) (A) (A) (A)
                 (A) (A) (A) (A) (A) (A) (A) (A) (A) (A) (A) (A)
                 (A) (A) (A) (A) (A) (A) (A) (A) (A) (A) (A) (A)
                 (A) (A) (A) (A) (A) (A) (A) (A) (A) (A) (A) (A)
                 (A) (A) (A) (A) (A) (A) (A) (A) (A) (A) (A) (A)
                 (A) (A) (A) (A) (A) (A) (A) (A) (A) (A) (A) (A)
                 (A) (A) (A) (A) (A) (A) (A) (A) (A) (A) (A) (A)
                 (A) (A) (A) (A) (A) (A) (A) (A) (A) (A) (A) (A)
                 (A) (A) (A) (A) (A) (A) (A) (A) (A) (A) (A) (A)
                 (A) (A) (A) (A) (A) (A) (A) (A) (A) (A) (A) (A)
                 (A) (A) (A) (A) (A) (A) (A) (A) (A) (A) (A) (A)
                 (A) (A) (A) (A) (A) (A) (A) (A) (A) (A) (A) (A)
                 (A) (A) (A) (A) (A) (A) (A) (A) (A) (A) (A) (A)
                 (A) (A) (A) (A) (A) (A) (A) (A) (A) (A) (A) (A)
                 (A) (A) (A) (A) (A) (A) (A) (A) (A) (A) (A) (A)
                 (A) (A) (A) (A) (A) (A) (A) (A) (A) (A) (A) (A)
                 (A) (A) (A) (A) (A) (A) (A) (A) (A) (A) (A) (A)
                 (A) (A) (A) (A) (A) (A) (A) (A) (A) (A) (A) (A)
                 (A) (A) (A) (A) (A) (A) (A) (A) (A) (A) (A) (A)
                 (A) (A) (A) (A) (A) (A) (A) (A) (A) (A) (A) (A)
                 (A) (A) (A) (A) (A) (A) (A) (A) (A) (A) (A) (A)
                 (A) (A) (A) (A) (A) (A) (A) (A) (A) (A) (A) (A)
                 (A) (A) (A) (A) (A) (A) (A) (A) (A) (A) (A) (A)
                 (A) (A) (A) (A) (A) (A) (A) (A) (A) (A) (A) (A)
                 (A) (A) (A) (A) (A) (A) (A) (A) (A) (A) (A) (A)
                 (A)
 The electronic state of the initial guess is 1-A.
 Requested convergence on RMS density matrix=1.00D-04 within 128 cycles.
 Requested convergence on MAX density matrix=1.00D-02.
 Requested convergence on             energy=1.00D-02.
 No special actions if energy rises.
 Defaulting to unpruned grid for atomic number  53.
 EnCoef did     3 forward-backward iterations
 EnCoef did   100 forward-backward iterations
 EnCoef did     3 forward-backward iterations
 EnCoef did     9 forward-backward iterations
 EnCoef did    20 forward-backward iterations
 EnCoef did     4 forward-backward iterations
 EnCoef did     7 forward-backward iterations
 EnCoef did   100 forward-backward iterations
 EnCoef did     4 forward-backward iterations
 EnCoef did     5 forward-backward iterations
 EnCoef did     6 forward-backward iterations
 EnCoef did     6 forward-backward iterations
 EnCoef did   100 forward-backward iterations
 EnCoef did   100 forward-backward iterations
 EnCoef did   100 forward-backward iterations
 EnCoef did     3 forward-backward iterations
 Restarting incremental Fock formation.
 EnCoef did     4 forward-backward iterations
 Matrix for removal  5 Erem= -1158.89528467205     Crem= 0.000D+00
 EnCoef did   100 forward-backward iterations
 Matrix for removal  4 Erem= -1324.73537775073     Crem= 0.000D+00
 EnCoef did     4 forward-backward iterations
 Matrix for removal  3 Erem= -1447.66613888437     Crem= 0.000D+00
 EnCoef did     6 forward-backward iterations
 Matrix for removal  4 Erem= -1674.36058463261     Crem= 0.000D+00
 EnCoef did     4 forward-backward iterations
 Matrix for removal  5 Erem= -1685.84167695237     Crem= 0.000D+00
 EnCoef did     3 forward-backward iterations
 Matrix for removal  8 Erem= -1717.46802183430     Crem= 0.000D+00
 EnCoef did    10 forward-backward iterations
 Matrix for removal  8 Erem= -1744.58624613905     Crem= 0.000D+00
 EnCoef did   100 forward-backward iterations
 Matrix for removal  4 Erem= -1763.94955134715     Crem= 0.000D+00
 EnCoef did     2 forward-backward iterations
 Matrix for removal  5 Erem= -1764.14482146247     Crem= 0.000D+00
 EnCoef did     2 forward-backward iterations
 Matrix for removal  4 Erem= -1777.25109977030     Crem= 0.000D+00
 Matrix for removal  1 Erem= -1788.55683465920     Crem= 0.000D+00
 EnCoef did     1 forward-backward iterations
 Matrix for removal  1 Erem= -1794.75877962009     Crem= 0.000D+00
 EnCoef did     2 forward-backward iterations
 Matrix for removal  5 Erem= -1808.79442927249     Crem= 0.000D+00
 Matrix for removal  4 Erem= -1810.76762247311     Crem= 0.000D+00
 EnCoef did     3 forward-backward iterations
 Matrix for removal  1 Erem= -1812.18015814991     Crem= 0.000D+00
 Matrix for removal  2 Erem= -1822.29643891753     Crem= 0.000D+00
 SCF Done:  E(RB+HF-LYP) =  -1867.17552966     A.U. after   35 cycles
             Convg  =    0.7085D-04             -V/T =  2.4959
             S**2   =   0.0000

 **********************************************************************

            Population analysis using the SCF density.

 **********************************************************************

 Orbital symmetries:
       Occupied  (A) (A) (A) (A) (A) (A) (A) (A) (A) (A) (A) (A)
                 (A) (A) (A) (A) (A) (A) (A) (A) (A) (A) (A) (A)
                 (A) (A) (A) (A) (A) (A) (A) (A) (A) (A) (A) (A)
                 (A) (A) (A) (A) (A) (A) (A) (A) (A) (A) (A) (A)
                 (A) (A) (A) (A) (A) (A) (A) (A) (A) (A) (A) (A)
                 (A) (A) (A) (A) (A) (A) (A) (A) (A) (A) (A) (A)
                 (A) (A) (A) (A) (A) (A) (A) (A) (A) (A) (A) (A)
                 (A) (A) (A) (A) (A) (A) (A) (A) (A) (A) (A) (A)
                 (A) (A) (A) (A) (A) (A) (A) (A) (A) (A) (A) (A)
                 (A) (A) (A) (A) (A) (A) (A) (A) (A) (A) (A) (A)
                 (A) (A) (A) (A) (A) (A) (A) (A) (A) (A) (A) (A)
                 (A) (A) (A) (A) (A) (A) (A) (A) (A) (A) (A) (A)
                 (A) (A) (A) (A) (A) (A) (A) (A) (A) (A) (A) (A)
                 (A) (A) (A) (A) (A) (A) (A) (A) (A) (A) (A) (A)
                 (A) (A) (A) (A) (A) (A) (A) (A) (A) (A) (A) (A)
                 (A) (A) (A) (A) (A) (A) (A) (A) (A) (A) (A) (A)
                 (A) (A) (A) (A) (A) (A) (A) (A) (A) (A) (A)
       Virtual   (A) (A) (A) (A) (A) (A) (A) (A) (A) (A) (A) (A)
                 (A) (A) (A) (A) (A) (A) (A) (A) (A) (A) (A) (A)
                 (A) (A) (A) (A) (A) (A) (A) (A) (A) (A) (A) (A)
                 (A) (A) (A) (A) (A) (A) (A) (A) (A) (A) (A) (A)
                 (A) (A) (A) (A) (A) (A) (A) (A) (A) (A) (A) (A)
                 (A) (A) (A) (A) (A) (A) (A) (A) (A) (A) (A) (A)
                 (A) (A) (A) (A) (A) (A) (A) (A) (A) (A) (A) (A)
                 (A) (A) (A) (A) (A) (A) (A) (A) (A) (A) (A) (A)
                 (A) (A) (A) (A) (A) (A) (A) (A) (A) (A) (A) (A)
                 (A) (A) (A) (A) (A) (A) (A) (A) (A) (A) (A) (A)
                 (A) (A) (A) (A) (A) (A) (A) (A) (A) (A) (A) (A)
                 (A) (A) (A) (A) (A) (A) (A) (A) (A) (A) (A) (A)
                 (A) (A) (A) (A) (A) (A) (A) (A) (A) (A) (A) (A)
                 (A) (A) (A) (A) (A) (A) (A) (A) (A) (A) (A) (A)
                 (A) (A) (A) (A) (A) (A) (A) (A) (A) (A) (A) (A)
                 (A) (A) (A) (A) (A) (A) (A) (A) (A) (A) (A) (A)
                 (A) (A) (A) (A) (A) (A) (A) (A) (A) (A) (A) (A)
                 (A) (A) (A) (A) (A) (A) (A) (A) (A) (A) (A) (A)
                 (A) (A) (A) (A) (A) (A) (A) (A) (A) (A) (A) (A)
                 (A) (A) (A) (A) (A) (A) (A) (A) (A) (A) (A) (A)
                 (A) (A) (A) (A) (A) (A) (A) (A) (A) (A) (A) (A)
                 (A) (A) (A) (A) (A) (A) (A) (A) (A) (A) (A) (A)
                 (A) (A) (A) (A) (A) (A) (A) (A) (A) (A) (A) (A)
                 (A) (A) (A) (A) (A) (A) (A) (A) (A) (A) (A) (A)
                 (A) (A) (A) (A) (A) (A) (A) (A) (A) (A) (A) (A)
                 (A) (A) (A) (A) (A) (A) (A) (A) (A) (A) (A) (A)
                 (A) (A) (A) (A) (A) (A) (A) (A) (A) (A) (A) (A)
                 (A) (A) (A) (A) (A) (A) (A) (A) (A) (A) (A) (A)
                 (A) (A) (A) (A) (A) (A) (A) (A) (A) (A) (A) (A)
                 (A) (A) (A) (A) (A) (A) (A) (A) (A) (A) (A) (A)
                 (A) (A) (A) (A) (A) (A) (A) (A) (A) (A) (A) (A)
                 (A) (A) (A) (A) (A) (A) (A) (A) (A) (A) (A) (A)
                 (A) (A) (A) (A) (A) (A) (A) (A) (A) (A) (A) (A)
                 (A) (A) (A) (A) (A) (A) (A) (A) (A) (A) (A) (A)
                 (A) (A) (A) (A) (A) (A) (A) (A) (A) (A) (A) (A)
                 (A) (A) (A) (A) (A) (A) (A) (A) (A) (A) (A) (A)
                 (A)
 The electronic state is 1-A.
 Alpha  occ. eigenvalues --  -19.27835 -19.20485 -19.19981 -19.15251 -19.09689
 Alpha  occ. eigenvalues --  -10.26924 -10.21521 -10.20857 -10.19630 -10.19562
 Alpha  occ. eigenvalues --  -10.19464 -10.19150 -10.18896 -10.18873 -10.18841
 Alpha  occ. eigenvalues --  -10.17906  -2.47392  -2.47161  -2.46278  -2.46202
 Alpha  occ. eigenvalues --   -2.45887  -2.45809  -2.45307  -2.45069  -2.44733
 Alpha  occ. eigenvalues --   -2.44266  -2.43654  -2.43332  -2.41772  -2.41678
 Alpha  occ. eigenvalues --   -2.41092  -1.60353  -1.59859  -1.58996  -1.58908
 Alpha  occ. eigenvalues --   -1.58752  -1.58744  -1.58646  -1.58482  -1.58396
 Alpha  occ. eigenvalues --   -1.58267  -1.58176  -1.58107  -1.58080  -1.58064
 Alpha  occ. eigenvalues --   -1.58007  -1.57790  -1.57631  -1.57408  -1.57392
 Alpha  occ. eigenvalues --   -1.57277  -1.57138  -1.57027  -1.56994  -1.56739
 Alpha  occ. eigenvalues --   -1.56718  -1.56519  -1.56246  -1.56230  -1.56224
 Alpha  occ. eigenvalues --   -1.56206  -1.56070  -1.55717  -1.55624  -1.55288
 Alpha  occ. eigenvalues --   -1.55145  -1.54954  -1.54565  -1.54412  -1.54265
 Alpha  occ. eigenvalues --   -1.53950  -1.53838  -1.53603  -1.53165  -1.53164
 Alpha  occ. eigenvalues --   -1.52344  -1.16546  -1.10757  -1.09017  -1.06932
 Alpha  occ. eigenvalues --   -0.97824  -0.90987  -0.88547  -0.84592  -0.84410
 Alpha  occ. eigenvalues --   -0.83420  -0.82095  -0.79751  -0.78633  -0.78595
 Alpha  occ. eigenvalues --   -0.77568  -0.76530  -0.76320  -0.71912  -0.71305
 Alpha  occ. eigenvalues --   -0.67015  -0.66128  -0.66041  -0.65803  -0.63697
 Alpha  occ. eigenvalues --   -0.62650  -0.62103  -0.61034  -0.60455  -0.59729
 Alpha  occ. eigenvalues --   -0.59361  -0.59244  -0.59057  -0.58690  -0.53330
 Alpha  occ. eigenvalues --   -0.53289  -0.52342  -0.51685  -0.47854  -0.46990
 Alpha  occ. eigenvalues --   -0.46596  -0.46438  -0.44797  -0.43911  -0.43404
 Alpha  occ. eigenvalues --   -0.43270  -0.42974  -0.42023  -0.41452  -0.40991
 Alpha  occ. eigenvalues --   -0.40880  -0.40639  -0.40084  -0.39796  -0.39556
 Alpha  occ. eigenvalues --   -0.39470  -0.39231  -0.39077  -0.38767  -0.38713
 Alpha  occ. eigenvalues --   -0.37951  -0.37675  -0.37589  -0.37421  -0.37273
 Alpha  occ. eigenvalues --   -0.37103  -0.36936  -0.36661  -0.36475  -0.36406
 Alpha  occ. eigenvalues --   -0.35960  -0.35735  -0.35639  -0.35380  -0.35269
 Alpha  occ. eigenvalues --   -0.35207  -0.34878  -0.34579  -0.34501  -0.34386
 Alpha  occ. eigenvalues --   -0.34117  -0.33824  -0.33739  -0.33608  -0.33418
 Alpha  occ. eigenvalues --   -0.33248  -0.33148  -0.32821  -0.32758  -0.32467
 Alpha  occ. eigenvalues --   -0.32213  -0.32051  -0.31937  -0.31740  -0.31697
 Alpha  occ. eigenvalues --   -0.31594  -0.31504  -0.31444  -0.31339  -0.31098
 Alpha  occ. eigenvalues --   -0.30692  -0.30506  -0.30306  -0.30286  -0.30038
 Alpha  occ. eigenvalues --   -0.29689  -0.29385  -0.29128  -0.28747  -0.28397
 Alpha  occ. eigenvalues --   -0.28137  -0.27910  -0.27569  -0.27442  -0.27296
 Alpha  occ. eigenvalues --   -0.27155  -0.27095  -0.26601  -0.26231  -0.25975
 Alpha  occ. eigenvalues --   -0.25795  -0.25706  -0.25248  -0.24071  -0.23397
 Alpha  occ. eigenvalues --   -0.22839  -0.22449  -0.22100
 Alpha virt. eigenvalues --   -0.18980  -0.16344  -0.16101  -0.15344  -0.15171
 Alpha virt. eigenvalues --   -0.15137  -0.14870  -0.14701  -0.14485  -0.14321
 Alpha virt. eigenvalues --   -0.14204  -0.13856  -0.13424  -0.13240  -0.13111
 Alpha virt. eigenvalues --   -0.13073  -0.12915  -0.12598  -0.12150  -0.12007
 Alpha virt. eigenvalues --   -0.11854  -0.11713  -0.11586  -0.11493  -0.11364
 Alpha virt. eigenvalues --   -0.11244  -0.11133  -0.10966  -0.10746  -0.10661
 Alpha virt. eigenvalues --   -0.10594  -0.10319  -0.10260  -0.09914  -0.09828
 Alpha virt. eigenvalues --   -0.09546  -0.09390  -0.09176  -0.08792  -0.08621
 Alpha virt. eigenvalues --   -0.08364  -0.08358  -0.08129  -0.07831  -0.07491
 Alpha virt. eigenvalues --   -0.07438  -0.07279  -0.06978  -0.06436  -0.06058
 Alpha virt. eigenvalues --   -0.05991  -0.05893  -0.05723  -0.05398  -0.05199
 Alpha virt. eigenvalues --   -0.04728  -0.04580  -0.04516  -0.04063  -0.03740
 Alpha virt. eigenvalues --   -0.03107  -0.02959  -0.02588  -0.02426  -0.02203
 Alpha virt. eigenvalues --   -0.02094  -0.01894  -0.01560  -0.01291  -0.00879
 Alpha virt. eigenvalues --   -0.00727  -0.00682  -0.00621  -0.00402  -0.00240
 Alpha virt. eigenvalues --   -0.00110   0.00018   0.00204   0.00420   0.00685
 Alpha virt. eigenvalues --    0.00917   0.01006   0.01229   0.01447   0.01482
 Alpha virt. eigenvalues --    0.01763   0.01971   0.02253   0.02390   0.02442
 Alpha virt. eigenvalues --    0.02571   0.02638   0.02776   0.03034   0.03165
 Alpha virt. eigenvalues --    0.03359   0.03643   0.03716   0.03801   0.03979
 Alpha virt. eigenvalues --    0.04027   0.04055   0.04218   0.04262   0.04459
 Alpha virt. eigenvalues --    0.04553   0.04928   0.04951   0.05094   0.05243
 Alpha virt. eigenvalues --    0.05314   0.05711   0.05819   0.05961   0.06072
 Alpha virt. eigenvalues --    0.06225   0.06446   0.06677   0.06716   0.07169
 Alpha virt. eigenvalues --    0.07219   0.07311   0.07606   0.07663   0.07962
 Alpha virt. eigenvalues --    0.08220   0.08416   0.08472   0.08926   0.09021
 Alpha virt. eigenvalues --    0.09376   0.09606   0.09767   0.10153   0.10763
 Alpha virt. eigenvalues --    0.10996   0.11260   0.11432   0.11684   0.11845
 Alpha virt. eigenvalues --    0.12125   0.12342   0.12612   0.13007   0.13111
 Alpha virt. eigenvalues --    0.13317   0.13432   0.13707   0.14018   0.14090
 Alpha virt. eigenvalues --    0.14400   0.14544   0.14770   0.14861   0.15410
 Alpha virt. eigenvalues --    0.15562   0.15815   0.15839   0.16096   0.16314
 Alpha virt. eigenvalues --    0.16374   0.16730   0.17029   0.17134   0.17486
 Alpha virt. eigenvalues --    0.17605   0.17868   0.18171   0.18280   0.18455
 Alpha virt. eigenvalues --    0.18597   0.18800   0.19133   0.19408   0.19913
 Alpha virt. eigenvalues --    0.19944   0.20218   0.20542   0.20851   0.21109
 Alpha virt. eigenvalues --    0.21225   0.21442   0.21780   0.22529   0.22799
 Alpha virt. eigenvalues --    0.23374   0.23534   0.24022   0.24136   0.24787
 Alpha virt. eigenvalues --    0.24960   0.25451   0.25663   0.25890   0.26570
 Alpha virt. eigenvalues --    0.27028   0.27467   0.27761   0.28056   0.28473
 Alpha virt. eigenvalues --    0.28604   0.29182   0.29460   0.29780   0.30474
 Alpha virt. eigenvalues --    0.30776   0.31219   0.31469   0.31959   0.32005
 Alpha virt. eigenvalues --    0.32515   0.32991   0.33348   0.33474   0.33593
 Alpha virt. eigenvalues --    0.33996   0.34421   0.34652   0.34823   0.35085
 Alpha virt. eigenvalues --    0.35341   0.35673   0.35837   0.36193   0.36549
 Alpha virt. eigenvalues --    0.36597   0.37307   0.37560   0.37665   0.37823
 Alpha virt. eigenvalues --    0.38368   0.38438   0.38745   0.38988   0.39230
 Alpha virt. eigenvalues --    0.39741   0.39802   0.39828   0.40274   0.40347
 Alpha virt. eigenvalues --    0.40726   0.40921   0.41210   0.41683   0.41861
 Alpha virt. eigenvalues --    0.42225   0.42553   0.42771   0.43158   0.43370
 Alpha virt. eigenvalues --    0.43755   0.44149   0.44423   0.44544   0.44885
 Alpha virt. eigenvalues --    0.44996   0.45274   0.45449   0.45876   0.46152
 Alpha virt. eigenvalues --    0.46502   0.46836   0.47005   0.47382   0.47837
 Alpha virt. eigenvalues --    0.47972   0.48499   0.49267   0.49488   0.49976
 Alpha virt. eigenvalues --    0.50244   0.50858   0.50982   0.51603   0.51842
 Alpha virt. eigenvalues --    0.52159   0.52561   0.52801   0.53094   0.53669
 Alpha virt. eigenvalues --    0.54039   0.54378   0.54778   0.55213   0.56147
 Alpha virt. eigenvalues --    0.56872   0.57192   0.57964   0.58281   0.58641
 Alpha virt. eigenvalues --    0.59106   0.59689   0.60446   0.61030   0.61323
 Alpha virt. eigenvalues --    0.61454   0.61687   0.62677   0.63352   0.63745
 Alpha virt. eigenvalues --    0.64042   0.64582   0.64892   0.65671   0.66445
 Alpha virt. eigenvalues --    0.66652   0.67634   0.67787   0.68299   0.68938
 Alpha virt. eigenvalues --    0.69467   0.70432   0.71186   0.71493   0.72074
 Alpha virt. eigenvalues --    0.72912   0.73387   0.74747   0.75531   0.75720
 Alpha virt. eigenvalues --    0.76650   0.77199   0.77577   0.78019   0.78645
 Alpha virt. eigenvalues --    0.78826   0.79101   0.79198   0.79834   0.80975
 Alpha virt. eigenvalues --    0.81557   0.81805   0.82076   0.82628   0.82990
 Alpha virt. eigenvalues --    0.83710   0.83868   0.85016   0.85671   0.86031
 Alpha virt. eigenvalues --    0.86293   0.87151   0.87415   0.87643   0.87848
 Alpha virt. eigenvalues --    0.88112   0.88432   0.89189   0.89420   0.90159
 Alpha virt. eigenvalues --    0.90691   0.91282   0.91524   0.91922   0.92338
 Alpha virt. eigenvalues --    0.93161   0.94097   0.94862   0.95290   0.96250
 Alpha virt. eigenvalues --    0.98192   0.99421   1.00929   1.01498   1.02254
 Alpha virt. eigenvalues --    1.03974   1.04392   1.05772   1.06949   1.07840
 Alpha virt. eigenvalues --    1.10293   1.13399   1.13876   1.14549   1.15194
 Alpha virt. eigenvalues --    1.15539   1.16530   1.17975   1.18455   1.18692
 Alpha virt. eigenvalues --    1.19843   1.20424   1.20967   1.22659   1.23123
 Alpha virt. eigenvalues --    1.24676   1.25183   1.25745   1.27295   1.27803
 Alpha virt. eigenvalues --    1.29394   1.30478   1.30802   1.31304   1.32965
 Alpha virt. eigenvalues --    1.33545   1.33856   1.35544   1.39115   1.41974
 Alpha virt. eigenvalues --    1.56478   1.61249   1.64970   1.71735   1.77690
 Alpha virt. eigenvalues --    5.73731   7.86397   9.09531   9.80007  10.01519
 Alpha virt. eigenvalues --   10.16299  10.46768  10.56407  10.83072  11.33467
 Alpha virt. eigenvalues --   11.38637  11.86746  12.14529  12.41651  12.57858
 Alpha virt. eigenvalues --   12.73422  12.91421  14.77261  15.79693  15.99162
 Alpha virt. eigenvalues --   16.44703  17.22277  17.54951  21.95589  26.03120
 Alpha virt. eigenvalues --   27.86600  28.19598  38.39901
          Condensed to atoms (all electrons):
 Mulliken atomic charges:
              1
     1  C   -0.826586
     2  C   -0.713277
     3  C   -1.200955
     4  C   -1.004017
     5  C   -1.378432
     6  C   -0.627152
     7  C   -1.320943
     8  Ti   1.170261
     9  Ti   0.901445
    10  Ti   0.551756
    11  Ti   1.006206
    12  Ti   1.430621
    13  H   -0.174151
    14  Ti   0.454857
    15  H   -0.047131
    16  H   -0.083993
    17  Ti   0.599779
    18  H   -0.133957
    19  Ti   0.601567
    20  H   -0.027297
    21  H   -0.056242
    22  Ti   0.605684
    23  H   -0.129912
    24  C   -0.987394
    25  H    0.236478
    26  H    0.317293
    27  C   -1.217811
    28  H    0.334071
    29  C   -0.950768
    30  H    0.262604
    31  Ti   0.683022
    32  H   -0.137014
    33  Ti   0.500754
    34  H   -0.104699
    35  Ti   0.952515
    36  H   -0.102061
    37  Ti   0.481837
    38  H   -0.107366
    39  Ti   0.658964
    40  H   -0.085382
    41  Ti   0.935336
    42  H   -0.160778
    43  Cl  -0.075160
    44  Cl  -0.219050
    45  Cl  -0.245526
    46  Cl  -0.172544
    47  Cl  -0.167651
    48  Cl  -0.102543
    49  Cl  -0.158318
    50  Cl  -0.169017
    51  Cl  -0.105261
    52  Cl  -0.242312
    53  H   -0.118340
    54  C   -1.197551
    55  H    0.452304
    56  O   -0.690074
    57  H    0.388678
    58  H    0.293302
    59  O   -0.695900
    60  H    0.360191
    61  H    0.383499
    62  O   -0.647490
    63  H    0.365312
    64  H    0.445318
    65  O   -0.623555
    66  H    0.393653
    67  H    0.392975
    68  O   -0.710789
    69  H    0.420287
    70  H    0.413029
    71  I    0.493790
    72  I    0.249520
    73  I    0.181488
 Sum of Mulliken charges=   0.00000
 Atomic charges with hydrogens summed into heavy atoms:
              1
     1  C   -0.826586
     2  C   -0.713277
     3  C   -1.200955
     4  C   -1.004017
     5  C   -1.378432
     6  C   -0.627152
     7  C   -1.320943
     8  Ti   1.170261
     9  Ti   0.901445
    10  Ti   0.551756
    11  Ti   1.006206
    12  Ti   1.430621
    13  H    0.000000
    14  Ti   0.205393
    15  H    0.000000
    16  H    0.000000
    17  Ti   0.465821
    18  H    0.000000
    19  Ti   0.518028
    20  H    0.000000
    21  H    0.000000
    22  Ti   0.475772
    23  H    0.000000
    24  C   -0.433623
    25  H    0.000000
    26  H    0.000000
    27  C   -0.883740
    28  H    0.000000
    29  C   -0.688164
    30  H    0.000000
    31  Ti   0.546008
    32  H    0.000000
    33  Ti   0.396054
    34  H    0.000000
    35  Ti   0.850455
    36  H    0.000000
    37  Ti   0.374471
    38  H    0.000000
    39  Ti   0.573583
    40  H    0.000000
    41  Ti   0.774559
    42  H    0.000000
    43  Cl  -0.249311
    44  Cl  -0.219050
    45  Cl  -0.245526
    46  Cl  -0.172544
    47  Cl  -0.167651
    48  Cl  -0.102543
    49  Cl  -0.158318
    50  Cl  -0.169017
    51  Cl  -0.105261
    52  Cl  -0.242312
    53  H    0.000000
    54  C   -0.745247
    55  H    0.000000
    56  O   -0.008094
    57  H    0.000000
    58  H    0.000000
    59  O    0.047791
    60  H    0.000000
    61  H    0.000000
    62  O    0.163140
    63  H    0.000000
    64  H    0.000000
    65  O    0.163073
    66  H    0.000000
    67  H    0.000000
    68  O    0.122527
    69  H    0.000000
    70  H    0.000000
    71  I    0.493790
    72  I    0.249520
    73  I    0.181488
 Sum of Mulliken charges=   0.00000
 Electronic spatial extent (au):  <R**2>= 38222.4282
 Charge=     0.0000 electrons
 Dipole moment (field-independent basis, Debye):
    X=    -7.3775    Y=     0.8236    Z=     9.5047  Tot=    12.0601
 Quadrupole moment (field-independent basis, Debye-Ang):
   XX=  -613.5235   YY=  -541.1251   ZZ=  -587.8645
   XY=   -49.0892   XZ=   -82.3679   YZ=     5.3919
 Traceless Quadrupole moment (field-independent basis, Debye-Ang):
   XX=   -32.6858   YY=    39.7126   ZZ=    -7.0268
   XY=   -49.0892   XZ=   -82.3679   YZ=     5.3919
 Octapole moment (field-independent basis, Debye-Ang**2):
  XXX=  -679.7106  YYY=   740.6827  ZZZ=   264.5456  XYY=  -137.3818
  XXY=   118.4549  XXZ=   479.9967  XZZ=  -123.8454  YZZ=   196.4619
  YYZ=   -78.7341  XYZ=   198.8589
 Hexadecapole moment (field-independent basis, Debye-Ang**3):
 XXXX=-62109.1947 YYYY=-14839.4680 ZZZZ=-18353.6401 XXXY=  -145.1476
 XXXZ= -3517.4594 YYYX= -1536.5794 YYYZ=   136.0759 ZZZX=  -715.0718
 ZZZY=   478.7826 XXYY=-11449.9395 XXZZ=-12201.0979 YYZZ= -5459.2259
 XXYZ=  -436.9120 YYXZ=  -133.1129 ZZXY=  -316.5446
 N-N= 7.911919223934D+03 E-N=-1.991001288603D+04  KE= 1.248226774928D+03
 1|1|UNPC-UNK|SP|RB3LYP|LANL2DZ|C11H29Cl10I3O5Ti15|PCUSER|14-Apr-2022|0
 ||# B3LYP/LANL2DZ GEOM=CONNECTIVITY||Title Card Required||0,1|C,0,-2.0
 8810785,1.79361793,1.90063292|C,0,0.54795033,0.91197999,2.05999512|C,0
 ,3.35086535,0.17424607,1.4387263|C,0,6.18849186,-0.49256438,1.64087794
 |C,0,-2.89911323,-0.69720717,0.39705333|C,0,-0.13591723,-1.6061445,0.5
 5519428|C,0,2.47361465,-2.20112745,1.25076641|Ti,0,4.30427925,-1.58669
 612,2.13678102|Ti,0,1.53199609,-0.47791245,0.76146912|Ti,0,-1.04857096
 ,0.39279672,0.66942525|Ti,0,-3.9222263,1.20017132,0.77203884|Ti,0,4.95
 402094,0.7103633,0.4744173|H,0,5.03786853,0.233699,-1.05492785|Ti,0,7.
 0585226,1.28587722,2.27957736|H,0,8.12155739,0.28495072,2.98373484|H,0
 ,6.60486359,1.78867616,0.80048433|Ti,0,-4.60828338,-1.65768573,0.95290
 462|H,0,-5.35469776,-2.1528546,-0.39923683|Ti,0,-7.40513097,0.03858661
 ,1.4227948|H,0,-7.3453125,-0.68487695,2.87731505|H,0,-7.07582959,-0.33
 736617,-0.11728083|Ti,0,6.48100027,-1.58111314,0.0181674|H,0,8.0285196
 2,-2.00083045,-0.20473816|C,0,-4.61806641,2.57754934,2.07437434|H,0,-5
 .53259419,3.06417276,1.82419627|H,0,-4.74196523,2.15023856,3.04850685|
 C,0,-5.3553256,-0.04102786,1.6925755|H,0,-5.16803465,0.05946569,2.7478
 2943|C,0,5.29909207,-3.13134693,0.69908051|H,0,5.70991523,-3.57837822,
 1.57565848|Ti,0,-1.86909509,-2.21393737,1.18511992|H,0,-2.01774285,-2.
 31975688,2.77851352|Ti,0,-2.99620749,3.72742099,1.93124493|H,0,-2.2820
 7575,4.24447513,3.29305608|Ti,0,-0.29404647,2.81043422,1.86895478|H,0,
 0.53960505,3.00896585,0.48967987|Ti,0,2.40521437,1.79740049,2.12465858
 |H,0,2.9235839,2.50021392,3.47983331|Ti,0,0.73068013,-2.97808394,1.965
 98157|H,0,-0.0290554,-4.1113876,1.09572502|Ti,0,3.3463611,-3.61693964,
 0.1827104|H,0,3.06662596,-5.06876013,0.8332425|Cl,0,5.76433473,-0.5843
 387,-1.93848697|Cl,0,-9.15078897,-1.45791178,1.24128463|Cl,0,-2.012553
 46,4.23956199,-0.09691785|Cl,0,0.64612034,3.53661226,3.85175899|Cl,0,2
 .42838017,3.38698122,0.44812425|Cl,0,5.43997547,2.96183038,0.643195|Cl
 ,0,-4.51735852,-3.47066862,2.37518259|Cl,0,-2.42581692,-4.26634631,0.2
 67738|Cl,0,-0.41688576,-1.98917532,3.71000654|Cl,0,2.72053401,-3.74017
 554,-2.04331594|H,0,8.39660378,2.14884951,1.93847848|C,0,-1.36700164,-
 0.04030776,-3.67358306|H,0,-0.81359012,-0.52489008,-4.41440722|O,0,2.1
 5138027,1.88182819,-3.57897007|H,0,2.54407004,2.61957248,-3.19580314|H
 ,0,1.21174539,1.91607615,-3.5349236|O,0,3.71227508,0.05837846,-4.48429
 535|H,0,4.32658517,0.17890654,-3.74641282|H,0,2.80131516,0.07241345,-4
 .1536091|O,0,-4.48825406,1.84832254,-1.28731262|H,0,-3.95955874,1.1007
 8004,-1.54820224|H,0,-3.85148377,2.60866129,-1.40442545|O,0,-3.3068655
 7,-0.05413743,-4.66131369|H,0,-3.78633951,-0.85446537,-4.40386894|H,0,
 -3.81691206,0.71011727,-4.38917471|O,0,0.15651447,-1.19530241,-5.22780
 051|H,0,0.43899882,-0.60711091,-5.92269091|H,0,-0.21989976,-1.98188994
 ,-5.60055964|I,0,-2.51684138,-0.80131757,-2.04520476|I,0,-1.20250303,2
 .00407176,-3.42173177|I,0,0.6488846,-0.02274821,-2.9893975||Version=x8
 6-Win32-G03RevB.05|State=1-A|HF=-1867.1755297|RMSD=7.085e-005|Dipole=-
 2.9025147,3.7394554,-0.3240477|PG=C01 [X(C11H29Cl10I3O5Ti15)]||@


 THOSE WITH THE GOLD MAKE THE RULES.

             -- PETER'S GOLDEN RULE
 Job cpu time:  0 days  7 hours 58 minutes 50.0 seconds.
 File lengths (MBytes):  RWF=    224 Int=      0 D2E=      0 Chk=     24 Scr=      1
 Normal termination of Gaussian 03 at Thu Apr 14 05:03:09 2022.
