# Supplementary material for: Two-Dimensional MXene as a Promising Adsorbent for Trihalomethanes Removal: A Density-Functional Theory Study
Source: Nanomaterials (Basel). 2024 Feb 29;14(5):454. doi: 10.3390/nano14050454 (PMC10934524; doi:10.3390/nano14050454)
Supplement: Supplementary file 1 [file nanomaterials-14-00454-s001.zip › MXene-Cl-3.out]

 Entering Link 1 = C:\G03W\l1.exe PID=      5224.
  
 Copyright (c) 1988,1990,1992,1993,1995,1998,2003, Gaussian, Inc.
                  All Rights Reserved.
  
 This is the Gaussian(R) 03 program.  It is based on the
 the Gaussian(R) 98 system (copyright 1998, Gaussian, Inc.),
 the Gaussian(R) 94 system (copyright 1995, Gaussian, Inc.),
 the Gaussian 92(TM) system (copyright 1992, Gaussian, Inc.),
 the Gaussian 90(TM) system (copyright 1990, Gaussian, Inc.),
 the Gaussian 88(TM) system (copyright 1988, Gaussian, Inc.),
 the Gaussian 86(TM) system (copyright 1986, Carnegie Mellon
 University), and the Gaussian 82(TM) system (copyright 1983,
 Carnegie Mellon University). Gaussian is a federally registered
 trademark of Gaussian, Inc.
  
 This software contains proprietary and confidential information,
 including trade secrets, belonging to Gaussian, Inc.
  
 This software is provided under written license and may be
 used, copied, transmitted, or stored only in accord with that
 written license.
  
 The following legend is applicable only to US Government
 contracts under DFARS:
  
                    RESTRICTED RIGHTS LEGEND
  
 Use, duplication or disclosure by the US Government is subject
 to restrictions as set forth in subparagraph (c)(1)(ii) of the
 Rights in Technical Data and Computer Software clause at DFARS
 252.227-7013.
  
 Gaussian, Inc.
 Carnegie Office Park, Building 6, Pittsburgh, PA 15106 USA
  
 The following legend is applicable only to US Government
 contracts under FAR:
  
                    RESTRICTED RIGHTS LEGEND
  
 Use, reproduction and disclosure by the US Government is subject
 to restrictions as set forth in subparagraph (c) of the
 Commercial Computer Software - Restricted Rights clause at FAR
 52.227-19.
  
 Gaussian, Inc.
 Carnegie Office Park, Building 6, Pittsburgh, PA 15106 USA
  
  
 ---------------------------------------------------------------
 Warning -- This program may not be used in any manner that
 competes with the business of Gaussian, Inc. or will provide
 assistance to any competitor of Gaussian, Inc.  The licensee
 of this program is prohibited from giving any competitor of
 Gaussian, Inc. access to this program.  By using this program,
 the user acknowledges that Gaussian, Inc. is engaged in the
 business of creating and licensing software in the field of
 computational chemistry and represents and warrants to the
 licensee that it is not a competitor of Gaussian, Inc. and that
 it will not use this program in any manner prohibited above.
 ---------------------------------------------------------------
  

 Cite this work as:
 Gaussian 03, Revision B.05,
 M. J. Frisch, G. W. Trucks, H. B. Schlegel, G. E. Scuseria, 
 M. A. Robb, J. R. Cheeseman, J. A. Montgomery, Jr., T. Vreven, 
 K. N. Kudin, J. C. Burant, J. M. Millam, S. S. Iyengar, J. Tomasi, 
 V. Barone, B. Mennucci, M. Cossi, G. Scalmani, N. Rega, 
 G. A. Petersson, H. Nakatsuji, M. Hada, M. Ehara, K. Toyota, 
 R. Fukuda, J. Hasegawa, M. Ishida, T. Nakajima, Y. Honda, O. Kitao, 
 H. Nakai, M. Klene, X. Li, J. E. Knox, H. P. Hratchian, J. B. Cross, 
 C. Adamo, J. Jaramillo, R. Gomperts, R. E. Stratmann, O. Yazyev, 
 A. J. Austin, R. Cammi, C. Pomelli, J. W. Ochterski, P. Y. Ayala, 
 K. Morokuma, G. A. Voth, P. Salvador, J. J. Dannenberg, 
 V. G. Zakrzewski, S. Dapprich, A. D. Daniels, M. C. Strain, 
 O. Farkas, D. K. Malick, A. D. Rabuck, K. Raghavachari, 
 J. B. Foresman, J. V. Ortiz, Q. Cui, A. G. Baboul, S. Clifford, 
 J. Cioslowski, B. B. Stefanov, G. Liu, A. Liashenko, P. Piskorz, 
 I. Komaromi, R. L. Martin, D. J. Fox, T. Keith, M. A. Al-Laham, 
 C. Y. Peng, A. Nanayakkara, M. Challacombe, P. M. W. Gill, 
 B. Johnson, W. Chen, M. W. Wong, C. Gonzalez, and J. A. Pople, 
 Gaussian, Inc., Pittsburgh PA, 2003.
 
 **********************************************
 Gaussian 03:  x86-Win32-G03RevB.05  8-Nov-2003
                  27-Mar-2022 
 **********************************************
 Default route:  MaxDisk=2000MB
 ---------------------------------
 # b3lyp/lanl2dz geom=connectivity
 ---------------------------------
 1/38=1,57=2/1;
 2/17=6,18=5,40=1/2;
 3/5=6,6=3,11=2,16=1,25=1,30=1,74=-5/1,2,3;
 4//1;
 5/5=2,32=1,38=5/2;
 6/7=2,8=2,9=2,10=2,28=1/1;
 99/5=1,9=1/99;
 -------------------
 Title Card Required
 -------------------
 Symbolic Z-matrix:
 Charge =  0 Multiplicity = 1
 C                    -1.11219   0.12742   0.77969 
 C                     1.83731   0.60034   0.641 
 C                     4.37652   0.6005    0.76539 
 C                     7.51947   0.6741    0.38518 
 C                    -0.10054  -2.52236  -0.48791 
 C                     1.79283  -1.99891   1.71978 
 C                     4.64359  -2.20726   0.74475 
 Ti                    6.11861  -0.70869   1.43778 
 Ti                    3.15449  -0.97575   0.17937 
 Ti                    0.5515   -0.96687   0.60392 
 Ti                   -1.97111  -1.3285   -0.74024 
 Ti                    5.90577   1.83662   0.33435 
 H                     5.77388   2.64108  -1.06551 
 Ti                    8.46871   2.48976   0.79921 
 H                     9.53942   1.43779   1.40871 
 H                     8.05375   2.75368  -0.74425 
 Ti                   -1.33332  -4.15151  -0.86904 
 H                    -1.36766  -4.40995  -2.46829 
 Ti                   -4.6997   -3.66171  -1.27814 
 H                    -4.70191  -4.64747   0.00752 
 H                    -3.73513  -3.67386  -2.57949 
 Ti                    7.35871  -0.34812  -1.3581 
 H                     8.56682  -0.47827  -2.4294 
 C                    -3.59386  -0.41795   0.05142 
 H                    -4.49661  -0.45026  -0.52143 
 H                    -3.83164  -0.79732   1.02324 
 C                    -2.91747  -3.14574  -0.31481 
 H                    -3.11642  -3.2003    0.7352 
 C                     7.24714  -1.83119   0.0377 
 H                     8.25429  -2.10857   0.26937 
 Ti                    0.42146  -3.54169   1.35947 
 H                    -1.10695  -3.41424   1.88124 
 Ti                   -2.68658   1.35127   0.05324 
 H                    -2.75607   2.3117    1.35607 
 Ti                    0.14101   1.70361   0.08614 
 H                     0.67966   1.60071  -1.43808 
 Ti                    3.14128   1.68346  -0.55716 
 H                     3.74459   3.1209   -0.11678 
 Ti                    3.25418  -3.41332   1.54552 
 H                     2.78573  -4.49459   0.43335 
 Ti                    6.08392  -3.38405  -0.15473 
 H                     6.54883  -4.52683   0.89548 
 Cl                    5.52465   0.25244  -2.62744 
 Cl                   -5.40915  -5.69435  -2.1156 
 Cl                   -1.39088   1.99584  -1.74763 
 Cl                    0.92908   3.36715   1.48131 
 Cl                    4.01434   0.64358  -2.42571 
 Cl                    6.00959   3.36327   2.06494 
 Cl                   -0.90912  -6.19376   0.12412 
 Cl                    1.01954  -5.29151  -0.02521 
 Cl                    3.85204  -4.58368   3.44513 
 Cl                    5.76415  -4.47797  -2.16402 
 H                     9.87145   3.08467   0.24896 
 
 Stoichiometry    C10H18Cl10Ti15
 Framework group  C1[X(C10H18Cl10Ti15)]
 Deg. of freedom   153
 Full point group                 C1      NOp   1
 Largest Abelian subgroup         C1      NOp   1
 Largest concise Abelian subgroup C1      NOp   1
                         Standard orientation:                         
 ---------------------------------------------------------------------
 Center     Atomic     Atomic              Coordinates (Angstroms)
 Number     Number      Type              X           Y           Z
 ---------------------------------------------------------------------
    1          6             0        2.466717    2.358213   -1.054228
    2          6             0       -0.425499    1.699530   -0.675126
    3          6             0       -2.781997    0.749042   -0.594220
    4          6             0       -5.685055   -0.346240    0.038790
    5          6             0        2.620286   -0.445683    0.274735
    6          6             0        0.504398   -0.720992   -1.769754
    7          6             0       -1.977317   -1.954132   -0.569173
    8         22             0       -3.954396   -1.131761   -1.131800
    9         22             0       -1.017938   -0.242397   -0.118315
   10         22             0        1.351806    0.726792   -0.751448
   11         22             0        3.922172    1.365799    0.382563
   12         22             0       -4.624393    1.335361   -0.033691
   13          1             0       -4.695374    2.165040    1.355831
   14         22             0       -7.273242    0.973257   -0.286262
   15          1             0       -7.916465   -0.416905   -0.813760
   16          1             0       -6.869408    1.410785    1.220266
   17         22             0        4.398256   -1.487208    0.545249
   18          1             0        4.649940   -1.674814    2.134912
   19         22             0        7.358002    0.233360    0.684352
   20          1             0        7.629527   -0.711616   -0.603265
   21          1             0        6.571381   -0.105917    2.059195
   22         22             0       -5.019818   -1.191489    1.757161
   23          1             0       -6.005142   -1.736730    2.921644
   24          6             0        5.020466    2.796412   -0.531907
   25          1             0        5.911077    3.117394   -0.033972
   26          1             0        5.307161    2.509435   -1.522028
   27          6             0        5.443568    0.023143   -0.128882
   28          1             0        5.566900    0.020999   -1.191832
   29          6             0       -4.469745   -2.559577    0.347927
   30          1             0       -5.314736   -3.198365    0.196594
   31         22             0        2.376558   -1.631204   -1.530659
   32          1             0        3.701292   -0.955452   -2.173269
   33         22             0        3.520197    4.098619   -0.449754
   34          1             0        3.124837    4.983304   -1.748080
   35         22             0        0.772533    3.369385   -0.252249
   36          1             0        0.430680    3.110370    1.309810
   37         22             0       -1.943319    2.246855    0.630897
   38          1             0       -3.072386    3.344036    0.249386
   39         22             0       -0.303914   -2.573829   -1.486757
   40          1             0        0.619124   -3.374521   -0.422598
   41         22             0       -2.799141   -3.560936    0.436430
   42          1             0       -2.882471   -4.820071   -0.579776
   43         17             0       -3.451399    0.081093    2.878007
   44         17             0        8.838352   -1.366471    1.449465
   45         17             0        2.220481    4.257112    1.453677
   46         17             0       -0.685469    4.583860   -1.569153
   47         17             0       -2.217324    1.002514    2.557452
   48         17             0       -5.424647    2.669991   -1.740947
   49         17             0        4.693290   -3.563950   -0.422842
   50         17             0        2.584864   -3.443239   -0.112903
   51         17             0       -0.565305   -3.929018   -3.339012
   52         17             0       -1.939615   -4.406809    2.406679
   53          1             0       -8.749753    1.015036    0.378986
 ---------------------------------------------------------------------
 Rotational constants (GHZ):      0.0532290      0.0237413      0.0190232
 Standard basis: LANL2DZ (5D, 7F)
 There are   536 symmetry adapted basis functions of A   symmetry.
 Integral buffers will be    262144 words long.
 Raffenetti 2 integral format.
 Two-electron integral symmetry is turned on.
   536 basis functions,  1237 primitive gaussians,   566 cartesian basis functions
   164 alpha electrons      164 beta electrons
       nuclear repulsion energy      5529.2396003376 Hartrees.


 Warning!  Cl atom   43 may be hypervalent but has no d functions.
 Warning!  Cl atom   45 may be hypervalent but has no d functions.
 Warning!  Cl atom   47 may be hypervalent but has no d functions.


 NAtoms=   53 NActive=   53 NUniq=   53 SFac= 1.00D+00 NAtFMM=   60 Big=F
 One-electron integrals computed using PRISM.
   1 Symmetry operations used in ECPInt.
 ECPInt:  NShTT=   30381 NPrTT=  153252 LenC2=   27351 LenP2D=   91169.
 LDataN:  DoStor=F MaxTD1= 4 Len=   56
 LDataN:  DoStor=T MaxTD1= 4 Len=   56
 NBasis=   536 RedAO= T  NBF=   536
 NBsUse=   536 1.00D-06 NBFU=   536
 Harris functional with IExCor=  402 diagonalized for initial guess.
 ExpMin= 1.60D-02 ExpMax= 4.23D+03 ExpMxC= 1.46D+02 IAcc=3 IRadAn=         5 AccDes= 0.00D+00
 HarFok:  IExCor= 402 AccDes= 0.00D+00 IRadAn=         5 IDoV=1
 ScaDFX=  1.000000  1.000000  1.000000  1.000000
 Initial guess orbital symmetries:
       Occupied  (A) (A) (A) (A) (A) (A) (A) (A) (A) (A) (A) (A)
                 (A) (A) (A) (A) (A) (A) (A) (A) (A) (A) (A) (A)
                 (A) (A) (A) (A) (A) (A) (A) (A) (A) (A) (A) (A)
                 (A) (A) (A) (A) (A) (A) (A) (A) (A) (A) (A) (A)
                 (A) (A) (A) (A) (A) (A) (A) (A) (A) (A) (A) (A)
                 (A) (A) (A) (A) (A) (A) (A) (A) (A) (A) (A) (A)
                 (A) (A) (A) (A) (A) (A) (A) (A) (A) (A) (A) (A)
                 (A) (A) (A) (A) (A) (A) (A) (A) (A) (A) (A) (A)
                 (A) (A) (A) (A) (A) (A) (A) (A) (A) (A) (A) (A)
                 (A) (A) (A) (A) (A) (A) (A) (A) (A) (A) (A) (A)
                 (A) (A) (A) (A) (A) (A) (A) (A) (A) (A) (A) (A)
                 (A) (A) (A) (A) (A) (A) (A) (A) (A) (A) (A) (A)
                 (A) (A) (A) (A) (A) (A) (A) (A) (A) (A) (A) (A)
                 (A) (A) (A) (A) (A) (A) (A) (A)
       Virtual   (A) (A) (A) (A) (A) (A) (A) (A) (A) (A) (A) (A)
                 (A) (A) (A) (A) (A) (A) (A) (A) (A) (A) (A) (A)
                 (A) (A) (A) (A) (A) (A) (A) (A) (A) (A) (A) (A)
                 (A) (A) (A) (A) (A) (A) (A) (A) (A) (A) (A) (A)
                 (A) (A) (A) (A) (A) (A) (A) (A) (A) (A) (A) (A)
                 (A) (A) (A) (A) (A) (A) (A) (A) (A) (A) (A) (A)
                 (A) (A) (A) (A) (A) (A) (A) (A) (A) (A) (A) (A)
                 (A) (A) (A) (A) (A) (A) (A) (A) (A) (A) (A) (A)
                 (A) (A) (A) (A) (A) (A) (A) (A) (A) (A) (A) (A)
                 (A) (A) (A) (A) (A) (A) (A) (A) (A) (A) (A) (A)
                 (A) (A) (A) (A) (A) (A) (A) (A) (A) (A) (A) (A)
                 (A) (A) (A) (A) (A) (A) (A) (A) (A) (A) (A) (A)
                 (A) (A) (A) (A) (A) (A) (A) (A) (A) (A) (A) (A)
                 (A) (A) (A) (A) (A) (A) (A) (A) (A) (A) (A) (A)
                 (A) (A) (A) (A) (A) (A) (A) (A) (A) (A) (A) (A)
                 (A) (A) (A) (A) (A) (A) (A) (A) (A) (A) (A) (A)
                 (A) (A) (A) (A) (A) (A) (A) (A) (A) (A) (A) (A)
                 (A) (A) (A) (A) (A) (A) (A) (A) (A) (A) (A) (A)
                 (A) (A) (A) (A) (A) (A) (A) (A) (A) (A) (A) (A)
                 (A) (A) (A) (A) (A) (A) (A) (A) (A) (A) (A) (A)
                 (A) (A) (A) (A) (A) (A) (A) (A) (A) (A) (A) (A)
                 (A) (A) (A) (A) (A) (A) (A) (A) (A) (A) (A) (A)
                 (A) (A) (A) (A) (A) (A) (A) (A) (A) (A) (A) (A)
                 (A) (A) (A) (A) (A) (A) (A) (A) (A) (A) (A) (A)
                 (A) (A) (A) (A) (A) (A) (A) (A) (A) (A) (A) (A)
                 (A) (A) (A) (A) (A) (A) (A) (A) (A) (A) (A) (A)
                 (A) (A) (A) (A) (A) (A) (A) (A) (A) (A) (A) (A)
                 (A) (A) (A) (A) (A) (A) (A) (A) (A) (A) (A) (A)
                 (A) (A) (A) (A) (A) (A) (A) (A) (A) (A) (A) (A)
                 (A) (A) (A) (A) (A) (A) (A) (A) (A) (A) (A) (A)
                 (A) (A) (A) (A) (A) (A) (A) (A) (A) (A) (A) (A)
 The electronic state of the initial guess is 1-A.
 Requested convergence on RMS density matrix=1.00D-04 within 128 cycles.
 Requested convergence on MAX density matrix=1.00D-02.
 Requested convergence on             energy=1.00D-02.
 No special actions if energy rises.
 EnCoef did     6 forward-backward iterations
 EnCoef did   100 forward-backward iterations
 EnCoef did   100 forward-backward iterations
 EnCoef did     2 forward-backward iterations
 EnCoef did     3 forward-backward iterations
 EnCoef did     4 forward-backward iterations
 EnCoef did     5 forward-backward iterations
 EnCoef did     3 forward-backward iterations
 EnCoef did     2 forward-backward iterations
 EnCoef did     4 forward-backward iterations
 EnCoef did     5 forward-backward iterations
 EnCoef did     6 forward-backward iterations
 EnCoef did     2 forward-backward iterations
 EnCoef did   100 forward-backward iterations
 EnCoef did     3 forward-backward iterations
 EnCoef did   100 forward-backward iterations
 EnCoef did     3 forward-backward iterations
 Restarting incremental Fock formation.
 Matrix for removal  3 Erem= -1325.62871115473     Crem= 0.000D+00
 EnCoef did     8 forward-backward iterations
 Matrix for removal  7 Erem= -1338.73185443821     Crem= 0.000D+00
 EnCoef did     3 forward-backward iterations
 Matrix for removal  4 Erem= -1380.45551818372     Crem= 0.000D+00
 EnCoef did     3 forward-backward iterations
 Matrix for removal  5 Erem= -1388.08272151733     Crem= 0.000D+00
 EnCoef did     2 forward-backward iterations
 Matrix for removal  6 Erem= -1393.61125164056     Crem= 0.000D+00
 Matrix for removal  3 Erem= -1396.67100116389     Crem= 0.000D+00
 Matrix for removal  2 Erem= -1404.15348527900     Crem= 0.000D+00
 Matrix for removal  5 Erem= -1405.03342777604     Crem= 0.000D+00
 EnCoef did     2 forward-backward iterations
 Matrix for removal  3 Erem= -1405.21703835813     Crem= 0.000D+00
 SCF Done:  E(RB+HF-LYP) =  -1411.99479735     A.U. after   29 cycles
             Convg  =    0.2002D-04             -V/T =  2.7235
             S**2   =   0.0000

 **********************************************************************

            Population analysis using the SCF density.

 **********************************************************************

 Orbital symmetries:
       Occupied  (A) (A) (A) (A) (A) (A) (A) (A) (A) (A) (A) (A)
                 (A) (A) (A) (A) (A) (A) (A) (A) (A) (A) (A) (A)
                 (A) (A) (A) (A) (A) (A) (A) (A) (A) (A) (A) (A)
                 (A) (A) (A) (A) (A) (A) (A) (A) (A) (A) (A) (A)
                 (A) (A) (A) (A) (A) (A) (A) (A) (A) (A) (A) (A)
                 (A) (A) (A) (A) (A) (A) (A) (A) (A) (A) (A) (A)
                 (A) (A) (A) (A) (A) (A) (A) (A) (A) (A) (A) (A)
                 (A) (A) (A) (A) (A) (A) (A) (A) (A) (A) (A) (A)
                 (A) (A) (A) (A) (A) (A) (A) (A) (A) (A) (A) (A)
                 (A) (A) (A) (A) (A) (A) (A) (A) (A) (A) (A) (A)
                 (A) (A) (A) (A) (A) (A) (A) (A) (A) (A) (A) (A)
                 (A) (A) (A) (A) (A) (A) (A) (A) (A) (A) (A) (A)
                 (A) (A) (A) (A) (A) (A) (A) (A) (A) (A) (A) (A)
                 (A) (A) (A) (A) (A) (A) (A) (A)
       Virtual   (A) (A) (A) (A) (A) (A) (A) (A) (A) (A) (A) (A)
                 (A) (A) (A) (A) (A) (A) (A) (A) (A) (A) (A) (A)
                 (A) (A) (A) (A) (A) (A) (A) (A) (A) (A) (A) (A)
                 (A) (A) (A) (A) (A) (A) (A) (A) (A) (A) (A) (A)
                 (A) (A) (A) (A) (A) (A) (A) (A) (A) (A) (A) (A)
                 (A) (A) (A) (A) (A) (A) (A) (A) (A) (A) (A) (A)
                 (A) (A) (A) (A) (A) (A) (A) (A) (A) (A) (A) (A)
                 (A) (A) (A) (A) (A) (A) (A) (A) (A) (A) (A) (A)
                 (A) (A) (A) (A) (A) (A) (A) (A) (A) (A) (A) (A)
                 (A) (A) (A) (A) (A) (A) (A) (A) (A) (A) (A) (A)
                 (A) (A) (A) (A) (A) (A) (A) (A) (A) (A) (A) (A)
                 (A) (A) (A) (A) (A) (A) (A) (A) (A) (A) (A) (A)
                 (A) (A) (A) (A) (A) (A) (A) (A) (A) (A) (A) (A)
                 (A) (A) (A) (A) (A) (A) (A) (A) (A) (A) (A) (A)
                 (A) (A) (A) (A) (A) (A) (A) (A) (A) (A) (A) (A)
                 (A) (A) (A) (A) (A) (A) (A) (A) (A) (A) (A) (A)
                 (A) (A) (A) (A) (A) (A) (A) (A) (A) (A) (A) (A)
                 (A) (A) (A) (A) (A) (A) (A) (A) (A) (A) (A) (A)
                 (A) (A) (A) (A) (A) (A) (A) (A) (A) (A) (A) (A)
                 (A) (A) (A) (A) (A) (A) (A) (A) (A) (A) (A) (A)
                 (A) (A) (A) (A) (A) (A) (A) (A) (A) (A) (A) (A)
                 (A) (A) (A) (A) (A) (A) (A) (A) (A) (A) (A) (A)
                 (A) (A) (A) (A) (A) (A) (A) (A) (A) (A) (A) (A)
                 (A) (A) (A) (A) (A) (A) (A) (A) (A) (A) (A) (A)
                 (A) (A) (A) (A) (A) (A) (A) (A) (A) (A) (A) (A)
                 (A) (A) (A) (A) (A) (A) (A) (A) (A) (A) (A) (A)
                 (A) (A) (A) (A) (A) (A) (A) (A) (A) (A) (A) (A)
                 (A) (A) (A) (A) (A) (A) (A) (A) (A) (A) (A) (A)
                 (A) (A) (A) (A) (A) (A) (A) (A) (A) (A) (A) (A)
                 (A) (A) (A) (A) (A) (A) (A) (A) (A) (A) (A) (A)
                 (A) (A) (A) (A) (A) (A) (A) (A) (A) (A) (A) (A)
 The electronic state is 1-A.
 Alpha  occ. eigenvalues --  -10.21513 -10.20204 -10.20082 -10.19635 -10.19525
 Alpha  occ. eigenvalues --  -10.18709 -10.18708 -10.18614 -10.18132 -10.18129
 Alpha  occ. eigenvalues --   -2.47293  -2.46474  -2.46124  -2.45901  -2.45066
 Alpha  occ. eigenvalues --   -2.44633  -2.44544  -2.44116  -2.43984  -2.43809
 Alpha  occ. eigenvalues --   -2.43313  -2.43244  -2.42918  -2.41406  -2.40046
 Alpha  occ. eigenvalues --   -1.60169  -1.59414  -1.59063  -1.58759  -1.58704
 Alpha  occ. eigenvalues --   -1.58421  -1.58313  -1.58000  -1.57861  -1.57820
 Alpha  occ. eigenvalues --   -1.57542  -1.57504  -1.57415  -1.57323  -1.57204
 Alpha  occ. eigenvalues --   -1.57176  -1.57052  -1.56819  -1.56755  -1.56566
 Alpha  occ. eigenvalues --   -1.56477  -1.56286  -1.56194  -1.56127  -1.56109
 Alpha  occ. eigenvalues --   -1.56042  -1.56030  -1.55938  -1.55813  -1.55627
 Alpha  occ. eigenvalues --   -1.55622  -1.55539  -1.55500  -1.55286  -1.55134
 Alpha  occ. eigenvalues --   -1.54964  -1.54714  -1.54451  -1.54220  -1.53924
 Alpha  occ. eigenvalues --   -1.53195  -1.52782  -1.52364  -1.52060  -1.51941
 Alpha  occ. eigenvalues --   -1.31026  -0.92733  -0.87714  -0.87048  -0.82385
 Alpha  occ. eigenvalues --   -0.79662  -0.78814  -0.78275  -0.78041  -0.76935
 Alpha  occ. eigenvalues --   -0.70978  -0.68825  -0.66903  -0.65874  -0.64245
 Alpha  occ. eigenvalues --   -0.63365  -0.62008  -0.60641  -0.59987  -0.58719
 Alpha  occ. eigenvalues --   -0.58396  -0.57536  -0.57444  -0.48827  -0.46326
 Alpha  occ. eigenvalues --   -0.45497  -0.44614  -0.43558  -0.43464  -0.43350
 Alpha  occ. eigenvalues --   -0.42370  -0.41749  -0.41692  -0.40940  -0.39694
 Alpha  occ. eigenvalues --   -0.39220  -0.38264  -0.37829  -0.37802  -0.37138
 Alpha  occ. eigenvalues --   -0.36756  -0.36214  -0.36113  -0.35858  -0.35776
 Alpha  occ. eigenvalues --   -0.35408  -0.35327  -0.35005  -0.34760  -0.34730
 Alpha  occ. eigenvalues --   -0.34682  -0.34382  -0.34287  -0.34153  -0.33327
 Alpha  occ. eigenvalues --   -0.33151  -0.33117  -0.33064  -0.32957  -0.32805
 Alpha  occ. eigenvalues --   -0.32657  -0.32590  -0.32543  -0.32243  -0.32138
 Alpha  occ. eigenvalues --   -0.31868  -0.31863  -0.31542  -0.31245  -0.31179
 Alpha  occ. eigenvalues --   -0.30914  -0.30720  -0.30441  -0.30377  -0.30316
 Alpha  occ. eigenvalues --   -0.30007  -0.29942  -0.29717  -0.29539  -0.29232
 Alpha  occ. eigenvalues --   -0.28916  -0.28422  -0.28047  -0.27910  -0.27246
 Alpha  occ. eigenvalues --   -0.26919  -0.26438  -0.25790  -0.25446  -0.24738
 Alpha  occ. eigenvalues --   -0.24246  -0.22834  -0.21414  -0.20126
 Alpha virt. eigenvalues --   -0.18032  -0.16527  -0.15804  -0.15654  -0.15284
 Alpha virt. eigenvalues --   -0.14996  -0.14798  -0.14563  -0.14449  -0.14267
 Alpha virt. eigenvalues --   -0.14192  -0.13940  -0.13740  -0.13413  -0.12899
 Alpha virt. eigenvalues --   -0.12795  -0.12517  -0.12238  -0.12087  -0.11949
 Alpha virt. eigenvalues --   -0.11894  -0.11693  -0.11608  -0.11459  -0.11241
 Alpha virt. eigenvalues --   -0.11124  -0.10829  -0.10764  -0.10629  -0.10478
 Alpha virt. eigenvalues --   -0.10269  -0.10103  -0.09856  -0.09801  -0.09619
 Alpha virt. eigenvalues --   -0.09513  -0.09293  -0.08945  -0.08821  -0.08348
 Alpha virt. eigenvalues --   -0.08165  -0.07841  -0.07684  -0.07631  -0.07236
 Alpha virt. eigenvalues --   -0.06825  -0.06439  -0.06344  -0.05961  -0.05892
 Alpha virt. eigenvalues --   -0.05524  -0.05405  -0.04918  -0.04572  -0.04197
 Alpha virt. eigenvalues --   -0.03928  -0.03673  -0.03300  -0.03048  -0.02841
 Alpha virt. eigenvalues --   -0.02422  -0.02320  -0.02044  -0.01730  -0.01522
 Alpha virt. eigenvalues --   -0.01363  -0.00991  -0.00782  -0.00580  -0.00406
 Alpha virt. eigenvalues --    0.00023   0.00274   0.00449   0.00528   0.00806
 Alpha virt. eigenvalues --    0.01015   0.01151   0.01292   0.01569   0.01647
 Alpha virt. eigenvalues --    0.01768   0.01916   0.02071   0.02306   0.02360
 Alpha virt. eigenvalues --    0.02521   0.02697   0.02769   0.02883   0.03012
 Alpha virt. eigenvalues --    0.03235   0.03285   0.03319   0.03451   0.03494
 Alpha virt. eigenvalues --    0.03766   0.03918   0.04102   0.04143   0.04376
 Alpha virt. eigenvalues --    0.04571   0.04770   0.04902   0.04994   0.05270
 Alpha virt. eigenvalues --    0.05449   0.05562   0.05690   0.05821   0.05856
 Alpha virt. eigenvalues --    0.06127   0.06318   0.06450   0.06703   0.06809
 Alpha virt. eigenvalues --    0.07082   0.07130   0.07714   0.07856   0.07945
 Alpha virt. eigenvalues --    0.08083   0.08290   0.08530   0.08770   0.08933
 Alpha virt. eigenvalues --    0.09165   0.09492   0.09583   0.09920   0.10248
 Alpha virt. eigenvalues --    0.10925   0.10999   0.11323   0.11621   0.11804
 Alpha virt. eigenvalues --    0.12124   0.12402   0.12702   0.13017   0.13096
 Alpha virt. eigenvalues --    0.13634   0.13829   0.14069   0.14231   0.14637
 Alpha virt. eigenvalues --    0.14698   0.14951   0.15463   0.15574   0.15814
 Alpha virt. eigenvalues --    0.16132   0.16298   0.16674   0.16838   0.17296
 Alpha virt. eigenvalues --    0.17418   0.17594   0.17724   0.18016   0.18643
 Alpha virt. eigenvalues --    0.18826   0.19195   0.19313   0.19657   0.19856
 Alpha virt. eigenvalues --    0.20126   0.20719   0.20749   0.21090   0.21695
 Alpha virt. eigenvalues --    0.21938   0.22064   0.22543   0.22929   0.23195
 Alpha virt. eigenvalues --    0.23463   0.24146   0.24497   0.24766   0.25088
 Alpha virt. eigenvalues --    0.25551   0.26146   0.26311   0.26689   0.26978
 Alpha virt. eigenvalues --    0.27825   0.28367   0.28636   0.28842   0.29683
 Alpha virt. eigenvalues --    0.30215   0.30473   0.30738   0.30973   0.31235
 Alpha virt. eigenvalues --    0.31946   0.31979   0.32273   0.32930   0.33081
 Alpha virt. eigenvalues --    0.33280   0.33783   0.33879   0.34256   0.34606
 Alpha virt. eigenvalues --    0.34914   0.35669   0.35862   0.35994   0.36380
 Alpha virt. eigenvalues --    0.36769   0.36943   0.37098   0.37603   0.37746
 Alpha virt. eigenvalues --    0.37883   0.38030   0.38267   0.38583   0.38853
 Alpha virt. eigenvalues --    0.39269   0.39586   0.39960   0.40099   0.40348
 Alpha virt. eigenvalues --    0.40875   0.40984   0.41297   0.41754   0.41803
 Alpha virt. eigenvalues --    0.42292   0.42555   0.42795   0.43121   0.43516
 Alpha virt. eigenvalues --    0.43898   0.44280   0.44784   0.45171   0.45308
 Alpha virt. eigenvalues --    0.45941   0.46296   0.46645   0.47031   0.47360
 Alpha virt. eigenvalues --    0.47502   0.48070   0.48412   0.48598   0.49248
 Alpha virt. eigenvalues --    0.49510   0.49675   0.50772   0.50884   0.51292
 Alpha virt. eigenvalues --    0.51611   0.52027   0.52741   0.53211   0.53862
 Alpha virt. eigenvalues --    0.53972   0.54660   0.55086   0.56029   0.56822
 Alpha virt. eigenvalues --    0.57434   0.57526   0.58532   0.59001   0.60026
 Alpha virt. eigenvalues --    0.60673   0.61185   0.62072   0.62321   0.63480
 Alpha virt. eigenvalues --    0.64184   0.65037   0.65398   0.66728   0.67405
 Alpha virt. eigenvalues --    0.68646   0.69187   0.69922   0.70623   0.71398
 Alpha virt. eigenvalues --    0.72262   0.72712   0.74397   0.74893   0.76127
 Alpha virt. eigenvalues --    0.76571   0.77123   0.78151   0.78786   0.79202
 Alpha virt. eigenvalues --    0.79767   0.80222   0.80984   0.81363   0.81730
 Alpha virt. eigenvalues --    0.82199   0.82733   0.83251   0.83511   0.84667
 Alpha virt. eigenvalues --    0.85036   0.85834   0.86741   0.87193   0.87699
 Alpha virt. eigenvalues --    0.88375   0.88799   0.89271   0.89793   0.90494
 Alpha virt. eigenvalues --    0.92217   0.94299   0.95245   0.98051   0.99657
 Alpha virt. eigenvalues --    1.02294   1.07117   1.10871   1.11772   1.14538
 Alpha virt. eigenvalues --    1.14872   1.15583   1.16358   1.16878   1.17817
 Alpha virt. eigenvalues --    1.18950   1.20503   1.21440   1.22768   1.23434
 Alpha virt. eigenvalues --    1.25562   1.26281   1.27336   1.28347   1.29700
 Alpha virt. eigenvalues --    1.30753   1.31328   1.31750   1.33106   1.34681
 Alpha virt. eigenvalues --    1.35149   1.39976   5.49891   8.35602   9.09413
 Alpha virt. eigenvalues --    9.42249   9.48101   9.84609   9.91914  10.74227
 Alpha virt. eigenvalues --   10.86129  11.23660  11.75505  12.03723  12.40408
 Alpha virt. eigenvalues --   12.73308  13.42729  13.62881  14.67192  14.93705
 Alpha virt. eigenvalues --   16.25884  18.71131  19.35837  20.07163  20.84835
 Alpha virt. eigenvalues --   31.57086  40.37759
          Condensed to atoms (all electrons):
 Mulliken atomic charges:
              1
     1  C   -0.734496
     2  C   -0.611346
     3  C   -0.779531
     4  C   -0.975510
     5  C   -0.777422
     6  C   -0.658317
     7  C   -1.232784
     8  Ti   1.161562
     9  Ti   0.752772
    10  Ti   0.801262
    11  Ti   1.265378
    12  Ti   0.641942
    13  H   -0.063758
    14  Ti   0.311496
    15  H   -0.053389
    16  H   -0.080286
    17  Ti   0.621448
    18  H   -0.118764
    19  Ti   0.609632
    20  H   -0.018635
    21  H   -0.053699
    22  Ti   0.901409
    23  H   -0.162364
    24  C   -1.025450
    25  H    0.204238
    26  H    0.338584
    27  C   -1.193924
    28  H    0.354665
    29  C   -1.122945
    30  H    0.297641
    31  Ti   0.812433
    32  H   -0.113399
    33  Ti   0.425287
    34  H   -0.104051
    35  Ti   0.516806
    36  H   -0.143157
    37  Ti   0.491699
    38  H   -0.056793
    39  Ti   0.446074
    40  H   -0.138085
    41  Ti   0.842078
    42  H   -0.144805
    43  Cl   0.060465
    44  Cl  -0.229064
    45  Cl  -0.160463
    46  Cl  -0.202226
    47  Cl   0.059954
    48  Cl  -0.208088
    49  Cl  -0.113803
    50  Cl  -0.047088
    51  Cl  -0.250732
    52  Cl  -0.274286
    53  H   -0.068167
 Sum of Mulliken charges=   0.00000
 Atomic charges with hydrogens summed into heavy atoms:
              1
     1  C   -0.734496
     2  C   -0.611346
     3  C   -0.779531
     4  C   -0.975510
     5  C   -0.777422
     6  C   -0.658317
     7  C   -1.232784
     8  Ti   1.161562
     9  Ti   0.752772
    10  Ti   0.801262
    11  Ti   1.265378
    12  Ti   0.578184
    13  H    0.000000
    14  Ti   0.109654
    15  H    0.000000
    16  H    0.000000
    17  Ti   0.502684
    18  H    0.000000
    19  Ti   0.537298
    20  H    0.000000
    21  H    0.000000
    22  Ti   0.739046
    23  H    0.000000
    24  C   -0.482628
    25  H    0.000000
    26  H    0.000000
    27  C   -0.839259
    28  H    0.000000
    29  C   -0.825303
    30  H    0.000000
    31  Ti   0.699035
    32  H    0.000000
    33  Ti   0.321236
    34  H    0.000000
    35  Ti   0.373649
    36  H    0.000000
    37  Ti   0.434907
    38  H    0.000000
    39  Ti   0.307989
    40  H    0.000000
    41  Ti   0.697272
    42  H    0.000000
    43  Cl   0.060465
    44  Cl  -0.229064
    45  Cl  -0.160463
    46  Cl  -0.202226
    47  Cl   0.059954
    48  Cl  -0.208088
    49  Cl  -0.113803
    50  Cl  -0.047088
    51  Cl  -0.250732
    52  Cl  -0.274286
    53  H    0.000000
 Sum of Mulliken charges=   0.00000
 Electronic spatial extent (au):  <R**2>= 28344.7903
 Charge=     0.0000 electrons
 Dipole moment (field-independent basis, Debye):
    X=     3.8223    Y=    11.0624    Z=     4.2234  Tot=    12.4428
 Quadrupole moment (field-independent basis, Debye-Ang):
   XX=  -452.7624   YY=  -502.8077   ZZ=  -466.2862
   XY=    64.9763   XZ=     6.6675   YZ=    27.7079
 Traceless Quadrupole moment (field-independent basis, Debye-Ang):
   XX=    21.1897   YY=   -28.8556   ZZ=     7.6659
   XY=    64.9763   XZ=     6.6675   YZ=    27.7079
 Octapole moment (field-independent basis, Debye-Ang**2):
  XXX=   309.1944  YYY=   177.9946  ZZZ=    49.4957  XYY=   138.5721
  XXY=   462.6225  XXZ=  -211.2270  XZZ=   -40.0147  YZZ=    57.1645
  YYZ=    76.9938  XYZ=    31.4215
 Hexadecapole moment (field-independent basis, Debye-Ang**3):
 XXXX=-48839.2290 YYYY=-18287.3220 ZZZZ= -5548.6044 XXXY=  3137.7481
 XXXZ=   546.5136 YYYX=   380.0305 YYYZ=   296.9335 ZZZX=    60.7528
 ZZZY=    96.3128 XXYY=-10064.0156 XXZZ= -8517.9953 YYZZ= -4339.2305
 XXYZ=   469.8316 YYXZ=    73.6896 ZZXY=   -96.2141
 N-N= 5.529239600338D+03 E-N=-1.408735191682D+04  KE= 8.192658325631D+02
 1|1|UNPC-UNK|SP|RB3LYP|LANL2DZ|C10H18Cl10Ti15|PCUSER|27-Mar-2022|0||# 
 B3LYP/LANL2DZ GEOM=CONNECTIVITY||Title Card Required||0,1|C,0,-1.11219
 457,0.12741816,0.77968895|C,0,1.8373147,0.60034258,0.64099899|C,0,4.37
 652438,0.60049939,0.76538632|C,0,7.51947068,0.67410475,0.38517623|C,0,
 -0.10054192,-2.52235886,-0.48790816|C,0,1.79282698,-1.99890926,1.71977
 572|C,0,4.64359178,-2.20726407,0.74475436|Ti,0,6.11860596,-0.7086871,1
 .43777919|Ti,0,3.15448725,-0.97574851,0.17937423|Ti,0,0.55149804,-0.96
 687135,0.60392277|Ti,0,-1.97110888,-1.32849523,-0.74023944|Ti,0,5.9057
 7311,1.8366177,0.33435049|H,0,5.7738767,2.64107889,-1.0655146|Ti,0,8.4
 6870553,2.48975697,0.79921437|H,0,9.53941777,1.43779098,1.40871086|H,0
 ,8.05374851,2.75368382,-0.74425276|Ti,0,-1.33331753,-4.15150893,-0.869
 04494|H,0,-1.36765686,-4.40995238,-2.46829427|Ti,0,-4.6997009,-3.66170
 627,-1.27814109|H,0,-4.70190655,-4.64746929,0.00752222|H,0,-3.73512543
 ,-3.67386089,-2.57949483|Ti,0,7.3587108,-0.34812029,-1.3580955|H,0,8.5
 6682368,-0.47826862,-2.42940186|C,0,-3.59386309,-0.4179467,0.0514236|H
 ,0,-4.49661007,-0.45026235,-0.52142787|H,0,-3.83163578,-0.79732331,1.0
 2323949|C,0,-2.91746632,-3.14573519,-0.31480535|H,0,-3.11642344,-3.200
 30269,0.73520242|C,0,7.24714185,-1.83118985,0.0376984|H,0,8.25429198,-
 2.10857122,0.26937004|Ti,0,0.42145883,-3.54168638,1.35946744|H,0,-1.10
 694597,-3.41424328,1.88123841|Ti,0,-2.68657521,1.35126964,0.0532372|H,
 0,-2.75607204,2.31170467,1.35606634|Ti,0,0.14100697,1.70360528,0.08613
 53|H,0,0.67966225,1.60071263,-1.4380834|Ti,0,3.1412813,1.68345709,-0.5
 5715525|H,0,3.74458645,3.12090072,-0.11678265|Ti,0,3.2541793,-3.413315
 96,1.5455241|H,0,2.78573394,-4.49459477,0.43334781|Ti,0,6.08392457,-3.
 38404706,-0.154733|H,0,6.54882779,-4.5268287,0.89548341|Cl,0,5.5246478
 3,0.25243936,-2.62744164|Cl,0,-5.40914575,-5.69435148,-2.11559914|Cl,0
 ,-1.39088234,1.99584219,-1.74763312|Cl,0,0.92908141,3.36714692,1.48131
 446|Cl,0,4.01434126,0.6435831,-2.42571191|Cl,0,6.0095917,3.36326707,2.
 06493766|Cl,0,-0.90911817,-6.19375896,0.12411694|Cl,0,1.01954362,-5.29
 150598,-0.0252061|Cl,0,3.85204008,-4.58368032,3.44513451|Cl,0,5.764151
 1,-4.47797063,-2.16402166|H,0,9.87144948,3.08466866,0.24896332||Versio
 n=x86-Win32-G03RevB.05|State=1-A|HF=-1411.9947973|RMSD=2.002e-005|Dipo
 le=-2.8799856,3.4842206,-1.8789939|PG=C01 [X(C10H18Cl10Ti15)]||@


 "PERFECTION IS NOT AN ACCIDENT"
         --  EAGLE ELECTRIC MANUFACTURING CO.,INC. NY
 Job cpu time:  0 days  3 hours 46 minutes 21.0 seconds.
 File lengths (MBytes):  RWF=    163 Int=      0 D2E=      0 Chk=     19 Scr=      1
 Normal termination of Gaussian 03 at Sun Mar 27 17:35:32 2022.
