# Supplementary material for: Two-Dimensional MXene as a Promising Adsorbent for Trihalomethanes Removal: A Density-Functional Theory Study
Source: Nanomaterials (Basel). 2024 Feb 29;14(5):454. doi: 10.3390/nano14050454 (PMC10934524; doi:10.3390/nano14050454)
Supplement: Supplementary file 1 [file nanomaterials-14-00454-s001.zip › MXene-F-2.out]

 Entering Link 1 = C:\G03W\l1.exe PID=      2148.
  
 Copyright (c) 1988,1990,1992,1993,1995,1998,2003, Gaussian, Inc.
                  All Rights Reserved.
  
 This is the Gaussian(R) 03 program.  It is based on the
 the Gaussian(R) 98 system (copyright 1998, Gaussian, Inc.),
 the Gaussian(R) 94 system (copyright 1995, Gaussian, Inc.),
 the Gaussian 92(TM) system (copyright 1992, Gaussian, Inc.),
 the Gaussian 90(TM) system (copyright 1990, Gaussian, Inc.),
 the Gaussian 88(TM) system (copyright 1988, Gaussian, Inc.),
 the Gaussian 86(TM) system (copyright 1986, Carnegie Mellon
 University), and the Gaussian 82(TM) system (copyright 1983,
 Carnegie Mellon University). Gaussian is a federally registered
 trademark of Gaussian, Inc.
  
 This software contains proprietary and confidential information,
 including trade secrets, belonging to Gaussian, Inc.
  
 This software is provided under written license and may be
 used, copied, transmitted, or stored only in accord with that
 written license.
  
 The following legend is applicable only to US Government
 contracts under DFARS:
  
                    RESTRICTED RIGHTS LEGEND
  
 Use, duplication or disclosure by the US Government is subject
 to restrictions as set forth in subparagraph (c)(1)(ii) of the
 Rights in Technical Data and Computer Software clause at DFARS
 252.227-7013.
  
 Gaussian, Inc.
 Carnegie Office Park, Building 6, Pittsburgh, PA 15106 USA
  
 The following legend is applicable only to US Government
 contracts under FAR:
  
                    RESTRICTED RIGHTS LEGEND
  
 Use, reproduction and disclosure by the US Government is subject
 to restrictions as set forth in subparagraph (c) of the
 Commercial Computer Software - Restricted Rights clause at FAR
 52.227-19.
  
 Gaussian, Inc.
 Carnegie Office Park, Building 6, Pittsburgh, PA 15106 USA
  
  
 ---------------------------------------------------------------
 Warning -- This program may not be used in any manner that
 competes with the business of Gaussian, Inc. or will provide
 assistance to any competitor of Gaussian, Inc.  The licensee
 of this program is prohibited from giving any competitor of
 Gaussian, Inc. access to this program.  By using this program,
 the user acknowledges that Gaussian, Inc. is engaged in the
 business of creating and licensing software in the field of
 computational chemistry and represents and warrants to the
 licensee that it is not a competitor of Gaussian, Inc. and that
 it will not use this program in any manner prohibited above.
 ---------------------------------------------------------------
  

 Cite this work as:
 Gaussian 03, Revision B.05,
 M. J. Frisch, G. W. Trucks, H. B. Schlegel, G. E. Scuseria, 
 M. A. Robb, J. R. Cheeseman, J. A. Montgomery, Jr., T. Vreven, 
 K. N. Kudin, J. C. Burant, J. M. Millam, S. S. Iyengar, J. Tomasi, 
 V. Barone, B. Mennucci, M. Cossi, G. Scalmani, N. Rega, 
 G. A. Petersson, H. Nakatsuji, M. Hada, M. Ehara, K. Toyota, 
 R. Fukuda, J. Hasegawa, M. Ishida, T. Nakajima, Y. Honda, O. Kitao, 
 H. Nakai, M. Klene, X. Li, J. E. Knox, H. P. Hratchian, J. B. Cross, 
 C. Adamo, J. Jaramillo, R. Gomperts, R. E. Stratmann, O. Yazyev, 
 A. J. Austin, R. Cammi, C. Pomelli, J. W. Ochterski, P. Y. Ayala, 
 K. Morokuma, G. A. Voth, P. Salvador, J. J. Dannenberg, 
 V. G. Zakrzewski, S. Dapprich, A. D. Daniels, M. C. Strain, 
 O. Farkas, D. K. Malick, A. D. Rabuck, K. Raghavachari, 
 J. B. Foresman, J. V. Ortiz, Q. Cui, A. G. Baboul, S. Clifford, 
 J. Cioslowski, B. B. Stefanov, G. Liu, A. Liashenko, P. Piskorz, 
 I. Komaromi, R. L. Martin, D. J. Fox, T. Keith, M. A. Al-Laham, 
 C. Y. Peng, A. Nanayakkara, M. Challacombe, P. M. W. Gill, 
 B. Johnson, W. Chen, M. W. Wong, C. Gonzalez, and J. A. Pople, 
 Gaussian, Inc., Pittsburgh PA, 2003.
 
 **********************************************
 Gaussian 03:  x86-Win32-G03RevB.05  8-Nov-2003
                  22-Mar-2022 
 **********************************************
 Default route:  MaxDisk=2000MB
 ---------------------------------
 # b3lyp/lanl2dz geom=connectivity
 ---------------------------------
 1/38=1,57=2/1;
 2/17=6,18=5,40=1/2;
 3/5=6,6=3,11=2,16=1,25=1,30=1,74=-5/1,2,3;
 4//1;
 5/5=2,32=1,38=5/2;
 6/7=2,8=2,9=2,10=2,28=1/1;
 99/5=1,9=1/99;
 -------------------
 Title Card Required
 -------------------
 Symbolic Z-matrix:
 Charge =  0 Multiplicity = 1
 C                     0.45251   0.24397  -0.00836 
 C                     1.9607    0.27962   0.02348 
 C                     3.48163   0.28586   0.0242 
 C                     4.98835   0.36215   0.05432 
 C                     0.51363  -2.44863  -0.07636 
 C                     2.02182  -2.41299  -0.04452 
 C                     3.54275  -2.40675  -0.0438 
 Ti                    4.24471  -1.01827  -0.05999 
 Ti                    2.73799  -1.09456  -0.09011 
 Ti                    1.25179  -1.07933  -0.04452 
 Ti                   -0.2564   -1.11497  -0.07636 
 Ti                    4.20392   1.6412    0.00918 
 H                     4.28795   2.76268  -1.15685 
 Ti                    5.98085   2.19619   0.19345 
 H                     5.87967   2.1284    1.80887 
 H                     6.08203   2.26398  -1.42196 
 Ti                   -0.27896  -3.72769  -0.07636 
 H                    -0.30751  -4.87285  -1.22187 
 Ti                   -2.05192  -4.22495  -0.08035 
 H                    -2.06488  -4.22104   1.5396 
 H                    -2.03896  -4.22886  -1.70029 
 Ti                    5.82716  -0.93325  -0.06778 
 H                     7.09336  -0.95761   0.94244 
 C                    -1.06805   0.27766  -0.00836 
 H                    -1.72273   0.30425  -0.85428 
 H                    -1.64557   0.32415   0.8912 
 C                    -1.00693  -2.41495  -0.07636 
 H                    -1.25451  -1.37399  -0.07408 
 C                     5.04947  -2.33045  -0.01368 
 H                     5.57721  -3.26053   0.02307 
 Ti                    1.25821  -3.70956  -0.04452 
 H                     0.82516  -4.39455   1.35821 
 Ti                   -0.3157    1.58079  -0.00836 
 H                     0.08474   2.2849    1.3946 
 Ti                    1.19476   1.55251   0.02284 
 H                     1.59248   2.29139  -1.36291 
 Ti                    2.67861   1.60125  -0.02222 
 H                     3.02512   2.38282   1.35381 
 Ti                    2.78399  -3.70538   0.00108 
 H                     2.401    -4.46774  -1.37607 
 Ti                    4.32013  -3.64582   0.0318 
 H                     3.90333  -4.29202   1.45767 
 H                     6.75016   3.61779   0.3013 
 F                     0.16464   2.40043  -1.65379 
 F                     1.66554   2.33822   1.68748 
 F                     3.17871   2.3534   -1.6938 
 F                     4.04202   3.01143   1.31541 
 F                     7.00807  -0.7368   -1.54319 
 F                     3.88804  -4.54883  -1.58309 
 F                     2.27509  -4.45103   1.67291 
 F                     0.8019   -4.54333  -1.68969 
 F                    -0.31244  -5.07078   1.26715 
 F                    -3.0019   -5.8704   -0.08398 
 
 Stoichiometry    C10H18F10Ti15
 Framework group  C1[X(C10H18F10Ti15)]
 Deg. of freedom   153
 Full point group                 C1      NOp   1
 Largest Abelian subgroup         C1      NOp   1
 Largest concise Abelian subgroup C1      NOp   1
                         Standard orientation:                         
 ---------------------------------------------------------------------
 Center     Atomic     Atomic              Coordinates (Angstroms)
 Number     Number      Type              X           Y           Z
 ---------------------------------------------------------------------
    1          6             0        0.104647    2.181542    0.005387
    2          6             0       -0.920120    1.075375   -0.051009
    3          6             0       -1.931234   -0.060505   -0.076986
    4          6             0       -2.985502   -1.138716   -0.130977
    5          6             0        2.083061    0.352923    0.028433
    6          6             0        1.058293   -0.753244   -0.027963
    7          6             0        0.047179   -1.889124   -0.053939
    8         22             0       -1.458314   -1.497159   -0.026813
    9         22             0       -0.404046   -0.418948    0.027179
   10         22             0        0.567935    0.706192    0.006628
   11         22             0        1.592702    1.812358    0.063025
   12         22             0       -3.425330    0.294327   -0.051908
   13          1             0       -4.320372    0.946067    1.130690
   14         22             0       -5.017491   -0.666159   -0.256710
   15          1             0       -4.901638   -0.597532   -1.871104
   16          1             0       -5.133344   -0.734786    1.357685
   17         22             0        3.566505    0.100891    0.020788
   18          1             0        4.445343   -0.661942    1.147788
   19         22             0        5.112534    1.100796    0.046231
   20          1             0        5.116243    1.150832   -1.572992
   21          1             0        5.108825    1.050761    1.665454
   22         22             0       -2.569187   -2.627240   -0.044025
   23          1             0       -3.390010   -3.568916   -1.075479
   24          6             0        1.085585    3.343583    0.031291
   25          1             0        1.499873    3.832194    0.888335
   26          1             0        1.431812    3.828180   -0.857637
   27          6             0        3.063998    1.514964    0.054337
   28          1             0        2.447367    2.389213    0.073164
   29          6             0       -1.007088   -2.967334   -0.107931
   30          1             0       -0.659035   -3.977321   -0.168642
   31         22             0        2.535688   -1.038576   -0.036377
   32          1             0        3.334145   -1.134447   -1.442676
   33         22             0       -0.389282    3.641699    0.040000
   34          1             0       -1.183846    3.840012   -1.357763
   35         22             0       -1.367627    2.491535   -0.016832
   36          1             0       -2.183117    2.649922    1.373956
   37         22             0       -2.386009    1.410482    0.004266
   38          1             0       -3.202930    1.699834   -1.364425
   39         22             0        1.522863   -2.178416   -0.107331
   40          1             0        2.349518   -2.427739    1.263391
   41         22             0        0.461667   -3.289736   -0.162688
   42          1             0        1.220257   -3.371583   -1.591759
   43          1             0       -6.592526   -0.299872   -0.354167
   44          9             0       -1.319692    3.785540    1.690347
   45          9             0       -2.270220    2.697198   -1.676057
   46          9             0       -3.278860    1.494256    1.679318
   47          9             0       -4.347090    1.352554   -1.332734
   48          9             0       -3.496148   -3.416824    1.414501
   49          9             0        1.426549   -3.600838    1.444240
   50          9             0        2.416665   -2.251286   -1.782386
   51          9             0        3.464724   -1.286424    1.602361
   52          9             0        4.594031   -0.731198   -1.343697
   53          9             0        6.974839    0.724280    0.038862
 ---------------------------------------------------------------------
 Rotational constants (GHZ):      0.1096080      0.0581871      0.0407716
 Standard basis: LANL2DZ (5D, 7F)
 There are   546 symmetry adapted basis functions of A   symmetry.
 Integral buffers will be    262144 words long.
 Raffenetti 2 integral format.
 Two-electron integral symmetry is turned on.
   546 basis functions,  1367 primitive gaussians,   576 cartesian basis functions
   174 alpha electrons      174 beta electrons
       nuclear repulsion energy      8277.6303322180 Hartrees.
 NAtoms=   53 NActive=   53 NUniq=   53 SFac= 1.00D+00 NAtFMM=   60 Big=F
 One-electron integrals computed using PRISM.
   1 Symmetry operations used in ECPInt.
 ECPInt:  NShTT=   32896 NPrTT=  207287 LenC2=   30705 LenP2D=  125177.
 LDataN:  DoStor=F MaxTD1= 4 Len=   56
 LDataN:  DoStor=T MaxTD1= 4 Len=   56
 NBasis=   546 RedAO= T  NBF=   546
 NBsUse=   545 1.00D-06 NBFU=   545
 Harris functional with IExCor=  402 diagonalized for initial guess.
 ExpMin= 1.60D-02 ExpMax= 1.00D+04 ExpMxC= 3.50D+02 IAcc=3 IRadAn=         5 AccDes= 0.00D+00
 HarFok:  IExCor= 402 AccDes= 0.00D+00 IRadAn=         5 IDoV=1
 ScaDFX=  1.000000  1.000000  1.000000  1.000000
 Initial guess orbital symmetries:
       Occupied  (A) (A) (A) (A) (A) (A) (A) (A) (A) (A) (A) (A)
                 (A) (A) (A) (A) (A) (A) (A) (A) (A) (A) (A) (A)
                 (A) (A) (A) (A) (A) (A) (A) (A) (A) (A) (A) (A)
                 (A) (A) (A) (A) (A) (A) (A) (A) (A) (A) (A) (A)
                 (A) (A) (A) (A) (A) (A) (A) (A) (A) (A) (A) (A)
                 (A) (A) (A) (A) (A) (A) (A) (A) (A) (A) (A) (A)
                 (A) (A) (A) (A) (A) (A) (A) (A) (A) (A) (A) (A)
                 (A) (A) (A) (A) (A) (A) (A) (A) (A) (A) (A) (A)
                 (A) (A) (A) (A) (A) (A) (A) (A) (A) (A) (A) (A)
                 (A) (A) (A) (A) (A) (A) (A) (A) (A) (A) (A) (A)
                 (A) (A) (A) (A) (A) (A) (A) (A) (A) (A) (A) (A)
                 (A) (A) (A) (A) (A) (A) (A) (A) (A) (A) (A) (A)
                 (A) (A) (A) (A) (A) (A) (A) (A) (A) (A) (A) (A)
                 (A) (A) (A) (A) (A) (A) (A) (A) (A) (A) (A) (A)
                 (A) (A) (A) (A) (A) (A)
       Virtual   (A) (A) (A) (A) (A) (A) (A) (A) (A) (A) (A) (A)
                 (A) (A) (A) (A) (A) (A) (A) (A) (A) (A) (A) (A)
                 (A) (A) (A) (A) (A) (A) (A) (A) (A) (A) (A) (A)
                 (A) (A) (A) (A) (A) (A) (A) (A) (A) (A) (A) (A)
                 (A) (A) (A) (A) (A) (A) (A) (A) (A) (A) (A) (A)
                 (A) (A) (A) (A) (A) (A) (A) (A) (A) (A) (A) (A)
                 (A) (A) (A) (A) (A) (A) (A) (A) (A) (A) (A) (A)
                 (A) (A) (A) (A) (A) (A) (A) (A) (A) (A) (A) (A)
                 (A) (A) (A) (A) (A) (A) (A) (A) (A) (A) (A) (A)
                 (A) (A) (A) (A) (A) (A) (A) (A) (A) (A) (A) (A)
                 (A) (A) (A) (A) (A) (A) (A) (A) (A) (A) (A) (A)
                 (A) (A) (A) (A) (A) (A) (A) (A) (A) (A) (A) (A)
                 (A) (A) (A) (A) (A) (A) (A) (A) (A) (A) (A) (A)
                 (A) (A) (A) (A) (A) (A) (A) (A) (A) (A) (A) (A)
                 (A) (A) (A) (A) (A) (A) (A) (A) (A) (A) (A) (A)
                 (A) (A) (A) (A) (A) (A) (A) (A) (A) (A) (A) (A)
                 (A) (A) (A) (A) (A) (A) (A) (A) (A) (A) (A) (A)
                 (A) (A) (A) (A) (A) (A) (A) (A) (A) (A) (A) (A)
                 (A) (A) (A) (A) (A) (A) (A) (A) (A) (A) (A) (A)
                 (A) (A) (A) (A) (A) (A) (A) (A) (A) (A) (A) (A)
                 (A) (A) (A) (A) (A) (A) (A) (A) (A) (A) (A) (A)
                 (A) (A) (A) (A) (A) (A) (A) (A) (A) (A) (A) (A)
                 (A) (A) (A) (A) (A) (A) (A) (A) (A) (A) (A) (A)
                 (A) (A) (A) (A) (A) (A) (A) (A) (A) (A) (A) (A)
                 (A) (A) (A) (A) (A) (A) (A) (A) (A) (A) (A) (A)
                 (A) (A) (A) (A) (A) (A) (A) (A) (A) (A) (A) (A)
                 (A) (A) (A) (A) (A) (A) (A) (A) (A) (A) (A) (A)
                 (A) (A) (A) (A) (A) (A) (A) (A) (A) (A) (A) (A)
                 (A) (A) (A) (A) (A) (A) (A) (A) (A) (A) (A) (A)
                 (A) (A) (A) (A) (A) (A) (A) (A) (A) (A) (A) (A)
                 (A) (A) (A) (A) (A) (A) (A) (A) (A) (A) (A)
 The electronic state of the initial guess is 1-A.
 Requested convergence on RMS density matrix=1.00D-04 within 128 cycles.
 Requested convergence on MAX density matrix=1.00D-02.
 Requested convergence on             energy=1.00D-02.
 No special actions if energy rises.
 EnCoef did   100 forward-backward iterations
 EnCoef did   100 forward-backward iterations
 EnCoef did   100 forward-backward iterations
 EnCoef did   100 forward-backward iterations
 EnCoef did   100 forward-backward iterations
 EnCoef did     9 forward-backward iterations
 EnCoef did     7 forward-backward iterations
 EnCoef did   100 forward-backward iterations
 EnCoef did   100 forward-backward iterations
 EnCoef did   100 forward-backward iterations
 EnCoef did   100 forward-backward iterations
 EnCoef did   100 forward-backward iterations
 EnCoef did    11 forward-backward iterations
 EnCoef did     2 forward-backward iterations
 EnCoef did    10 forward-backward iterations
 EnCoef did     7 forward-backward iterations
 EnCoef did   100 forward-backward iterations
 Restarting incremental Fock formation.
 EnCoef did     4 forward-backward iterations
 Matrix for removal  3 Erem= -1675.36158124331     Crem= 0.000D+00
 EnCoef did     3 forward-backward iterations
 Matrix for removal  3 Erem= -1975.91366683806     Crem= 0.000D+00
 EnCoef did   100 forward-backward iterations
 Matrix for removal  4 Erem= -1989.61610565992     Crem= 0.000D+00
 EnCoef did   100 forward-backward iterations
 Matrix for removal  3 Erem= -2016.22061705873     Crem= 0.000D+00
 EnCoef did     4 forward-backward iterations
 Matrix for removal  4 Erem= -2091.11172442327     Crem= 0.000D+00
 EnCoef did     3 forward-backward iterations
 Matrix for removal  1 Erem= -2139.76438095853     Crem= 0.000D+00
 Matrix for removal  4 Erem= -2150.07871890827     Crem= 0.000D+00
 EnCoef did     3 forward-backward iterations
 Matrix for removal  2 Erem= -2165.65040994514     Crem= 0.000D+00
 Matrix for removal  2 Erem= -2181.25953405506     Crem= 0.000D+00
 Matrix for removal  1 Erem= -2190.76661393373     Crem= 0.000D+00
 Matrix for removal  2 Erem= -2215.36279511975     Crem= 0.000D+00
 Matrix for removal  1 Erem= -2219.61288606931     Crem= 0.000D+00
 Matrix for removal  5 Erem= -2224.99013411240     Crem= 0.000D+00
