# Supplementary material for: Two-Dimensional MXene as a Promising Adsorbent for Trihalomethanes Removal: A Density-Functional Theory Study
Source: Nanomaterials (Basel). 2024 Feb 29;14(5):454. doi: 10.3390/nano14050454 (PMC10934524; doi:10.3390/nano14050454)
Supplement: Supplementary file 1 [file nanomaterials-14-00454-s001.zip › MXene-F-3.out]

 Entering Link 1 = C:\G09W\l1.exe PID=     11632.
  
 Copyright (c) 1988,1990,1992,1993,1995,1998,2003,2009,2011,
            Gaussian, Inc.  All Rights Reserved.
  
 This is part of the Gaussian(R) 09 program.  It is based on
 the Gaussian(R) 03 system (copyright 2003, Gaussian, Inc.),
 the Gaussian(R) 98 system (copyright 1998, Gaussian, Inc.),
 the Gaussian(R) 94 system (copyright 1995, Gaussian, Inc.),
 the Gaussian 92(TM) system (copyright 1992, Gaussian, Inc.),
 the Gaussian 90(TM) system (copyright 1990, Gaussian, Inc.),
 the Gaussian 88(TM) system (copyright 1988, Gaussian, Inc.),
 the Gaussian 86(TM) system (copyright 1986, Carnegie Mellon
 University), and the Gaussian 82(TM) system (copyright 1983,
 Carnegie Mellon University). Gaussian is a federally registered
 trademark of Gaussian, Inc.
  
 This software contains proprietary and confidential information,
 including trade secrets, belonging to Gaussian, Inc.
  
 This software is provided under written license and may be
 used, copied, transmitted, or stored only in accord with that
 written license.
  
 The following legend is applicable only to US Government
 contracts under FAR:
  
                    RESTRICTED RIGHTS LEGEND
  
 Use, reproduction and disclosure by the US Government is
 subject to restrictions as set forth in subparagraphs (a)
 and (c) of the Commercial Computer Software - Restricted
 Rights clause in FAR 52.227-19.
  
 Gaussian, Inc.
 340 Quinnipiac St., Bldg. 40, Wallingford CT 06492
  
  
 ---------------------------------------------------------------
 Warning -- This program may not be used in any manner that
 competes with the business of Gaussian, Inc. or will provide
 assistance to any competitor of Gaussian, Inc.  The licensee
 of this program is prohibited from giving any competitor of
 Gaussian, Inc. access to this program.  By using this program,
 the user acknowledges that Gaussian, Inc. is engaged in the
 business of creating and licensing software in the field of
 computational chemistry and represents and warrants to the
 licensee that it is not a competitor of Gaussian, Inc. and that
 it will not use this program in any manner prohibited above.
 ---------------------------------------------------------------
  

 Cite this work as:
 Gaussian 09, Revision C.01,
 M. J. Frisch, G. W. Trucks, H. B. Schlegel, G. E. Scuseria, 
 M. A. Robb, J. R. Cheeseman, G. Scalmani, V. Barone, B. Mennucci, 
 G. A. Petersson, H. Nakatsuji, M. Caricato, X. Li, H. P. Hratchian, 
 A. F. Izmaylov, J. Bloino, G. Zheng, J. L. Sonnenberg, M. Hada, 
 M. Ehara, K. Toyota, R. Fukuda, J. Hasegawa, M. Ishida, T. Nakajima, 
 Y. Honda, O. Kitao, H. Nakai, T. Vreven, J. A. Montgomery, Jr., 
 J. E. Peralta, F. Ogliaro, M. Bearpark, J. J. Heyd, E. Brothers, 
 K. N. Kudin, V. N. Staroverov, T. Keith, R. Kobayashi, J. Normand, 
 K. Raghavachari, A. Rendell, J. C. Burant, S. S. Iyengar, J. Tomasi, 
 M. Cossi, N. Rega, J. M. Millam, M. Klene, J. E. Knox, J. B. Cross, 
 V. Bakken, C. Adamo, J. Jaramillo, R. Gomperts, R. E. Stratmann, 
 O. Yazyev, A. J. Austin, R. Cammi, C. Pomelli, J. W. Ochterski, 
 R. L. Martin, K. Morokuma, V. G. Zakrzewski, G. A. Voth, 
 P. Salvador, J. J. Dannenberg, S. Dapprich, A. D. Daniels, 
 O. Farkas, J. B. Foresman, J. V. Ortiz, J. Cioslowski, 
 and D. J. Fox, Gaussian, Inc., Wallingford CT, 2010.
 
 ******************************************
 Gaussian 09:  IA32W-G09RevC.01 23-Sep-2011
                27-Mar-2022 
 ******************************************
 ---------------------------------
 # b3lyp/lanl2dz geom=connectivity
 ---------------------------------
 1/38=1,57=2/1;
 2/12=2,17=6,18=5,40=1/2;
 3/5=6,6=3,11=2,16=1,25=1,30=1,74=-5/1,2,3;
 4//1;
 5/5=2,38=5/2;
 6/7=2,8=2,9=2,10=2,28=1/1;
 99/5=1,9=1/99;
 -------------------
 Title Card Required
 -------------------
 Charge =  0 Multiplicity = 1
 Symbolic Z-Matrix:
 C                    -1.10113   0.04157   1.03031 
 C                     1.71425   0.70995   0.42903 
 C                     4.33942   0.90906   0.34931 
 C                     7.49091   0.8602    0.57791 
 C                    -0.31022  -2.33034  -0.81687 
 C                     1.94247  -2.19813   1.08641 
 C                     4.7587   -2.03371  -0.05539 
 Ti                    5.80057  -0.44563   1.19205 
 Ti                    3.10771  -0.72181  -0.15032 
 Ti                    0.55479  -0.94043   0.41943 
 Ti                   -2.23393  -1.27938  -0.40559 
 Ti                    6.0113    1.63213  -0.60888 
 H                     6.16651   1.17485  -2.15554 
 Ti                    8.2109    2.81574   0.73718 
 H                     8.84691   2.14529   2.06803 
 H                     8.55613   2.53222  -0.81969 
 Ti                   -1.54591  -3.9519   -1.22042 
 H                    -1.98398  -3.90082  -2.77931 
 Ti                   -4.91134  -3.71401  -0.65505 
 H                    -4.53317  -4.90002   0.38215 
 H                    -4.32329  -3.41944  -2.13507 
 Ti                    8.14652  -0.67743  -0.63864 
 H                     9.71004  -0.97583  -0.938 
 C                    -3.6559   -0.60882   0.85771 
 H                    -4.67066  -0.65303   0.52108 
 H                    -3.62802  -1.10486   1.80583 
 C                    -2.9618   -3.21262  -0.09303 
 H                    -2.87671  -3.46474   0.94367 
 C                     7.3142   -1.73184   0.89363 
 H                     8.07115  -1.85975   1.63889 
 Ti                    0.62384  -3.69847   0.54861 
 H                    -0.7807   -3.85148   1.34072 
 Ti                   -2.85671   1.21681   0.82815 
 H                    -2.64952   2.04864   2.20266 
 Ti                   -0.08495   1.73536   0.16752 
 H                     0.18406   1.70692  -1.42961 
 Ti                    2.99466   1.76088  -0.98933 
 H                     3.40496   3.28986  -0.64595 
 Ti                    3.36044  -3.43103   0.2831 
 H                     2.8983   -4.13599  -1.10056 
 Ti                    6.21435  -3.3077    0.71121 
 H                     5.76199  -3.97246   2.11759 
 H                     9.73078   3.37537   0.6996 
 F                    -2.21029   1.95236  -0.80029 
 F                     0.68116   3.11113   1.23015 
 F                     3.91509   0.86772  -2.39073 
 F                     5.98176   3.53125  -0.55145 
 F                     7.32227  -0.66384  -2.3497 
 F                     6.88193  -4.73936  -0.34449 
 F                     3.88124  -4.80721   1.48564 
 F                     0.95806  -4.74745  -1.00047 
 F                    -0.9403   -5.72099  -0.88207 
 F                    -5.58612  -5.2896   -1.4749 
 
 Stoichiometry    C10H18F10Ti15
 Framework group  C1[X(C10H18F10Ti15)]
 Deg. of freedom   153
 Full point group                 C1      NOp   1
 Largest Abelian subgroup         C1      NOp   1
 Largest concise Abelian subgroup C1      NOp   1
                         Standard orientation:                         
 ---------------------------------------------------------------------
 Center     Atomic      Atomic             Coordinates (Angstroms)
 Number     Number       Type             X           Y           Z
 ---------------------------------------------------------------------
      1          6           0        2.816738    1.941712   -1.131896
      2          6           0       -0.053794    1.800107   -0.442975
      3          6           0       -2.630244    1.273091   -0.295710
      4          6           0       -5.655194    0.372238   -0.452852
      5          6           0        2.759751   -0.604599    0.650411
      6          6           0        0.496980   -1.041190   -1.194537
      7          6           0       -2.220177   -1.682155    0.017118
      8         22           0       -3.693688   -0.405833   -1.150507
      9         22           0       -0.986168    0.027449    0.118882
     10         22           0        1.510595    0.529111   -0.516988
     11         22           0        4.311012    0.942043    0.231113
     12         22           0       -4.404580    1.486556    0.725224
     13          1           0       -4.380512    0.963014    2.258416
     14         22           0       -6.884652    2.060626   -0.528044
     15          1           0       -7.356086    1.277971   -1.866096
     16          1           0       -7.090287    1.652058    1.025722
     17         22           0        4.402072   -1.837629    0.969236
     18          1           0        4.858832   -1.710717    2.518396
     19         22           0        7.556237   -0.675348    0.334636
     20          1           0        7.482328   -1.891314   -0.733717
     21          1           0        6.957376   -0.592181    1.837128
     22         22           0       -5.828964   -1.317956    0.724939
     23          1           0       -7.242059   -2.039591    1.049968
     24          6           0        5.456228    2.008774   -1.040945
     25          1           0        6.454867    2.234147   -0.729621
     26          1           0        5.534342    1.549533   -2.004669
     27          6           0        5.527050   -0.710112   -0.164534
     28          1           0        5.480990   -0.948011   -1.207043
     29          6           0       -4.790123   -2.063785   -0.861547
     30          1           0       -5.506920   -2.373384   -1.593049
     31         22           0        2.190354   -2.138604   -0.739331
     32          1           0        3.557753   -1.881263   -1.568535
     33         22           0        4.191904    3.545556   -0.930117
     34          1           0        3.722858    4.325788   -2.270031
     35         22           0        1.405955    3.270181   -0.188063
     36          1           0        1.205511    3.126632    1.412941
     37         22           0       -1.526243    2.423359    1.039951
     38          1           0       -2.347654    3.790981    0.758963
     39         22           0       -0.505977   -2.635292   -0.401514
     40          1           0        0.174060   -3.224194    0.946015
     41         22           0       -3.297869   -3.284005   -0.758957
     42          1           0       -2.726485   -3.762169   -2.197461
     43          1           0       -8.497470    2.183060   -0.436070
     44          9           0        3.421645    4.032906    0.737185
     45          9           0        0.261260    4.412628   -1.184714
     46          9           0       -2.124178    1.275720    2.430736
     47          9           0       -4.894594    3.322488    0.732487
     48          9           0       -4.985768   -1.125800    2.415919
     49          9           0       -3.517071   -4.871242    0.262042
     50          9           0       -0.670555   -4.068635   -1.638302
     51          9           0        2.203285   -3.280078    0.780063
     52          9           0        4.290152   -3.695114    0.584334
     53          9           0        8.659771   -2.028380    1.083964
 ---------------------------------------------------------------------
 Rotational constants (GHZ):      0.0771358      0.0273863      0.0216384
 Standard basis: LANL2DZ (5D, 7F)
 There are   546 symmetry adapted basis functions of A   symmetry.
 Integral buffers will be    262144 words long.
 Raffenetti 2 integral format.
 Two-electron integral symmetry is turned on.
   546 basis functions,  1352 primitive gaussians,   576 cartesian basis functions
   174 alpha electrons      174 beta electrons
       nuclear repulsion energy      6217.9641592311 Hartrees.
 NAtoms=   53 NActive=   53 NUniq=   53 SFac= 1.00D+00 NAtFMM=   60 NAOKFM=F Big=F
 One-electron integrals computed using PRISM.
   1 Symmetry operations used in ECPInt.
 ECPInt:  NShTT=   32896 NPrTT=  197717 LenC2=   28411 LenP2D=  102820.
 LDataN:  DoStor=T MaxTD1= 4 Len=   56
 NBasis=   546 RedAO= T  NBF=   546
 NBsUse=   546 1.00D-06 NBFU=   546
 Harris functional with IExCor=  402 diagonalized for initial guess.
 ExpMin= 1.60D-02 ExpMax= 1.00D+04 ExpMxC= 3.50D+02 IAcc=3 IRadAn=         5 AccDes= 0.00D+00
 HarFok:  IExCor=  402 AccDes= 0.00D+00 IRadAn=         5 IDoV= 1
 ScaDFX=  1.000000  1.000000  1.000000  1.000000
 FoFCou: FMM=F IPFlag=           0 FMFlag=      100000 FMFlg1=           0
         NFxFlg=           0 DoJE=T BraDBF=F KetDBF=T FulRan=T
         Omega=  0.000000  0.000000  1.000000  0.000000  0.000000 ICntrl=     500 IOpCl=  0
         NMat0=    1 NMatS0=    1 NMatT0=    0 NMatD0=    1 NMtDS0=    0 NMtDT0=    0
         I1Cent=           4 NGrid=           0.
 Petite list used in FoFCou.
 Initial guess orbital symmetries:
       Occupied  (A) (A) (A) (A) (A) (A) (A) (A) (A) (A) (A) (A)
                 (A) (A) (A) (A) (A) (A) (A) (A) (A) (A) (A) (A)
                 (A) (A) (A) (A) (A) (A) (A) (A) (A) (A) (A) (A)
                 (A) (A) (A) (A) (A) (A) (A) (A) (A) (A) (A) (A)
                 (A) (A) (A) (A) (A) (A) (A) (A) (A) (A) (A) (A)
                 (A) (A) (A) (A) (A) (A) (A) (A) (A) (A) (A) (A)
                 (A) (A) (A) (A) (A) (A) (A) (A) (A) (A) (A) (A)
                 (A) (A) (A) (A) (A) (A) (A) (A) (A) (A) (A) (A)
                 (A) (A) (A) (A) (A) (A) (A) (A) (A) (A) (A) (A)
                 (A) (A) (A) (A) (A) (A) (A) (A) (A) (A) (A) (A)
                 (A) (A) (A) (A) (A) (A) (A) (A) (A) (A) (A) (A)
                 (A) (A) (A) (A) (A) (A) (A) (A) (A) (A) (A) (A)
                 (A) (A) (A) (A) (A) (A) (A) (A) (A) (A) (A) (A)
                 (A) (A) (A) (A) (A) (A) (A) (A) (A) (A) (A) (A)
                 (A) (A) (A) (A) (A) (A)
       Virtual   (A) (A) (A) (A) (A) (A) (A) (A) (A) (A) (A) (A)
                 (A) (A) (A) (A) (A) (A) (A) (A) (A) (A) (A) (A)
                 (A) (A) (A) (A) (A) (A) (A) (A) (A) (A) (A) (A)
                 (A) (A) (A) (A) (A) (A) (A) (A) (A) (A) (A) (A)
                 (A) (A) (A) (A) (A) (A) (A) (A) (A) (A) (A) (A)
                 (A) (A) (A) (A) (A) (A) (A) (A) (A) (A) (A) (A)
                 (A) (A) (A) (A) (A) (A) (A) (A) (A) (A) (A) (A)
                 (A) (A) (A) (A) (A) (A) (A) (A) (A) (A) (A) (A)
                 (A) (A) (A) (A) (A) (A) (A) (A) (A) (A) (A) (A)
                 (A) (A) (A) (A) (A) (A) (A) (A) (A) (A) (A) (A)
                 (A) (A) (A) (A) (A) (A) (A) (A) (A) (A) (A) (A)
                 (A) (A) (A) (A) (A) (A) (A) (A) (A) (A) (A) (A)
                 (A) (A) (A) (A) (A) (A) (A) (A) (A) (A) (A) (A)
                 (A) (A) (A) (A) (A) (A) (A) (A) (A) (A) (A) (A)
                 (A) (A) (A) (A) (A) (A) (A) (A) (A) (A) (A) (A)
                 (A) (A) (A) (A) (A) (A) (A) (A) (A) (A) (A) (A)
                 (A) (A) (A) (A) (A) (A) (A) (A) (A) (A) (A) (A)
                 (A) (A) (A) (A) (A) (A) (A) (A) (A) (A) (A) (A)
                 (A) (A) (A) (A) (A) (A) (A) (A) (A) (A) (A) (A)
                 (A) (A) (A) (A) (A) (A) (A) (A) (A) (A) (A) (A)
                 (A) (A) (A) (A) (A) (A) (A) (A) (A) (A) (A) (A)
                 (A) (A) (A) (A) (A) (A) (A) (A) (A) (A) (A) (A)
                 (A) (A) (A) (A) (A) (A) (A) (A) (A) (A) (A) (A)
                 (A) (A) (A) (A) (A) (A) (A) (A) (A) (A) (A) (A)
                 (A) (A) (A) (A) (A) (A) (A) (A) (A) (A) (A) (A)
                 (A) (A) (A) (A) (A) (A) (A) (A) (A) (A) (A) (A)
                 (A) (A) (A) (A) (A) (A) (A) (A) (A) (A) (A) (A)
                 (A) (A) (A) (A) (A) (A) (A) (A) (A) (A) (A) (A)
                 (A) (A) (A) (A) (A) (A) (A) (A) (A) (A) (A) (A)
                 (A) (A) (A) (A) (A) (A) (A) (A) (A) (A) (A) (A)
                 (A) (A) (A) (A) (A) (A) (A) (A) (A) (A) (A) (A)
 The electronic state of the initial guess is 1-A.
 Requested convergence on RMS density matrix=1.00D-08 within 128 cycles.
 Requested convergence on MAX density matrix=1.00D-06.
 Requested convergence on             energy=1.00D-06.
 No special actions if energy rises.
 EnCoef did     2 forward-backward iterations
 EnCoef did     4 forward-backward iterations
 EnCoef did   100 forward-backward iterations
 EnCoef did   100 forward-backward iterations
 EnCoef did   100 forward-backward iterations
 EnCoef did   100 forward-backward iterations
 EnCoef did   100 forward-backward iterations
 EnCoef did   100 forward-backward iterations
 EnCoef did     3 forward-backward iterations
 EnCoef did     4 forward-backward iterations
 EnCoef did     2 forward-backward iterations
 EnCoef did     1 forward-backward iterations
 EnCoef did     3 forward-backward iterations
 EnCoef did     3 forward-backward iterations
 EnCoef did     5 forward-backward iterations
 Restarting incremental Fock formation.
 EnCoef did     3 forward-backward iterations
 Matrix for removal  4 Erem= -2124.92939953819     Crem= 0.000D+00
 EnCoef did     6 forward-backward iterations
 Matrix for removal  5 Erem= -2143.58408958426     Crem= 0.000D+00
 Rare condition: small coef for last iteration:  0.888D-15
 Matrix for removal  6 Erem= -2147.83349166887     Crem= 0.000D+00
 EnCoef did   100 forward-backward iterations
 Rare condition: small coef for last iteration:  0.000D+00
 Matrix for removal  4 Erem= -2155.29656056783     Crem= 0.000D+00
 EnCoef did   100 forward-backward iterations
 Matrix for removal  3 Erem= -2200.52096180559     Crem= 0.000D+00
 Matrix for removal  5 Erem= -2238.49842079610     Crem= 0.000D+00
 Matrix for removal  4 Erem= -2241.36593453475     Crem= 0.000D+00
 Matrix for removal  5 Erem= -2245.03228124258     Crem= 0.000D+00
 Restarting incremental Fock formation.
 SCF Done:  E(RB3LYP) =  -2261.80333749     A.U. after   47 cycles
             Convg  =    0.9961D-08             -V/T =  2.2908

 **********************************************************************

            Population analysis using the SCF density.

 **********************************************************************

 Orbital symmetries:
       Occupied  (A) (A) (A) (A) (A) (A) (A) (A) (A) (A) (A) (A)
                 (A) (A) (A) (A) (A) (A) (A) (A) (A) (A) (A) (A)
                 (A) (A) (A) (A) (A) (A) (A) (A) (A) (A) (A) (A)
                 (A) (A) (A) (A) (A) (A) (A) (A) (A) (A) (A) (A)
                 (A) (A) (A) (A) (A) (A) (A) (A) (A) (A) (A) (A)
                 (A) (A) (A) (A) (A) (A) (A) (A) (A) (A) (A) (A)
                 (A) (A) (A) (A) (A) (A) (A) (A) (A) (A) (A) (A)
                 (A) (A) (A) (A) (A) (A) (A) (A) (A) (A) (A) (A)
                 (A) (A) (A) (A) (A) (A) (A) (A) (A) (A) (A) (A)
                 (A) (A) (A) (A) (A) (A) (A) (A) (A) (A) (A) (A)
                 (A) (A) (A) (A) (A) (A) (A) (A) (A) (A) (A) (A)
                 (A) (A) (A) (A) (A) (A) (A) (A) (A) (A) (A) (A)
                 (A) (A) (A) (A) (A) (A) (A) (A) (A) (A) (A) (A)
                 (A) (A) (A) (A) (A) (A) (A) (A) (A) (A) (A) (A)
                 (A) (A) (A) (A) (A) (A)
       Virtual   (A) (A) (A) (A) (A) (A) (A) (A) (A) (A) (A) (A)
                 (A) (A) (A) (A) (A) (A) (A) (A) (A) (A) (A) (A)
                 (A) (A) (A) (A) (A) (A) (A) (A) (A) (A) (A) (A)
                 (A) (A) (A) (A) (A) (A) (A) (A) (A) (A) (A) (A)
                 (A) (A) (A) (A) (A) (A) (A) (A) (A) (A) (A) (A)
                 (A) (A) (A) (A) (A) (A) (A) (A) (A) (A) (A) (A)
                 (A) (A) (A) (A) (A) (A) (A) (A) (A) (A) (A) (A)
                 (A) (A) (A) (A) (A) (A) (A) (A) (A) (A) (A) (A)
                 (A) (A) (A) (A) (A) (A) (A) (A) (A) (A) (A) (A)
                 (A) (A) (A) (A) (A) (A) (A) (A) (A) (A) (A) (A)
                 (A) (A) (A) (A) (A) (A) (A) (A) (A) (A) (A) (A)
                 (A) (A) (A) (A) (A) (A) (A) (A) (A) (A) (A) (A)
                 (A) (A) (A) (A) (A) (A) (A) (A) (A) (A) (A) (A)
                 (A) (A) (A) (A) (A) (A) (A) (A) (A) (A) (A) (A)
                 (A) (A) (A) (A) (A) (A) (A) (A) (A) (A) (A) (A)
                 (A) (A) (A) (A) (A) (A) (A) (A) (A) (A) (A) (A)
                 (A) (A) (A) (A) (A) (A) (A) (A) (A) (A) (A) (A)
                 (A) (A) (A) (A) (A) (A) (A) (A) (A) (A) (A) (A)
                 (A) (A) (A) (A) (A) (A) (A) (A) (A) (A) (A) (A)
                 (A) (A) (A) (A) (A) (A) (A) (A) (A) (A) (A) (A)
                 (A) (A) (A) (A) (A) (A) (A) (A) (A) (A) (A) (A)
                 (A) (A) (A) (A) (A) (A) (A) (A) (A) (A) (A) (A)
                 (A) (A) (A) (A) (A) (A) (A) (A) (A) (A) (A) (A)
                 (A) (A) (A) (A) (A) (A) (A) (A) (A) (A) (A) (A)
                 (A) (A) (A) (A) (A) (A) (A) (A) (A) (A) (A) (A)
                 (A) (A) (A) (A) (A) (A) (A) (A) (A) (A) (A) (A)
                 (A) (A) (A) (A) (A) (A) (A) (A) (A) (A) (A) (A)
                 (A) (A) (A) (A) (A) (A) (A) (A) (A) (A) (A) (A)
                 (A) (A) (A) (A) (A) (A) (A) (A) (A) (A) (A) (A)
                 (A) (A) (A) (A) (A) (A) (A) (A) (A) (A) (A) (A)
                 (A) (A) (A) (A) (A) (A) (A) (A) (A) (A) (A) (A)
 The electronic state is 1-A.
 Alpha  occ. eigenvalues --  -24.74795 -24.71238 -24.70497 -24.68220 -24.67918
 Alpha  occ. eigenvalues --  -24.67805 -24.67379 -24.67220 -24.65734 -24.65266
 Alpha  occ. eigenvalues --  -10.22516 -10.22023 -10.21798 -10.21082 -10.20961
 Alpha  occ. eigenvalues --  -10.20876 -10.20442 -10.20066 -10.18653 -10.18458
 Alpha  occ. eigenvalues --   -2.48595  -2.48414  -2.47971  -2.47840  -2.47558
 Alpha  occ. eigenvalues --   -2.47381  -2.47339  -2.47097  -2.46992  -2.45616
 Alpha  occ. eigenvalues --   -2.45500  -2.45113  -2.44859  -2.43991  -2.43518
 Alpha  occ. eigenvalues --   -1.61427  -1.61099  -1.60885  -1.60630  -1.60468
 Alpha  occ. eigenvalues --   -1.60270  -1.60220  -1.60106  -1.60017  -1.59971
 Alpha  occ. eigenvalues --   -1.59947  -1.59822  -1.59816  -1.59706  -1.59673
 Alpha  occ. eigenvalues --   -1.59418  -1.59344  -1.59306  -1.59104  -1.59071
 Alpha  occ. eigenvalues --   -1.59026  -1.58911  -1.58884  -1.58720  -1.58699
 Alpha  occ. eigenvalues --   -1.58654  -1.58526  -1.58249  -1.58013  -1.57640
 Alpha  occ. eigenvalues --   -1.57628  -1.57518  -1.57352  -1.57200  -1.56953
 Alpha  occ. eigenvalues --   -1.56894  -1.56859  -1.56691  -1.56606  -1.56008
 Alpha  occ. eigenvalues --   -1.55805  -1.55730  -1.55511  -1.55372  -1.55165
 Alpha  occ. eigenvalues --   -1.20440  -1.16361  -1.15458  -1.13616  -1.12948
 Alpha  occ. eigenvalues --   -1.12556  -1.12379  -1.11737  -1.10284  -1.09948
 Alpha  occ. eigenvalues --   -0.72294  -0.68066  -0.66693  -0.64262  -0.62294
 Alpha  occ. eigenvalues --   -0.61143  -0.60798  -0.60636  -0.60269  -0.59616
 Alpha  occ. eigenvalues --   -0.50141  -0.49561  -0.48612  -0.47337  -0.46066
 Alpha  occ. eigenvalues --   -0.45407  -0.45316  -0.45121  -0.44982  -0.44691
 Alpha  occ. eigenvalues --   -0.43553  -0.43356  -0.43225  -0.42872  -0.42818
 Alpha  occ. eigenvalues --   -0.42716  -0.42431  -0.42283  -0.42133  -0.41654
 Alpha  occ. eigenvalues --   -0.41256  -0.41037  -0.40869  -0.40755  -0.40588
 Alpha  occ. eigenvalues --   -0.40544  -0.40307  -0.40213  -0.40128  -0.40060
 Alpha  occ. eigenvalues --   -0.38689  -0.38444  -0.38244  -0.37892  -0.37799
 Alpha  occ. eigenvalues --   -0.37405  -0.37142  -0.36491  -0.36117  -0.35691
 Alpha  occ. eigenvalues --   -0.35444  -0.35142  -0.35027  -0.34749  -0.34275
 Alpha  occ. eigenvalues --   -0.34111  -0.33602  -0.33471  -0.33303  -0.33243
 Alpha  occ. eigenvalues --   -0.32716  -0.32436  -0.32285  -0.31936  -0.31638
 Alpha  occ. eigenvalues --   -0.31546  -0.31352  -0.31132  -0.31104  -0.30866
 Alpha  occ. eigenvalues --   -0.30759  -0.30379  -0.30192  -0.29660  -0.29308
 Alpha  occ. eigenvalues --   -0.29196  -0.28835  -0.28592  -0.28132  -0.27584
 Alpha  occ. eigenvalues --   -0.27070  -0.26269  -0.25910  -0.24848
 Alpha virt. eigenvalues --   -0.20342  -0.17801  -0.17676  -0.16977  -0.16762
 Alpha virt. eigenvalues --   -0.16284  -0.15931  -0.15584  -0.15429  -0.15139
 Alpha virt. eigenvalues --   -0.14980  -0.14828  -0.14700  -0.14460  -0.14228
 Alpha virt. eigenvalues --   -0.13813  -0.13674  -0.13489  -0.13244  -0.13200
 Alpha virt. eigenvalues --   -0.12979  -0.12840  -0.12613  -0.12131  -0.12051
 Alpha virt. eigenvalues --   -0.11898  -0.11831  -0.11691  -0.11644  -0.11555
 Alpha virt. eigenvalues --   -0.11087  -0.11074  -0.10771  -0.10627  -0.10417
 Alpha virt. eigenvalues --   -0.10272  -0.10121  -0.09863  -0.09786  -0.09644
 Alpha virt. eigenvalues --   -0.09389  -0.08998  -0.08942  -0.08739  -0.08339
 Alpha virt. eigenvalues --   -0.07999  -0.07676  -0.07418  -0.07200  -0.06962
 Alpha virt. eigenvalues --   -0.06558  -0.06012  -0.05763  -0.05710  -0.05138
 Alpha virt. eigenvalues --   -0.05090  -0.04606  -0.04123  -0.04065  -0.03753
 Alpha virt. eigenvalues --   -0.03467  -0.03266  -0.03132  -0.02587  -0.02319
 Alpha virt. eigenvalues --   -0.02128  -0.01690  -0.01571  -0.01161  -0.01055
 Alpha virt. eigenvalues --   -0.00862  -0.00609  -0.00416  -0.00156   0.00106
 Alpha virt. eigenvalues --    0.00252   0.00472   0.00582   0.00904   0.01153
 Alpha virt. eigenvalues --    0.01285   0.01703   0.01800   0.01849   0.02029
 Alpha virt. eigenvalues --    0.02151   0.02312   0.02592   0.02702   0.02933
 Alpha virt. eigenvalues --    0.03150   0.03232   0.03355   0.03528   0.03582
 Alpha virt. eigenvalues --    0.03724   0.04005   0.04135   0.04291   0.04373
 Alpha virt. eigenvalues --    0.04522   0.04720   0.04894   0.05053   0.05287
 Alpha virt. eigenvalues --    0.05299   0.05580   0.05731   0.06079   0.06237
 Alpha virt. eigenvalues --    0.06318   0.06555   0.06857   0.07082   0.07141
 Alpha virt. eigenvalues --    0.07275   0.07418   0.07624   0.07819   0.07917
 Alpha virt. eigenvalues --    0.08050   0.08364   0.08649   0.08859   0.09202
 Alpha virt. eigenvalues --    0.09398   0.09448   0.09888   0.09992   0.10743
 Alpha virt. eigenvalues --    0.10885   0.11284   0.11376   0.11581   0.11880
 Alpha virt. eigenvalues --    0.11990   0.12368   0.12635   0.12947   0.13249
 Alpha virt. eigenvalues --    0.13381   0.13684   0.14103   0.14370   0.14499
 Alpha virt. eigenvalues --    0.14940   0.15320   0.15374   0.15733   0.15925
 Alpha virt. eigenvalues --    0.16179   0.16351   0.16720   0.16814   0.17110
 Alpha virt. eigenvalues --    0.17558   0.17636   0.17988   0.18325   0.18509
 Alpha virt. eigenvalues --    0.18607   0.18982   0.19177   0.19511   0.20003
 Alpha virt. eigenvalues --    0.20452   0.20541   0.20753   0.21180   0.21417
 Alpha virt. eigenvalues --    0.21650   0.22074   0.22433   0.22657   0.23518
 Alpha virt. eigenvalues --    0.24005   0.24555   0.24770   0.24903   0.25394
 Alpha virt. eigenvalues --    0.25524   0.26340   0.26593   0.26734   0.27780
 Alpha virt. eigenvalues --    0.28058   0.28323   0.28796   0.28985   0.29372
 Alpha virt. eigenvalues --    0.29704   0.29926   0.30536   0.30796   0.31852
 Alpha virt. eigenvalues --    0.32144   0.32526   0.32963   0.33105   0.33600
 Alpha virt. eigenvalues --    0.34065   0.34315   0.34575   0.34641   0.35128
 Alpha virt. eigenvalues --    0.35378   0.35712   0.36001   0.36448   0.37001
 Alpha virt. eigenvalues --    0.37319   0.37594   0.37644   0.37943   0.38127
 Alpha virt. eigenvalues --    0.38639   0.38938   0.39172   0.39339   0.39799
 Alpha virt. eigenvalues --    0.39939   0.40088   0.40643   0.40822   0.41130
 Alpha virt. eigenvalues --    0.41269   0.41542   0.41966   0.42329   0.42628
 Alpha virt. eigenvalues --    0.42678   0.43358   0.43774   0.44009   0.44432
 Alpha virt. eigenvalues --    0.44499   0.45034   0.45510   0.46057   0.46340
 Alpha virt. eigenvalues --    0.46593   0.47041   0.47381   0.47767   0.47838
 Alpha virt. eigenvalues --    0.48095   0.48587   0.48823   0.49105   0.49726
 Alpha virt. eigenvalues --    0.50039   0.50597   0.51024   0.51181   0.51565
 Alpha virt. eigenvalues --    0.52124   0.53057   0.53387   0.54211   0.54351
 Alpha virt. eigenvalues --    0.54770   0.55080   0.55617   0.55851   0.56505
 Alpha virt. eigenvalues --    0.57645   0.58039   0.58316   0.59378   0.59554
 Alpha virt. eigenvalues --    0.60562   0.61288   0.61404   0.61975   0.62245
 Alpha virt. eigenvalues --    0.63249   0.64996   0.65417   0.65747   0.66403
 Alpha virt. eigenvalues --    0.68476   0.68751   0.68894   0.70056   0.72324
 Alpha virt. eigenvalues --    0.74155   0.74511   0.77242   0.83243   0.86405
 Alpha virt. eigenvalues --    0.91009   0.92724   0.94034   0.95034   0.95431
 Alpha virt. eigenvalues --    0.95991   0.96142   0.96754   0.97313   0.97929
 Alpha virt. eigenvalues --    0.98754   0.99877   1.00268   1.01287   1.01905
 Alpha virt. eigenvalues --    1.02703   1.03212   1.03445   1.04023   1.04297
 Alpha virt. eigenvalues --    1.05272   1.06605   1.07193   1.07714   1.08747
 Alpha virt. eigenvalues --    1.09817   1.09948   1.10813   1.12178   1.12526
 Alpha virt. eigenvalues --    1.13340   1.14181   1.14598   1.15218   1.16003
 Alpha virt. eigenvalues --    1.17185   1.17794   1.18743   1.19069   1.19837
 Alpha virt. eigenvalues --    1.20615   1.20885   1.21797   1.22701   1.23734
 Alpha virt. eigenvalues --    1.25024   1.26011   1.27827   1.28258   1.28610
 Alpha virt. eigenvalues --    1.31199   1.32459   1.32891   1.34582   1.37200
 Alpha virt. eigenvalues --    1.39200   1.41796   1.77681   1.84143   1.87261
 Alpha virt. eigenvalues --    1.88609   1.91432   1.94297   1.94559   1.97507
 Alpha virt. eigenvalues --    2.00805   2.06513   6.18201   7.45809   9.15945
 Alpha virt. eigenvalues --   10.94479  11.39395  13.22776  14.66653  15.48629
 Alpha virt. eigenvalues --   16.06846  18.09885  18.49772  19.99216  24.55826
 Alpha virt. eigenvalues --   31.98201  39.23272
          Condensed to atoms (all electrons):
 Mulliken atomic charges:
              1
     1  C   -0.835116
     2  C   -0.799127
     3  C   -0.930100
     4  C   -1.097419
     5  C   -0.816097
     6  C   -0.839773
     7  C   -0.933464
     8  Ti   1.578375
     9  Ti   1.292423
    10  Ti   0.476190
    11  Ti   1.381359
    12  Ti   0.897207
    13  H   -0.063165
    14  Ti   0.527672
    15  H   -0.070632
    16  H   -0.082016
    17  Ti   0.850267
    18  H   -0.104172
    19  Ti   0.851119
    20  H   -0.011998
    21  H   -0.051980
    22  Ti   1.161463
    23  H   -0.141795
    24  C   -1.062226
    25  H    0.213292
    26  H    0.342472
    27  C   -1.239224
    28  H    0.358417
    29  C   -1.211429
    30  H    0.314516
    31  Ti   1.192498
    32  H   -0.091114
    33  Ti   0.719220
    34  H   -0.115110
    35  Ti   0.790798
    36  H   -0.158237
    37  Ti   0.517936
    38  H   -0.064016
    39  Ti   0.711021
    40  H   -0.086227
    41  Ti   0.840442
    42  H   -0.112433
    43  H   -0.070802
    44  F   -0.447716
    45  F   -0.395229
    46  F   -0.389185
    47  F   -0.432667
    48  F   -0.389562
    49  F   -0.418251
    50  F   -0.396730
    51  F   -0.358730
    52  F   -0.392229
    53  F   -0.408716
 Sum of Mulliken atomic charges =   0.00000
 Mulliken charges with hydrogens summed into heavy atoms:
              1
     1  C   -0.835116
     2  C   -0.799127
     3  C   -0.930100
     4  C   -1.097419
     5  C   -0.816097
     6  C   -0.839773
     7  C   -0.933464
     8  Ti   1.578375
     9  Ti   1.292423
    10  Ti   0.476190
    11  Ti   1.381359
    12  Ti   0.834042
    14  Ti   0.304222
    17  Ti   0.746095
    19  Ti   0.787141
    22  Ti   1.019668
    24  C   -0.506462
    27  C   -0.880807
    29  C   -0.896913
    31  Ti   1.101384
    33  Ti   0.604110
    35  Ti   0.632561
    37  Ti   0.453921
    39  Ti   0.624794
    41  Ti   0.728009
    44  F   -0.447716
    45  F   -0.395229
    46  F   -0.389185
    47  F   -0.432667
    48  F   -0.389562
    49  F   -0.418251
    50  F   -0.396730
    51  F   -0.358730
    52  F   -0.392229
    53  F   -0.408716
 Sum of Mulliken charges with hydrogens summed into heavy atoms =   0.00000
 Electronic spatial extent (au):  <R**2>=          30937.7953
 Charge=              0.0000 electrons
 Dipole moment (field-independent basis, Debye):
    X=              9.4806    Y=             14.3815    Z=             -6.4281  Tot=             18.3856
 Quadrupole moment (field-independent basis, Debye-Ang):
   XX=           -349.8349   YY=           -430.0764   ZZ=           -397.7088
   XY=             52.7876   XZ=              9.7034   YZ=             20.1364
 Traceless Quadrupole moment (field-independent basis, Debye-Ang):
   XX=             42.7051   YY=            -37.5364   ZZ=             -5.1687
   XY=             52.7876   XZ=              9.7034   YZ=             20.1364
 Octapole moment (field-independent basis, Debye-Ang**2):
  XXX=            719.1178  YYY=            231.6544  ZZZ=             -3.5978  XYY=             14.9120
  XXY=            522.1374  XXZ=           -265.8505  XZZ=             12.3335  YZZ=              0.7591
  YYZ=              8.4607  XYZ=             58.7463
 Hexadecapole moment (field-independent basis, Debye-Ang**3):
 XXXX=         -40251.4111 YYYY=         -13524.6340 ZZZZ=          -2546.8428 XXXY=           3254.1895
 XXXZ=           -752.3681 YYYX=             98.9082 YYYZ=            172.3774 ZZZX=            100.9569
 ZZZY=             64.9663 XXYY=          -8837.9247 XXZZ=          -7357.8872 YYZZ=          -2627.7522
 XXYZ=            327.6876 YYXZ=             22.2439 ZZXY=            -64.8824
 N-N= 6.217964159231D+03 E-N=-1.754871230658D+04  KE= 1.752245611693D+03
 1|1|UNPC-DESKTOP-201OOLM|SP|RB3LYP|LANL2DZ|C10H18F10Ti15|AMMAR|27-Mar-
 2022|0||# b3lyp/lanl2dz geom=connectivity||Title Card Required||0,1|C,
 0,-1.10112656,0.0415698,1.0303122|C,0,1.71424955,0.70995225,0.42903171
 |C,0,4.33942066,0.90906425,0.34931056|C,0,7.49091326,0.8601983,0.57791
 408|C,0,-0.31022359,-2.33034098,-0.81686888|C,0,1.94247368,-2.19812973
 ,1.08640596|C,0,4.75870485,-2.03370969,-0.05538916|Ti,0,5.8005708,-0.4
 456342,1.19205222|Ti,0,3.10770904,-0.72180931,-0.15032086|Ti,0,0.55478
 631,-0.94043386,0.41942706|Ti,0,-2.2339336,-1.27938264,-0.40559121|Ti,
 0,6.01130304,1.63213403,-0.60887591|H,0,6.16650759,1.17485074,-2.15553
 551|Ti,0,8.21089808,2.81573735,0.73717704|H,0,8.84690961,2.14529237,2.
 06803221|H,0,8.55612621,2.53221523,-0.81968949|Ti,0,-1.54590667,-3.951
 90214,-1.22042234|H,0,-1.9839789,-3.90081509,-2.7793052|Ti,0,-4.911338
 59,-3.71401439,-0.65505072|H,0,-4.5331689,-4.90002314,0.38214954|H,0,-
 4.32329042,-3.41944298,-2.13507112|Ti,0,8.14652436,-0.67743229,-0.6386
 4176|H,0,9.71003997,-0.97583012,-0.93800284|C,0,-3.65590229,-0.6088224
 3,0.85770643|H,0,-4.67065623,-0.65303366,0.52108471|H,0,-3.62801761,-1
 .10486316,1.80582811|C,0,-2.96179617,-3.21262361,-0.09302551|H,0,-2.87
 671002,-3.46473682,0.94367214|C,0,7.31420131,-1.73184426,0.8936259|H,0
 ,8.07114661,-1.85975243,1.63888902|Ti,0,0.62383923,-3.69846885,0.54860
 533|H,0,-0.78069925,-3.85148453,1.34071659|Ti,0,-2.85670812,1.216805,0
 .8281517|H,0,-2.64952002,2.0486351,2.20265766|Ti,0,-0.08494803,1.73536
 272,0.16752418|H,0,0.18406215,1.7069152,-1.42960555|Ti,0,2.99465553,1.
 76087543,-0.98932558|H,0,3.4049604,3.28986257,-0.64594944|Ti,0,3.36044
 358,-3.43102599,0.28310254|H,0,2.89829545,-4.13599228,-1.10056397|Ti,0
 ,6.21434733,-3.30770303,0.71121277|H,0,5.76199366,-3.97245666,2.117589
 1|H,0,9.73077518,3.3753734,0.69960164|F,0,-2.21029429,1.95236218,-0.80
 028543|F,0,0.6811632,3.11112882,1.23014641|F,0,3.91509201,0.86771661,-
 2.39073477|F,0,5.98175963,3.53125072,-0.55144505|F,0,7.32226896,-0.663
 84492,-2.34970355|F,0,6.88192906,-4.73935824,-0.34448986|F,0,3.8812357
 3,-4.80721019,1.4856386|F,0,0.95805847,-4.74744709,-1.00046916|F,0,-0.
 94030048,-5.72099379,-0.88206755|F,0,-5.58612141,-5.28960477,-1.474901
 9||Version=IA32W-G09RevC.01|State=1-A|HF=-2261.8033375|RMSD=9.961e-009
 |Dipole=-5.1898752,4.3396293,2.5603768|Quadrupole=47.3787437,-43.14257
 1,-4.2361727,-17.8501207,11.6052394,-14.2119534|PG=C01 [X(C10H18F10Ti1
 5)]||@


 LIVE PURE, SPEAK TRUE, RIGHT WRONG, FOLLOW THE KING...
 ELSE, WHEREFORE BORN......
           IDYLLS OF THE KING, TENNYSON
 Job cpu time:  0 days  5 hours 21 minutes 42.0 seconds.
 File lengths (MBytes):  RWF=    158 Int=      0 D2E=      0 Chk=     11 Scr=      1
 Normal termination of Gaussian 09 at Sun Mar 27 19:11:44 2022.
