# Supplementary material for: Two-Dimensional MXene as a Promising Adsorbent for Trihalomethanes Removal: A Density-Functional Theory Study
Source: Nanomaterials (Basel). 2024 Feb 29;14(5):454. doi: 10.3390/nano14050454 (PMC10934524; doi:10.3390/nano14050454)
Supplement: Supplementary file 1 [file nanomaterials-14-00454-s001.zip › MXene-F-Cl-3.gjf]

%chk=C:\Users\ammar\OneDrive\Desktop\MXene-New\MXene-F-Cl-3.chk
# b3lyp/lanl2dz geom=connectivity

Title Card Required

0 1
 C                 -3.31821438   -1.22984962    0.65016278
 C                 -1.41608606    1.07761483    0.65659430
 C                  0.47736385    2.75373846    0.91533283
 C                  2.80080531    4.89491171    0.70087518
 C                 -0.74632803   -2.52161383   -0.51843283
 C                  0.21492386   -0.92484475    1.77593085
 C                  2.53488729    0.82565389    0.95570277
 Ti                 2.61309105    2.90853116    1.70014254
 Ti                 0.63505427    0.77675233    0.29225207
 Ti                -1.34041503   -0.94711010    0.57924115
 Ti                -2.92365631   -2.85794552   -0.88517149
 Ti                 0.82641048    4.70219045    0.54485947
 H                  0.26737398    5.24921995   -0.87417112
 Ti                 2.29114024    6.87372619    1.13711153
 H                  3.75733717    6.77639169    1.81916637
 H                  1.88328086    6.83325006   -0.42988510
 Ti                -0.57352019   -4.55013617   -0.93653066
 H                 -0.35303970   -4.73110386   -2.53075420
 Ti                -3.39574514   -6.40032333   -1.52041793
 H                 -2.80543953   -7.16941717   -0.22242632
 H                 -2.60457205   -5.74139035   -2.77080304
 Ti                 3.44367823    4.06279391   -1.03239459
 H                  4.48777775    4.78752397   -2.03707691
 C                 -4.77865265   -3.26462232   -0.19295495
 H                 -5.40411675   -3.87418305   -0.80997020
 H                 -4.75394287   -3.72617603    0.77149788
 C                 -2.45054292   -4.85543337   -0.47719390
 H                 -2.61390109   -5.05015276    0.56208552
 C                  4.27022969    2.84455311    0.37920160
 H                  5.19545869    3.29723471    0.66768559
 Ti                 0.22600273   -2.98040060    1.37009271
 H                 -1.02895818   -3.90513200    1.81028819
 Ti                -5.26972366   -1.33800798   -0.17635073
 H                 -6.02190210   -0.68993635    1.10418393
 Ti                -3.38594287    0.79565563   -0.00632607
 H                 -2.83489757    1.10629590   -1.49792940
 Ti                -1.09544815    2.77865819   -0.48916961
 H                 -1.61888351    4.24545991   -0.04177918
 Ti                 2.25241551   -1.01520594    1.70169830
 H                  2.67241490   -2.11012914    0.58390369
 Ti                 4.43590217    0.91486978    0.15259126
 H                  5.48721908    0.34224459    1.24366418
 H                  2.97600841    8.25976245    0.65390684
 F                 -4.75042458   -0.20569397   -1.61093278
 F                 -3.86451319    2.22597835    1.14894102
 F                  4.91581855    0.10122253   -1.49616606
 F                  3.17855702   -1.44700630    3.30297215
 F                  1.60072164   -3.71114417    0.28164534
 Cl                 0.34359342    2.62097259   -2.28925604
 Cl                -0.19612975    5.87812533    2.25014245
 Cl                 1.73794952    3.33077750   -2.40759084
 Cl                 1.04785113   -5.82237558    0.10588419
 Cl                -2.53958034   -8.37368279   -2.36302468

 1 10 1.0 11 1.0 35 1.0 33 1.0
 2 9 1.0 10 1.0 37 1.0 35 1.0
 3 8 1.0 9 1.0 12 1.0 37 1.0
 4 8 1.0 12 1.0 14 1.0 22 1.0
 5 10 1.0 11 1.0 17 1.0 31 1.0
 6 9 1.0 10 1.0 31 1.0 39 1.0
 7 8 1.0 9 1.0 39 1.0 41 1.0
 8 29 1.0
 9
 10
 11 24 1.0 27 1.0
 12 13 1.0 50 1.0
 13
 14 15 1.0 16 1.0 43 1.0
 15
 16
 17 18 1.0 27 1.0 52 1.0
 18
 19 20 1.0 21 1.0 27 1.0 53 1.0
 20
 21
 22 23 1.0 29 1.0 51 1.0
 23
 24 25 1.0 26 1.0 33 1.0
 25
 26
 27 28 1.0
 28
 29 30 1.0 41 1.0
 30
 31 32 1.0 48 1.0
 32
 33 34 1.0 44 1.0
 34
 35 36 1.0 45 1.0
 36
 37 38 1.0 49 1.0
 38
 39 40 1.0 47 1.0
 40
 41 42 1.0 46 1.0
 42
 43
 44
 45
 46
 47
 48
 49
 50
 51
 52
 53
