# Supplementary material for: Two-Dimensional MXene as a Promising Adsorbent for Trihalomethanes Removal: A Density-Functional Theory Study
Source: Nanomaterials (Basel). 2024 Feb 29;14(5):454. doi: 10.3390/nano14050454 (PMC10934524; doi:10.3390/nano14050454)
Supplement: Supplementary file 1 [file nanomaterials-14-00454-s001.zip › MXene-F-Cl-3.out]

 Entering Link 1 = C:\G03W\l1.exe PID=     15472.
  
 Copyright (c) 1988,1990,1992,1993,1995,1998,2003, Gaussian, Inc.
                  All Rights Reserved.
  
 This is the Gaussian(R) 03 program.  It is based on the
 the Gaussian(R) 98 system (copyright 1998, Gaussian, Inc.),
 the Gaussian(R) 94 system (copyright 1995, Gaussian, Inc.),
 the Gaussian 92(TM) system (copyright 1992, Gaussian, Inc.),
 the Gaussian 90(TM) system (copyright 1990, Gaussian, Inc.),
 the Gaussian 88(TM) system (copyright 1988, Gaussian, Inc.),
 the Gaussian 86(TM) system (copyright 1986, Carnegie Mellon
 University), and the Gaussian 82(TM) system (copyright 1983,
 Carnegie Mellon University). Gaussian is a federally registered
 trademark of Gaussian, Inc.
  
 This software contains proprietary and confidential information,
 including trade secrets, belonging to Gaussian, Inc.
  
 This software is provided under written license and may be
 used, copied, transmitted, or stored only in accord with that
 written license.
  
 The following legend is applicable only to US Government
 contracts under DFARS:
  
                    RESTRICTED RIGHTS LEGEND
  
 Use, duplication or disclosure by the US Government is subject
 to restrictions as set forth in subparagraph (c)(1)(ii) of the
 Rights in Technical Data and Computer Software clause at DFARS
 252.227-7013.
  
 Gaussian, Inc.
 Carnegie Office Park, Building 6, Pittsburgh, PA 15106 USA
  
 The following legend is applicable only to US Government
 contracts under FAR:
  
                    RESTRICTED RIGHTS LEGEND
  
 Use, reproduction and disclosure by the US Government is subject
 to restrictions as set forth in subparagraph (c) of the
 Commercial Computer Software - Restricted Rights clause at FAR
 52.227-19.
  
 Gaussian, Inc.
 Carnegie Office Park, Building 6, Pittsburgh, PA 15106 USA
  
  
 ---------------------------------------------------------------
 Warning -- This program may not be used in any manner that
 competes with the business of Gaussian, Inc. or will provide
 assistance to any competitor of Gaussian, Inc.  The licensee
 of this program is prohibited from giving any competitor of
 Gaussian, Inc. access to this program.  By using this program,
 the user acknowledges that Gaussian, Inc. is engaged in the
 business of creating and licensing software in the field of
 computational chemistry and represents and warrants to the
 licensee that it is not a competitor of Gaussian, Inc. and that
 it will not use this program in any manner prohibited above.
 ---------------------------------------------------------------
  

 Cite this work as:
 Gaussian 03, Revision B.05,
 M. J. Frisch, G. W. Trucks, H. B. Schlegel, G. E. Scuseria, 
 M. A. Robb, J. R. Cheeseman, J. A. Montgomery, Jr., T. Vreven, 
 K. N. Kudin, J. C. Burant, J. M. Millam, S. S. Iyengar, J. Tomasi, 
 V. Barone, B. Mennucci, M. Cossi, G. Scalmani, N. Rega, 
 G. A. Petersson, H. Nakatsuji, M. Hada, M. Ehara, K. Toyota, 
 R. Fukuda, J. Hasegawa, M. Ishida, T. Nakajima, Y. Honda, O. Kitao, 
 H. Nakai, M. Klene, X. Li, J. E. Knox, H. P. Hratchian, J. B. Cross, 
 C. Adamo, J. Jaramillo, R. Gomperts, R. E. Stratmann, O. Yazyev, 
 A. J. Austin, R. Cammi, C. Pomelli, J. W. Ochterski, P. Y. Ayala, 
 K. Morokuma, G. A. Voth, P. Salvador, J. J. Dannenberg, 
 V. G. Zakrzewski, S. Dapprich, A. D. Daniels, M. C. Strain, 
 O. Farkas, D. K. Malick, A. D. Rabuck, K. Raghavachari, 
 J. B. Foresman, J. V. Ortiz, Q. Cui, A. G. Baboul, S. Clifford, 
 J. Cioslowski, B. B. Stefanov, G. Liu, A. Liashenko, P. Piskorz, 
 I. Komaromi, R. L. Martin, D. J. Fox, T. Keith, M. A. Al-Laham, 
 C. Y. Peng, A. Nanayakkara, M. Challacombe, P. M. W. Gill, 
 B. Johnson, W. Chen, M. W. Wong, C. Gonzalez, and J. A. Pople, 
 Gaussian, Inc., Pittsburgh PA, 2003.
 
 **********************************************
 Gaussian 03:  x86-Win32-G03RevB.05  8-Nov-2003
                  23-Mar-2022 
 **********************************************
 Default route:  MaxDisk=2000MB
 ---------------------------------
 # b3lyp/lanl2dz geom=connectivity
 ---------------------------------
 1/38=1,57=2/1;
 2/17=6,18=5,40=1/2;
 3/5=6,6=3,11=2,16=1,25=1,30=1,74=-5/1,2,3;
 4//1;
 5/5=2,32=1,38=5/2;
 6/7=2,8=2,9=2,10=2,28=1/1;
 99/5=1,9=1/99;
 -------------------
 Title Card Required
 -------------------
 Symbolic Z-matrix:
 Charge =  0 Multiplicity = 1
 C                    -3.31821  -1.22985   0.65016 
 C                    -1.41609   1.07761   0.65659 
 C                     0.47736   2.75374   0.91533 
 C                     2.80081   4.89491   0.70088 
 C                    -0.74633  -2.52161  -0.51843 
 C                     0.21492  -0.92484   1.77593 
 C                     2.53489   0.82565   0.9557 
 Ti                    2.61309   2.90853   1.70014 
 Ti                    0.63505   0.77675   0.29225 
 Ti                   -1.34042  -0.94711   0.57924 
 Ti                   -2.92366  -2.85795  -0.88517 
 Ti                    0.82641   4.70219   0.54486 
 H                     0.26737   5.24922  -0.87417 
 Ti                    2.29114   6.87373   1.13711 
 H                     3.75734   6.77639   1.81917 
 H                     1.88328   6.83325  -0.42989 
 Ti                   -0.57352  -4.55014  -0.93653 
 H                    -0.35304  -4.7311   -2.53075 
 Ti                   -3.39575  -6.40032  -1.52042 
 H                    -2.80544  -7.16942  -0.22243 
 H                    -2.60457  -5.74139  -2.7708 
 Ti                    3.44368   4.06279  -1.03239 
 H                     4.48778   4.78752  -2.03708 
 C                    -4.77865  -3.26462  -0.19295 
 H                    -5.40412  -3.87418  -0.80997 
 H                    -4.75394  -3.72618   0.7715 
 C                    -2.45054  -4.85543  -0.47719 
 H                    -2.6139   -5.05015   0.56209 
 C                     4.27023   2.84455   0.3792 
 H                     5.19546   3.29723   0.66769 
 Ti                    0.226    -2.9804    1.37009 
 H                    -1.02896  -3.90513   1.81029 
 Ti                   -5.26972  -1.33801  -0.17635 
 H                    -6.0219   -0.68994   1.10418 
 Ti                   -3.38594   0.79566  -0.00633 
 H                    -2.8349    1.1063   -1.49793 
 Ti                   -1.09545   2.77866  -0.48917 
 H                    -1.61888   4.24546  -0.04178 
 Ti                    2.25242  -1.01521   1.7017 
 H                     2.67241  -2.11013   0.5839 
 Ti                    4.4359    0.91487   0.15259 
 H                     5.48722   0.34224   1.24366 
 H                     2.97601   8.25976   0.65391 
 F                    -4.75042  -0.20569  -1.61093 
 F                    -3.86451   2.22598   1.14894 
 F                     4.91582   0.10122  -1.49617 
 F                     3.17856  -1.44701   3.30297 
 F                     1.60072  -3.71114   0.28165 
 Cl                    0.34359   2.62097  -2.28926 
 Cl                   -0.19613   5.87813   2.25014 
 Cl                    1.73795   3.33078  -2.40759 
 Cl                    1.04785  -5.82238   0.10588 
 Cl                   -2.53958  -8.37368  -2.36302 
 
 Stoichiometry    C10H18Cl5F5Ti15
 Framework group  C1[X(C10H18Cl5F5Ti15)]
 Deg. of freedom   153
 Full point group                 C1      NOp   1
 Largest Abelian subgroup         C1      NOp   1
 Largest concise Abelian subgroup C1      NOp   1
                         Standard orientation:                         
 ---------------------------------------------------------------------
 Center     Atomic     Atomic              Coordinates (Angstroms)
 Number     Number      Type              X           Y           Z
 ---------------------------------------------------------------------
    1          6             0        2.474761    2.326813   -1.043363
    2          6             0       -0.414558    1.649219   -0.675630
    3          6             0       -2.765778    0.685443   -0.609350
    4          6             0       -5.664746   -0.430778    0.006301
    5          6             0        2.641974   -0.483334    0.269642
    6          6             0        0.532381   -0.759335   -1.782484
    7          6             0       -1.946293   -2.012862   -0.597538
    8         22             0       -3.925582   -1.198891   -1.161941
    9         22             0       -0.997855   -0.299133   -0.133292
   10         22             0        1.368587    0.687109   -0.752824
   11         22             0        3.933578    1.334879    0.388957
   12         22             0       -4.614149    1.258188   -0.051644
   13          1             0       -4.694583    2.078259    1.343499
   14         22             0       -7.259278    0.879607   -0.319475
   15          1             0       -7.890344   -0.512171   -0.857171
   16          1             0       -6.864103    1.311758    1.190673
   17         22             0        4.425592   -1.515464    0.539801
   18          1             0        4.675453   -1.706207    2.128541
   19         22             0        7.374592    0.219505    0.689303
   20          1             0        7.653605   -0.720505   -0.600380
   21          1             0        6.586283   -0.127641    2.061042
   22         22             0       -5.001711   -1.280763    1.723228
   23          1             0       -5.987410   -1.838313    2.881805
   24          6             0        5.024973    2.775912   -0.515389
   25          1             0        5.913027    3.098409   -0.014557
   26          1             0        5.314589    2.496455   -1.506267
   27          6             0        5.463042    0.002943   -0.127694
   28          1             0        5.587806    0.006061   -1.190298
   29          6             0       -4.437920   -2.637614    0.308662
   30          1             0       -5.278595   -3.279980    0.151110
   31         22             0        2.409199   -1.659471   -1.542803
   32          1             0        3.730618   -0.971353   -2.178548
   33         22             0        3.517475    4.069341   -0.427282
   34          1             0        3.118728    4.960056   -1.720792
   35         22             0        0.772354    3.322113   -0.237494
   36          1             0        0.427480    3.048299    1.321710
   37         22             0       -1.940030    2.179771    0.628434
   38          1             0       -3.072851    3.274618    0.249385
   39         22             0       -0.266413   -2.617844   -1.512451
   40          1             0        0.657125   -3.418626   -0.449179
   41         22             0       -2.761564   -3.629918    0.396074
   42          1             0       -2.834902   -4.883819   -0.626648
   43          1             0       -8.738987    0.908494    0.338744
   44          9             0        2.446452    4.185503    1.137725
   45          9             0       -0.429354    4.322105   -1.317035
   46          9             0       -2.053768   -4.330549    2.014371
   47          9             0       -0.469912   -3.725053   -3.042466
   48          9             0        2.588181   -3.154170   -0.384184
   49         17             0       -2.218240    0.920620    2.544981
   50         17             0       -5.415345    2.601889   -1.751336
   51         17             0       -3.445816   -0.005094    2.858297
   52         17             0        4.733870   -3.587115   -0.433490
   53         17             0        8.860246   -1.376265    1.453177
 ---------------------------------------------------------------------
 Rotational constants (GHZ):      0.0670648      0.0245142      0.0203611
 Standard basis: LANL2DZ (5D, 7F)
 There are   541 symmetry adapted basis functions of A   symmetry.
 Integral buffers will be    262144 words long.
 Raffenetti 2 integral format.
 Two-electron integral symmetry is turned on.
   541 basis functions,  1302 primitive gaussians,   571 cartesian basis functions
   169 alpha electrons      169 beta electrons
       nuclear repulsion energy      5903.2985371034 Hartrees.


 Warning!  Cl atom   49 may be hypervalent but has no d functions.
 Warning!  Cl atom   51 may be hypervalent but has no d functions.


 NAtoms=   53 NActive=   53 NUniq=   53 SFac= 1.00D+00 NAtFMM=   60 Big=F
 One-electron integrals computed using PRISM.
   1 Symmetry operations used in ECPInt.
 ECPInt:  NShTT=   31626 NPrTT=  179257 LenC2=   27802 LenP2D=   97781.
 LDataN:  DoStor=F MaxTD1= 4 Len=   56
 LDataN:  DoStor=T MaxTD1= 4 Len=   56
 NBasis=   541 RedAO= T  NBF=   541
 NBsUse=   541 1.00D-06 NBFU=   541
 Harris functional with IExCor=  402 diagonalized for initial guess.
 ExpMin= 1.60D-02 ExpMax= 1.00D+04 ExpMxC= 3.50D+02 IAcc=3 IRadAn=         5 AccDes= 0.00D+00
 HarFok:  IExCor= 402 AccDes= 0.00D+00 IRadAn=         5 IDoV=1
 ScaDFX=  1.000000  1.000000  1.000000  1.000000
 Initial guess orbital symmetries:
       Occupied  (A) (A) (A) (A) (A) (A) (A) (A) (A) (A) (A) (A)
                 (A) (A) (A) (A) (A) (A) (A) (A) (A) (A) (A) (A)
                 (A) (A) (A) (A) (A) (A) (A) (A) (A) (A) (A) (A)
                 (A) (A) (A) (A) (A) (A) (A) (A) (A) (A) (A) (A)
                 (A) (A) (A) (A) (A) (A) (A) (A) (A) (A) (A) (A)
                 (A) (A) (A) (A) (A) (A) (A) (A) (A) (A) (A) (A)
                 (A) (A) (A) (A) (A) (A) (A) (A) (A) (A) (A) (A)
                 (A) (A) (A) (A) (A) (A) (A) (A) (A) (A) (A) (A)
                 (A) (A) (A) (A) (A) (A) (A) (A) (A) (A) (A) (A)
                 (A) (A) (A) (A) (A) (A) (A) (A) (A) (A) (A) (A)
                 (A) (A) (A) (A) (A) (A) (A) (A) (A) (A) (A) (A)
                 (A) (A) (A) (A) (A) (A) (A) (A) (A) (A) (A) (A)
                 (A) (A) (A) (A) (A) (A) (A) (A) (A) (A) (A) (A)
                 (A) (A) (A) (A) (A) (A) (A) (A) (A) (A) (A) (A)
                 (A)
       Virtual   (A) (A) (A) (A) (A) (A) (A) (A) (A) (A) (A) (A)
                 (A) (A) (A) (A) (A) (A) (A) (A) (A) (A) (A) (A)
                 (A) (A) (A) (A) (A) (A) (A) (A) (A) (A) (A) (A)
                 (A) (A) (A) (A) (A) (A) (A) (A) (A) (A) (A) (A)
                 (A) (A) (A) (A) (A) (A) (A) (A) (A) (A) (A) (A)
                 (A) (A) (A) (A) (A) (A) (A) (A) (A) (A) (A) (A)
                 (A) (A) (A) (A) (A) (A) (A) (A) (A) (A) (A) (A)
                 (A) (A) (A) (A) (A) (A) (A) (A) (A) (A) (A) (A)
                 (A) (A) (A) (A) (A) (A) (A) (A) (A) (A) (A) (A)
                 (A) (A) (A) (A) (A) (A) (A) (A) (A) (A) (A) (A)
                 (A) (A) (A) (A) (A) (A) (A) (A) (A) (A) (A) (A)
                 (A) (A) (A) (A) (A) (A) (A) (A) (A) (A) (A) (A)
                 (A) (A) (A) (A) (A) (A) (A) (A) (A) (A) (A) (A)
                 (A) (A) (A) (A) (A) (A) (A) (A) (A) (A) (A) (A)
                 (A) (A) (A) (A) (A) (A) (A) (A) (A) (A) (A) (A)
                 (A) (A) (A) (A) (A) (A) (A) (A) (A) (A) (A) (A)
                 (A) (A) (A) (A) (A) (A) (A) (A) (A) (A) (A) (A)
                 (A) (A) (A) (A) (A) (A) (A) (A) (A) (A) (A) (A)
                 (A) (A) (A) (A) (A) (A) (A) (A) (A) (A) (A) (A)
                 (A) (A) (A) (A) (A) (A) (A) (A) (A) (A) (A) (A)
                 (A) (A) (A) (A) (A) (A) (A) (A) (A) (A) (A) (A)
                 (A) (A) (A) (A) (A) (A) (A) (A) (A) (A) (A) (A)
                 (A) (A) (A) (A) (A) (A) (A) (A) (A) (A) (A) (A)
                 (A) (A) (A) (A) (A) (A) (A) (A) (A) (A) (A) (A)
                 (A) (A) (A) (A) (A) (A) (A) (A) (A) (A) (A) (A)
                 (A) (A) (A) (A) (A) (A) (A) (A) (A) (A) (A) (A)
                 (A) (A) (A) (A) (A) (A) (A) (A) (A) (A) (A) (A)
                 (A) (A) (A) (A) (A) (A) (A) (A) (A) (A) (A) (A)
                 (A) (A) (A) (A) (A) (A) (A) (A) (A) (A) (A) (A)
                 (A) (A) (A) (A) (A) (A) (A) (A) (A) (A) (A) (A)
                 (A) (A) (A) (A) (A) (A) (A) (A) (A) (A) (A) (A)
 The electronic state of the initial guess is 1-A.
 Requested convergence on RMS density matrix=1.00D-04 within 128 cycles.
 Requested convergence on MAX density matrix=1.00D-02.
 Requested convergence on             energy=1.00D-02.
 No special actions if energy rises.
 EnCoef did     9 forward-backward iterations
 EnCoef did   100 forward-backward iterations
 EnCoef did   100 forward-backward iterations
 EnCoef did   100 forward-backward iterations
 EnCoef did   100 forward-backward iterations
 EnCoef did     5 forward-backward iterations
 EnCoef did     5 forward-backward iterations
 EnCoef did     3 forward-backward iterations
 EnCoef did     6 forward-backward iterations
 EnCoef did   100 forward-backward iterations
 EnCoef did     4 forward-backward iterations
 EnCoef did     2 forward-backward iterations
 EnCoef did   100 forward-backward iterations
 EnCoef did     3 forward-backward iterations
 EnCoef did     4 forward-backward iterations
 EnCoef did     7 forward-backward iterations
 EnCoef did     3 forward-backward iterations
 Restarting incremental Fock formation.
 Matrix for removal  3 Erem= -1738.16886353740     Crem= 0.000D+00
 EnCoef did     3 forward-backward iterations
 Matrix for removal  4 Erem= -1768.81786800837     Crem= 0.000D+00
 Matrix for removal 11 Erem= -1802.64788480944     Crem= 0.000D+00
 SCF Done:  E(RB+HF-LYP) =  -1836.70108925     A.U. after   22 cycles
             Convg  =    0.7407D-04             -V/T =  2.4278
             S**2   =   0.0000

 **********************************************************************

            Population analysis using the SCF density.

 **********************************************************************

 Orbital symmetries:
       Occupied  (A) (A) (A) (A) (A) (A) (A) (A) (A) (A) (A) (A)
                 (A) (A) (A) (A) (A) (A) (A) (A) (A) (A) (A) (A)
                 (A) (A) (A) (A) (A) (A) (A) (A) (A) (A) (A) (A)
                 (A) (A) (A) (A) (A) (A) (A) (A) (A) (A) (A) (A)
                 (A) (A) (A) (A) (A) (A) (A) (A) (A) (A) (A) (A)
                 (A) (A) (A) (A) (A) (A) (A) (A) (A) (A) (A) (A)
                 (A) (A) (A) (A) (A) (A) (A) (A) (A) (A) (A) (A)
                 (A) (A) (A) (A) (A) (A) (A) (A) (A) (A) (A) (A)
                 (A) (A) (A) (A) (A) (A) (A) (A) (A) (A) (A) (A)
                 (A) (A) (A) (A) (A) (A) (A) (A) (A) (A) (A) (A)
                 (A) (A) (A) (A) (A) (A) (A) (A) (A) (A) (A) (A)
                 (A) (A) (A) (A) (A) (A) (A) (A) (A) (A) (A) (A)
                 (A) (A) (A) (A) (A) (A) (A) (A) (A) (A) (A) (A)
                 (A) (A) (A) (A) (A) (A) (A) (A) (A) (A) (A) (A)
                 (A)
       Virtual   (A) (A) (A) (A) (A) (A) (A) (A) (A) (A) (A) (A)
                 (A) (A) (A) (A) (A) (A) (A) (A) (A) (A) (A) (A)
                 (A) (A) (A) (A) (A) (A) (A) (A) (A) (A) (A) (A)
                 (A) (A) (A) (A) (A) (A) (A) (A) (A) (A) (A) (A)
                 (A) (A) (A) (A) (A) (A) (A) (A) (A) (A) (A) (A)
                 (A) (A) (A) (A) (A) (A) (A) (A) (A) (A) (A) (A)
                 (A) (A) (A) (A) (A) (A) (A) (A) (A) (A) (A) (A)
                 (A) (A) (A) (A) (A) (A) (A) (A) (A) (A) (A) (A)
                 (A) (A) (A) (A) (A) (A) (A) (A) (A) (A) (A) (A)
                 (A) (A) (A) (A) (A) (A) (A) (A) (A) (A) (A) (A)
                 (A) (A) (A) (A) (A) (A) (A) (A) (A) (A) (A) (A)
                 (A) (A) (A) (A) (A) (A) (A) (A) (A) (A) (A) (A)
                 (A) (A) (A) (A) (A) (A) (A) (A) (A) (A) (A) (A)
                 (A) (A) (A) (A) (A) (A) (A) (A) (A) (A) (A) (A)
                 (A) (A) (A) (A) (A) (A) (A) (A) (A) (A) (A) (A)
                 (A) (A) (A) (A) (A) (A) (A) (A) (A) (A) (A) (A)
                 (A) (A) (A) (A) (A) (A) (A) (A) (A) (A) (A) (A)
                 (A) (A) (A) (A) (A) (A) (A) (A) (A) (A) (A) (A)
                 (A) (A) (A) (A) (A) (A) (A) (A) (A) (A) (A) (A)
                 (A) (A) (A) (A) (A) (A) (A) (A) (A) (A) (A) (A)
                 (A) (A) (A) (A) (A) (A) (A) (A) (A) (A) (A) (A)
                 (A) (A) (A) (A) (A) (A) (A) (A) (A) (A) (A) (A)
                 (A) (A) (A) (A) (A) (A) (A) (A) (A) (A) (A) (A)
                 (A) (A) (A) (A) (A) (A) (A) (A) (A) (A) (A) (A)
                 (A) (A) (A) (A) (A) (A) (A) (A) (A) (A) (A) (A)
                 (A) (A) (A) (A) (A) (A) (A) (A) (A) (A) (A) (A)
                 (A) (A) (A) (A) (A) (A) (A) (A) (A) (A) (A) (A)
                 (A) (A) (A) (A) (A) (A) (A) (A) (A) (A) (A) (A)
                 (A) (A) (A) (A) (A) (A) (A) (A) (A) (A) (A) (A)
                 (A) (A) (A) (A) (A) (A) (A) (A) (A) (A) (A) (A)
                 (A) (A) (A) (A) (A) (A) (A) (A) (A) (A) (A) (A)
 The electronic state is 1-A.
 Alpha  occ. eigenvalues --  -24.73234 -24.66257 -24.66254 -24.66066 -24.64895
 Alpha  occ. eigenvalues --  -10.22069 -10.20748 -10.20018 -10.19810 -10.19226
 Alpha  occ. eigenvalues --  -10.19181 -10.18575 -10.18467 -10.18241 -10.17422
 Alpha  occ. eigenvalues --   -2.48011  -2.46951  -2.46406  -2.45514  -2.45410
 Alpha  occ. eigenvalues --   -2.45386  -2.45344  -2.44641  -2.44532  -2.43881
 Alpha  occ. eigenvalues --   -2.43836  -2.43715  -2.43500  -2.42731  -2.40487
 Alpha  occ. eigenvalues --   -1.60923  -1.59944  -1.59415  -1.59320  -1.59087
 Alpha  occ. eigenvalues --   -1.58779  -1.58524  -1.58268  -1.58236  -1.58227
 Alpha  occ. eigenvalues --   -1.58083  -1.58004  -1.57766  -1.57657  -1.57614
 Alpha  occ. eigenvalues --   -1.57464  -1.57342  -1.57131  -1.57091  -1.56885
 Alpha  occ. eigenvalues --   -1.56878  -1.56861  -1.56821  -1.56731  -1.56675
 Alpha  occ. eigenvalues --   -1.56656  -1.56387  -1.56316  -1.56252  -1.56118
 Alpha  occ. eigenvalues --   -1.56111  -1.55912  -1.55825  -1.55593  -1.55503
 Alpha  occ. eigenvalues --   -1.55404  -1.55282  -1.55032  -1.54821  -1.54753
 Alpha  occ. eigenvalues --   -1.54584  -1.54077  -1.52821  -1.52497  -1.52356
 Alpha  occ. eigenvalues --   -1.32658  -1.18912  -1.12967  -1.10968  -1.10662
 Alpha  occ. eigenvalues --   -1.09515  -0.88229  -0.82900  -0.78208  -0.76664
 Alpha  occ. eigenvalues --   -0.70820  -0.70075  -0.67530  -0.65565  -0.65283
 Alpha  occ. eigenvalues --   -0.64602  -0.62481  -0.61157  -0.60279  -0.58855
 Alpha  occ. eigenvalues --   -0.58590  -0.57900  -0.57726  -0.48717  -0.48099
 Alpha  occ. eigenvalues --   -0.47105  -0.45860  -0.44680  -0.44460  -0.43462
 Alpha  occ. eigenvalues --   -0.42805  -0.42470  -0.41479  -0.41163  -0.40917
 Alpha  occ. eigenvalues --   -0.40664  -0.40219  -0.39830  -0.39586  -0.39185
 Alpha  occ. eigenvalues --   -0.38948  -0.38843  -0.38729  -0.38684  -0.38303
 Alpha  occ. eigenvalues --   -0.37792  -0.37457  -0.37215  -0.37169  -0.36642
 Alpha  occ. eigenvalues --   -0.36421  -0.35921  -0.35599  -0.35411  -0.34905
 Alpha  occ. eigenvalues --   -0.34900  -0.34470  -0.34294  -0.33752  -0.33575
 Alpha  occ. eigenvalues --   -0.33471  -0.33183  -0.32877  -0.32742  -0.32443
 Alpha  occ. eigenvalues --   -0.32293  -0.32204  -0.32023  -0.31709  -0.31066
 Alpha  occ. eigenvalues --   -0.31016  -0.30898  -0.30868  -0.30573  -0.30349
 Alpha  occ. eigenvalues --   -0.30235  -0.29933  -0.29785  -0.29623  -0.29307
 Alpha  occ. eigenvalues --   -0.29198  -0.28811  -0.28513  -0.27743  -0.27355
 Alpha  occ. eigenvalues --   -0.27156  -0.26827  -0.25867  -0.25675  -0.25366
 Alpha  occ. eigenvalues --   -0.24284  -0.24200  -0.23348  -0.21879
 Alpha virt. eigenvalues --   -0.18474  -0.16546  -0.16310  -0.15673  -0.15443
 Alpha virt. eigenvalues --   -0.15225  -0.15084  -0.14829  -0.14667  -0.14486
 Alpha virt. eigenvalues --   -0.14090  -0.13931  -0.13431  -0.13334  -0.13173
 Alpha virt. eigenvalues --   -0.12798  -0.12544  -0.12459  -0.12439  -0.12088
 Alpha virt. eigenvalues --   -0.11877  -0.11707  -0.11560  -0.11404  -0.11335
 Alpha virt. eigenvalues --   -0.11170  -0.10997  -0.10825  -0.10659  -0.10404
 Alpha virt. eigenvalues --   -0.10231  -0.10079  -0.10013  -0.09856  -0.09654
 Alpha virt. eigenvalues --   -0.09196  -0.09100  -0.08967  -0.08400  -0.08256
 Alpha virt. eigenvalues --   -0.08217  -0.07921  -0.07823  -0.07360  -0.07154
 Alpha virt. eigenvalues --   -0.06859  -0.06470  -0.06218  -0.06057  -0.05925
 Alpha virt. eigenvalues --   -0.05583  -0.05484  -0.05206  -0.04947  -0.03878
 Alpha virt. eigenvalues --   -0.03667  -0.03446  -0.03296  -0.03157  -0.02838
 Alpha virt. eigenvalues --   -0.02698  -0.02503  -0.02111  -0.01742  -0.01503
 Alpha virt. eigenvalues --   -0.01345  -0.01004  -0.00863  -0.00570  -0.00386
 Alpha virt. eigenvalues --   -0.00040   0.00172   0.00240   0.00578   0.00825
 Alpha virt. eigenvalues --    0.01014   0.01042   0.01299   0.01521   0.01658
 Alpha virt. eigenvalues --    0.01677   0.02007   0.02060   0.02222   0.02371
 Alpha virt. eigenvalues --    0.02549   0.02613   0.02701   0.02862   0.02895
 Alpha virt. eigenvalues --    0.03136   0.03253   0.03337   0.03613   0.03781
 Alpha virt. eigenvalues --    0.03911   0.04073   0.04102   0.04232   0.04469
 Alpha virt. eigenvalues --    0.04588   0.04790   0.04898   0.05064   0.05238
 Alpha virt. eigenvalues --    0.05361   0.05608   0.05745   0.05843   0.06032
 Alpha virt. eigenvalues --    0.06197   0.06414   0.06706   0.06941   0.07132
 Alpha virt. eigenvalues --    0.07243   0.07469   0.07523   0.07696   0.08077
 Alpha virt. eigenvalues --    0.08285   0.08417   0.08689   0.08853   0.09108
 Alpha virt. eigenvalues --    0.09337   0.09404   0.09915   0.10031   0.10370
 Alpha virt. eigenvalues --    0.10708   0.10989   0.11339   0.11583   0.12108
 Alpha virt. eigenvalues --    0.12446   0.12538   0.12848   0.13034   0.13096
 Alpha virt. eigenvalues --    0.13398   0.13605   0.14114   0.14238   0.14564
 Alpha virt. eigenvalues --    0.15000   0.15161   0.15383   0.15407   0.15849
 Alpha virt. eigenvalues --    0.16058   0.16292   0.16876   0.17073   0.17501
 Alpha virt. eigenvalues --    0.17544   0.17799   0.17926   0.18428   0.18569
 Alpha virt. eigenvalues --    0.18925   0.19107   0.19569   0.19750   0.20137
 Alpha virt. eigenvalues --    0.20498   0.20886   0.21105   0.21341   0.21807
 Alpha virt. eigenvalues --    0.22251   0.22456   0.22657   0.23231   0.23433
 Alpha virt. eigenvalues --    0.23994   0.24290   0.24716   0.25043   0.25298
 Alpha virt. eigenvalues --    0.25757   0.26254   0.26744   0.27174   0.27253
 Alpha virt. eigenvalues --    0.27989   0.28351   0.28826   0.29271   0.29613
 Alpha virt. eigenvalues --    0.30136   0.30681   0.30871   0.31101   0.31288
 Alpha virt. eigenvalues --    0.32017   0.32260   0.32938   0.33067   0.33784
 Alpha virt. eigenvalues --    0.33931   0.34077   0.34514   0.34920   0.35052
 Alpha virt. eigenvalues --    0.35393   0.36081   0.36263   0.36411   0.36794
 Alpha virt. eigenvalues --    0.36934   0.37175   0.37445   0.37643   0.37882
 Alpha virt. eigenvalues --    0.38123   0.38566   0.38643   0.39059   0.39399
 Alpha virt. eigenvalues --    0.39948   0.40083   0.40408   0.40567   0.41194
 Alpha virt. eigenvalues --    0.41520   0.41972   0.42086   0.42198   0.42858
 Alpha virt. eigenvalues --    0.43024   0.43144   0.43398   0.43878   0.44304
 Alpha virt. eigenvalues --    0.44801   0.45000   0.45013   0.45629   0.46160
 Alpha virt. eigenvalues --    0.46410   0.46861   0.47180   0.47601   0.48051
 Alpha virt. eigenvalues --    0.48206   0.48829   0.49159   0.49221   0.49536
 Alpha virt. eigenvalues --    0.50282   0.50500   0.50794   0.51646   0.51737
 Alpha virt. eigenvalues --    0.52123   0.52461   0.53446   0.53818   0.53983
 Alpha virt. eigenvalues --    0.54332   0.55476   0.55599   0.56328   0.57331
 Alpha virt. eigenvalues --    0.58036   0.58174   0.59193   0.59859   0.60587
 Alpha virt. eigenvalues --    0.61207   0.61439   0.63411   0.63531   0.63982
 Alpha virt. eigenvalues --    0.64221   0.64786   0.65597   0.66820   0.68006
 Alpha virt. eigenvalues --    0.69316   0.69519   0.70462   0.71058   0.72101
 Alpha virt. eigenvalues --    0.72342   0.72918   0.73968   0.75221   0.76274
 Alpha virt. eigenvalues --    0.77341   0.78018   0.78713   0.79880   0.80453
 Alpha virt. eigenvalues --    0.81221   0.81970   0.84010   0.84443   0.84883
 Alpha virt. eigenvalues --    0.86203   0.87812   0.89382   0.92536   0.93570
 Alpha virt. eigenvalues --    0.95807   0.98402   0.99179   1.00142   1.01729
 Alpha virt. eigenvalues --    1.02210   1.03438   1.03836   1.05049   1.05420
 Alpha virt. eigenvalues --    1.05695   1.06185   1.08664   1.09949   1.11309
 Alpha virt. eigenvalues --    1.12041   1.12693   1.14041   1.14280   1.15046
 Alpha virt. eigenvalues --    1.15694   1.16277   1.17160   1.18329   1.18746
 Alpha virt. eigenvalues --    1.20097   1.20974   1.21839   1.22882   1.24307
 Alpha virt. eigenvalues --    1.26020   1.26250   1.28123   1.28320   1.30007
 Alpha virt. eigenvalues --    1.30890   1.31864   1.32836   1.34600   1.35327
 Alpha virt. eigenvalues --    1.37072   1.40695   1.88099   1.90184   1.93742
 Alpha virt. eigenvalues --    1.94838   2.00466   5.50260   8.85435   9.35448
 Alpha virt. eigenvalues --    9.46618  10.53816  10.79466  10.98544  11.95813
 Alpha virt. eigenvalues --   12.34457  12.58363  13.44035  13.94086  14.62242
 Alpha virt. eigenvalues --   15.97416  17.71178  18.80616  20.41254  21.01073
 Alpha virt. eigenvalues --   31.38491  40.13355
          Condensed to atoms (all electrons):
 Mulliken atomic charges:
              1
     1  C   -0.797372
     2  C   -0.645469
     3  C   -0.771544
     4  C   -0.965502
     5  C   -0.815303
     6  C   -0.736168
     7  C   -1.268808
     8  Ti   1.216715
     9  Ti   0.834275
    10  Ti   0.808585
    11  Ti   1.291820
    12  Ti   0.639911
    13  H   -0.064213
    14  Ti   0.325048
    15  H   -0.053644
    16  H   -0.080646
    17  Ti   0.661495
    18  H   -0.113537
    19  Ti   0.606177
    20  H   -0.014188
    21  H   -0.051678
    22  Ti   0.898029
    23  H   -0.160716
    24  C   -1.058180
    25  H    0.208385
    26  H    0.341622
    27  C   -1.218418
    28  H    0.355401
    29  C   -1.145752
    30  H    0.301045
    31  Ti   1.153396
    32  H   -0.117355
    33  Ti   0.700540
    34  H   -0.123587
    35  Ti   0.809562
    36  H   -0.167902
    37  Ti   0.503300
    38  H   -0.062840
    39  Ti   0.529808
    40  H   -0.077030
    41  Ti   1.096311
    42  H   -0.149845
    43  H   -0.067450
    44  F   -0.450559
    45  F   -0.401847
    46  F   -0.441485
    47  F   -0.430154
    48  F   -0.374359
    49  Cl   0.069633
    50  Cl  -0.205568
    51  Cl   0.072841
    52  Cl  -0.167561
    53  Cl  -0.225218
 Sum of Mulliken charges=   0.00000
 Atomic charges with hydrogens summed into heavy atoms:
              1
     1  C   -0.797372
     2  C   -0.645469
     3  C   -0.771544
     4  C   -0.965502
     5  C   -0.815303
     6  C   -0.736168
     7  C   -1.268808
     8  Ti   1.216715
     9  Ti   0.834275
    10  Ti   0.808585
    11  Ti   1.291820
    12  Ti   0.575699
    13  H    0.000000
    14  Ti   0.123308
    15  H    0.000000
    16  H    0.000000
    17  Ti   0.547958
    18  H    0.000000
    19  Ti   0.540311
    20  H    0.000000
    21  H    0.000000
    22  Ti   0.737313
    23  H    0.000000
    24  C   -0.508172
    25  H    0.000000
    26  H    0.000000
    27  C   -0.863017
    28  H    0.000000
    29  C   -0.844707
    30  H    0.000000
    31  Ti   1.036040
    32  H    0.000000
    33  Ti   0.576953
    34  H    0.000000
    35  Ti   0.641661
    36  H    0.000000
    37  Ti   0.440460
    38  H    0.000000
    39  Ti   0.452778
    40  H    0.000000
    41  Ti   0.946466
    42  H    0.000000
    43  H    0.000000
    44  F   -0.450559
    45  F   -0.401847
    46  F   -0.441485
    47  F   -0.430154
    48  F   -0.374359
    49  Cl   0.069633
    50  Cl  -0.205568
    51  Cl   0.072841
    52  Cl  -0.167561
    53  Cl  -0.225218
 Sum of Mulliken charges=   0.00000
 Electronic spatial extent (au):  <R**2>= 28780.8962
 Charge=     0.0000 electrons
 Dipole moment (field-independent basis, Debye):
    X=    -0.0748    Y=    12.9436    Z=     4.0725  Tot=    13.5694
 Quadrupole moment (field-independent basis, Debye-Ang):
   XX=  -418.9822   YY=  -467.6930   ZZ=  -420.2803
   XY=    78.7085   XZ=     5.4706   YZ=    27.5180
 Traceless Quadrupole moment (field-independent basis, Debye-Ang):
   XX=    16.6696   YY=   -32.0411   ZZ=    15.3716
   XY=    78.7085   XZ=     5.4706   YZ=    27.5180
 Octapole moment (field-independent basis, Debye-Ang**2):
  XXX=   238.8620  YYY=   212.9474  ZZZ=    36.6213  XYY=    74.5112
  XXY=   505.6109  XXZ=  -205.8825  XZZ=   -48.8451  YZZ=    29.7070
  YYZ=    69.1750  XYZ=    33.0232
 Hexadecapole moment (field-independent basis, Debye-Ang**3):
 XXXX=-47978.5530 YYYY=-14065.9114 ZZZZ= -4250.9083 XXXY=  3339.4426
 XXXZ=   505.1932 YYYX=   666.4577 YYYZ=   289.1234 ZZZX=    23.1024
 ZZZY=   130.2060 XXYY= -9404.4027 XXZZ= -8139.5228 YYZZ= -3341.3128
 XXYZ=   464.8366 YYXZ=    77.0911 ZZXY=   -48.3325
 N-N= 5.903298537103D+03 E-N=-1.587841551864D+04  KE= 1.286367488293D+03
 1|1|UNPC-UNK|SP|RB3LYP|LANL2DZ|C10H18Cl5F5Ti15|PCUSER|24-Mar-2022|0||#
  B3LYP/LANL2DZ GEOM=CONNECTIVITY||Title Card Required||0,1|C,0,-3.3182
 1438,-1.22984962,0.65016278|C,0,-1.41608606,1.07761483,0.6565943|C,0,0
 .47736385,2.75373846,0.91533283|C,0,2.80080531,4.89491171,0.70087518|C
 ,0,-0.74632803,-2.52161383,-0.51843283|C,0,0.21492386,-0.92484475,1.77
 593085|C,0,2.53488729,0.82565389,0.95570277|Ti,0,2.61309105,2.90853116
 ,1.70014254|Ti,0,0.63505427,0.77675233,0.29225207|Ti,0,-1.34041503,-0.
 9471101,0.57924115|Ti,0,-2.92365631,-2.85794552,-0.88517149|Ti,0,0.826
 41048,4.70219045,0.54485947|H,0,0.26737398,5.24921995,-0.87417112|Ti,0
 ,2.29114024,6.87372619,1.13711153|H,0,3.75733717,6.77639169,1.81916637
 |H,0,1.88328086,6.83325006,-0.4298851|Ti,0,-0.57352019,-4.55013617,-0.
 93653066|H,0,-0.3530397,-4.73110386,-2.5307542|Ti,0,-3.39574514,-6.400
 32333,-1.52041793|H,0,-2.80543953,-7.16941717,-0.22242632|H,0,-2.60457
 205,-5.74139035,-2.77080304|Ti,0,3.44367823,4.06279391,-1.03239459|H,0
 ,4.48777775,4.78752397,-2.03707691|C,0,-4.77865265,-3.26462232,-0.1929
 5495|H,0,-5.40411675,-3.87418305,-0.8099702|H,0,-4.75394287,-3.7261760
 3,0.77149788|C,0,-2.45054292,-4.85543337,-0.4771939|H,0,-2.61390109,-5
 .05015276,0.56208552|C,0,4.27022969,2.84455311,0.3792016|H,0,5.1954586
 9,3.29723471,0.66768559|Ti,0,0.22600273,-2.9804006,1.37009271|H,0,-1.0
 2895818,-3.905132,1.81028819|Ti,0,-5.26972366,-1.33800798,-0.17635073|
 H,0,-6.0219021,-0.68993635,1.10418393|Ti,0,-3.38594287,0.79565563,-0.0
 0632607|H,0,-2.83489757,1.1062959,-1.4979294|Ti,0,-1.09544815,2.778658
 19,-0.48916961|H,0,-1.61888351,4.24545991,-0.04177918|Ti,0,2.25241551,
 -1.01520594,1.7016983|H,0,2.6724149,-2.11012914,0.58390369|Ti,0,4.4359
 0217,0.91486978,0.15259126|H,0,5.48721908,0.34224459,1.24366418|H,0,2.
 97600841,8.25976245,0.65390684|F,0,-4.75042458,-0.20569397,-1.61093278
 |F,0,-3.86451319,2.22597835,1.14894102|F,0,4.91581855,0.10122253,-1.49
 616606|F,0,3.17855702,-1.4470063,3.30297215|F,0,1.60072164,-3.71114417
 ,0.28164534|Cl,0,0.34359342,2.62097259,-2.28925604|Cl,0,-0.19612975,5.
 87812533,2.25014245|Cl,0,1.73794952,3.3307775,-2.40759084|Cl,0,1.04785
 113,-5.82237558,0.10588419|Cl,0,-2.53958034,-8.37368279,-2.36302468||V
 ersion=x86-Win32-G03RevB.05|State=1-A|HF=-1836.7010893|RMSD=7.407e-005
 |Dipole=-4.3819639,2.4142269,-1.8629252|PG=C01 [X(C10H18Cl5F5Ti15)]||@


 SUCCESS IS NEVER CERTAIN,
 FAILURE IS NEVER FINAL.
 Job cpu time:  0 days 21 hours 45 minutes 13.0 seconds.
 File lengths (MBytes):  RWF=    165 Int=      0 D2E=      0 Chk=     19 Scr=      1
 Normal termination of Gaussian 03 at Thu Mar 24 10:41:45 2022.
