# Supplementary material for: Two-Dimensional MXene as a Promising Adsorbent for Trihalomethanes Removal: A Density-Functional Theory Study
Source: Nanomaterials (Basel). 2024 Feb 29;14(5):454. doi: 10.3390/nano14050454 (PMC10934524; doi:10.3390/nano14050454)
Supplement: Supplementary file 1 [file nanomaterials-14-00454-s001.zip › MXene-O-2.gjf]

# b3lyp/lanl2dz geom=connectivity
 
Title Card Required
 
0 1
 C                 -2.52938417   -1.19834849    1.68597320
 C                 -0.84085358    0.79781448    0.73415224
 C                  0.70478968    2.61082148   -0.30355491
 C                  2.63383806    4.27809434   -0.61869967
 C                 -1.31157471   -3.18436117   -0.23590715
 C                  0.80103829   -1.17951401    0.12720850
 C                  2.63662780    0.63501777   -0.61018964
 Ti                -2.93711701    0.83223206    1.03757786
 Ti                -1.22042518    2.83670841    0.27813107
 Ti                 0.76308035    4.57302013   -0.96948995
 Ti                 2.72630356    2.50937291    0.45395812
 Ti                 0.62187794    0.72115185   -0.90575243
 Ti                -1.25136992   -1.05724901   -0.04342268
 Ti                -2.92041199   -2.92274545    0.79384318
 Ti                -1.08706170   -5.06607583    0.60365136
 Ti                 0.72209408   -3.31362278   -0.18460994
 Ti                 2.77869358   -1.34173679   -0.61269125
 O                  1.38017431    6.45145942   -0.60620361
 O                 -0.54797411    4.67282791    0.60854396
 O                 -2.49522353    2.64739679    1.74225379
 O                 -4.63260717    0.76520189    2.20444946
 O                  3.62064814   -0.72166116   -2.43376857
 O                  2.07132047   -2.87932864   -1.56448672
 O                  0.08503461   -4.96549668   -1.11004412
 O                 -1.79790117   -6.86074627   -0.03165491
 O                  3.80889014    6.19943346   -2.03956042
 Ti                 3.30077403    6.01222602   -0.11036141
 H                  3.18797809    7.03890014    1.13768400
 Ti                 3.71536715    4.11102568   -2.32258032
 H                  5.23689182    4.19010631   -2.87313378
 Ti                 4.53520279    0.73580234   -1.45412631
 H                  5.40972451    0.06979180   -0.26415086
 Ti                -4.48331220   -1.13705288    1.95413782
 H                 -5.22089884   -1.98338352    3.12208059
 Ti                -3.31047472   -6.75142480    1.10148602
 C                  4.34170520    2.68396689   -0.93451541
 H                  5.24762118    3.08770928   -0.53300789
 C                 -4.67514307   -2.02604009    0.09950456
 H                 -4.44847901   -1.31730563   -0.66940306
 H                 -5.53880981   -2.54432104   -0.26155589
 C                 -3.10723461   -4.79306909    1.58094769
 H                 -4.16213767   -4.71197577    1.42125001
 O                 -4.46543624   -7.95341527    1.60867494

 1 8 1.0 13 1.0 14 1.0 33 1.0
 2 8 1.0 9 1.0 12 1.0 13 1.0
 3 9 1.0 10 1.0 11 1.0 12 1.0
 4 10 1.0 11 1.0 27 1.0 29 1.0
 5 13 1.0 14 1.0 15 1.0 16 1.0
 6 12 1.0 13 1.0 16 1.0 17 1.0
 7 11 1.0 12 1.0 17 1.0 31 1.0
 8 20 1.0 21 1.0
 9 19 1.0 20 1.0
 10 18 1.0 19 1.0
 11 36 1.0
 12
 13
 14 38 1.0 41 1.0
 15 24 1.0 25 1.0 41 1.0
 16 23 1.0 24 1.0
 17 22 1.0 23 1.0
 18 27 1.0
 19
 20
 21 33 1.0
 22 31 1.0
 23
 24
 25 35 1.0
 26 27 1.0 29 1.0
 27 28 1.0
 28
 29 30 1.0 36 1.0
 30
 31 32 1.0 36 1.0
 32
 33 34 1.0 38 1.0
 34
 35 41 1.0 43 2.0
 36 37 1.0
 37
 38 39 1.0 40 1.0
 39
 40
 41 42 1.0
 42
 43
 
