# Supplementary material for: Two-Dimensional MXene as a Promising Adsorbent for Trihalomethanes Removal: A Density-Functional Theory Study
Source: Nanomaterials (Basel). 2024 Feb 29;14(5):454. doi: 10.3390/nano14050454 (PMC10934524; doi:10.3390/nano14050454)
Supplement: Supplementary file 1 [file nanomaterials-14-00454-s001.zip › MXene-O-2.out]

 Entering Link 1 = C:\G03W\l1.exe PID=      8636.
  
 Copyright (c) 1988,1990,1992,1993,1995,1998,2003, Gaussian, Inc.
                  All Rights Reserved.
  
 This is the Gaussian(R) 03 program.  It is based on the
 the Gaussian(R) 98 system (copyright 1998, Gaussian, Inc.),
 the Gaussian(R) 94 system (copyright 1995, Gaussian, Inc.),
 the Gaussian 92(TM) system (copyright 1992, Gaussian, Inc.),
 the Gaussian 90(TM) system (copyright 1990, Gaussian, Inc.),
 the Gaussian 88(TM) system (copyright 1988, Gaussian, Inc.),
 the Gaussian 86(TM) system (copyright 1986, Carnegie Mellon
 University), and the Gaussian 82(TM) system (copyright 1983,
 Carnegie Mellon University). Gaussian is a federally registered
 trademark of Gaussian, Inc.
  
 This software contains proprietary and confidential information,
 including trade secrets, belonging to Gaussian, Inc.
  
 This software is provided under written license and may be
 used, copied, transmitted, or stored only in accord with that
 written license.
  
 The following legend is applicable only to US Government
 contracts under DFARS:
  
                    RESTRICTED RIGHTS LEGEND
  
 Use, duplication or disclosure by the US Government is subject
 to restrictions as set forth in subparagraph (c)(1)(ii) of the
 Rights in Technical Data and Computer Software clause at DFARS
 252.227-7013.
  
 Gaussian, Inc.
 Carnegie Office Park, Building 6, Pittsburgh, PA 15106 USA
  
 The following legend is applicable only to US Government
 contracts under FAR:
  
                    RESTRICTED RIGHTS LEGEND
  
 Use, reproduction and disclosure by the US Government is subject
 to restrictions as set forth in subparagraph (c) of the
 Commercial Computer Software - Restricted Rights clause at FAR
 52.227-19.
  
 Gaussian, Inc.
 Carnegie Office Park, Building 6, Pittsburgh, PA 15106 USA
  
  
 ---------------------------------------------------------------
 Warning -- This program may not be used in any manner that
 competes with the business of Gaussian, Inc. or will provide
 assistance to any competitor of Gaussian, Inc.  The licensee
 of this program is prohibited from giving any competitor of
 Gaussian, Inc. access to this program.  By using this program,
 the user acknowledges that Gaussian, Inc. is engaged in the
 business of creating and licensing software in the field of
 computational chemistry and represents and warrants to the
 licensee that it is not a competitor of Gaussian, Inc. and that
 it will not use this program in any manner prohibited above.
 ---------------------------------------------------------------
  

 Cite this work as:
 Gaussian 03, Revision B.05,
 M. J. Frisch, G. W. Trucks, H. B. Schlegel, G. E. Scuseria, 
 M. A. Robb, J. R. Cheeseman, J. A. Montgomery, Jr., T. Vreven, 
 K. N. Kudin, J. C. Burant, J. M. Millam, S. S. Iyengar, J. Tomasi, 
 V. Barone, B. Mennucci, M. Cossi, G. Scalmani, N. Rega, 
 G. A. Petersson, H. Nakatsuji, M. Hada, M. Ehara, K. Toyota, 
 R. Fukuda, J. Hasegawa, M. Ishida, T. Nakajima, Y. Honda, O. Kitao, 
 H. Nakai, M. Klene, X. Li, J. E. Knox, H. P. Hratchian, J. B. Cross, 
 C. Adamo, J. Jaramillo, R. Gomperts, R. E. Stratmann, O. Yazyev, 
 A. J. Austin, R. Cammi, C. Pomelli, J. W. Ochterski, P. Y. Ayala, 
 K. Morokuma, G. A. Voth, P. Salvador, J. J. Dannenberg, 
 V. G. Zakrzewski, S. Dapprich, A. D. Daniels, M. C. Strain, 
 O. Farkas, D. K. Malick, A. D. Rabuck, K. Raghavachari, 
 J. B. Foresman, J. V. Ortiz, Q. Cui, A. G. Baboul, S. Clifford, 
 J. Cioslowski, B. B. Stefanov, G. Liu, A. Liashenko, P. Piskorz, 
 I. Komaromi, R. L. Martin, D. J. Fox, T. Keith, M. A. Al-Laham, 
 C. Y. Peng, A. Nanayakkara, M. Challacombe, P. M. W. Gill, 
 B. Johnson, W. Chen, M. W. Wong, C. Gonzalez, and J. A. Pople, 
 Gaussian, Inc., Pittsburgh PA, 2003.
 
 **********************************************
 Gaussian 03:  x86-Win32-G03RevB.05  8-Nov-2003
                  22-Mar-2022 
 **********************************************
 Default route:  MaxDisk=2000MB
 ---------------------------------
 # b3lyp/lanl2dz geom=connectivity
 ---------------------------------
 1/38=1,57=2/1;
 2/17=6,18=5,40=1/2;
 3/5=6,6=3,11=2,16=1,25=1,30=1,74=-5/1,2,3;
 4//1;
 5/5=2,32=1,38=5/2;
 6/7=2,8=2,9=2,10=2,28=1/1;
 99/5=1,9=1/99;
 -------------------
 Title Card Required
 -------------------
 Symbolic Z-matrix:
 Charge =  0 Multiplicity = 1
 C                    -2.52938  -1.19835   1.68597 
 C                    -0.84085   0.79781   0.73415 
 C                     0.70479   2.61082  -0.30355 
 C                     2.63384   4.27809  -0.6187 
 C                    -1.31157  -3.18436  -0.23591 
 C                     0.80104  -1.17951   0.12721 
 C                     2.63663   0.63502  -0.61019 
 Ti                   -2.93712   0.83223   1.03758 
 Ti                   -1.22043   2.83671   0.27813 
 Ti                    0.76308   4.57302  -0.96949 
 Ti                    2.7263    2.50937   0.45396 
 Ti                    0.62188   0.72115  -0.90575 
 Ti                   -1.25137  -1.05725  -0.04342 
 Ti                   -2.92041  -2.92275   0.79384 
 Ti                   -1.08706  -5.06608   0.60365 
 Ti                    0.72209  -3.31362  -0.18461 
 Ti                    2.77869  -1.34174  -0.61269 
 O                     1.38017   6.45146  -0.6062 
 O                    -0.54797   4.67283   0.60854 
 O                    -2.49522   2.6474    1.74225 
 O                    -4.63261   0.7652    2.20445 
 O                     3.62065  -0.72166  -2.43377 
 O                     2.07132  -2.87933  -1.56449 
 O                     0.08503  -4.9655   -1.11004 
 O                    -1.7979   -6.86075  -0.03165 
 O                     3.80889   6.19943  -2.03956 
 Ti                    3.30077   6.01223  -0.11036 
 H                     3.18798   7.0389    1.13768 
 Ti                    3.71537   4.11103  -2.32258 
 H                     5.23689   4.19011  -2.87313 
 Ti                    4.5352    0.7358   -1.45413 
 H                     5.40972   0.06979  -0.26415 
 Ti                   -4.48331  -1.13705   1.95414 
 H                    -5.2209   -1.98338   3.12208 
 Ti                   -3.31047  -6.75142   1.10149 
 C                     4.34171   2.68397  -0.93452 
 H                     5.24762   3.08771  -0.53301 
 C                    -4.67514  -2.02604   0.0995 
 H                    -4.44848  -1.31731  -0.6694 
 H                    -5.53881  -2.54432  -0.26156 
 C                    -3.10723  -4.79307   1.58095 
 H                    -4.16214  -4.71198   1.42125 
 O                    -4.46544  -7.95342   1.60867 
 
                          Input orientation:                          
 ---------------------------------------------------------------------
 Center     Atomic     Atomic              Coordinates (Angstroms)
 Number     Number      Type              X           Y           Z
 ---------------------------------------------------------------------
    1          6             0       -2.529384   -1.198348    1.685973
    2          6             0       -0.840854    0.797814    0.734152
    3          6             0        0.704790    2.610821   -0.303555
    4          6             0        2.633838    4.278094   -0.618700
    5          6             0       -1.311575   -3.184361   -0.235907
    6          6             0        0.801038   -1.179514    0.127209
    7          6             0        2.636628    0.635018   -0.610190
    8         22             0       -2.937117    0.832232    1.037578
    9         22             0       -1.220425    2.836708    0.278131
   10         22             0        0.763080    4.573020   -0.969490
   11         22             0        2.726304    2.509373    0.453958
   12         22             0        0.621878    0.721152   -0.905752
   13         22             0       -1.251370   -1.057249   -0.043423
   14         22             0       -2.920412   -2.922745    0.793843
   15         22             0       -1.087062   -5.066076    0.603651
   16         22             0        0.722094   -3.313623   -0.184610
   17         22             0        2.778694   -1.341737   -0.612691
   18          8             0        1.380174    6.451459   -0.606204
   19          8             0       -0.547974    4.672828    0.608544
   20          8             0       -2.495224    2.647397    1.742254
   21          8             0       -4.632607    0.765202    2.204449
   22          8             0        3.620648   -0.721661   -2.433769
   23          8             0        2.071320   -2.879329   -1.564487
   24          8             0        0.085035   -4.965497   -1.110044
   25          8             0       -1.797901   -6.860746   -0.031655
   26          8             0        3.808890    6.199433   -2.039560
   27         22             0        3.300774    6.012226   -0.110361
   28          1             0        3.187978    7.038900    1.137684
   29         22             0        3.715367    4.111026   -2.322580
   30          1             0        5.236892    4.190106   -2.873134
   31         22             0        4.535203    0.735802   -1.454126
   32          1             0        5.409725    0.069792   -0.264151
   33         22             0       -4.483312   -1.137053    1.954138
   34          1             0       -5.220899   -1.983384    3.122081
   35         22             0       -3.310475   -6.751425    1.101486
   36          6             0        4.341705    2.683967   -0.934515
   37          1             0        5.247621    3.087709   -0.533008
   38          6             0       -4.675143   -2.026040    0.099505
   39          1             0       -4.448479   -1.317306   -0.669403
   40          1             0       -5.538810   -2.544321   -0.261556
   41          6             0       -3.107235   -4.793069    1.580948
   42          1             0       -4.162138   -4.711976    1.421250
   43          8             0       -4.465436   -7.953415    1.608675
 ---------------------------------------------------------------------
                    Distance matrix (angstroms):
                    1          2          3          4          5
     1  C    0.000000
     2  C    2.782403   0.000000
     3  C    5.378464   2.598623   0.000000
     4  C    7.871582   5.100592   2.569113   0.000000
     5  C    3.020088   4.125569   6.136322   8.449914   0.000000
     6  C    3.677202   2.640837   3.815949   5.805258   2.935030
     7  C    5.943170   3.731841   2.780256   3.643088   5.506001
     8  Ti   2.170235   2.118389   4.269134   6.756683   4.516323
     9  Ti   4.469572   2.123468   2.023817   4.211561   6.043660
    10  Ti   7.155453   4.441529   2.072943   1.926076   8.063455
    11  Ti   6.548841   3.966428   2.161165   2.070633   7.014199
    12  Ti   4.509099   2.198806   1.985036   4.096611   4.409077
    13  Ti   2.155003   2.052902   4.165210   6.625079   2.136652
    14  Ti   1.980491   4.262710   6.705724   9.203101   1.928000
    15  Ti   4.267438   5.870508   7.935270  10.131770   2.072707
    16  Ti   4.306458   4.493422   5.925663   7.840750   2.038418
    17  Ti   5.786200   4.415064   4.474300   5.621701   4.501947
    18  O    8.891472   6.220387   3.911297   2.509053  10.011577
    19  O    6.289479   3.888095   2.579382   3.433056   7.939245
    20  O    3.846309   2.678463   3.798257   5.877121   6.270849
    21  O    2.923678   4.066969   6.179337   8.550544   5.708209
    22  O    7.417709   5.678867   4.913805   5.409790   5.934839
    23  O    5.878577   5.223589   5.796473   7.241522   3.647211
    24  O    5.370689   6.121608   7.644287   9.601135   2.426330
    25  O    5.962220   7.756027   9.800407  12.002446   3.714033
    26  O   10.429789   7.647947   5.052454   2.662919  10.841030
    27  Ti   9.445102   6.712404   4.283224   1.926246  10.289156
    28  H   10.041968   7.439454   5.277431   3.318735  11.253790
    29  Ti   9.124411   6.409378   3.923092   2.025050   9.102034
    30  H   10.494567   7.839588   5.443972   3.444721  10.208827
    31  Ti   7.969288   5.804687   4.417191   4.106210   7.143987
    32  H    8.272884   6.371527   5.347410   5.053816   7.467675
    33  Ti   1.973196   4.301114   6.786762   9.305758   4.364366
    34  H    3.150069   5.711573   8.243512  10.718975   5.291620
    35  Ti   5.638119   7.951413  10.283392  12.646904   4.302112
    36  C    8.315720   5.762026   3.691966   2.357497   8.178319
    37  H    9.152922   6.627129   4.573553   2.873364   9.080209
    38  C    2.793964   4.804030   7.113833   9.678798   3.573206
    39  H    3.040538   4.411197   6.490008   9.026089   3.676137
    40  H    3.828989   5.850820   8.096900  10.651999   4.275491
    41  C    3.642384   6.091923   8.538177  10.958301   3.018824
    42  H    3.883496   6.469994   8.960206  11.452862   3.633935
    43  O    7.027460   9.512435  11.915996  14.316799   6.007762
                    6          7          8          9         10
     6  C    0.000000
     7  C    2.684338   0.000000
     8  Ti   4.341624   5.815553   0.000000
     9  Ti   4.498793   4.529174   2.746218   0.000000
    10  Ti   5.856265   4.375744   5.631454   2.916441   0.000000
    11  Ti   4.173883   2.157234   5.935297   3.964181   3.184194
    12  Ti   2.170631   2.038135   4.056515   3.044871   3.854982
    13  Ti   2.063115   4.278027   2.753261   3.907334   6.051078
    14  Ti   4.163226   6.746086   3.762917   6.027207   8.536039
    15  Ti   4.347100   6.916772   6.196857   7.910610   9.940320
    16  Ti   2.158213   4.408891   5.663186   6.466381   7.925708
    17  Ti   2.117755   1.981855   6.334037   5.852001   6.258942
    18  O    7.687981   5.950604   7.274389   4.539999   2.010302
    19  O    6.025066   5.284970   4.543374   1.983103   2.054024
    20  O    5.302731   5.993293   1.996662   1.950540   4.655977
    21  O    6.133625   7.796212   2.059313   4.432249   7.327129
    22  O    3.836461   2.476755   7.580839   6.591842   6.192209
    23  O    2.713820   3.685225   6.755062   6.848643   7.589665
    24  O    4.046865   6.174645   6.881812   8.031542   9.563619
    25  O    6.249490   8.728472   7.850031   9.719572  11.754538
    26  O    8.257780   5.863448   9.153373   6.478706   3.614862
    27  Ti   7.617496   5.441074   8.189102   5.538599   3.041267
    28  H    8.617475   6.660988   8.720639   6.150713   4.049799
    29  Ti   6.518020   4.022262   8.142278   5.722729   3.280288
    30  H    7.583645   4.951863   9.663509   7.311573   4.877035
    31  Ti   4.484757   2.080138   7.877401   6.367242   5.402594
    32  H    4.791025   2.851191   8.482074   7.204775   6.509061
    33  Ti   5.591407   7.772358   2.666249   5.407976   8.287169
    34  H    6.773418   9.084415   4.181926   6.879326   9.774220
    35  Ti   6.992850   9.636254   7.593111   9.847767  12.211709
    36  C    5.346968   2.685269   7.765264   5.694834   4.046764
    37  H    6.198159   3.583147   8.633878   6.523540   4.744236
    38  C    5.541294   7.813251   3.474253   5.967689   8.617692
    39  H    5.311404   7.349409   3.133450   5.345464   7.870600
    40  H    6.496731   8.778811   4.456194   6.920635   9.532656
    41  C    5.517765   8.201047   5.654043   7.966862  10.450249
    42  H    6.227836   8.884835   5.690880   8.181872  10.778894
    43  O    8.707252  11.363268   8.935855  11.345802  13.816508
                   11         12         13         14         15
    11  Ti   0.000000
    12  Ti   3.078174   0.000000
    13  Ti   5.365638   2.723119   0.000000
    14  Ti   7.842756   5.358585   2.639468   0.000000
    15  Ti   8.482428   6.220191   4.064037   2.826873   0.000000
    16  Ti   6.191276   4.099939   3.000953   3.791834   2.639222
    17  Ti   3.996440   2.998874   4.080001   6.079287   5.504022
    18  O    4.298378   5.788019   7.976368  10.408213  11.840803
    19  O    3.927509   4.390603   5.809786   7.959619   9.753814
    20  O    5.379879   4.520916   4.296535   5.666282   7.923193
    21  O    7.762726   6.106137   4.450508   4.303763   7.009797
    22  O    4.424748   3.661853   5.437181   7.618905   7.089597
    23  O    5.791479   3.936785   4.083366   5.520960   4.411130
    24  O    8.080599   5.715585   4.265918   4.102478   2.078624
    25  O   10.416496   8.006532   5.829187   4.177239   2.032178
    26  O    4.583249   6.438489   9.069192  11.684427  12.564578
    27  Ti   3.594225   5.983694   8.408565  10.924947  11.936988
    28  H    4.604046   7.118599   9.308623  11.690382  12.848798
    29  Ti   3.354505   4.802949   7.521576  10.159705  10.763148
    30  H    4.494158   6.099392   8.811330  11.427204  11.737007
    31  Ti   3.171507   3.951587   6.220092   8.603751   8.337032
    32  H    3.697024   4.874361   6.759373   8.914359   8.326971
    33  Ti   8.217391   6.139614   3.800272   2.641522   5.366149
    34  H    9.511139   7.594471   5.160939   3.405192   5.738823
    35  Ti  11.073588   8.679390   6.162334   3.860774   2.834044
    36  C    2.137256   4.206018   6.787727   9.335994   9.586482
    37  H    2.768685   5.209322   7.723811  10.227554  10.387705
    38  C    8.687751   6.051119   3.561068   2.089322   4.729726
    39  H    8.208710   5.469889   3.268178   2.655846   5.193561
    40  H    9.714107   7.002312   4.543248   2.848347   5.189016
    41  C    9.414135   7.106095   4.476513   2.037780   2.260694
    42  H   10.026672   7.603987   4.896413   2.266466   3.201554
    43  O   12.748507  10.365868   7.785676   5.325288   4.556338
                   16         17         18         19         20
    16  Ti   0.000000
    17  Ti   2.881178   0.000000
    18  O    9.796308   7.917689   0.000000
    19  O    8.125611   6.980911   2.890830   0.000000
    20  O    7.042563   7.019484   5.916490   3.029761   0.000000
    21  O    7.142635   8.203831   8.739956   5.873728   2.885254
    22  O    4.492059   2.099929   7.733911   7.465493   8.135945
    23  O    1.978151   1.941772   9.405296   8.283588   7.895097
    24  O    1.997739   4.542554  11.501223   9.810787   8.529331
    25  O    4.353832   7.193211  13.698361  11.618757   9.697309
    26  O   10.171892   7.743805   2.831376   5.322147   8.164615
    27  Ti   9.676082   7.389565   2.031622   4.138076   6.953262
    28  H   10.723981   8.571254   2.579609   4.453720   7.207606
    29  Ti   8.285892   5.790829   3.725145   5.204151   7.565482
    30  H    9.160650   6.461705   5.012680   6.769030   9.136047
    31  Ti   5.705201   2.847720   6.583458   6.752293   7.956000
    32  H    5.781669   3.006030   7.555128   7.579163   8.553240
    33  Ti   6.033900   7.705014   9.925792   7.145084   4.280123
    34  H    6.929856   8.851763  11.341113   8.512299   5.547734
    35  Ti   5.452902   8.323527  14.115047  11.763841   9.455848
    36  C    7.045213   4.330458   4.803379   5.499597   7.342345
    37  H    7.847218   5.071681   5.126141   6.115935   8.082223
    38  C    5.555966   7.518988  10.441882   7.884636   5.412179
    39  H    5.563734   7.227436   9.712410   7.261459   5.034894
    40  H    6.308460   8.411324  11.354082   8.817752   6.342918
    41  C    4.468749   7.167140  12.302841   9.853862   7.467336
    42  H    5.328217   7.979384  12.627354  10.089460   7.552616
    43  O    7.187073  10.056151  15.702779  13.257782  10.783172
                   21         22         23         24         25
    21  O    0.000000
    22  O    9.583322   0.000000
    23  O    8.510589   2.794923   0.000000
    24  O    8.129140   5.680048   2.916153   0.000000
    25  O    8.437464   8.533416   5.759526   2.881031   0.000000
    26  O   10.899604   6.934867   9.255742  11.806217  14.353957
    27  Ti   9.789185   7.130622   9.093172  11.482628  13.846158
    28  H   10.082600   8.553876  10.340209  12.601035  14.813052
    29  Ti  10.068625   4.834894   7.220987   9.850524  12.490967
    30  H   11.615457   5.189484   7.855591  10.652473  13.404613
    31  Ti   9.870906   1.979977   4.376308   7.240663   9.991956
    32  H   10.364652   2.921375   4.640380   7.377126  10.001814
    33  Ti   1.924453   9.224990   7.640645   6.701939   6.626875
    34  H    2.956832  10.518192   8.714533   7.413286   6.741782
    35  Ti   7.711306   9.843604   7.145926   4.428305   1.893103
    36  C    9.699126   3.790249   6.041669   8.755818  11.384703
    37  H   10.512213   4.557547   6.838010   9.583287  12.200922
    38  C    3.496231   8.771490   7.000838   5.723871   5.627620
    39  H    3.553839   8.281219   6.763792   5.835770   6.177542
    40  H    4.225556   9.588340   7.728127   6.181395   5.716536
    41  C    5.797404   8.829423   6.354022   4.178726   2.930892
    42  H    5.552857   9.558009   7.150470   4.950777   3.509667
    43  O    8.740548  11.576890   8.862533   6.084889   3.316678
                   26         27         28         29         30
    26  O    0.000000
    27  Ti   2.003756   0.000000
    28  H    3.344416   1.620000   0.000000
    29  Ti   2.109572   2.946246   4.563334   0.000000
    30  H    2.602197   3.834264   5.329196   1.620000   0.000000
    31  Ti   5.542700   5.583025   6.947052   3.580290   3.799759
    32  H    6.579305   6.307444   7.447803   4.841441   4.879924
    33  Ti  11.770059  10.768767  11.241063  10.632544  12.089812
    34  H   13.233976  12.124247  12.491943  12.109625  13.543262
    35  Ti  15.108814  14.425254  15.244811  13.382059  14.442028
    36  C    3.723375   3.583305   4.958885   2.086988   2.613055
    37  H    3.744660   3.538593   4.758703   2.568569   2.586810
    38  C   12.008865  11.325768  12.044901  10.673834  12.071681
    39  H   11.250015  10.681081  11.463299   9.942241  11.357571
    40  H   12.922617  12.303479  13.036596  11.583663  12.972609
    41  C   13.482432  12.675863  13.409761  11.877219  13.044567
    42  H   13.948955  13.154824  13.863178  12.406317  13.639302
    43  O   16.795155  16.071971  16.839421  15.097385  16.176739
                   31         32         33         34         35
    31  Ti   0.000000
    32  H    1.620000   0.000000
    33  Ti   9.821276  10.210262   0.000000
    34  H   11.113827  11.344260   1.620000   0.000000
    35  Ti  11.142010  11.155081   5.798598   5.519669   0.000000
    36  C    2.025533   2.902407  10.041187  11.387868  12.317783
    37  H    2.624398   3.034203  10.896127  12.192849  13.142341
    38  C    9.740227  10.306760   2.065614   3.071748   5.019517
    39  H    9.248653   9.963556   2.629956   3.926276   5.827586
    40  H   10.661480  11.256287   2.829095   3.444519   4.952079
    41  C    9.908932   9.979499   3.924196   3.838880   2.026412
    42  H   10.657852  10.831732   3.628663   3.385117   2.233144
    43  O   12.880014  12.860720   6.825134   6.205030   1.742400
                   36         37         38         39         40
    36  C    0.000000
    37  H    1.070000   0.000000
    38  C   10.225308  11.180866   0.000000
    39  H    9.661667  10.650686   1.070000   0.000000
    40  H   11.198770  12.171300   1.070000   1.691368   0.000000
    41  C   10.849900  11.678146   3.508484   4.352464   3.790019
    42  H   11.513685  12.377309   3.037176   3.997075   3.070145
    43  O   14.042345  14.860576   6.120078   7.016258   5.823074
                   41         42         43
    41  C    0.000000
    42  H    1.070000   0.000000
    43  O    3.439952   3.260989   0.000000
 Stoichiometry    C10H8O10Ti15
 Framework group  C1[X(C10H8O10Ti15)]
 Deg. of freedom   123
 Full point group                 C1      NOp   1
 Largest Abelian subgroup         C1      NOp   1
 Largest concise Abelian subgroup C1      NOp   1
                         Standard orientation:                         
 ---------------------------------------------------------------------
 Center     Atomic     Atomic              Coordinates (Angstroms)
 Number     Number      Type              X           Y           Z
 ---------------------------------------------------------------------
    1          6             0        2.610371    1.862061   -0.736819
    2          6             0       -0.101316    1.355403   -0.373749
    3          6             0       -2.599496    0.831600    0.113661
    4          6             0       -5.056695    0.157460   -0.215050
    5          6             0        3.305785   -0.775857    0.558833
    6          6             0        0.583974   -1.193614   -0.456855
    7          6             0       -2.017595   -1.846793   -0.352628
    8         22             0        1.022194    3.091699    0.085133
    9         22             0       -1.679046    2.628143    0.258722
   10         22             0       -4.378430    1.657471    0.784797
   11         22             0       -3.450346   -0.551076   -1.312838
   12         22             0       -1.080253   -0.332933    0.639143
   13         22             0        1.531860    0.408444    0.432732
   14         22             0        4.105139    0.936007    0.174462
   15         22             0        4.898022   -1.721848   -0.371757
   16         22             0        2.353622   -2.404681   -0.212831
   17         22             0       -0.443605   -3.045313   -0.470327
   18          8             0       -6.208949    2.327530    0.293335
   19          8             0       -3.508847    3.221767   -0.223083
   20          8             0       -0.606378    3.969563   -0.665712
   21          8             0        2.164180    4.732763   -0.408370
   22          8             0       -1.707900   -3.926650    0.956034
   23          8             0        1.051567   -3.642471    0.615188
   24          8             0        3.911594   -3.110875    0.819143
   25          8             0        6.662417   -2.358557    0.410077
   26          8             0       -7.514615   -0.140081    0.765377
   27         22             0       -6.768756    0.755018   -0.864816
   28          1             0       -7.357202    1.798609   -1.955252
   29         22             0       -5.770615   -1.305688    0.989252
   30          1             0       -6.728152   -2.612247    0.968613
   31         22             0       -3.240432   -3.525184   -0.231602
   32          1             0       -2.945293   -4.195323   -1.676665
   33         22             0        3.630771    3.491945   -0.294361
   34          1             0        4.919723    3.963216   -1.155119
   35         22             0        7.555531   -0.772576   -0.110354
   36          6             0       -4.677050   -2.140455   -0.580079
   37          1             0       -5.422708   -2.493437   -1.261473
   38          6             0        4.162955    2.569663    1.475650
   39          1             0        3.323996    2.543175    2.139237
   40          1             0        4.988730    2.839602    2.100253
   41          6             0        5.895233    0.298153   -0.561238
   42          1             0        6.355162    1.109053   -0.036064
   43          8             0        9.249966   -0.381213   -0.218456
 ---------------------------------------------------------------------
 Rotational constants (GHZ):      0.0925342      0.0279345      0.0221755
 Standard basis: LANL2DZ (5D, 7F)
 There are   526 symmetry adapted basis functions of A   symmetry.
 Integral buffers will be    262144 words long.
 Raffenetti 2 integral format.
 Two-electron integral symmetry is turned on.
   526 basis functions,  1327 primitive gaussians,   556 cartesian basis functions
   164 alpha electrons      164 beta electrons
       nuclear repulsion energy      5648.5712376245 Hartrees.
 NAtoms=   43 NActive=   43 NUniq=   43 SFac= 1.00D+00 NAtFMM=   60 Big=F
 One-electron integrals computed using PRISM.
   1 Symmetry operations used in ECPInt.
 ECPInt:  NShTT=   27966 NPrTT=  182357 LenC2=   24216 LenP2D=   93420.
 LDataN:  DoStor=F MaxTD1= 4 Len=   56
 LDataN:  DoStor=T MaxTD1= 4 Len=   56
 NBasis=   526 RedAO= T  NBF=   526
 NBsUse=   526 1.00D-06 NBFU=   526
 Harris functional with IExCor=  402 diagonalized for initial guess.
 ExpMin= 1.60D-02 ExpMax= 7.82D+03 ExpMxC= 2.73D+02 IAcc=3 IRadAn=         5 AccDes= 0.00D+00
 HarFok:  IExCor= 402 AccDes= 0.00D+00 IRadAn=         5 IDoV=1
 ScaDFX=  1.000000  1.000000  1.000000  1.000000
 Initial guess orbital symmetries:
       Occupied  (A) (A) (A) (A) (A) (A) (A) (A) (A) (A) (A) (A)
                 (A) (A) (A) (A) (A) (A) (A) (A) (A) (A) (A) (A)
                 (A) (A) (A) (A) (A) (A) (A) (A) (A) (A) (A) (A)
                 (A) (A) (A) (A) (A) (A) (A) (A) (A) (A) (A) (A)
                 (A) (A) (A) (A) (A) (A) (A) (A) (A) (A) (A) (A)
                 (A) (A) (A) (A) (A) (A) (A) (A) (A) (A) (A) (A)
                 (A) (A) (A) (A) (A) (A) (A) (A) (A) (A) (A) (A)
                 (A) (A) (A) (A) (A) (A) (A) (A) (A) (A) (A) (A)
                 (A) (A) (A) (A) (A) (A) (A) (A) (A) (A) (A) (A)
                 (A) (A) (A) (A) (A) (A) (A) (A) (A) (A) (A) (A)
                 (A) (A) (A) (A) (A) (A) (A) (A) (A) (A) (A) (A)
                 (A) (A) (A) (A) (A) (A) (A) (A) (A) (A) (A) (A)
                 (A) (A) (A) (A) (A) (A) (A) (A) (A) (A) (A) (A)
                 (A) (A) (A) (A) (A) (A) (A) (A)
       Virtual   (A) (A) (A) (A) (A) (A) (A) (A) (A) (A) (A) (A)
                 (A) (A) (A) (A) (A) (A) (A) (A) (A) (A) (A) (A)
                 (A) (A) (A) (A) (A) (A) (A) (A) (A) (A) (A) (A)
                 (A) (A) (A) (A) (A) (A) (A) (A) (A) (A) (A) (A)
                 (A) (A) (A) (A) (A) (A) (A) (A) (A) (A) (A) (A)
                 (A) (A) (A) (A) (A) (A) (A) (A) (A) (A) (A) (A)
                 (A) (A) (A) (A) (A) (A) (A) (A) (A) (A) (A) (A)
                 (A) (A) (A) (A) (A) (A) (A) (A) (A) (A) (A) (A)
                 (A) (A) (A) (A) (A) (A) (A) (A) (A) (A) (A) (A)
                 (A) (A) (A) (A) (A) (A) (A) (A) (A) (A) (A) (A)
                 (A) (A) (A) (A) (A) (A) (A) (A) (A) (A) (A) (A)
                 (A) (A) (A) (A) (A) (A) (A) (A) (A) (A) (A) (A)
                 (A) (A) (A) (A) (A) (A) (A) (A) (A) (A) (A) (A)
                 (A) (A) (A) (A) (A) (A) (A) (A) (A) (A) (A) (A)
                 (A) (A) (A) (A) (A) (A) (A) (A) (A) (A) (A) (A)
                 (A) (A) (A) (A) (A) (A) (A) (A) (A) (A) (A) (A)
                 (A) (A) (A) (A) (A) (A) (A) (A) (A) (A) (A) (A)
                 (A) (A) (A) (A) (A) (A) (A) (A) (A) (A) (A) (A)
                 (A) (A) (A) (A) (A) (A) (A) (A) (A) (A) (A) (A)
                 (A) (A) (A) (A) (A) (A) (A) (A) (A) (A) (A) (A)
                 (A) (A) (A) (A) (A) (A) (A) (A) (A) (A) (A) (A)
                 (A) (A) (A) (A) (A) (A) (A) (A) (A) (A) (A) (A)
                 (A) (A) (A) (A) (A) (A) (A) (A) (A) (A) (A) (A)
                 (A) (A) (A) (A) (A) (A) (A) (A) (A) (A) (A) (A)
                 (A) (A) (A) (A) (A) (A) (A) (A) (A) (A) (A) (A)
                 (A) (A) (A) (A) (A) (A) (A) (A) (A) (A) (A) (A)
                 (A) (A) (A) (A) (A) (A) (A) (A) (A) (A) (A) (A)
                 (A) (A) (A) (A) (A) (A) (A) (A) (A) (A) (A) (A)
                 (A) (A) (A) (A) (A) (A) (A) (A) (A) (A) (A) (A)
                 (A) (A) (A) (A) (A) (A) (A) (A) (A) (A) (A) (A)
                 (A) (A)
 The electronic state of the initial guess is 1-A.
 Requested convergence on RMS density matrix=1.00D-04 within 128 cycles.
 Requested convergence on MAX density matrix=1.00D-02.
 Requested convergence on             energy=1.00D-02.
 No special actions if energy rises.
 EnCoef did     5 forward-backward iterations
 EnCoef did     5 forward-backward iterations
 EnCoef did   100 forward-backward iterations
 EnCoef did   100 forward-backward iterations
 EnCoef did   100 forward-backward iterations
 EnCoef did   100 forward-backward iterations
 EnCoef did   100 forward-backward iterations
 EnCoef did     5 forward-backward iterations
 EnCoef did     4 forward-backward iterations
 EnCoef did     6 forward-backward iterations
 EnCoef did     2 forward-backward iterations
 EnCoef did     5 forward-backward iterations
 EnCoef did     2 forward-backward iterations
 EnCoef did     6 forward-backward iterations
 SCF Done:  E(RB+HF-LYP) =  -2009.53903082     A.U. after   19 cycles
             Convg  =    0.8476D-04             -V/T =  2.3396
             S**2   =   0.0000

 **********************************************************************

            Population analysis using the SCF density.

 **********************************************************************

 Orbital symmetries:
       Occupied  (A) (A) (A) (A) (A) (A) (A) (A) (A) (A) (A) (A)
                 (A) (A) (A) (A) (A) (A) (A) (A) (A) (A) (A) (A)
                 (A) (A) (A) (A) (A) (A) (A) (A) (A) (A) (A) (A)
                 (A) (A) (A) (A) (A) (A) (A) (A) (A) (A) (A) (A)
                 (A) (A) (A) (A) (A) (A) (A) (A) (A) (A) (A) (A)
                 (A) (A) (A) (A) (A) (A) (A) (A) (A) (A) (A) (A)
                 (A) (A) (A) (A) (A) (A) (A) (A) (A) (A) (A) (A)
                 (A) (A) (A) (A) (A) (A) (A) (A) (A) (A) (A) (A)
                 (A) (A) (A) (A) (A) (A) (A) (A) (A) (A) (A) (A)
                 (A) (A) (A) (A) (A) (A) (A) (A) (A) (A) (A) (A)
                 (A) (A) (A) (A) (A) (A) (A) (A) (A) (A) (A) (A)
                 (A) (A) (A) (A) (A) (A) (A) (A) (A) (A) (A) (A)
                 (A) (A) (A) (A) (A) (A) (A) (A) (A) (A) (A) (A)
                 (A) (A) (A) (A) (A) (A) (A) (A)
       Virtual   (A) (A) (A) (A) (A) (A) (A) (A) (A) (A) (A) (A)
                 (A) (A) (A) (A) (A) (A) (A) (A) (A) (A) (A) (A)
                 (A) (A) (A) (A) (A) (A) (A) (A) (A) (A) (A) (A)
                 (A) (A) (A) (A) (A) (A) (A) (A) (A) (A) (A) (A)
                 (A) (A) (A) (A) (A) (A) (A) (A) (A) (A) (A) (A)
                 (A) (A) (A) (A) (A) (A) (A) (A) (A) (A) (A) (A)
                 (A) (A) (A) (A) (A) (A) (A) (A) (A) (A) (A) (A)
                 (A) (A) (A) (A) (A) (A) (A) (A) (A) (A) (A) (A)
                 (A) (A) (A) (A) (A) (A) (A) (A) (A) (A) (A) (A)
                 (A) (A) (A) (A) (A) (A) (A) (A) (A) (A) (A) (A)
                 (A) (A) (A) (A) (A) (A) (A) (A) (A) (A) (A) (A)
                 (A) (A) (A) (A) (A) (A) (A) (A) (A) (A) (A) (A)
                 (A) (A) (A) (A) (A) (A) (A) (A) (A) (A) (A) (A)
                 (A) (A) (A) (A) (A) (A) (A) (A) (A) (A) (A) (A)
                 (A) (A) (A) (A) (A) (A) (A) (A) (A) (A) (A) (A)
                 (A) (A) (A) (A) (A) (A) (A) (A) (A) (A) (A) (A)
                 (A) (A) (A) (A) (A) (A) (A) (A) (A) (A) (A) (A)
                 (A) (A) (A) (A) (A) (A) (A) (A) (A) (A) (A) (A)
                 (A) (A) (A) (A) (A) (A) (A) (A) (A) (A) (A) (A)
                 (A) (A) (A) (A) (A) (A) (A) (A) (A) (A) (A) (A)
                 (A) (A) (A) (A) (A) (A) (A) (A) (A) (A) (A) (A)
                 (A) (A) (A) (A) (A) (A) (A) (A) (A) (A) (A) (A)
                 (A) (A) (A) (A) (A) (A) (A) (A) (A) (A) (A) (A)
                 (A) (A) (A) (A) (A) (A) (A) (A) (A) (A) (A) (A)
                 (A) (A) (A) (A) (A) (A) (A) (A) (A) (A) (A) (A)
                 (A) (A) (A) (A) (A) (A) (A) (A) (A) (A) (A) (A)
                 (A) (A) (A) (A) (A) (A) (A) (A) (A) (A) (A) (A)
                 (A) (A) (A) (A) (A) (A) (A) (A) (A) (A) (A) (A)
                 (A) (A) (A) (A) (A) (A) (A) (A) (A) (A) (A) (A)
                 (A) (A) (A) (A) (A) (A) (A) (A) (A) (A) (A) (A)
                 (A) (A)
 The electronic state is 1-A.
 Alpha  occ. eigenvalues --  -19.16819 -19.16042 -19.15729 -19.15714 -19.15606
 Alpha  occ. eigenvalues --  -19.15512 -19.15353 -19.14662 -19.14063 -19.11680
 Alpha  occ. eigenvalues --  -10.23013 -10.21972 -10.21094 -10.20853 -10.20370
 Alpha  occ. eigenvalues --  -10.20317 -10.19815 -10.19793 -10.18938 -10.15587
 Alpha  occ. eigenvalues --   -2.48310  -2.48184  -2.47583  -2.47437  -2.47246
 Alpha  occ. eigenvalues --   -2.47227  -2.46989  -2.46926  -2.46489  -2.45803
 Alpha  occ. eigenvalues --   -2.45658  -2.45017  -2.44601  -2.42426  -2.41643
 Alpha  occ. eigenvalues --   -1.60972  -1.60683  -1.60563  -1.60277  -1.60244
 Alpha  occ. eigenvalues --   -1.60192  -1.59958  -1.59928  -1.59659  -1.59579
 Alpha  occ. eigenvalues --   -1.59496  -1.59420  -1.59327  -1.59313  -1.59037
 Alpha  occ. eigenvalues --   -1.59013  -1.58932  -1.58787  -1.58735  -1.58729
 Alpha  occ. eigenvalues --   -1.58635  -1.58555  -1.58459  -1.58374  -1.58277
 Alpha  occ. eigenvalues --   -1.58214  -1.58172  -1.57946  -1.57932  -1.57826
 Alpha  occ. eigenvalues --   -1.57766  -1.57453  -1.57299  -1.57129  -1.57047
 Alpha  occ. eigenvalues --   -1.56903  -1.56665  -1.56488  -1.56207  -1.55317
 Alpha  occ. eigenvalues --   -1.54563  -1.54127  -1.53800  -1.53497  -1.53183
 Alpha  occ. eigenvalues --   -0.92300  -0.91383  -0.90989  -0.90311  -0.90266
 Alpha  occ. eigenvalues --   -0.90014  -0.89992  -0.89165  -0.89156  -0.85568
 Alpha  occ. eigenvalues --   -0.68650  -0.67807  -0.66827  -0.64483  -0.63076
 Alpha  occ. eigenvalues --   -0.61740  -0.60953  -0.60140  -0.59655  -0.59168
 Alpha  occ. eigenvalues --   -0.42812  -0.42758  -0.41188  -0.39967  -0.39626
 Alpha  occ. eigenvalues --   -0.39178  -0.38726  -0.38413  -0.38170  -0.37802
 Alpha  occ. eigenvalues --   -0.37698  -0.37465  -0.36992  -0.36952  -0.36755
 Alpha  occ. eigenvalues --   -0.36564  -0.36290  -0.36160  -0.35994  -0.35813
 Alpha  occ. eigenvalues --   -0.35755  -0.35479  -0.35384  -0.35308  -0.35082
 Alpha  occ. eigenvalues --   -0.34769  -0.34518  -0.34326  -0.34231  -0.34087
 Alpha  occ. eigenvalues --   -0.33722  -0.33576  -0.33358  -0.33253  -0.32862
 Alpha  occ. eigenvalues --   -0.32594  -0.32450  -0.32083  -0.31945  -0.31879
 Alpha  occ. eigenvalues --   -0.31684  -0.31339  -0.31120  -0.30672  -0.30603
 Alpha  occ. eigenvalues --   -0.30214  -0.30064  -0.29876  -0.29270  -0.29042
 Alpha  occ. eigenvalues --   -0.28811  -0.28531  -0.28111  -0.27982  -0.27457
 Alpha  occ. eigenvalues --   -0.27359  -0.27035  -0.26176  -0.25865  -0.25488
 Alpha  occ. eigenvalues --   -0.24812  -0.24425  -0.23974  -0.21903
 Alpha virt. eigenvalues --   -0.18760  -0.17972  -0.17793  -0.17032  -0.16814
 Alpha virt. eigenvalues --   -0.16469  -0.16252  -0.15988  -0.15692  -0.15472
 Alpha virt. eigenvalues --   -0.15447  -0.15157  -0.15003  -0.14862  -0.14663
 Alpha virt. eigenvalues --   -0.14183  -0.14071  -0.13878  -0.13663  -0.13368
 Alpha virt. eigenvalues --   -0.13152  -0.13052  -0.12852  -0.12535  -0.12270
 Alpha virt. eigenvalues --   -0.12192  -0.12001  -0.11914  -0.11639  -0.11486
 Alpha virt. eigenvalues --   -0.11343  -0.11178  -0.10925  -0.10553  -0.10328
 Alpha virt. eigenvalues --   -0.09812  -0.09680  -0.09451  -0.09287  -0.09078
 Alpha virt. eigenvalues --   -0.08970  -0.08731  -0.08258  -0.08082  -0.07705
 Alpha virt. eigenvalues --   -0.07405  -0.07221  -0.07068  -0.06624  -0.06535
 Alpha virt. eigenvalues --   -0.06353  -0.06129  -0.05748  -0.05332  -0.05222
 Alpha virt. eigenvalues --   -0.04815  -0.04766  -0.04218  -0.04153  -0.03728
 Alpha virt. eigenvalues --   -0.03545  -0.03339  -0.03129  -0.03064  -0.02842
 Alpha virt. eigenvalues --   -0.02543  -0.02268  -0.02032  -0.01826  -0.01380
 Alpha virt. eigenvalues --   -0.01184  -0.00866  -0.00262  -0.00100   0.00038
 Alpha virt. eigenvalues --    0.00135   0.00321   0.00494   0.00785   0.00895
 Alpha virt. eigenvalues --    0.01039   0.01202   0.01378   0.01667   0.01794
 Alpha virt. eigenvalues --    0.01957   0.02017   0.02270   0.02361   0.02388
 Alpha virt. eigenvalues --    0.02512   0.02858   0.02903   0.02947   0.03120
 Alpha virt. eigenvalues --    0.03270   0.03606   0.03781   0.03940   0.03992
 Alpha virt. eigenvalues --    0.04033   0.04129   0.04299   0.04538   0.04637
 Alpha virt. eigenvalues --    0.04865   0.05008   0.05139   0.05284   0.05389
 Alpha virt. eigenvalues --    0.05514   0.05566   0.05858   0.06087   0.06195
 Alpha virt. eigenvalues --    0.06398   0.06515   0.06591   0.06759   0.06863
 Alpha virt. eigenvalues --    0.07087   0.07354   0.07509   0.07818   0.08030
 Alpha virt. eigenvalues --    0.08166   0.08462   0.08590   0.08825   0.09039
 Alpha virt. eigenvalues --    0.09259   0.09652   0.09764   0.09947   0.10213
 Alpha virt. eigenvalues --    0.10786   0.11043   0.11387   0.11592   0.11844
 Alpha virt. eigenvalues --    0.12079   0.12320   0.12443   0.12840   0.13226
 Alpha virt. eigenvalues --    0.13734   0.13940   0.14038   0.14323   0.14617
 Alpha virt. eigenvalues --    0.14750   0.15082   0.15425   0.15572   0.16029
 Alpha virt. eigenvalues --    0.16479   0.16619   0.16667   0.17198   0.17575
 Alpha virt. eigenvalues --    0.17871   0.18001   0.18050   0.18687   0.18880
 Alpha virt. eigenvalues --    0.19204   0.19413   0.19437   0.19847   0.20341
 Alpha virt. eigenvalues --    0.21023   0.21448   0.21703   0.21839   0.22340
 Alpha virt. eigenvalues --    0.22514   0.23452   0.23579   0.23837   0.24436
 Alpha virt. eigenvalues --    0.25145   0.25936   0.26675   0.26719   0.26975
 Alpha virt. eigenvalues --    0.27659   0.28579   0.28929   0.29493   0.29619
 Alpha virt. eigenvalues --    0.30342   0.30681   0.31331   0.31608   0.31717
 Alpha virt. eigenvalues --    0.31984   0.32349   0.32618   0.33142   0.33321
 Alpha virt. eigenvalues --    0.33710   0.34005   0.34184   0.34800   0.35151
 Alpha virt. eigenvalues --    0.35484   0.35712   0.36167   0.36838   0.37229
 Alpha virt. eigenvalues --    0.37698   0.37858   0.38118   0.38203   0.38525
 Alpha virt. eigenvalues --    0.39067   0.39265   0.39501   0.39532   0.40271
 Alpha virt. eigenvalues --    0.40500   0.40748   0.40858   0.41638   0.41684
 Alpha virt. eigenvalues --    0.41816   0.42208   0.42352   0.43005   0.43427
 Alpha virt. eigenvalues --    0.43545   0.43973   0.44397   0.44434   0.44918
 Alpha virt. eigenvalues --    0.45485   0.45958   0.46115   0.46458   0.46718
 Alpha virt. eigenvalues --    0.46877   0.47276   0.47562   0.47923   0.48355
 Alpha virt. eigenvalues --    0.49023   0.49262   0.49748   0.50290   0.50629
 Alpha virt. eigenvalues --    0.50775   0.51014   0.52045   0.52258   0.52385
 Alpha virt. eigenvalues --    0.53159   0.53503   0.54109   0.54165   0.54507
 Alpha virt. eigenvalues --    0.55035   0.55892   0.56297   0.56748   0.57467
 Alpha virt. eigenvalues --    0.57798   0.58452   0.58671   0.59634   0.60452
 Alpha virt. eigenvalues --    0.61929   0.62197   0.62718   0.63441   0.63728
 Alpha virt. eigenvalues --    0.64446   0.66145   0.66786   0.67636   0.68662
 Alpha virt. eigenvalues --    0.69004   0.69847   0.70162   0.70528   0.70957
 Alpha virt. eigenvalues --    0.72243   0.75717   0.76175   0.78609   0.80065
 Alpha virt. eigenvalues --    0.80455   0.82248   0.82675   0.83001   0.84236
 Alpha virt. eigenvalues --    0.85202   0.85598   0.86173   0.86924   0.87532
 Alpha virt. eigenvalues --    0.88131   0.88413   0.89059   0.89476   0.89720
 Alpha virt. eigenvalues --    0.90285   0.90481   0.91434   0.91724   0.93362
 Alpha virt. eigenvalues --    0.94508   0.94896   0.95933   0.97441   1.00730
 Alpha virt. eigenvalues --    1.01068   1.02526   1.04353   1.04983   1.06741
 Alpha virt. eigenvalues --    1.06958   1.08522   1.09616   1.11762   1.14874
 Alpha virt. eigenvalues --    1.17508   1.18466   1.21415   1.21494   1.22215
 Alpha virt. eigenvalues --    1.24589   1.28876   1.29600   1.30639   1.33627
 Alpha virt. eigenvalues --    1.36606   1.43385   1.55052   1.62242   1.62792
 Alpha virt. eigenvalues --    1.69842   1.72852   1.74573   1.75731   1.78173
 Alpha virt. eigenvalues --    1.80471   1.81721   8.35244   9.82367  10.83364
 Alpha virt. eigenvalues --   11.54975  13.93089  14.48789  17.30507  17.77402
 Alpha virt. eigenvalues --   19.06711  20.09165  22.05058  22.77547  26.01295
 Alpha virt. eigenvalues --   29.37648  35.02100
          Condensed to atoms (all electrons):
              1          2          3          4          5          6
     1  C    6.546782  -0.013430  -0.000398   0.000000  -0.061792   0.005193
     2  C   -0.013430   6.516973  -0.065236  -0.000455  -0.019857  -0.027359
     3  C   -0.000398  -0.065236   7.204527  -0.093608   0.000102   0.004232
     4  C    0.000000  -0.000455  -0.093608   7.411922   0.000000  -0.000009
     5  C   -0.061792  -0.019857   0.000102   0.000000   6.725732  -0.066325
     6  C    0.005193  -0.027359   0.004232  -0.000009  -0.066325   6.652868
     7  C    0.000082   0.013282  -0.048814   0.000468  -0.000176  -0.071378
     8  Ti   0.001536   0.188423  -0.035958   0.028958  -0.008111  -0.053369
     9  Ti  -0.050550   0.010894   0.124997   0.123299   0.036825  -0.003956
    10  Ti   0.009644   0.001567   0.097121   0.064504   0.000273  -0.003950
    11  Ti  -0.007477  -0.029679   0.058522  -0.007114  -0.001368  -0.035962
    12  Ti  -0.040500   0.172691   0.006804  -0.058727  -0.157309   0.198241
    13  Ti   0.282858   0.141531  -0.037646   0.002874   0.096961   0.194152
    14  Ti  -0.038210  -0.112231   0.004645   0.001965   0.142985  -0.091794
    15  Ti  -0.031785   0.010347   0.000073   0.000127   0.241237  -0.034311
    16  Ti  -0.026980  -0.024337  -0.006998  -0.005912   0.090262   0.100347
    17  Ti  -0.014294  -0.013504  -0.038647  -0.037701  -0.037685   0.137175
    18  O    0.000000  -0.000003  -0.007300  -0.002241   0.000000   0.000000
    19  O    0.000009  -0.005592  -0.042206  -0.002142   0.000000  -0.000003
    20  O   -0.002906  -0.040694  -0.004223   0.000019  -0.000001  -0.000011
    21  O   -0.018301  -0.005391   0.000008   0.000000  -0.000049   0.000009
    22  O    0.000000  -0.000004  -0.000099  -0.000009   0.000005  -0.004895
    23  O    0.000004  -0.000017   0.000005   0.000000  -0.000201  -0.037923
    24  O   -0.000164  -0.000019   0.000000   0.000000  -0.009873  -0.006974
    25  O    0.000015   0.000000   0.000000   0.000000   0.003021   0.000004
    26  O    0.000000   0.000000   0.000054  -0.025593   0.000000   0.000000
    27  Ti  -0.000035   0.000441   0.021195   0.030762   0.000019  -0.000925
    28  H    0.000000   0.000000  -0.000117  -0.020927   0.000000   0.000000
    29  Ti   0.000083  -0.001477   0.009848  -0.117296  -0.000632   0.000661
    30  H    0.000000   0.000000  -0.000005  -0.024622   0.000000   0.000000
    31  Ti  -0.000382  -0.003932   0.016385   0.037114   0.000454   0.000943
    32  H    0.000000  -0.000004  -0.000017   0.000030   0.000000  -0.000321
    33  Ti   0.389500  -0.056520  -0.003585  -0.000303  -0.045877  -0.002383
    34  H   -0.007278   0.000064   0.000000   0.000000  -0.000008   0.000001
    35  Ti  -0.005461  -0.000509   0.000087   0.000001  -0.030189  -0.000620
    36  C    0.000000   0.000116  -0.000611  -0.133878   0.000000  -0.000201
    37  H    0.000000  -0.000001  -0.000075  -0.003051   0.000000   0.000001
    38  C   -0.085264   0.000044  -0.000004   0.000000  -0.010358  -0.000089
    39  H   -0.003824   0.000448   0.000000   0.000000   0.000713   0.000020
    40  H    0.001071   0.000010   0.000000   0.000000  -0.000191   0.000000
    41  C    0.003520   0.000170   0.000000   0.000000  -0.066911   0.000167
    42  H    0.000070  -0.000002   0.000000   0.000000  -0.000778   0.000000
    43  O    0.000000   0.000000   0.000000   0.000000   0.000002   0.000000
              7          8          9         10         11         12
     1  C    0.000082   0.001536  -0.050550   0.009644  -0.007477  -0.040500
     2  C    0.013282   0.188423   0.010894   0.001567  -0.029679   0.172691
     3  C   -0.048814  -0.035958   0.124997   0.097121   0.058522   0.006804
     4  C    0.000468   0.028958   0.123299   0.064504  -0.007114  -0.058727
     5  C   -0.000176  -0.008111   0.036825   0.000273  -0.001368  -0.157309
     6  C   -0.071378  -0.053369  -0.003956  -0.003950  -0.035962   0.198241
     7  C    6.937110  -0.008925  -0.013208  -0.024994   0.110516   0.040008
     8  Ti  -0.008925  15.502251  -1.091412  -0.391881  -0.102636  -0.183329
     9  Ti  -0.013208  -1.091412  14.595769  -0.981319  -0.136233  -0.772782
    10  Ti  -0.024994  -0.391881  -0.981319  12.097473   0.138005   0.121456
    11  Ti   0.110516  -0.102636  -0.136233   0.138005  11.232500  -0.047015
    12  Ti   0.040008  -0.183329  -0.772782   0.121456  -0.047015  14.339957
    13  Ti  -0.010678  -1.573820  -0.154026  -0.011556  -0.251293  -2.383116
    14  Ti   0.002173   0.312605  -0.355849  -0.061352  -0.100912  -0.099080
    15  Ti   0.003711  -0.099459  -0.012773   0.009854  -0.038091  -0.108097
    16  Ti  -0.007951  -0.416598  -0.299029  -0.014248  -0.023174   0.074379
    17  Ti   0.016918  -0.248952  -0.261493  -0.003842   0.026637  -0.043818
    18  O    0.000005  -0.006698  -0.038150   0.230490   0.008578   0.017605
    19  O    0.000016  -0.013612   0.194737   0.217647  -0.012881  -0.001037
    20  O   -0.000004   0.167545   0.221974  -0.013689  -0.004983   0.008502
    21  O    0.000000   0.206128  -0.031598  -0.001257   0.001815   0.000913
    22  O   -0.039556  -0.000063   0.000998   0.001030   0.001264   0.006181
    23  O   -0.004341   0.000064  -0.003064  -0.000115  -0.002394  -0.035402
    24  O    0.000003  -0.000622   0.000074   0.000138  -0.000364   0.011508
    25  O    0.000000  -0.003537   0.000273  -0.000020  -0.000022  -0.000770
    26  O   -0.000002   0.001043   0.011656  -0.047037   0.010160  -0.010502
    27  Ti   0.009457  -0.048680  -0.018686  -0.210889  -0.243064   0.055513
    28  H    0.000001  -0.006093  -0.015145  -0.051868  -0.031193   0.014081
    29  Ti   0.008023  -0.017027   0.168237  -0.282886   0.040647  -0.274883
    30  H    0.000021  -0.000133   0.005789  -0.008083   0.014232  -0.023307
    31  Ti   0.231870  -0.041233   0.019109  -0.008212  -0.143990  -0.043600
    32  H   -0.006229   0.000367   0.001844   0.000888  -0.003284   0.001720
    33  Ti   0.000421  -0.667993  -0.177696   0.023690  -0.020336  -0.089587
    34  H    0.000000   0.052376  -0.004655   0.000184  -0.000234   0.006166
    35  Ti   0.000116  -0.067183  -0.012561  -0.001238   0.001219  -0.012135
    36  C   -0.062588  -0.008195  -0.016853   0.012404   0.035654   0.009613
    37  H    0.004547   0.002058   0.012439   0.000301  -0.016288   0.004725
    38  C   -0.000001  -0.188730  -0.010094   0.000148   0.000435   0.004937
    39  H    0.000000   0.049697  -0.003042  -0.000508   0.000543   0.001857
    40  H    0.000000  -0.017834  -0.004769  -0.000220  -0.000166   0.000469
    41  C    0.000000   0.071863   0.006337   0.000225   0.000333  -0.006127
    42  H    0.000000  -0.017411  -0.001579   0.000027  -0.000114   0.001973
    43  O    0.000000  -0.002478   0.000036   0.000000  -0.000002   0.000004
             13         14         15         16         17         18
     1  C    0.282858  -0.038210  -0.031785  -0.026980  -0.014294   0.000000
     2  C    0.141531  -0.112231   0.010347  -0.024337  -0.013504  -0.000003
     3  C   -0.037646   0.004645   0.000073  -0.006998  -0.038647  -0.007300
     4  C    0.002874   0.001965   0.000127  -0.005912  -0.037701  -0.002241
     5  C    0.096961   0.142985   0.241237   0.090262  -0.037685   0.000000
     6  C    0.194152  -0.091794  -0.034311   0.100347   0.137175   0.000000
     7  C   -0.010678   0.002173   0.003711  -0.007951   0.016918   0.000005
     8  Ti  -1.573820   0.312605  -0.099459  -0.416598  -0.248952  -0.006698
     9  Ti  -0.154026  -0.355849  -0.012773  -0.299029  -0.261493  -0.038150
    10  Ti  -0.011556  -0.061352   0.009854  -0.014248  -0.003842   0.230490
    11  Ti  -0.251293  -0.100912  -0.038091  -0.023174   0.026637   0.008578
    12  Ti  -2.383116  -0.099080  -0.108097   0.074379  -0.043818   0.017605
    13  Ti  18.873178  -2.869346   0.354176  -0.990418  -0.045607   0.000920
    14  Ti  -2.869346  15.716637  -0.686373  -0.102995  -0.198137  -0.000118
    15  Ti   0.354176  -0.686373  12.609376  -0.828162  -0.146850   0.000014
    16  Ti  -0.990418  -0.102995  -0.828162  14.083377  -0.827974   0.000050
    17  Ti  -0.045607  -0.198137  -0.146850  -0.827974  12.638093  -0.001241
    18  O    0.000920  -0.000118   0.000014   0.000050  -0.001241   8.200842
    19  O    0.022336  -0.004328   0.000382  -0.000304  -0.000492  -0.001969
    20  O   -0.003696   0.003777   0.000712   0.002384  -0.001564   0.000000
    21  O    0.042735  -0.038187   0.001653   0.002091  -0.000964   0.000000
    22  O    0.015625  -0.003164  -0.000445  -0.031997   0.187228   0.000000
    23  O   -0.007685   0.004262   0.001188   0.215475   0.205302   0.000000
    24  O   -0.037426  -0.023246   0.162814   0.254391   0.008315   0.000000
    25  O    0.018391  -0.044393   0.177886  -0.002704   0.003957   0.000000
    26  O   -0.001230   0.000022  -0.000009  -0.000007   0.000366  -0.009072
    27  Ti   0.043143  -0.002955   0.000868  -0.010750  -0.013350   0.192179
    28  H    0.004222   0.000071   0.000000  -0.000416  -0.001691   0.000841
    29  Ti  -0.083244   0.017962  -0.007069   0.027217  -0.013401  -0.024249
    30  H   -0.002511   0.000128  -0.000073   0.001344   0.008496   0.000002
    31  Ti   0.022231   0.019140  -0.057944  -0.145258  -0.557549  -0.000450
    32  H   -0.006185   0.000545  -0.000598   0.006290   0.004886   0.000000
    33  Ti  -0.197907  -0.549496  -0.118845  -0.043253  -0.002842  -0.000173
    34  H   -0.003844  -0.002496  -0.005390  -0.005868  -0.000183   0.000000
    35  Ti  -0.080115  -0.050733  -0.532250   0.051260   0.012272   0.000000
    36  C    0.002187  -0.002057   0.003119   0.018430   0.043779   0.000268
    37  H   -0.001681   0.000083  -0.000133  -0.004894  -0.025505  -0.000004
    38  C   -0.008223   0.122225  -0.027842   0.049331   0.002054   0.000000
    39  H    0.046495  -0.025067   0.001463  -0.004914   0.000901   0.000000
    40  H   -0.018689   0.045934   0.011779   0.004568   0.001637   0.000000
    41  C    0.000885   0.273849   0.005254  -0.112836  -0.017778   0.000000
    42  H   -0.001965  -0.011304   0.007346  -0.000100   0.001985   0.000000
    43  O    0.006711  -0.016452   0.002212   0.000854   0.000125   0.000000
             19         20         21         22         23         24
     1  C    0.000009  -0.002906  -0.018301   0.000000   0.000004  -0.000164
     2  C   -0.005592  -0.040694  -0.005391  -0.000004  -0.000017  -0.000019
     3  C   -0.042206  -0.004223   0.000008  -0.000099   0.000005   0.000000
     4  C   -0.002142   0.000019   0.000000  -0.000009   0.000000   0.000000
     5  C    0.000000  -0.000001  -0.000049   0.000005  -0.000201  -0.009873
     6  C   -0.000003  -0.000011   0.000009  -0.004895  -0.037923  -0.006974
     7  C    0.000016  -0.000004   0.000000  -0.039556  -0.004341   0.000003
     8  Ti  -0.013612   0.167545   0.206128  -0.000063   0.000064  -0.000622
     9  Ti   0.194737   0.221974  -0.031598   0.000998  -0.003064   0.000074
    10  Ti   0.217647  -0.013689  -0.001257   0.001030  -0.000115   0.000138
    11  Ti  -0.012881  -0.004983   0.001815   0.001264  -0.002394  -0.000364
    12  Ti  -0.001037   0.008502   0.000913   0.006181  -0.035402   0.011508
    13  Ti   0.022336  -0.003696   0.042735   0.015625  -0.007685  -0.037426
    14  Ti  -0.004328   0.003777  -0.038187  -0.003164   0.004262  -0.023246
    15  Ti   0.000382   0.000712   0.001653  -0.000445   0.001188   0.162814
    16  Ti  -0.000304   0.002384   0.002091  -0.031997   0.215475   0.254391
    17  Ti  -0.000492  -0.001564  -0.000964   0.187228   0.205302   0.008315
    18  O   -0.001969   0.000000   0.000000   0.000000   0.000000   0.000000
    19  O    8.203486   0.001539   0.000000   0.000000   0.000000   0.000000
    20  O    0.001539   8.202867  -0.000650   0.000000   0.000000   0.000000
    21  O    0.000000  -0.000650   8.164025   0.000000   0.000000   0.000000
    22  O    0.000000   0.000000   0.000000   8.243030  -0.005005   0.000001
    23  O    0.000000   0.000000   0.000000  -0.005005   8.229267  -0.000069
    24  O    0.000000   0.000000   0.000000   0.000001  -0.000069   8.110197
    25  O    0.000000   0.000000   0.000000   0.000000   0.000000  -0.002564
    26  O   -0.000001   0.000000   0.000000   0.000000   0.000000   0.000000
    27  Ti  -0.007399   0.000586  -0.000052  -0.000120  -0.000015   0.000000
    28  H    0.000008   0.000000   0.000000   0.000000   0.000000   0.000000
    29  Ti  -0.000012  -0.000557   0.000021  -0.003319   0.000994  -0.000042
    30  H    0.000000   0.000000   0.000000  -0.000001   0.000000   0.000000
    31  Ti  -0.000621  -0.000715   0.000030   0.233956  -0.007521   0.001059
    32  H    0.000000   0.000000   0.000000  -0.001108  -0.000008   0.000000
    33  Ti  -0.004408  -0.002466   0.236445   0.000042   0.000655  -0.001365
    34  H    0.000000   0.000000   0.000698   0.000000   0.000000   0.000000
    35  Ti  -0.000018  -0.000036  -0.000227  -0.000038   0.000280  -0.008903
    36  C    0.000031   0.000000   0.000000  -0.005374   0.000002   0.000000
    37  H    0.000000   0.000000   0.000000  -0.000003   0.000000   0.000000
    38  C    0.000000  -0.000016  -0.005007   0.000000   0.000000   0.000002
    39  H    0.000000   0.000000   0.000148   0.000000   0.000000   0.000000
    40  H    0.000000   0.000000  -0.000052   0.000000   0.000000   0.000000
    41  C    0.000000   0.000000   0.000007   0.000000   0.000002  -0.002620
    42  H    0.000000   0.000000  -0.000001   0.000000   0.000000   0.000010
    43  O    0.000000   0.000000   0.000000   0.000000   0.000000   0.000000
             25         26         27         28         29         30
     1  C    0.000015   0.000000  -0.000035   0.000000   0.000083   0.000000
     2  C    0.000000   0.000000   0.000441   0.000000  -0.001477   0.000000
     3  C    0.000000   0.000054   0.021195  -0.000117   0.009848  -0.000005
     4  C    0.000000  -0.025593   0.030762  -0.020927  -0.117296  -0.024622
     5  C    0.003021   0.000000   0.000019   0.000000  -0.000632   0.000000
     6  C    0.000004   0.000000  -0.000925   0.000000   0.000661   0.000000
     7  C    0.000000  -0.000002   0.009457   0.000001   0.008023   0.000021
     8  Ti  -0.003537   0.001043  -0.048680  -0.006093  -0.017027  -0.000133
     9  Ti   0.000273   0.011656  -0.018686  -0.015145   0.168237   0.005789
    10  Ti  -0.000020  -0.047037  -0.210889  -0.051868  -0.282886  -0.008083
    11  Ti  -0.000022   0.010160  -0.243064  -0.031193   0.040647   0.014232
    12  Ti  -0.000770  -0.010502   0.055513   0.014081  -0.274883  -0.023307
    13  Ti   0.018391  -0.001230   0.043143   0.004222  -0.083244  -0.002511
    14  Ti  -0.044393   0.000022  -0.002955   0.000071   0.017962   0.000128
    15  Ti   0.177886  -0.000009   0.000868   0.000000  -0.007069  -0.000073
    16  Ti  -0.002704  -0.000007  -0.010750  -0.000416   0.027217   0.001344
    17  Ti   0.003957   0.000366  -0.013350  -0.001691  -0.013401   0.008496
    18  O    0.000000  -0.009072   0.192179   0.000841  -0.024249   0.000002
    19  O    0.000000  -0.000001  -0.007399   0.000008  -0.000012   0.000000
    20  O    0.000000   0.000000   0.000586   0.000000  -0.000557   0.000000
    21  O    0.000000   0.000000  -0.000052   0.000000   0.000021   0.000000
    22  O    0.000000   0.000000  -0.000120   0.000000  -0.003319  -0.000001
    23  O    0.000000   0.000000  -0.000015   0.000000   0.000994   0.000000
    24  O   -0.002564   0.000000   0.000000   0.000000  -0.000042   0.000000
    25  O    8.295244   0.000000   0.000000   0.000000   0.000003   0.000000
    26  O    0.000000   8.227943   0.209599  -0.003551   0.243520   0.005552
    27  Ti   0.000000   0.209599  10.917315   0.331183  -0.152453  -0.010065
    28  H    0.000000  -0.003551   0.331183   0.915643   0.003680  -0.000001
    29  Ti   0.000003   0.243520  -0.152453   0.003680  11.166607   0.339986
    30  H    0.000000   0.005552  -0.010065  -0.000001   0.339986   0.809261
    31  Ti   0.000244  -0.001674   0.051033   0.006890  -0.076604  -0.044676
    32  H    0.000000   0.000000  -0.000210   0.000000  -0.000711   0.000004
    33  Ti  -0.000711  -0.000015   0.001004  -0.000046  -0.004907  -0.000015
    34  H    0.000000   0.000000  -0.000009   0.000000   0.000014   0.000000
    35  Ti   0.232705   0.000000  -0.000042   0.000000  -0.000007   0.000000
    36  C    0.000000  -0.002920  -0.037961   0.000005   0.171607   0.013447
    37  H    0.000000   0.000137   0.007661   0.000001  -0.010121  -0.004834
    38  C    0.000007   0.000000   0.000007   0.000000   0.000012   0.000000
    39  H    0.000000   0.000000   0.000000   0.000000  -0.000035   0.000000
    40  H    0.000000   0.000000   0.000000   0.000000   0.000001   0.000000
    41  C   -0.046769   0.000000   0.000001   0.000000   0.000007   0.000000
    42  H    0.000387   0.000000  -0.000001   0.000000   0.000002   0.000000
    43  O    0.000236   0.000000   0.000000   0.000000   0.000000   0.000000
             31         32         33         34         35         36
     1  C   -0.000382   0.000000   0.389500  -0.007278  -0.005461   0.000000
     2  C   -0.003932  -0.000004  -0.056520   0.000064  -0.000509   0.000116
     3  C    0.016385  -0.000017  -0.003585   0.000000   0.000087  -0.000611
     4  C    0.037114   0.000030  -0.000303   0.000000   0.000001  -0.133878
     5  C    0.000454   0.000000  -0.045877  -0.000008  -0.030189   0.000000
     6  C    0.000943  -0.000321  -0.002383   0.000001  -0.000620  -0.000201
     7  C    0.231870  -0.006229   0.000421   0.000000   0.000116  -0.062588
     8  Ti  -0.041233   0.000367  -0.667993   0.052376  -0.067183  -0.008195
     9  Ti   0.019109   0.001844  -0.177696  -0.004655  -0.012561  -0.016853
    10  Ti  -0.008212   0.000888   0.023690   0.000184  -0.001238   0.012404
    11  Ti  -0.143990  -0.003284  -0.020336  -0.000234   0.001219   0.035654
    12  Ti  -0.043600   0.001720  -0.089587   0.006166  -0.012135   0.009613
    13  Ti   0.022231  -0.006185  -0.197907  -0.003844  -0.080115   0.002187
    14  Ti   0.019140   0.000545  -0.549496  -0.002496  -0.050733  -0.002057
    15  Ti  -0.057944  -0.000598  -0.118845  -0.005390  -0.532250   0.003119
    16  Ti  -0.145258   0.006290  -0.043253  -0.005868   0.051260   0.018430
    17  Ti  -0.557549   0.004886  -0.002842  -0.000183   0.012272   0.043779
    18  O   -0.000450   0.000000  -0.000173   0.000000   0.000000   0.000268
    19  O   -0.000621   0.000000  -0.004408   0.000000  -0.000018   0.000031
    20  O   -0.000715   0.000000  -0.002466   0.000000  -0.000036   0.000000
    21  O    0.000030   0.000000   0.236445   0.000698  -0.000227   0.000000
    22  O    0.233956  -0.001108   0.000042   0.000000  -0.000038  -0.005374
    23  O   -0.007521  -0.000008   0.000655   0.000000   0.000280   0.000002
    24  O    0.001059   0.000000  -0.001365   0.000000  -0.008903   0.000000
    25  O    0.000244   0.000000  -0.000711   0.000000   0.232705   0.000000
    26  O   -0.001674   0.000000  -0.000015   0.000000   0.000000  -0.002920
    27  Ti   0.051033  -0.000210   0.001004  -0.000009  -0.000042  -0.037961
    28  H    0.006890   0.000000  -0.000046   0.000000   0.000000   0.000005
    29  Ti  -0.076604  -0.000711  -0.004907   0.000014  -0.000007   0.171607
    30  H   -0.044676   0.000004  -0.000015   0.000000   0.000000   0.013447
    31  Ti  11.185333   0.283592  -0.003154  -0.000017  -0.001054   0.094668
    32  H    0.283592   0.904686  -0.000059   0.000000  -0.000001  -0.007336
    33  Ti  -0.003154  -0.000059  12.171499   0.240793   0.008375   0.000026
    34  H   -0.000017   0.000000   0.240793   0.857778   0.000656   0.000000
    35  Ti  -0.001054  -0.000001   0.008375   0.000656  11.043919  -0.000012
    36  C    0.094668  -0.007336   0.000026   0.000000  -0.000012   6.694649
    37  H    0.021994  -0.000142   0.000037   0.000000   0.000000   0.295101
    38  C   -0.000129   0.000000   0.363864  -0.009279   0.015073   0.000000
    39  H    0.000044   0.000000  -0.079069   0.000042   0.000195   0.000000
    40  H    0.000028   0.000000  -0.014443   0.000190  -0.001171   0.000000
    41  C   -0.000322   0.000000  -0.063214   0.000402   0.235554   0.000000
    42  H    0.000003   0.000000   0.022659   0.000327   0.015913   0.000000
    43  O    0.000002   0.000000  -0.006483   0.000000   0.385173   0.000000
             37         38         39         40         41         42
     1  C    0.000000  -0.085264  -0.003824   0.001071   0.003520   0.000070
     2  C   -0.000001   0.000044   0.000448   0.000010   0.000170  -0.000002
     3  C   -0.000075  -0.000004   0.000000   0.000000   0.000000   0.000000
     4  C   -0.003051   0.000000   0.000000   0.000000   0.000000   0.000000
     5  C    0.000000  -0.010358   0.000713  -0.000191  -0.066911  -0.000778
     6  C    0.000001  -0.000089   0.000020   0.000000   0.000167   0.000000
     7  C    0.004547  -0.000001   0.000000   0.000000   0.000000   0.000000
     8  Ti   0.002058  -0.188730   0.049697  -0.017834   0.071863  -0.017411
     9  Ti   0.012439  -0.010094  -0.003042  -0.004769   0.006337  -0.001579
    10  Ti   0.000301   0.000148  -0.000508  -0.000220   0.000225   0.000027
    11  Ti  -0.016288   0.000435   0.000543  -0.000166   0.000333  -0.000114
    12  Ti   0.004725   0.004937   0.001857   0.000469  -0.006127   0.001973
    13  Ti  -0.001681  -0.008223   0.046495  -0.018689   0.000885  -0.001965
    14  Ti   0.000083   0.122225  -0.025067   0.045934   0.273849  -0.011304
    15  Ti  -0.000133  -0.027842   0.001463   0.011779   0.005254   0.007346
    16  Ti  -0.004894   0.049331  -0.004914   0.004568  -0.112836  -0.000100
    17  Ti  -0.025505   0.002054   0.000901   0.001637  -0.017778   0.001985
    18  O   -0.000004   0.000000   0.000000   0.000000   0.000000   0.000000
    19  O    0.000000   0.000000   0.000000   0.000000   0.000000   0.000000
    20  O    0.000000  -0.000016   0.000000   0.000000   0.000000   0.000000
    21  O    0.000000  -0.005007   0.000148  -0.000052   0.000007  -0.000001
    22  O   -0.000003   0.000000   0.000000   0.000000   0.000000   0.000000
    23  O    0.000000   0.000000   0.000000   0.000000   0.000002   0.000000
    24  O    0.000000   0.000002   0.000000   0.000000  -0.002620   0.000010
    25  O    0.000000   0.000007   0.000000   0.000000  -0.046769   0.000387
    26  O    0.000137   0.000000   0.000000   0.000000   0.000000   0.000000
    27  Ti   0.007661   0.000007   0.000000   0.000000   0.000001  -0.000001
    28  H    0.000001   0.000000   0.000000   0.000000   0.000000   0.000000
    29  Ti  -0.010121   0.000012  -0.000035   0.000001   0.000007   0.000002
    30  H   -0.004834   0.000000   0.000000   0.000000   0.000000   0.000000
    31  Ti   0.021994  -0.000129   0.000044   0.000028  -0.000322   0.000003
    32  H   -0.000142   0.000000   0.000000   0.000000   0.000000   0.000000
    33  Ti   0.000037   0.363864  -0.079069  -0.014443  -0.063214   0.022659
    34  H    0.000000  -0.009279   0.000042   0.000190   0.000402   0.000327
    35  Ti   0.000000   0.015073   0.000195  -0.001171   0.235554   0.015913
    36  C    0.295101   0.000000   0.000000   0.000000   0.000000   0.000000
    37  H    0.441721   0.000000   0.000000   0.000000   0.000000   0.000000
    38  C    0.000000   6.164236   0.296556   0.342614  -0.019618   0.002474
    39  H    0.000000   0.296556   0.517493  -0.023532   0.000035  -0.000013
    40  H    0.000000   0.342614  -0.023532   0.417581  -0.000258   0.000492
    41  C    0.000000  -0.019618   0.000035  -0.000258   6.412330   0.243324
    42  H    0.000000   0.002474  -0.000013   0.000492   0.243324   0.482578
    43  O    0.000000  -0.000006   0.000000   0.000000  -0.003949   0.000628
             43
     1  C    0.000000
     2  C    0.000000
     3  C    0.000000
     4  C    0.000000
     5  C    0.000002
     6  C    0.000000
     7  C    0.000000
     8  Ti  -0.002478
     9  Ti   0.000036
    10  Ti   0.000000
    11  Ti  -0.000002
    12  Ti   0.000004
    13  Ti   0.006711
    14  Ti  -0.016452
    15  Ti   0.002212
    16  Ti   0.000854
    17  Ti   0.000125
    18  O    0.000000
    19  O    0.000000
    20  O    0.000000
    21  O    0.000000
    22  O    0.000000
    23  O    0.000000
    24  O    0.000000
    25  O    0.000236
    26  O    0.000000
    27  Ti   0.000000
    28  H    0.000000
    29  Ti   0.000000
    30  H    0.000000
    31  Ti   0.000002
    32  H    0.000000
    33  Ti  -0.006483
    34  H    0.000000
    35  Ti   0.385173
    36  C    0.000000
    37  H    0.000000
    38  C   -0.000006
    39  H    0.000000
    40  H    0.000000
    41  C   -0.003949
    42  H    0.000628
    43  O    8.079762
 Mulliken atomic charges:
              1
     1  C   -0.831336
     2  C   -0.636750
     3  C   -1.163054
     4  C   -1.168456
     5  C   -0.820899
     6  C   -0.851254
     7  C   -1.079906
     8  Ti   0.737056
     9  Ti   0.935236
    10  Ti   1.092098
    11  Ti   1.579210
    12  Ti   1.291820
    13  Ti   0.610296
    14  Ti   0.821268
    15  Ti   1.130910
    16  Ti   0.956030
    17  Ti   1.254933
    18  O   -0.560126
    19  O   -0.543165
    20  O   -0.533692
    21  O   -0.554992
    22  O   -0.594157
    23  O   -0.553741
    24  O   -0.454260
    25  O   -0.630882
    26  O   -0.608438
    27  Ti   0.885692
    28  H   -0.145579
    29  Ti   0.871798
    30  H   -0.079935
    31  Ti   0.912915
    32  H   -0.178639
    33  Ti   0.698140
    34  H   -0.120429
    35  Ti   0.801705
    36  C   -1.117118
    37  H    0.275925
    38  C   -0.999358
    39  H    0.223355
    40  H    0.254950
    41  C   -0.913864
    42  H    0.253069
    43  O   -0.446375
 Sum of Mulliken charges=   0.00000
 Atomic charges with hydrogens summed into heavy atoms:
              1
     1  C   -0.831336
     2  C   -0.636750
     3  C   -1.163054
     4  C   -1.168456
     5  C   -0.820899
     6  C   -0.851254
     7  C   -1.079906
     8  Ti   0.737056
     9  Ti   0.935236
    10  Ti   1.092098
    11  Ti   1.579210
    12  Ti   1.291820
    13  Ti   0.610296
    14  Ti   0.821268
    15  Ti   1.130910
    16  Ti   0.956030
    17  Ti   1.254933
    18  O   -0.560126
    19  O   -0.543165
    20  O   -0.533692
    21  O   -0.554992
    22  O   -0.594157
    23  O   -0.553741
    24  O   -0.454260
    25  O   -0.630882
    26  O   -0.608438
    27  Ti   0.740113
    28  H    0.000000
    29  Ti   0.791863
    30  H    0.000000
    31  Ti   0.734276
    32  H    0.000000
    33  Ti   0.577711
    34  H    0.000000
    35  Ti   0.801705
    36  C   -0.841194
    37  H    0.000000
    38  C   -0.521053
    39  H    0.000000
    40  H    0.000000
    41  C   -0.660795
    42  H    0.000000
    43  O   -0.446375
 Sum of Mulliken charges=   0.00000
 Electronic spatial extent (au):  <R**2>= 29365.0640
 Charge=     0.0000 electrons
 Dipole moment (field-independent basis, Debye):
    X=    -8.2173    Y=    -7.1969    Z=    -0.2942  Tot=    10.9273
 Quadrupole moment (field-independent basis, Debye-Ang):
   XX=  -500.4294   YY=  -436.6365   ZZ=  -335.9231
   XY=    41.6578   XZ=    -8.7507   YZ=    55.8551
 Traceless Quadrupole moment (field-independent basis, Debye-Ang):
   XX=   -76.0997   YY=   -12.3068   ZZ=    88.4065
   XY=    41.6578   XZ=    -8.7507   YZ=    55.8551
 Octapole moment (field-independent basis, Debye-Ang**2):
  XXX=  -502.1294  YYY=  -176.3849  ZZZ=    15.8516  XYY=   -16.5352
  XXY=  -151.5236  XXZ=   -53.1600  XZZ=   -80.3733  YZZ=   -13.6229
  YYZ=     2.5861  XYZ=    73.0881
 Hexadecapole moment (field-independent basis, Debye-Ang**3):
 XXXX=-54437.1255 YYYY=-13221.3284 ZZZZ= -1311.5399 XXXY=  1500.4706
 XXXZ=   689.2307 YYYX=   257.1618 YYYZ=   676.1746 ZZZX=  -131.4498
 ZZZY=    58.6438 XXYY= -9587.6642 XXZZ= -6337.7880 YYZZ= -2206.5740
 XXYZ=   711.6127 YYXZ=  -299.7203 ZZXY=   -94.2309
 N-N= 5.648571237624D+03 E-N=-1.579512855908D+04  KE= 1.500053806817D+03
 1|1|UNPC-UNK|SP|RB3LYP|LANL2DZ|C10H8O10Ti15|PCUSER|22-Mar-2022|0||# B3
 LYP/LANL2DZ GEOM=CONNECTIVITY||Title Card Required||0,1|C,0,-2.5293841
 7,-1.19834849,1.6859732|C,0,-0.84085358,0.79781448,0.73415224|C,0,0.70
 478968,2.61082148,-0.30355491|C,0,2.63383806,4.27809434,-0.61869967|C,
 0,-1.31157471,-3.18436117,-0.23590715|C,0,0.80103829,-1.17951401,0.127
 2085|C,0,2.6366278,0.63501777,-0.61018964|Ti,0,-2.93711701,0.83223206,
 1.03757786|Ti,0,-1.22042518,2.83670841,0.27813107|Ti,0,0.76308035,4.57
 302013,-0.96948995|Ti,0,2.72630356,2.50937291,0.45395812|Ti,0,0.621877
 94,0.72115185,-0.90575243|Ti,0,-1.25136992,-1.05724901,-0.04342268|Ti,
 0,-2.92041199,-2.92274545,0.79384318|Ti,0,-1.0870617,-5.06607583,0.603
 65136|Ti,0,0.72209408,-3.31362278,-0.18460994|Ti,0,2.77869358,-1.34173
 679,-0.61269125|O,0,1.38017431,6.45145942,-0.60620361|O,0,-0.54797411,
 4.67282791,0.60854396|O,0,-2.49522353,2.64739679,1.74225379|O,0,-4.632
 60717,0.76520189,2.20444946|O,0,3.62064814,-0.72166116,-2.43376857|O,0
 ,2.07132047,-2.87932864,-1.56448672|O,0,0.08503461,-4.96549668,-1.1100
 4412|O,0,-1.79790117,-6.86074627,-0.03165491|O,0,3.80889014,6.19943346
 ,-2.03956042|Ti,0,3.30077403,6.01222602,-0.11036141|H,0,3.18797809,7.0
 3890014,1.137684|Ti,0,3.71536715,4.11102568,-2.32258032|H,0,5.23689182
 ,4.19010631,-2.87313378|Ti,0,4.53520279,0.73580234,-1.45412631|H,0,5.4
 0972451,0.0697918,-0.26415086|Ti,0,-4.4833122,-1.13705288,1.95413782|H
 ,0,-5.22089884,-1.98338352,3.12208059|Ti,0,-3.31047472,-6.7514248,1.10
 148602|C,0,4.3417052,2.68396689,-0.93451541|H,0,5.24762118,3.08770928,
 -0.53300789|C,0,-4.67514307,-2.02604009,0.09950456|H,0,-4.44847901,-1.
 31730563,-0.66940306|H,0,-5.53880981,-2.54432104,-0.26155589|C,0,-3.10
 723461,-4.79306909,1.58094769|H,0,-4.16213767,-4.71197577,1.42125001|O
 ,0,-4.46543624,-7.95341527,1.60867494||Version=x86-Win32-G03RevB.05|St
 ate=1-A|HF=-2009.5390308|RMSD=8.476e-005|Dipole=3.9308244,1.1347646,-1
 .3204223|PG=C01 [X(C10H8O10Ti15)]||@


      HUMANKIND PERIODICALLY GOES THROUGH A SPEEDUP OF ITS AFFAIRS, 
      THEREBY EXPERIENCING THE RACE BETWEEN THE RENEWABLE VITALITY
      OF THE LIVING, AND THE BECKONING VITIATION OF DECADENCE.
      IN THIS PERIODIC RACE, ANY PAUSE BECOMES A LUXURY.
      ONLY THEN CAN ONE REFLECT THAT ALL IS PERMITTED;
      ALL IS POSSIBLE.

                              -- THE APOCRYPHA OF MUAD'DIB
                                 CHILDREN OF DUNE, BY FRANK HERBERT
 Job cpu time:  0 days  2 hours 25 minutes 26.0 seconds.
 File lengths (MBytes):  RWF=    156 Int=      0 D2E=      0 Chk=     18 Scr=      1
 Normal termination of Gaussian 03 at Tue Mar 22 19:57:37 2022.
