# Supplementary material for: Two-Dimensional MXene as a Promising Adsorbent for Trihalomethanes Removal: A Density-Functional Theory Study
Source: Nanomaterials (Basel). 2024 Feb 29;14(5):454. doi: 10.3390/nano14050454 (PMC10934524; doi:10.3390/nano14050454)
Supplement: Supplementary file 1 [file nanomaterials-14-00454-s001.zip › MXene-O-Cl-3.out]

 Entering Link 1 = C:\G03W\l1.exe PID=      1808.
  
 Copyright (c) 1988,1990,1992,1993,1995,1998,2003, Gaussian, Inc.
                  All Rights Reserved.
  
 This is the Gaussian(R) 03 program.  It is based on the
 the Gaussian(R) 98 system (copyright 1998, Gaussian, Inc.),
 the Gaussian(R) 94 system (copyright 1995, Gaussian, Inc.),
 the Gaussian 92(TM) system (copyright 1992, Gaussian, Inc.),
 the Gaussian 90(TM) system (copyright 1990, Gaussian, Inc.),
 the Gaussian 88(TM) system (copyright 1988, Gaussian, Inc.),
 the Gaussian 86(TM) system (copyright 1986, Carnegie Mellon
 University), and the Gaussian 82(TM) system (copyright 1983,
 Carnegie Mellon University). Gaussian is a federally registered
 trademark of Gaussian, Inc.
  
 This software contains proprietary and confidential information,
 including trade secrets, belonging to Gaussian, Inc.
  
 This software is provided under written license and may be
 used, copied, transmitted, or stored only in accord with that
 written license.
  
 The following legend is applicable only to US Government
 contracts under DFARS:
  
                    RESTRICTED RIGHTS LEGEND
  
 Use, duplication or disclosure by the US Government is subject
 to restrictions as set forth in subparagraph (c)(1)(ii) of the
 Rights in Technical Data and Computer Software clause at DFARS
 252.227-7013.
  
 Gaussian, Inc.
 Carnegie Office Park, Building 6, Pittsburgh, PA 15106 USA
  
 The following legend is applicable only to US Government
 contracts under FAR:
  
                    RESTRICTED RIGHTS LEGEND
  
 Use, reproduction and disclosure by the US Government is subject
 to restrictions as set forth in subparagraph (c) of the
 Commercial Computer Software - Restricted Rights clause at FAR
 52.227-19.
  
 Gaussian, Inc.
 Carnegie Office Park, Building 6, Pittsburgh, PA 15106 USA
  
  
 ---------------------------------------------------------------
 Warning -- This program may not be used in any manner that
 competes with the business of Gaussian, Inc. or will provide
 assistance to any competitor of Gaussian, Inc.  The licensee
 of this program is prohibited from giving any competitor of
 Gaussian, Inc. access to this program.  By using this program,
 the user acknowledges that Gaussian, Inc. is engaged in the
 business of creating and licensing software in the field of
 computational chemistry and represents and warrants to the
 licensee that it is not a competitor of Gaussian, Inc. and that
 it will not use this program in any manner prohibited above.
 ---------------------------------------------------------------
  

 Cite this work as:
 Gaussian 03, Revision B.05,
 M. J. Frisch, G. W. Trucks, H. B. Schlegel, G. E. Scuseria, 
 M. A. Robb, J. R. Cheeseman, J. A. Montgomery, Jr., T. Vreven, 
 K. N. Kudin, J. C. Burant, J. M. Millam, S. S. Iyengar, J. Tomasi, 
 V. Barone, B. Mennucci, M. Cossi, G. Scalmani, N. Rega, 
 G. A. Petersson, H. Nakatsuji, M. Hada, M. Ehara, K. Toyota, 
 R. Fukuda, J. Hasegawa, M. Ishida, T. Nakajima, Y. Honda, O. Kitao, 
 H. Nakai, M. Klene, X. Li, J. E. Knox, H. P. Hratchian, J. B. Cross, 
 C. Adamo, J. Jaramillo, R. Gomperts, R. E. Stratmann, O. Yazyev, 
 A. J. Austin, R. Cammi, C. Pomelli, J. W. Ochterski, P. Y. Ayala, 
 K. Morokuma, G. A. Voth, P. Salvador, J. J. Dannenberg, 
 V. G. Zakrzewski, S. Dapprich, A. D. Daniels, M. C. Strain, 
 O. Farkas, D. K. Malick, A. D. Rabuck, K. Raghavachari, 
 J. B. Foresman, J. V. Ortiz, Q. Cui, A. G. Baboul, S. Clifford, 
 J. Cioslowski, B. B. Stefanov, G. Liu, A. Liashenko, P. Piskorz, 
 I. Komaromi, R. L. Martin, D. J. Fox, T. Keith, M. A. Al-Laham, 
 C. Y. Peng, A. Nanayakkara, M. Challacombe, P. M. W. Gill, 
 B. Johnson, W. Chen, M. W. Wong, C. Gonzalez, and J. A. Pople, 
 Gaussian, Inc., Pittsburgh PA, 2003.
 
 **********************************************
 Gaussian 03:  x86-Win32-G03RevB.05  8-Nov-2003
                  27-Mar-2022 
 **********************************************
 Default route:  MaxDisk=2000MB
 ---------------------------------
 # b3lyp/lanl2dz geom=connectivity
 ---------------------------------
 1/38=1,57=2/1;
 2/17=6,18=5,40=1/2;
 3/5=6,6=3,11=2,16=1,25=1,30=1,74=-5/1,2,3;
 4//1;
 5/5=2,32=1,38=5/2;
 6/7=2,8=2,9=2,10=2,28=1/1;
 99/5=1,9=1/99;
 -------------------
 Title Card Required
 -------------------
 Symbolic Z-matrix:
 Charge =  0 Multiplicity = 1
 C                    -0.96181  -0.13727   1.4201 
 C                     1.98319   0.24815   1.02622 
 C                     4.69639   0.29607   0.09872 
 C                     7.47333   0.46941  -0.27362 
 C                    -3.24559  -2.98474   1.8517 
 C                    -0.69245  -2.62924   0.44055 
 C                     2.0527   -2.42392   0.05001 
 C                     4.48504  -1.76868  -1.64278 
 Ti                    5.89613   2.12902  -0.11223 
 Ti                    5.91311  -0.21408  -1.29326 
 Ti                    2.95636  -0.61907  -0.80788 
 Ti                    0.52056  -1.01521   0.14424 
 Ti                   -2.43858  -1.62961   0.40359 
 Ti                   -1.33668  -4.17096   1.7433 
 O                     7.41043   3.27395   0.52988 
 O                     4.53975   2.92704   1.30745 
 O                    -0.51326  -5.2216    0.27588 
 O                    -2.47392  -5.78406   1.50192 
 O                     9.66494   1.66287  -1.72922 
 Ti                    8.74736   1.93354  -0.02211 
 H                     9.90837   1.94588   1.13885 
 Ti                    8.19664   0.46709  -2.43269 
 H                     9.41537  -0.17335  -3.2853 
 Ti                   -4.00195  -4.86988   2.00342 
 H                    -5.31718  -5.20193   1.09441 
 C                     7.16281  -1.34731  -2.19811 
 H                     7.74853  -2.17705  -1.75406 
 Ti                    3.36369   1.64128   0.43766 
 H                     2.69975   2.43613  -0.80861 
 Ti                    0.61656  -3.91855  -0.59376 
 H                     1.83646  -4.87523  -0.08947 
 C                    -3.8061   -0.4295    1.45058 
 H                    -4.82965  -0.31268   1.05661 
 H                    -3.89534  -0.77009   2.47808 
 Ti                    3.44138  -3.44199  -1.17594 
 H                     2.60228  -3.94768  -2.4951 
 Ti                    5.61618  -1.9994   -3.41326 
 H                     5.83477  -3.51992  -3.93472 
 Ti                   -2.59633   1.13479   1.3054 
 H                    -2.73073   1.92044  -0.12777 
 Ti                    0.31579   1.41424   1.20112 
 H                     0.37597   2.39331   2.46239 
 Cl                   -0.17306   2.7301   -0.69536 
 Cl                   -2.901     2.80609   2.87755 
 Cl                    4.62325  -5.23427  -0.29757 
 Cl                    4.95962  -0.78336  -5.2464 
 Cl                   -4.59331  -5.32192   4.20759 
 H                    -4.16772  -2.76301   1.37514 
 
                          Input orientation:                          
 ---------------------------------------------------------------------
 Center     Atomic     Atomic              Coordinates (Angstroms)
 Number     Number      Type              X           Y           Z
 ---------------------------------------------------------------------
    1          6             0       -0.961810   -0.137271    1.420095
    2          6             0        1.983192    0.248155    1.026223
    3          6             0        4.696387    0.296068    0.098718
    4          6             0        7.473326    0.469410   -0.273616
    5          6             0       -3.245589   -2.984744    1.851699
    6          6             0       -0.692454   -2.629240    0.440547
    7          6             0        2.052703   -2.423921    0.050007
    8          6             0        4.485039   -1.768683   -1.642778
    9         22             0        5.896128    2.129023   -0.112230
   10         22             0        5.913114   -0.214082   -1.293265
   11         22             0        2.956356   -0.619069   -0.807876
   12         22             0        0.520556   -1.015206    0.144241
   13         22             0       -2.438581   -1.629614    0.403591
   14         22             0       -1.336678   -4.170964    1.743299
   15          8             0        7.410426    3.273953    0.529879
   16          8             0        4.539748    2.927037    1.307448
   17          8             0       -0.513260   -5.221596    0.275883
   18          8             0       -2.473918   -5.784063    1.501920
   19          8             0        9.664943    1.662869   -1.729222
   20         22             0        8.747365    1.933537   -0.022108
   21          1             0        9.908365    1.945883    1.138855
   22         22             0        8.196636    0.467088   -2.432687
   23          1             0        9.415371   -0.173347   -3.285301
   24         22             0       -4.001954   -4.869877    2.003420
   25          1             0       -5.317176   -5.201934    1.094405
   26          6             0        7.162808   -1.347307   -2.198112
   27          1             0        7.748530   -2.177050   -1.754065
   28         22             0        3.363687    1.641283    0.437658
   29          1             0        2.699751    2.436130   -0.808612
   30         22             0        0.616558   -3.918550   -0.593765
   31          1             0        1.836465   -4.875230   -0.089470
   32          6             0       -3.806103   -0.429504    1.450575
   33          1             0       -4.829648   -0.312677    1.056606
   34          1             0       -3.895342   -0.770094    2.478082
   35         22             0        3.441385   -3.441991   -1.175943
   36          1             0        2.602277   -3.947683   -2.495101
   37         22             0        5.616183   -1.999399   -3.413259
   38          1             0        5.834767   -3.519916   -3.934716
   39         22             0       -2.596327    1.134793    1.305399
   40          1             0       -2.730730    1.920445   -0.127774
   41         22             0        0.315787    1.414243    1.201122
   42          1             0        0.375966    2.393312    2.462393
   43         17             0       -0.173056    2.730104   -0.695361
   44         17             0       -2.900995    2.806088    2.877547
   45         17             0        4.623249   -5.234274   -0.297570
   46         17             0        4.959622   -0.783358   -5.246402
   47         17             0       -4.593307   -5.321922    4.207592
   48          1             0       -4.167717   -2.763010    1.375143
 ---------------------------------------------------------------------
                    Distance matrix (angstroms):
                    1          2          3          4          5
     1  C    0.000000
     2  C    2.996118   0.000000
     3  C    5.826579   2.867750   0.000000
     4  C    8.624862   5.646247   2.807146   0.000000
     5  C    3.675599   6.202676   8.769929  11.460510   0.000000
     6  C    2.691091   3.972593   6.141163   8.763083   2.938746
     7  C    4.024078   2.845667   3.793386   6.152987   5.624279
     8  C    6.458395   4.177373   2.709368   3.976622   8.570460
     9  Ti   7.383456   4.488296   2.200818   2.295194  10.657326
    10  Ti   7.391401   4.586717   1.917887   1.985222  10.072200
    11  Ti   4.532992   2.250121   2.164970   4.676883   7.150796
    12  Ti   2.143824   2.124447   4.377108   7.121776   4.580212
    13  Ti   2.332642   4.844147   7.396551  10.154329   2.141181
    14  Ti   4.063947   5.573540   7.684848  10.159586   2.250069
    15  O    9.084232   6.233513   4.052124   2.918051  12.428562
    16  O    6.298398   3.713688   2.899580   4.140721   9.790650
    17  O    5.230753   6.059163   7.590548   9.822172   3.866823
    18  O    5.846317   7.515302   9.505274  11.883018   2.924723
    19  O   11.228829   8.282705   5.467729   2.889000  14.181155
    20  Ti  10.031763   7.049365   4.371078   1.957064  13.097006
    21  H   11.071556   8.105760   5.564934   3.178752  14.065765
    22  Ti   9.954211   7.114694   4.323077   2.277009  12.696283
    23  H   11.394206   8.602568   5.825868   3.640730  13.949646
    24  Ti   5.655112   7.935435  10.294465  12.859818   2.036868
    25  H    6.687757   9.110625  11.466947  14.058185   3.127443
    26  C    8.975802   6.306367   3.749579   2.664689  11.287909
    27  H    9.492419   6.844761   4.343350   3.044867  11.598472
    28  Ti   4.778950   2.047677   1.923687   4.332243   8.190370
    29  H    4.999656   2.944030   3.064257   5.190493   8.474090
    30  Ti   4.565627   4.674771   5.906568   8.146898   4.665669
    31  H    5.705907   5.245510   5.912435   7.770025   5.759283
    32  C    2.859428   5.844248   8.639810  11.445803   2.646569
    33  H    3.888838   6.835952   9.593408  12.399368   3.206456
    34  H    3.182045   6.140186   8.978635  11.762433   2.391487
    35  Ti   6.086766   4.537956   4.144017   5.689447   7.354680
    36  H    6.523091   5.512535   5.396537   6.940664   7.349793
    37  Ti   8.372504   6.161098   4.295251   4.404697  10.354791
    38  H    9.290304   7.324200   5.668001   5.657142  10.780625
    39  Ti   2.074354   4.672907   7.439302  10.214398   4.206016
    40  H    3.123967   5.133159   7.606048  10.307741   5.314534
    41  Ti   2.021732   2.042203   4.653523   7.368713   5.697169
    42  H    3.046290   3.040963   5.352704   7.845997   6.512457
    43  Cl   3.649538   3.711243   5.501506   7.984720   6.970470
    44  Cl   3.814180   5.815987   8.470083  11.091277   5.891082
    45  Cl   7.753883   6.227308   5.545005   6.376169   8.461581
    46  Cl   8.939965   7.019187   5.459374   5.711107  11.070439
    47  Cl   6.916539   9.186795  11.607889  14.114687   3.581756
    48  H    4.144196   6.857298   9.463591  12.193475   1.061411
                    6          7          8          9         10
     6  C    0.000000
     7  C    2.780390   0.000000
     8  C    5.646879   3.034982   0.000000
     9  Ti   8.145921   5.960498   4.418808   0.000000
    10  Ti   7.243799   4.646562   2.139706   2.623980   0.000000
    11  Ti   4.348927   2.193181   2.086995   4.083894   3.023580
    12  Ti   2.040661   2.083467   4.413422   6.232874   5.638076
    13  Ti   2.012355   4.574667   7.221044   9.157553   8.639089
    14  Ti   2.118750   4.172206   7.150445   9.769662   8.799836
    15  O   10.025584   7.835895   6.221455   2.004063   4.210960
    16  O    7.681124   6.033184   5.545865   2.119452   4.303076
    17  O    2.603754   3.802916   6.370782   9.760250   8.296729
    18  O    3.775319   5.821418   8.627832  11.630996  10.448926
    19  O   11.419535   8.821208   6.214051   4.127461   4.217728
    20  Ti  10.494911   7.988187   5.873706   2.859351   3.776385
    21  H   11.567055   9.054955   7.137783   4.206757   5.151959
    22  Ti   9.841679   7.229773   4.404382   3.665909   2.641353
    23  H   11.049049   8.390365   5.436097   5.268240   4.029351
    24  Ti   4.291365   6.815966   9.743778  12.305795  11.439105
    25  H    5.332386   7.945014  10.740708  13.451285  12.517950
    26  C    8.385167   5.685623   2.767020   4.247382   1.914336
    27  H    8.733328   5.979805   3.290824   4.966818   2.726598
    28  Ti   5.889793   4.288920   4.148917   2.636953   3.596950
    29  H    6.222976   4.977549   4.643656   3.285740   4.193353
    30  Ti   2.108468   2.170454   4.548351   8.042317   6.501222
    31  H    3.423569   2.464777   4.367876   8.095735   6.308287
    32  C    3.943831   6.345463   8.950155  10.154886  10.101398
    33  H    4.781460   7.268931   9.806632  11.062113  10.997207
    34  H    4.226874   6.633999   9.391989  10.535059  10.523213
    35  Ti   4.512453   2.113731   2.026600   6.180084   4.067261
    36  H    4.605603   3.016861   3.003212   7.311215   5.132818
    37  Ti   7.419396   4.987266   2.113603   5.293301   2.787455
    38  H    7.908278   5.602073   3.184582   6.820973   4.232251
    39  Ti   4.305884   5.987816   8.201687   8.667177   8.999061
    40  H    5.017687   6.464237   8.244527   8.629393   8.979455
    41  Ti   4.236128   4.367317   5.966696   5.777197   6.340622
    42  H    5.518642   5.642410   7.145567   6.096779   7.180772
    43  Cl   5.502965   5.663351   6.544810   6.126690   6.787281
    44  Cl   6.352906   7.738676   9.793640   9.315930  10.208115
    45  Cl   5.965545   3.824474   3.720082   7.474805   5.278020
    46  Cl   8.227675   6.260477   3.765926   5.976515   4.106156
    47  Cl   6.054570   8.357833  11.369640  13.572239  12.912565
    48  H    3.601224   6.369034   9.217739  11.288278  10.735017
                   11         12         13         14         15
    11  Ti   0.000000
    12  Ti   2.645104   0.000000
    13  Ti   5.620871   3.033356   0.000000
    14  Ti   6.128180   3.995637   3.076925   0.000000
    15  O    6.064977   8.125017  11.002902  11.550368   0.000000
    16  O    4.422283   5.748759   8.383143   9.225181   2.994287
    17  O    5.864812   4.333570   4.077438   1.983722  11.619968
    18  O    7.842206   5.792423   4.297327   1.988383  13.442201
    19  O    7.145716   9.710910  12.723389  12.927787   3.575189
    20  Ti   6.377226   8.740889  11.747452  11.919291   1.972006
    21  H    7.661538   9.893850  12.875242  12.815310   2.893842
    22  Ti   5.592877   8.231644  11.204841  11.394492   4.156129
    23  H    6.932183   9.570173  12.499792  12.524947   5.518992
    24  Ti   8.625012   6.226406   3.937371   2.767642  14.097365
    25  H    9.647418   7.246422   4.639505   4.162731  15.302000
    26  C    4.489691   7.050987   9.951644   9.785142   5.372085
    27  H    5.127135   7.562874  10.427482   9.937215   5.919810
    28  Ti   2.612750   3.902105   6.660799   7.588171   4.364655
    29  H    3.065956   4.191484   6.663495   8.152220   4.968296
    30  Ti   4.050565   2.997212   3.945608   3.056258   9.957475
    31  H    4.459279   4.084853   5.390097   3.731470   9.892513
    32  C    7.132138   4.557360   2.099180   4.492468  11.847945
    33  H    8.011993   5.472718   2.806770   5.249645  12.765609
    34  H    7.600401   5.000705   2.676647   4.318864  12.164301
    35  Ti   2.887839   4.020375   6.352451   5.646526   7.985426
    36  H    3.748569   4.460842   6.259880   5.790445   9.188080
    37  Ti   3.970896   6.292047   8.921003   8.924576   6.824653
    38  H    5.145609   7.152084   9.531130   9.170242   8.280819
    39  Ti   6.194696   3.960523   2.912059   5.470789  10.262190
    40  H    6.265351   4.388951   3.601474   6.523002  10.252197
    41  Ti   3.891406   2.657282   4.181825   5.849712   7.364985
    42  H    5.140770   4.124649   5.323934   6.822021   7.348045
    43  Cl   4.585067   3.900432   5.034624   7.411195   7.701051
    44  Cl   7.721568   5.812079   5.099974   7.239673  10.585644
    45  Cl   4.933464   5.901511   7.959563   6.388779   8.991271
    46  Cl   4.872431   6.986995   9.347298   9.998759   7.472191
    47  Cl  10.211227   7.823696   5.722448   4.243004  15.215264
    48  H    7.753352   5.152654   2.284384   3.183184  13.084830
                   16         17         18         19         20
    16  O    0.000000
    17  O    9.643507   0.000000
    18  O   11.185374   2.379857   0.000000
    19  O    6.089919  12.450387  14.603049   0.000000
    20  Ti   4.523140  11.706575  13.704057   1.956898   0.000000
    21  H    5.460141  12.677845  14.601535   2.892269   1.641922
    22  Ti   5.780379  10.749873  12.977625   2.020070   2.874833
    23  H    7.380882  11.693782  13.991169   2.419784   3.941271
    24  Ti  11.586066   3.908846   1.849900  15.601073  14.592269
    25  H   12.778283   4.873190   2.930710  16.720117  15.810530
    26  C    6.118775   8.947222  11.235725   3.942297   4.243790
    27  H    6.761719   9.035880  11.318588   4.291647   4.571025
    28  Ti   1.947515   7.883907   9.505054   6.663457   5.411171
    29  H    2.846803   8.374983   9.983836   7.068193   6.119217
    30  Ti   8.115916   1.931503   4.174096  10.691809  10.034128
    31  H    8.374633   2.403052   4.683791  10.330566   9.701772
    32  C    8.996671   5.931851   5.518029  13.998508  12.858550
    33  H    9.916867   6.583177   5.973594  14.891501  13.803781
    34  H    9.283852   6.008663   5.302190  14.404932  13.168091
    35  Ti   6.923738   4.573184   6.902685   8.068358   7.640750
    36  H    8.091658   4.359791   6.716862   9.052409   8.858134
    37  Ti   6.907500   7.846170  10.194724   5.713200   6.064008
    38  H    8.409552   7.805274  10.184185   6.811440   7.316548
    39  Ti   7.357697   6.767773   6.922728  12.642252  11.449000
    40  H    7.478833   7.489249   7.879168  12.501348  11.478588
    41  Ti   4.487951   6.751129   7.725836   9.800789   8.535658
    42  H    4.353831   7.972351   8.712853  10.217059   8.744396
    43  Cl   5.124504   8.018016   9.089172   9.949577   8.981185
    44  Cl   7.605557   8.770043   8.710077  13.432501  12.035515
    45  Cl   8.318056   5.168436   7.342357   8.662500   8.274160
    46  Cl   7.542962   8.952431  11.216257   6.363540   7.001555
    47  Cl  12.643926   5.667026   3.467858  16.950834  15.764059
    48  H   10.401979   4.539612   3.465803  14.851531  13.813370
                   21         22         23         24         25
    21  H    0.000000
    22  Ti   4.227619   0.000000
    23  H    4.930247   1.619389   0.000000
    24  Ti  15.514478  14.034523  15.167484   0.000000
    25  H   16.819940  15.073198  16.171470   1.632905   0.000000
    26  C    5.433097   2.101394   2.763006  12.438379  13.470294
    27  H    5.480187   2.766369   3.022890  12.627109  13.710448
    28  Ti   6.589178   5.742387   7.333224   9.954872  11.073316
    29  H    7.483120   6.060568   7.618589  10.305247  11.235329
    30  Ti  11.123454   8.948354   9.934284   5.383405   6.301286
    31  H   10.639170   8.630342   9.474220   6.202205   7.258297
    32  C   13.922151  12.647108  14.046405   4.478940   5.018594
    33  H   14.910295  13.508045  14.892687   4.727536   4.913649
    34  H   14.131964  13.109623  14.517154   4.128546   4.855654
    35  Ti   8.729795   6.282732   7.128950   8.218911   9.217607
    36  H   10.065718   7.126776   7.828682   8.043818   8.784956
    37  Ti   7.396609   3.701867   4.217187  11.405639  12.252086
    38  H    8.497664   4.871419   4.943884  11.569137  12.348566
    39  Ti  12.532076  11.441467  12.925426   6.206374   6.899395
    40  H   12.702430  11.261980  12.723274   7.229555   7.675396
    41  Ti   9.607501   8.729803  10.268927   7.666598   8.689963
    42  H    9.634240   9.425234  11.015197   8.492983   9.590152
    43  Cl  10.276887   8.842583  10.347741   8.927686   9.621978
    44  Cl  12.955413  12.523055  14.090798   7.803631   8.552540
    45  Cl   9.030528   7.059274   7.583136   8.934286  10.037465
    46  Cl   8.527035   4.467535   4.906295  12.229857  12.858547
    47  Cl  16.508684  15.530247  16.700129   2.326460   3.198486
    48  H   14.844716  13.334553  14.591996   2.204790   2.710797
                   26         27         28         29         30
    26  C    0.000000
    27  H    1.108478   0.000000
    28  Ti   5.505658   6.213708   0.000000
    29  H    6.013650   6.904019   1.620427   0.000000
    30  Ti   7.213779   7.432640   6.286676   6.690875   0.000000
    31  H    6.727744   6.708470   6.713807   7.397189   1.630251
    32  C   11.596219  12.117474   7.531272   7.459352   5.992721
    33  H   12.469268  13.022532   8.445816   8.229632   6.737003
    34  H   12.020094  12.468775   7.916538   8.036012   6.301291
    35  Ti   4.391072   4.526124   5.333800   5.936098   2.923300
    36  H    5.258193   5.492558   6.357464   6.603545   2.749365
    37  Ti   2.072162   2.707655   5.758287   5.913009   6.052184
    38  H    3.082161   3.197033   7.201519   7.421276   6.208910
    39  Ti  10.661901  11.284711   6.044111   5.849014   6.282176
    40  H   10.622928  11.368781   6.126954   5.497235   6.746507
    41  Ti   8.127894   8.767907   3.150258   3.281245   5.634782
    42  H    9.042885   9.644762   3.686676   4.012641   7.016951
    43  Cl   8.526338   9.378301   3.870118   2.890029   6.696149
    44  Cl  12.012208  12.637084   6.823201   6.715132   8.345295
    45  Cl   5.016964   4.608186   7.028538   7.924399   4.227580
    46  Cl   3.803175   4.681540   6.382353   5.930101   7.094975
    47  Cl  13.965559  14.062451  11.225524  11.770232   7.222546
    48  H   11.964663  12.334190   8.774892   8.886054   5.301053
                   31         32         33         34         35
    31  H    0.000000
    32  C    7.346753   0.000000
    33  H    8.158887   1.102953   0.000000
    34  H    7.503204   1.086156   1.761462   0.000000
    35  Ti   2.410470   8.276458   9.120684   8.620818   0.000000
    36  H    2.689586   8.307423   9.003411   8.777737   1.643168
    37  Ti   5.796917  10.719185  11.486519  11.255585   3.437499
    38  H    5.710447  11.467275  12.203665  11.973326   3.653105
    39  Ti   7.597083   1.982841   2.672974   2.586739   7.972326
    40  H    8.187913   3.028180   3.285582   3.922474   8.243141
    41  Ti   6.598148   4.522345   5.429423   4.912796   6.245224
    42  H    7.840712   5.146044   6.032995   5.315210   7.528948
    43  Cl   7.889637   5.271356   5.831960   6.014777   7.168675
    44  Cl   9.499966   3.650278   4.094170   3.733280   9.782386
    45  Cl   2.817514   9.858793  10.743053  10.009973   2.319617
    46  Cl   7.286390  11.036877  11.652436  11.750669   5.093330
    47  Cl   7.746370   5.670677   5.922592   4.919096   9.852556
    48  H    6.531214   2.362563   2.558075   2.293987   8.054035
                   36         37         38         39         40
    36  H    0.000000
    37  Ti   3.704383   0.000000
    38  H    3.564332   1.622242   0.000000
    39  Ti   8.203709   9.976684  10.963962   0.000000
    40  H    8.275272   9.789308  10.837808   1.639908   0.000000
    41  Ti   6.902199   7.812789   9.010100   2.927349   3.362063
    42  H    8.351133   9.015491  10.280457   3.428853   4.072361
    43  Cl   7.452138   7.954272   9.254734   3.524245   2.742152
    44  Cl  10.235466  11.627952  12.756912   2.314671   3.137723
    45  Cl   3.250967   4.599767   4.199480   9.759959  10.261571
    46  Cl   4.810373   2.295701   3.158347  10.183210   9.625612
    47  Cl   9.929303  13.166253  13.352495   7.355258   8.643869
    48  H    7.887652  10.919551  11.349766   4.203212   5.124299
                   41         42         43         44         45
    41  Ti   0.000000
    42  H    1.597812   0.000000
    43  Cl   2.359471   3.222773   0.000000
    44  Cl   3.885269   3.328845   4.495898   0.000000
    45  Cl   8.062450   9.156249   9.305595  11.460500   0.000000
    46  Cl   8.244103   9.514550   7.707189  11.860522   6.664439
    47  Cl   8.860812   9.341533  10.412141   8.408180  10.259097
    48  H    6.130378   6.958076   7.100605   5.905646   9.283652
                   46         47         48
    46  Cl   0.000000
    47  Cl  14.185733   0.000000
    48  H   11.448676   3.840824   0.000000
 Stoichiometry    C10H13Cl5O5Ti15
 Framework group  C1[X(C10H13Cl5O5Ti15)]
 Deg. of freedom   138
 Full point group                 C1      NOp   1
 Largest Abelian subgroup         C1      NOp   1
 Largest concise Abelian subgroup C1      NOp   1
                         Standard orientation:                         
 ---------------------------------------------------------------------
 Center     Atomic     Atomic              Coordinates (Angstroms)
 Number     Number      Type              X           Y           Z
 ---------------------------------------------------------------------
    1          6             0        2.932078    1.819118   -0.059209
    2          6             0        0.035819    1.418997   -0.713664
    3          6             0       -2.710033    0.604799   -0.859856
    4          6             0       -5.383439    0.049700   -1.511646
    5          6             0        5.991968   -0.215598   -0.143068
    6          6             0        3.150529   -0.843101    0.267656
    7          6             0        0.490577   -1.366442   -0.349866
    8          6             0       -2.418316   -1.766484    0.417874
    9         22             0       -4.415302    1.992986   -0.767157
   10         22             0       -4.075285   -0.531154   -0.135984
   11         22             0       -1.134731   -0.120995    0.435807
   12         22             0        1.474047    0.313695    0.392266
   13         22             0        4.412011    0.465257    1.131620
   14         22             0        4.596232   -1.774983   -0.969535
   15          8             0       -5.936811    2.908874   -1.695827
   16          8             0       -3.003155    3.436392   -1.410969
   17          8             0        3.727826   -3.350224   -0.133090
   18          8             0        6.041111   -3.098701   -0.632254
   19          8             0       -8.166900    0.272102   -0.770563
   20         22             0       -6.903451    1.206953   -1.936411
   21          1             0       -7.603997    1.288682   -3.419134
   22         22             0       -6.690037   -0.718665    0.187527
   23          1             0       -7.854048   -1.825191    0.395129
   24         22             0        7.294764   -1.766937   -0.354965
   25          1             0        8.308222   -2.042479    0.895378
   26          6             0       -5.133093   -2.119465    0.015645
   27          1             0       -5.274995   -2.898860   -0.759680
   28         22             0       -1.813223    2.250403   -0.425928
   29          1             0       -1.833097    2.789031    1.102231
   30         22             0        2.047435   -2.626661    0.486141
   31          1             0        1.389689   -3.647542   -0.601468
   32          6             0        5.598934    2.181964    0.906479
   33          1             0        6.368387    2.406097    1.664245
   34          1             0        6.094468    2.172248   -0.060003
   35         22             0       -0.825078   -2.968073    0.064486
   36          1             0       -0.313003   -3.626037    1.480418
   37         22             0       -3.905992   -2.728920    1.570201
   38          1             0       -3.798583   -4.343858    1.680240
   39         22             0        3.986295    3.335485    0.885357
   40          1             0        3.434377    3.696231    2.386872
   41         22             0        1.239724    2.925007   -0.040509
   42          1             0        1.269485    4.180626   -1.028201
   43         17             0        0.706168    3.728958    2.112648
   44         17             0        4.229041    5.405477   -0.121573
   45         17             0       -1.080817   -4.655929   -1.505979
   46         17             0       -4.238512   -1.963419    3.708817
   47         17             0        8.634147   -1.439391   -2.228781
   48          1             0        6.612882    0.060950    0.672149
 ---------------------------------------------------------------------
 Rotational constants (GHZ):      0.0632337      0.0218783      0.0181028
 Standard basis: LANL2DZ (5D, 7F)
 There are   531 symmetry adapted basis functions of A   symmetry.
 Integral buffers will be    262144 words long.
 Raffenetti 2 integral format.
 Two-electron integral symmetry is turned on.
   531 basis functions,  1282 primitive gaussians,   561 cartesian basis functions
   164 alpha electrons      164 beta electrons
       nuclear repulsion energy      5397.8800317850 Hartrees.
 NAtoms=   48 NActive=   48 NUniq=   48 SFac= 1.00D+00 NAtFMM=   60 Big=F
 One-electron integrals computed using PRISM.
   1 Symmetry operations used in ECPInt.
 ECPInt:  NShTT=   29161 NPrTT=  167492 LenC2=   25270 LenP2D=   89827.
 LDataN:  DoStor=F MaxTD1= 4 Len=   56
 LDataN:  DoStor=T MaxTD1= 4 Len=   56
 NBasis=   531 RedAO= T  NBF=   531
 NBsUse=   531 1.00D-06 NBFU=   531
 Harris functional with IExCor=  402 diagonalized for initial guess.
 ExpMin= 1.60D-02 ExpMax= 7.82D+03 ExpMxC= 2.73D+02 IAcc=3 IRadAn=         5 AccDes= 0.00D+00
 HarFok:  IExCor= 402 AccDes= 0.00D+00 IRadAn=         5 IDoV=1
 ScaDFX=  1.000000  1.000000  1.000000  1.000000
 Initial guess orbital symmetries:
       Occupied  (A) (A) (A) (A) (A) (A) (A) (A) (A) (A) (A) (A)
                 (A) (A) (A) (A) (A) (A) (A) (A) (A) (A) (A) (A)
                 (A) (A) (A) (A) (A) (A) (A) (A) (A) (A) (A) (A)
                 (A) (A) (A) (A) (A) (A) (A) (A) (A) (A) (A) (A)
                 (A) (A) (A) (A) (A) (A) (A) (A) (A) (A) (A) (A)
                 (A) (A) (A) (A) (A) (A) (A) (A) (A) (A) (A) (A)
                 (A) (A) (A) (A) (A) (A) (A) (A) (A) (A) (A) (A)
                 (A) (A) (A) (A) (A) (A) (A) (A) (A) (A) (A) (A)
                 (A) (A) (A) (A) (A) (A) (A) (A) (A) (A) (A) (A)
                 (A) (A) (A) (A) (A) (A) (A) (A) (A) (A) (A) (A)
                 (A) (A) (A) (A) (A) (A) (A) (A) (A) (A) (A) (A)
                 (A) (A) (A) (A) (A) (A) (A) (A) (A) (A) (A) (A)
                 (A) (A) (A) (A) (A) (A) (A) (A) (A) (A) (A) (A)
                 (A) (A) (A) (A) (A) (A) (A) (A)
       Virtual   (A) (A) (A) (A) (A) (A) (A) (A) (A) (A) (A) (A)
                 (A) (A) (A) (A) (A) (A) (A) (A) (A) (A) (A) (A)
                 (A) (A) (A) (A) (A) (A) (A) (A) (A) (A) (A) (A)
                 (A) (A) (A) (A) (A) (A) (A) (A) (A) (A) (A) (A)
                 (A) (A) (A) (A) (A) (A) (A) (A) (A) (A) (A) (A)
                 (A) (A) (A) (A) (A) (A) (A) (A) (A) (A) (A) (A)
                 (A) (A) (A) (A) (A) (A) (A) (A) (A) (A) (A) (A)
                 (A) (A) (A) (A) (A) (A) (A) (A) (A) (A) (A) (A)
                 (A) (A) (A) (A) (A) (A) (A) (A) (A) (A) (A) (A)
                 (A) (A) (A) (A) (A) (A) (A) (A) (A) (A) (A) (A)
                 (A) (A) (A) (A) (A) (A) (A) (A) (A) (A) (A) (A)
                 (A) (A) (A) (A) (A) (A) (A) (A) (A) (A) (A) (A)
                 (A) (A) (A) (A) (A) (A) (A) (A) (A) (A) (A) (A)
                 (A) (A) (A) (A) (A) (A) (A) (A) (A) (A) (A) (A)
                 (A) (A) (A) (A) (A) (A) (A) (A) (A) (A) (A) (A)
                 (A) (A) (A) (A) (A) (A) (A) (A) (A) (A) (A) (A)
                 (A) (A) (A) (A) (A) (A) (A) (A) (A) (A) (A) (A)
                 (A) (A) (A) (A) (A) (A) (A) (A) (A) (A) (A) (A)
                 (A) (A) (A) (A) (A) (A) (A) (A) (A) (A) (A) (A)
                 (A) (A) (A) (A) (A) (A) (A) (A) (A) (A) (A) (A)
                 (A) (A) (A) (A) (A) (A) (A) (A) (A) (A) (A) (A)
                 (A) (A) (A) (A) (A) (A) (A) (A) (A) (A) (A) (A)
                 (A) (A) (A) (A) (A) (A) (A) (A) (A) (A) (A) (A)
                 (A) (A) (A) (A) (A) (A) (A) (A) (A) (A) (A) (A)
                 (A) (A) (A) (A) (A) (A) (A) (A) (A) (A) (A) (A)
                 (A) (A) (A) (A) (A) (A) (A) (A) (A) (A) (A) (A)
                 (A) (A) (A) (A) (A) (A) (A) (A) (A) (A) (A) (A)
                 (A) (A) (A) (A) (A) (A) (A) (A) (A) (A) (A) (A)
                 (A) (A) (A) (A) (A) (A) (A) (A) (A) (A) (A) (A)
                 (A) (A) (A) (A) (A) (A) (A) (A) (A) (A) (A) (A)
                 (A) (A) (A) (A) (A) (A) (A)
 The electronic state of the initial guess is 1-A.
 Requested convergence on RMS density matrix=1.00D-04 within 128 cycles.
 Requested convergence on MAX density matrix=1.00D-02.
 Requested convergence on             energy=1.00D-02.
 No special actions if energy rises.
 EnCoef did    15 forward-backward iterations
 EnCoef did     2 forward-backward iterations
 EnCoef did   100 forward-backward iterations
 EnCoef did   100 forward-backward iterations
 EnCoef did   100 forward-backward iterations
 EnCoef did   100 forward-backward iterations
 EnCoef did     4 forward-backward iterations
 EnCoef did     6 forward-backward iterations
 EnCoef did   100 forward-backward iterations
 EnCoef did     3 forward-backward iterations
 EnCoef did     4 forward-backward iterations
 EnCoef did     2 forward-backward iterations
 EnCoef did     6 forward-backward iterations
 EnCoef did     2 forward-backward iterations
 EnCoef did     3 forward-backward iterations
 EnCoef did     4 forward-backward iterations
 Restarting incremental Fock formation.
 Matrix for removal  3 Erem= -1545.44682927628     Crem= 0.000D+00
 SCF Done:  E(RB+HF-LYP) =  -1711.16144968     A.U. after   20 cycles
             Convg  =    0.8635D-04             -V/T =  2.4785
             S**2   =   0.0000

 **********************************************************************

            Population analysis using the SCF density.

 **********************************************************************

 Orbital symmetries:
       Occupied  (A) (A) (A) (A) (A) (A) (A) (A) (A) (A) (A) (A)
                 (A) (A) (A) (A) (A) (A) (A) (A) (A) (A) (A) (A)
                 (A) (A) (A) (A) (A) (A) (A) (A) (A) (A) (A) (A)
                 (A) (A) (A) (A) (A) (A) (A) (A) (A) (A) (A) (A)
                 (A) (A) (A) (A) (A) (A) (A) (A) (A) (A) (A) (A)
                 (A) (A) (A) (A) (A) (A) (A) (A) (A) (A) (A) (A)
                 (A) (A) (A) (A) (A) (A) (A) (A) (A) (A) (A) (A)
                 (A) (A) (A) (A) (A) (A) (A) (A) (A) (A) (A) (A)
                 (A) (A) (A) (A) (A) (A) (A) (A) (A) (A) (A) (A)
                 (A) (A) (A) (A) (A) (A) (A) (A) (A) (A) (A) (A)
                 (A) (A) (A) (A) (A) (A) (A) (A) (A) (A) (A) (A)
                 (A) (A) (A) (A) (A) (A) (A) (A) (A) (A) (A) (A)
                 (A) (A) (A) (A) (A) (A) (A) (A) (A) (A) (A) (A)
                 (A) (A) (A) (A) (A) (A) (A) (A)
       Virtual   (A) (A) (A) (A) (A) (A) (A) (A) (A) (A) (A) (A)
                 (A) (A) (A) (A) (A) (A) (A) (A) (A) (A) (A) (A)
                 (A) (A) (A) (A) (A) (A) (A) (A) (A) (A) (A) (A)
                 (A) (A) (A) (A) (A) (A) (A) (A) (A) (A) (A) (A)
                 (A) (A) (A) (A) (A) (A) (A) (A) (A) (A) (A) (A)
                 (A) (A) (A) (A) (A) (A) (A) (A) (A) (A) (A) (A)
                 (A) (A) (A) (A) (A) (A) (A) (A) (A) (A) (A) (A)
                 (A) (A) (A) (A) (A) (A) (A) (A) (A) (A) (A) (A)
                 (A) (A) (A) (A) (A) (A) (A) (A) (A) (A) (A) (A)
                 (A) (A) (A) (A) (A) (A) (A) (A) (A) (A) (A) (A)
                 (A) (A) (A) (A) (A) (A) (A) (A) (A) (A) (A) (A)
                 (A) (A) (A) (A) (A) (A) (A) (A) (A) (A) (A) (A)
                 (A) (A) (A) (A) (A) (A) (A) (A) (A) (A) (A) (A)
                 (A) (A) (A) (A) (A) (A) (A) (A) (A) (A) (A) (A)
                 (A) (A) (A) (A) (A) (A) (A) (A) (A) (A) (A) (A)
                 (A) (A) (A) (A) (A) (A) (A) (A) (A) (A) (A) (A)
                 (A) (A) (A) (A) (A) (A) (A) (A) (A) (A) (A) (A)
                 (A) (A) (A) (A) (A) (A) (A) (A) (A) (A) (A) (A)
                 (A) (A) (A) (A) (A) (A) (A) (A) (A) (A) (A) (A)
                 (A) (A) (A) (A) (A) (A) (A) (A) (A) (A) (A) (A)
                 (A) (A) (A) (A) (A) (A) (A) (A) (A) (A) (A) (A)
                 (A) (A) (A) (A) (A) (A) (A) (A) (A) (A) (A) (A)
                 (A) (A) (A) (A) (A) (A) (A) (A) (A) (A) (A) (A)
                 (A) (A) (A) (A) (A) (A) (A) (A) (A) (A) (A) (A)
                 (A) (A) (A) (A) (A) (A) (A) (A) (A) (A) (A) (A)
                 (A) (A) (A) (A) (A) (A) (A) (A) (A) (A) (A) (A)
                 (A) (A) (A) (A) (A) (A) (A) (A) (A) (A) (A) (A)
                 (A) (A) (A) (A) (A) (A) (A) (A) (A) (A) (A) (A)
                 (A) (A) (A) (A) (A) (A) (A) (A) (A) (A) (A) (A)
                 (A) (A) (A) (A) (A) (A) (A) (A) (A) (A) (A) (A)
                 (A) (A) (A) (A) (A) (A) (A)
 The electronic state is 1-A.
 Alpha  occ. eigenvalues --  -19.19768 -19.19447 -19.17861 -19.17655 -19.17462
 Alpha  occ. eigenvalues --  -10.25037 -10.24310 -10.24203 -10.23411 -10.22891
 Alpha  occ. eigenvalues --  -10.22681 -10.22489 -10.21752 -10.21148 -10.20354
 Alpha  occ. eigenvalues --   -2.52332  -2.51246  -2.49771  -2.49671  -2.49494
 Alpha  occ. eigenvalues --   -2.48592  -2.48531  -2.48528  -2.47394  -2.46948
 Alpha  occ. eigenvalues --   -2.46268  -2.46076  -2.45893  -2.45057  -2.44330
 Alpha  occ. eigenvalues --   -1.64754  -1.64118  -1.63645  -1.63600  -1.63029
 Alpha  occ. eigenvalues --   -1.62560  -1.62530  -1.62310  -1.61980  -1.61548
 Alpha  occ. eigenvalues --   -1.61387  -1.61333  -1.61258  -1.61143  -1.61031
 Alpha  occ. eigenvalues --   -1.61006  -1.60842  -1.60802  -1.60766  -1.60663
 Alpha  occ. eigenvalues --   -1.60235  -1.60196  -1.60058  -1.60050  -1.59983
 Alpha  occ. eigenvalues --   -1.59514  -1.59175  -1.58664  -1.58638  -1.58524
 Alpha  occ. eigenvalues --   -1.58410  -1.58345  -1.58299  -1.58025  -1.57862
 Alpha  occ. eigenvalues --   -1.57820  -1.57709  -1.57618  -1.57563  -1.57538
 Alpha  occ. eigenvalues --   -1.57184  -1.56908  -1.56714  -1.56584  -1.55914
 Alpha  occ. eigenvalues --   -0.96202  -0.94570  -0.93053  -0.92251  -0.91742
 Alpha  occ. eigenvalues --   -0.82750  -0.80563  -0.79764  -0.79296  -0.79254
 Alpha  occ. eigenvalues --   -0.73829  -0.69488  -0.68230  -0.65888  -0.64103
 Alpha  occ. eigenvalues --   -0.62301  -0.61940  -0.61565  -0.61225  -0.60879
 Alpha  occ. eigenvalues --   -0.46228  -0.45369  -0.44748  -0.43778  -0.41479
 Alpha  occ. eigenvalues --   -0.41104  -0.40931  -0.40736  -0.40473  -0.39917
 Alpha  occ. eigenvalues --   -0.39782  -0.39222  -0.39152  -0.38665  -0.38401
 Alpha  occ. eigenvalues --   -0.38013  -0.37693  -0.37585  -0.37550  -0.37350
 Alpha  occ. eigenvalues --   -0.37255  -0.37203  -0.37113  -0.37070  -0.36921
 Alpha  occ. eigenvalues --   -0.36777  -0.36439  -0.36410  -0.36258  -0.36139
 Alpha  occ. eigenvalues --   -0.36015  -0.35870  -0.35613  -0.35511  -0.35483
 Alpha  occ. eigenvalues --   -0.35350  -0.35237  -0.35104  -0.34961  -0.34780
 Alpha  occ. eigenvalues --   -0.34511  -0.34311  -0.34204  -0.34065  -0.34023
 Alpha  occ. eigenvalues --   -0.33956  -0.33495  -0.33358  -0.33333  -0.33230
 Alpha  occ. eigenvalues --   -0.32931  -0.32678  -0.32399  -0.32287  -0.31907
 Alpha  occ. eigenvalues --   -0.31596  -0.31325  -0.31251  -0.31022  -0.30301
 Alpha  occ. eigenvalues --   -0.29858  -0.29507  -0.29160  -0.28528  -0.27983
 Alpha  occ. eigenvalues --   -0.27758  -0.27380  -0.25887  -0.25080
 Alpha virt. eigenvalues --   -0.22359  -0.20859  -0.20134  -0.19547  -0.18745
 Alpha virt. eigenvalues --   -0.18275  -0.18148  -0.17914  -0.17814  -0.17578
 Alpha virt. eigenvalues --   -0.17196  -0.16845  -0.16818  -0.16624  -0.16322
 Alpha virt. eigenvalues --   -0.15975  -0.15928  -0.15720  -0.15476  -0.15274
 Alpha virt. eigenvalues --   -0.15094  -0.14918  -0.14790  -0.14515  -0.14074
 Alpha virt. eigenvalues --   -0.13939  -0.13678  -0.13531  -0.13271  -0.13205
 Alpha virt. eigenvalues --   -0.12938  -0.12772  -0.12505  -0.12252  -0.12014
 Alpha virt. eigenvalues --   -0.11981  -0.11779  -0.11561  -0.10836  -0.10447
 Alpha virt. eigenvalues --   -0.10335  -0.10161  -0.09971  -0.09890  -0.09545
 Alpha virt. eigenvalues --   -0.09321  -0.09048  -0.08659  -0.08506  -0.08199
 Alpha virt. eigenvalues --   -0.08037  -0.07452  -0.07096  -0.06899  -0.06590
 Alpha virt. eigenvalues --   -0.06433  -0.06254  -0.06113  -0.05715  -0.05451
 Alpha virt. eigenvalues --   -0.05189  -0.04859  -0.04724  -0.04154  -0.04092
 Alpha virt. eigenvalues --   -0.03774  -0.03368  -0.03271  -0.02979  -0.02557
 Alpha virt. eigenvalues --   -0.02349  -0.02077  -0.01612  -0.01240  -0.01116
 Alpha virt. eigenvalues --   -0.00993  -0.00838  -0.00485  -0.00245   0.00125
 Alpha virt. eigenvalues --    0.00264   0.00606   0.00694   0.00959   0.01096
 Alpha virt. eigenvalues --    0.01264   0.01465   0.01627   0.01791   0.02081
 Alpha virt. eigenvalues --    0.02154   0.02355   0.02388   0.02549   0.02907
 Alpha virt. eigenvalues --    0.02950   0.03069   0.03153   0.03292   0.03499
 Alpha virt. eigenvalues --    0.03552   0.03693   0.03828   0.03892   0.04209
 Alpha virt. eigenvalues --    0.04332   0.04420   0.04472   0.04834   0.05158
 Alpha virt. eigenvalues --    0.05341   0.05499   0.05581   0.05882   0.06029
 Alpha virt. eigenvalues --    0.06206   0.06253   0.06512   0.06597   0.06806
 Alpha virt. eigenvalues --    0.06970   0.07250   0.07475   0.07696   0.07811
 Alpha virt. eigenvalues --    0.08229   0.08471   0.08688   0.08853   0.09108
 Alpha virt. eigenvalues --    0.09300   0.09587   0.09895   0.10160   0.10339
 Alpha virt. eigenvalues --    0.10387   0.10753   0.11124   0.11490   0.11580
 Alpha virt. eigenvalues --    0.11682   0.11998   0.12191   0.12708   0.12941
 Alpha virt. eigenvalues --    0.13177   0.13466   0.13614   0.13931   0.14349
 Alpha virt. eigenvalues --    0.14540   0.14857   0.14929   0.15121   0.15372
 Alpha virt. eigenvalues --    0.15657   0.16019   0.16226   0.16495   0.16885
 Alpha virt. eigenvalues --    0.17429   0.17540   0.17914   0.18196   0.18408
 Alpha virt. eigenvalues --    0.18603   0.19057   0.19181   0.19574   0.19839
 Alpha virt. eigenvalues --    0.20177   0.20438   0.20773   0.21069   0.21298
 Alpha virt. eigenvalues --    0.21630   0.21849   0.22394   0.22912   0.23656
 Alpha virt. eigenvalues --    0.23720   0.24434   0.24935   0.25225   0.25677
 Alpha virt. eigenvalues --    0.26231   0.26719   0.27055   0.27471   0.27797
 Alpha virt. eigenvalues --    0.28368   0.28594   0.28859   0.29384   0.29849
 Alpha virt. eigenvalues --    0.30224   0.30377   0.30512   0.31079   0.31754
 Alpha virt. eigenvalues --    0.32108   0.32769   0.32809   0.33298   0.33514
 Alpha virt. eigenvalues --    0.34010   0.34171   0.34368   0.34899   0.35091
 Alpha virt. eigenvalues --    0.35460   0.35961   0.36496   0.36673   0.36995
 Alpha virt. eigenvalues --    0.37043   0.37627   0.37855   0.38308   0.38478
 Alpha virt. eigenvalues --    0.38564   0.38871   0.38989   0.39198   0.39756
 Alpha virt. eigenvalues --    0.40130   0.40368   0.40804   0.41105   0.41204
 Alpha virt. eigenvalues --    0.41708   0.41919   0.42040   0.42510   0.42827
 Alpha virt. eigenvalues --    0.42981   0.43284   0.43494   0.43761   0.44319
 Alpha virt. eigenvalues --    0.44534   0.44762   0.45503   0.46048   0.46292
 Alpha virt. eigenvalues --    0.46698   0.47379   0.47699   0.48187   0.48735
 Alpha virt. eigenvalues --    0.49047   0.49527   0.49649   0.49941   0.50628
 Alpha virt. eigenvalues --    0.50847   0.51767   0.51891   0.51993   0.52274
 Alpha virt. eigenvalues --    0.52724   0.52893   0.53464   0.54035   0.54714
 Alpha virt. eigenvalues --    0.55027   0.55475   0.56835   0.57395   0.57721
 Alpha virt. eigenvalues --    0.58365   0.59313   0.59905   0.60264   0.60741
 Alpha virt. eigenvalues --    0.61906   0.62219   0.62729   0.63373   0.64295
 Alpha virt. eigenvalues --    0.64339   0.66344   0.67387   0.67747   0.68929
 Alpha virt. eigenvalues --    0.71869   0.73471   0.75550   0.75638   0.76489
 Alpha virt. eigenvalues --    0.77190   0.77900   0.78201   0.78735   0.79846
 Alpha virt. eigenvalues --    0.80067   0.80459   0.80892   0.81282   0.81527
 Alpha virt. eigenvalues --    0.82369   0.82613   0.82802   0.82912   0.83677
 Alpha virt. eigenvalues --    0.84005   0.84808   0.85187   0.86171   0.86826
 Alpha virt. eigenvalues --    0.87783   0.88077   0.89619   0.90616   0.92058
 Alpha virt. eigenvalues --    0.92867   0.94441   0.94728   0.96867   1.01454
 Alpha virt. eigenvalues --    1.03052   1.04779   1.08517   1.11378   1.13252
 Alpha virt. eigenvalues --    1.14287   1.15412   1.16338   1.17700   1.18533
 Alpha virt. eigenvalues --    1.20951   1.21402   1.22487   1.23105   1.24290
 Alpha virt. eigenvalues --    1.25113   1.26078   1.26768   1.28599   1.30525
 Alpha virt. eigenvalues --    1.33494   1.35703   1.57014   1.64114   1.68579
 Alpha virt. eigenvalues --    1.74090   1.77709   6.68165   7.90199   8.89337
 Alpha virt. eigenvalues --    9.56906   9.84476   9.99298  10.32106  10.67259
 Alpha virt. eigenvalues --   10.88169  11.75503  12.77896  14.11114  14.91941
 Alpha virt. eigenvalues --   15.93734  19.09081  20.00193  23.62808  27.71100
 Alpha virt. eigenvalues --   31.58055  36.89826
          Condensed to atoms (all electrons):
              1          2          3          4          5          6
     1  C    6.587823  -0.029732   0.000179   0.000000   0.009675  -0.008575
     2  C   -0.029732   6.363685  -0.045537   0.000185  -0.000044  -0.018454
     3  C    0.000179  -0.045537   6.537170  -0.012291   0.000000   0.000099
     4  C    0.000000   0.000185  -0.012291   6.376814   0.000000   0.000000
     5  C    0.009675  -0.000044   0.000000   0.000000   6.302828  -0.054155
     6  C   -0.008575  -0.018454   0.000099   0.000000  -0.054155   7.098830
     7  C   -0.023015  -0.009719   0.019952  -0.000026   0.000038  -0.070223
     8  C    0.000006  -0.012208  -0.044527  -0.029505   0.000000  -0.000138
     9  Ti   0.003508  -0.111137   0.149000  -0.019403  -0.000451  -0.001674
    10  Ti  -0.010082  -0.047727  -0.000028   0.368408   0.001867   0.005470
    11  Ti  -0.061112   0.102720   0.116581  -0.016868  -0.006393  -0.126603
    12  Ti   0.088097   0.300039  -0.063469   0.009477   0.110413   0.097394
    13  Ti   0.192966  -0.035900   0.002598   0.000145   0.077399   0.131868
    14  Ti   0.001806   0.007307  -0.001083   0.000127   0.073201   0.093116
    15  O    0.000000   0.000014  -0.002758  -0.020619   0.000000   0.000000
    16  O    0.000000  -0.004311  -0.017111  -0.000652   0.000000   0.000000
    17  O   -0.000017  -0.000011   0.000000   0.000000   0.000265  -0.030832
    18  O    0.000005   0.000000   0.000000   0.000000  -0.027394  -0.000715
    19  O    0.000000   0.000000  -0.000113  -0.013387   0.000000   0.000000
    20  Ti   0.000023   0.000012   0.009764   0.226598  -0.000005   0.000018
    21  H    0.000000   0.000000   0.000031   0.000779   0.000000   0.000000
    22  Ti   0.000066  -0.001990  -0.024377  -0.022230   0.000006  -0.000031
    23  H    0.000000   0.000000   0.000018  -0.009921   0.000000   0.000000
    24  Ti   0.002100  -0.000187   0.000078   0.000000   0.218193  -0.034856
    25  H   -0.000001   0.000000   0.000000   0.000000  -0.007459   0.000072
    26  C    0.000000  -0.000012  -0.043644  -0.052284   0.000000   0.000000
    27  H    0.000000   0.000000   0.001001  -0.007434   0.000000   0.000000
    28  Ti  -0.043740   0.134529   0.218286  -0.114287  -0.001021  -0.010224
    29  H   -0.000076  -0.025784  -0.019814  -0.000125   0.000000   0.000000
    30  Ti  -0.046107  -0.052844   0.005676   0.001560  -0.025058   0.189207
    31  H   -0.000008  -0.000047   0.000004   0.000000  -0.000002  -0.008479
    32  C   -0.044172  -0.000131   0.000000   0.000000  -0.004475  -0.023248
    33  H    0.003537   0.000000   0.000000   0.000000  -0.002886   0.000192
    34  H   -0.005442   0.000001   0.000000   0.000000  -0.007525   0.000764
    35  Ti  -0.000738  -0.008540  -0.010079   0.037414  -0.005263   0.002730
    36  H    0.000000  -0.000014  -0.000040   0.000000   0.000000  -0.000563
    37  Ti  -0.001654  -0.006070  -0.017478  -0.004767   0.000279  -0.001795
    38  H    0.000000   0.000000   0.000005   0.000000   0.000000   0.000000
    39  Ti   0.135174  -0.005017  -0.000508  -0.000193   0.010349  -0.007408
    40  H   -0.012533  -0.000012   0.000000   0.000000  -0.000030  -0.000056
    41  Ti   0.137813   0.149041  -0.062641  -0.016863  -0.029728  -0.085738
    42  H    0.005289   0.005831   0.000028   0.000000   0.000001   0.000067
    43  Cl  -0.006250  -0.006866  -0.000028   0.000000   0.000001  -0.000069
    44  Cl   0.003925  -0.000013   0.000000   0.000000   0.000003   0.000006
    45  Cl   0.000000   0.000001   0.000016  -0.000002   0.000000   0.000012
    46  Cl   0.000000   0.000001  -0.000126   0.000001   0.000000   0.000000
    47  Cl  -0.000001   0.000000   0.000000   0.000000   0.005857  -0.000012
    48  H   -0.000258   0.000000   0.000000   0.000000   0.243657   0.000845
              7          8          9         10         11         12
     1  C   -0.023015   0.000006   0.003508  -0.010082  -0.061112   0.088097
     2  C   -0.009719  -0.012208  -0.111137  -0.047727   0.102720   0.300039
     3  C    0.019952  -0.044527   0.149000  -0.000028   0.116581  -0.063469
     4  C   -0.000026  -0.029505  -0.019403   0.368408  -0.016868   0.009477
     5  C    0.000038   0.000000  -0.000451   0.001867  -0.006393   0.110413
     6  C   -0.070223  -0.000138  -0.001674   0.005470  -0.126603   0.097394
     7  C    6.503952  -0.057773  -0.000820  -0.025814   0.067438   0.237578
     8  C   -0.057773   7.084814  -0.023030  -0.051334   0.190339  -0.182143
     9  Ti  -0.000820  -0.023030  13.865116  -0.875473  -0.386865  -0.007016
    10  Ti  -0.025814  -0.051334  -0.875473  15.631514  -1.120135  -0.360976
    11  Ti   0.067438   0.190339  -0.386865  -1.120135  18.802899  -4.132919
    12  Ti   0.237578  -0.182143  -0.007016  -0.360976  -4.132919  19.234418
    13  Ti  -0.025860   0.003280  -0.004083  -0.072823  -0.067576  -0.786921
    14  Ti  -0.024621  -0.002984   0.010537  -0.052144   0.079467  -0.316107
    15  O    0.000000   0.000004   0.177613   0.050204   0.004517   0.000423
    16  O    0.000003   0.000051   0.149769  -0.004555   0.040345  -0.010145
    17  O    0.000340   0.000000   0.000012  -0.000646   0.002222   0.008837
    18  O    0.000007   0.000000  -0.000031   0.000174  -0.000472   0.016357
    19  O    0.000000   0.000014  -0.023675   0.009112  -0.006754   0.000572
    20  Ti   0.000183  -0.003439  -0.328695  -0.209682  -0.035934   0.003744
    21  H    0.000000   0.000000  -0.043114  -0.046056   0.010294  -0.001598
    22  Ti  -0.000891  -0.008299   0.009846  -0.725375  -0.114748  -0.070033
    23  H    0.000000   0.000029   0.047132  -0.107069  -0.000948  -0.001423
    24  Ti  -0.000590   0.000146  -0.000710   0.002085  -0.006291  -0.001201
    25  H    0.000000   0.000000   0.000002  -0.000004  -0.000555  -0.000184
    26  C    0.000050  -0.015322  -0.074083  -0.042213  -0.122211   0.001981
    27  H   -0.000002  -0.003694   0.009614   0.018367  -0.005796  -0.000739
    28  Ti  -0.029292  -0.083122  -0.845680  -0.969199  -1.557254  -0.061263
    29  H   -0.000194   0.000124   0.144485  -0.029338   0.030246  -0.014595
    30  Ti   0.191946   0.005270  -0.034915  -0.006053  -0.117580  -0.565395
    31  H    0.022221  -0.001389  -0.000513  -0.003677   0.027076  -0.051930
    32  C    0.000012   0.000000  -0.000236   0.000323  -0.011621  -0.057827
    33  H    0.000000   0.000000  -0.000080   0.000080   0.002788   0.012520
    34  H    0.000000   0.000000   0.000106  -0.000100  -0.002054   0.016497
    35  Ti   0.152805   0.133321  -0.103982   0.040610  -0.737020  -0.353218
    36  H   -0.016259   0.004393  -0.002089   0.039168  -0.049591  -0.016092
    37  Ti  -0.002236   0.181579  -0.133702  -0.286062  -0.367459   0.064062
    38  H   -0.000022  -0.006183  -0.006469  -0.081656   0.007721   0.010587
    39  Ti   0.001549  -0.000190  -0.020793  -0.018483   0.044422   0.014954
    40  H   -0.000002   0.000000   0.000395   0.000010  -0.000809  -0.044624
    41  Ti  -0.085498   0.011591  -0.230333  -0.123896   0.260756  -1.931998
    42  H    0.000025   0.000000  -0.016952   0.000569   0.060384  -0.104957
    43  Cl  -0.000001   0.000007  -0.016011   0.010904   0.010475   0.032723
    44  Cl   0.000000   0.000000   0.000767  -0.000806   0.004362  -0.010032
    45  Cl   0.006130   0.006540  -0.000078  -0.052703   0.007851  -0.016104
    46  Cl   0.000004  -0.001384  -0.005950   0.049552   0.018709   0.000095
    47  Cl   0.000000   0.000000  -0.000002  -0.000002   0.000080  -0.003016
    48  H    0.000001   0.000000   0.000043  -0.000163   0.001505  -0.032864
             13         14         15         16         17         18
     1  C    0.192966   0.001806   0.000000   0.000000  -0.000017   0.000005
     2  C   -0.035900   0.007307   0.000014  -0.004311  -0.000011   0.000000
     3  C    0.002598  -0.001083  -0.002758  -0.017111   0.000000   0.000000
     4  C    0.000145   0.000127  -0.020619  -0.000652   0.000000   0.000000
     5  C    0.077399   0.073201   0.000000   0.000000   0.000265  -0.027394
     6  C    0.131868   0.093116   0.000000   0.000000  -0.030832  -0.000715
     7  C   -0.025860  -0.024621   0.000000   0.000003   0.000340   0.000007
     8  C    0.003280  -0.002984   0.000004   0.000051   0.000000   0.000000
     9  Ti  -0.004083   0.010537   0.177613   0.149769   0.000012  -0.000031
    10  Ti  -0.072823  -0.052144   0.050204  -0.004555  -0.000646   0.000174
    11  Ti  -0.067576   0.079467   0.004517   0.040345   0.002222  -0.000472
    12  Ti  -0.786921  -0.316107   0.000423  -0.010145   0.008837   0.016357
    13  Ti  11.504779  -0.026761   0.000011  -0.000285   0.007137  -0.017150
    14  Ti  -0.026761  10.990639  -0.000018  -0.000095   0.196657   0.166065
    15  O    0.000011  -0.000018   8.255011  -0.000521   0.000000   0.000000
    16  O   -0.000285  -0.000095  -0.000521   8.136874   0.000000   0.000000
    17  O    0.007137   0.196657   0.000000   0.000000   8.274584  -0.032282
    18  O   -0.017150   0.166065   0.000000   0.000000  -0.032282   8.263884
    19  O   -0.000002  -0.000011  -0.000061   0.000000   0.000000   0.000000
    20  Ti  -0.000630   0.001919   0.189927  -0.012907   0.000004   0.000000
    21  H    0.000001   0.000009  -0.000724   0.000000   0.000000   0.000000
    22  Ti  -0.001049  -0.001610  -0.012226  -0.002302   0.000011   0.000000
    23  H   -0.000009   0.000007   0.000000   0.000000   0.000000   0.000000
    24  Ti  -0.022762  -0.185013   0.000000   0.000002  -0.017360   0.217203
    25  H   -0.002103  -0.016407   0.000000   0.000000  -0.000003  -0.000111
    26  C    0.000094   0.000206  -0.000087   0.000008   0.000000   0.000000
    27  H   -0.000030  -0.000021   0.000000   0.000000   0.000000   0.000000
    28  Ti  -0.068164   0.035047  -0.036352   0.273645   0.000597  -0.000204
    29  H    0.001205   0.000488   0.000000   0.001255   0.000000   0.000000
    30  Ti  -0.104373  -0.197983  -0.000064   0.000477   0.175279  -0.017014
    31  H    0.007330   0.006750   0.000000   0.000000   0.010916   0.000007
    32  C    0.172155  -0.028155   0.000000   0.000000  -0.000011  -0.000046
    33  H    0.012193  -0.001010   0.000000   0.000000   0.000000   0.000000
    34  H   -0.016873   0.001136   0.000000   0.000000   0.000000  -0.000001
    35  Ti  -0.100506  -0.067261   0.002310   0.003428  -0.032162  -0.000086
    36  H   -0.005097   0.002407   0.000000   0.000000  -0.000060   0.000000
    37  Ti  -0.006393  -0.030656   0.000527   0.000101  -0.000515   0.000080
    38  H    0.000041  -0.000420   0.000000   0.000000   0.000000   0.000000
    39  Ti  -0.213301   0.007892   0.000050  -0.000569   0.001286  -0.000375
    40  H   -0.010396   0.001083   0.000000   0.000000   0.000000   0.000000
    41  Ti   0.245910  -0.028520  -0.000593  -0.028983   0.002583   0.000828
    42  H    0.010561   0.001342   0.000000   0.000030   0.000000   0.000000
    43  Cl  -0.014566  -0.000520   0.000000  -0.000011   0.000000   0.000000
    44  Cl   0.010528  -0.000179   0.000000   0.000000   0.000000   0.000000
    45  Cl  -0.002492  -0.003609   0.000000   0.000000  -0.000010   0.000000
    46  Cl   0.001096  -0.000280   0.000000   0.000000   0.000000   0.000000
    47  Cl  -0.002537   0.013554   0.000000   0.000000   0.000000   0.000346
    48  H    0.033021  -0.012644   0.000000   0.000000   0.000040   0.000697
             19         20         21         22         23         24
     1  C    0.000000   0.000023   0.000000   0.000066   0.000000   0.002100
     2  C    0.000000   0.000012   0.000000  -0.001990   0.000000  -0.000187
     3  C   -0.000113   0.009764   0.000031  -0.024377   0.000018   0.000078
     4  C   -0.013387   0.226598   0.000779  -0.022230  -0.009921   0.000000
     5  C    0.000000  -0.000005   0.000000   0.000006   0.000000   0.218193
     6  C    0.000000   0.000018   0.000000  -0.000031   0.000000  -0.034856
     7  C    0.000000   0.000183   0.000000  -0.000891   0.000000  -0.000590
     8  C    0.000014  -0.003439   0.000000  -0.008299   0.000029   0.000146
     9  Ti  -0.023675  -0.328695  -0.043114   0.009846   0.047132  -0.000710
    10  Ti   0.009112  -0.209682  -0.046056  -0.725375  -0.107069   0.002085
    11  Ti  -0.006754  -0.035934   0.010294  -0.114748  -0.000948  -0.006291
    12  Ti   0.000572   0.003744  -0.001598  -0.070033  -0.001423  -0.001201
    13  Ti  -0.000002  -0.000630   0.000001  -0.001049  -0.000009  -0.022762
    14  Ti  -0.000011   0.001919   0.000009  -0.001610   0.000007  -0.185013
    15  O   -0.000061   0.189927  -0.000724  -0.012226   0.000000   0.000000
    16  O    0.000000  -0.012907   0.000000  -0.002302   0.000000   0.000002
    17  O    0.000000   0.000004   0.000000   0.000011   0.000000  -0.017360
    18  O    0.000000   0.000000   0.000000   0.000000   0.000000   0.217203
    19  O    8.247618   0.196457  -0.000584   0.207976   0.007315   0.000000
    20  Ti   0.196457  10.924269   0.307010   0.061855   0.004870  -0.000025
    21  H   -0.000584   0.307010   0.887553   0.017910   0.000014   0.000000
    22  Ti   0.207976   0.061855   0.017910  11.452038   0.312211   0.000052
    23  H    0.007315   0.004870   0.000014   0.312211   0.789064   0.000000
    24  Ti   0.000000  -0.000025   0.000000   0.000052   0.000000  10.540262
    25  H    0.000000   0.000000   0.000000   0.000000   0.000000   0.276916
    26  C   -0.004024   0.004723   0.000095   0.266792   0.006651   0.000002
    27  H   -0.000008  -0.002963  -0.000001  -0.020088  -0.000197   0.000000
    28  Ti   0.005298  -0.049354  -0.003019   0.003339   0.006429   0.000488
    29  H    0.000000   0.002301   0.000000   0.001657   0.000000  -0.000024
    30  Ti   0.000106  -0.000174   0.000000   0.010406  -0.000275   0.004839
    31  H    0.000000  -0.000028   0.000000   0.000599   0.000000   0.000308
    32  C    0.000000  -0.000001   0.000000  -0.000008   0.000000   0.006245
    33  H    0.000000   0.000000   0.000000   0.000000   0.000000  -0.003462
    34  H    0.000000   0.000000   0.000000   0.000000   0.000000   0.001160
    35  Ti   0.001088  -0.033479  -0.001979  -0.045838  -0.003796  -0.016838
    36  H    0.000000   0.000225   0.000000   0.002214   0.000000  -0.000086
    37  Ti   0.001211  -0.042089   0.001023  -0.060901  -0.016849   0.000297
    38  H    0.000000  -0.000689   0.000000  -0.001623   0.000004   0.000005
    39  Ti   0.000005  -0.002131   0.000001   0.000965   0.000003   0.001629
    40  H    0.000000   0.000002   0.000000   0.000011   0.000000   0.000248
    41  Ti   0.000194  -0.015463   0.000823   0.027727   0.000563   0.020589
    42  H    0.000000  -0.000138   0.000000  -0.000128   0.000000  -0.000055
    43  Cl   0.000000  -0.000323   0.000000   0.000662   0.000000  -0.000167
    44  Cl   0.000000  -0.000003   0.000000   0.000011   0.000000   0.000357
    45  Cl   0.000000   0.000013   0.000000  -0.000686   0.000000  -0.000020
    46  Cl   0.000000   0.000548   0.000000  -0.006544  -0.000007   0.000001
    47  Cl   0.000000   0.000000   0.000000   0.000000   0.000000   0.287327
    48  H    0.000000   0.000000   0.000000   0.000000   0.000000   0.005926
             25         26         27         28         29         30
     1  C   -0.000001   0.000000   0.000000  -0.043740  -0.000076  -0.046107
     2  C    0.000000  -0.000012   0.000000   0.134529  -0.025784  -0.052844
     3  C    0.000000  -0.043644   0.001001   0.218286  -0.019814   0.005676
     4  C    0.000000  -0.052284  -0.007434  -0.114287  -0.000125   0.001560
     5  C   -0.007459   0.000000   0.000000  -0.001021   0.000000  -0.025058
     6  C    0.000072   0.000000   0.000000  -0.010224   0.000000   0.189207
     7  C    0.000000   0.000050  -0.000002  -0.029292  -0.000194   0.191946
     8  C    0.000000  -0.015322  -0.003694  -0.083122   0.000124   0.005270
     9  Ti   0.000002  -0.074083   0.009614  -0.845680   0.144485  -0.034915
    10  Ti  -0.000004  -0.042213   0.018367  -0.969199  -0.029338  -0.006053
    11  Ti  -0.000555  -0.122211  -0.005796  -1.557254   0.030246  -0.117580
    12  Ti  -0.000184   0.001981  -0.000739  -0.061263  -0.014595  -0.565395
    13  Ti  -0.002103   0.000094  -0.000030  -0.068164   0.001205  -0.104373
    14  Ti  -0.016407   0.000206  -0.000021   0.035047   0.000488  -0.197983
    15  O    0.000000  -0.000087   0.000000  -0.036352   0.000000  -0.000064
    16  O    0.000000   0.000008   0.000000   0.273645   0.001255   0.000477
    17  O   -0.000003   0.000000   0.000000   0.000597   0.000000   0.175279
    18  O   -0.000111   0.000000   0.000000  -0.000204   0.000000  -0.017014
    19  O    0.000000  -0.004024  -0.000008   0.005298   0.000000   0.000106
    20  Ti   0.000000   0.004723  -0.002963  -0.049354   0.002301  -0.000174
    21  H    0.000000   0.000095  -0.000001  -0.003019   0.000000   0.000000
    22  Ti   0.000000   0.266792  -0.020088   0.003339   0.001657   0.010406
    23  H    0.000000   0.006651  -0.000197   0.006429   0.000000  -0.000275
    24  Ti   0.276916   0.000002   0.000000   0.000488  -0.000024   0.004839
    25  H    0.891546   0.000000   0.000000   0.000088   0.000000   0.002859
    26  C    0.000000   6.583484   0.318863   0.038921   0.000002  -0.002784
    27  H    0.000000   0.318863   0.369067   0.005300   0.000000  -0.000855
    28  Ti   0.000088   0.038921   0.005300  16.009525   0.191786  -0.374570
    29  H    0.000000   0.000002   0.000000   0.191786   0.841663  -0.001468
    30  Ti   0.002859  -0.002784  -0.000855  -0.374570  -0.001468  12.170492
    31  H    0.000000   0.000001   0.000000   0.000505   0.000000   0.261565
    32  C   -0.000144   0.000000   0.000000   0.002513   0.000000   0.005480
    33  H    0.000001   0.000000   0.000000  -0.003632   0.000000   0.006225
    34  H   -0.000001   0.000000   0.000000   0.002730   0.000000  -0.003460
    35  Ti  -0.000096  -0.008811  -0.009681  -0.387923   0.000325  -0.014173
    36  H    0.000000  -0.000019  -0.000001  -0.006424   0.000000   0.042714
    37  Ti  -0.000015   0.180666   0.004656  -0.300281  -0.001531   0.044735
    38  H    0.000000  -0.001328   0.000263  -0.005602   0.000000   0.008171
    39  Ti  -0.001249   0.000016   0.000000  -0.016910   0.003373  -0.117687
    40  H    0.000000   0.000000   0.000000   0.034163   0.000000  -0.010801
    41  Ti   0.000003  -0.002140   0.000554  -0.581049   0.007179  -0.327435
    42  H    0.000000   0.000000   0.000000  -0.029631  -0.000036  -0.000587
    43  Cl   0.000000   0.000000   0.000000  -0.028289  -0.007080   0.007690
    44  Cl   0.000000   0.000000   0.000000  -0.014663   0.000000   0.003722
    45  Cl   0.000000   0.000042  -0.000018  -0.000704   0.000000  -0.036163
    46  Cl   0.000000  -0.002065   0.000122  -0.009388   0.000000  -0.006497
    47  Cl   0.000172   0.000000   0.000000   0.000081   0.000000  -0.001151
    48  H    0.001131   0.000000   0.000000  -0.001274   0.000000   0.007127
             31         32         33         34         35         36
     1  C   -0.000008  -0.044172   0.003537  -0.005442  -0.000738   0.000000
     2  C   -0.000047  -0.000131   0.000000   0.000001  -0.008540  -0.000014
     3  C    0.000004   0.000000   0.000000   0.000000  -0.010079  -0.000040
     4  C    0.000000   0.000000   0.000000   0.000000   0.037414   0.000000
     5  C   -0.000002  -0.004475  -0.002886  -0.007525  -0.005263   0.000000
     6  C   -0.008479  -0.023248   0.000192   0.000764   0.002730  -0.000563
     7  C    0.022221   0.000012   0.000000   0.000000   0.152805  -0.016259
     8  C   -0.001389   0.000000   0.000000   0.000000   0.133321   0.004393
     9  Ti  -0.000513  -0.000236  -0.000080   0.000106  -0.103982  -0.002089
    10  Ti  -0.003677   0.000323   0.000080  -0.000100   0.040610   0.039168
    11  Ti   0.027076  -0.011621   0.002788  -0.002054  -0.737020  -0.049591
    12  Ti  -0.051930  -0.057827   0.012520   0.016497  -0.353218  -0.016092
    13  Ti   0.007330   0.172155   0.012193  -0.016873  -0.100506  -0.005097
    14  Ti   0.006750  -0.028155  -0.001010   0.001136  -0.067261   0.002407
    15  O    0.000000   0.000000   0.000000   0.000000   0.002310   0.000000
    16  O    0.000000   0.000000   0.000000   0.000000   0.003428   0.000000
    17  O    0.010916  -0.000011   0.000000   0.000000  -0.032162  -0.000060
    18  O    0.000007  -0.000046   0.000000  -0.000001  -0.000086   0.000000
    19  O    0.000000   0.000000   0.000000   0.000000   0.001088   0.000000
    20  Ti  -0.000028  -0.000001   0.000000   0.000000  -0.033479   0.000225
    21  H    0.000000   0.000000   0.000000   0.000000  -0.001979   0.000000
    22  Ti   0.000599  -0.000008   0.000000   0.000000  -0.045838   0.002214
    23  H    0.000000   0.000000   0.000000   0.000000  -0.003796   0.000000
    24  Ti   0.000308   0.006245  -0.003462   0.001160  -0.016838  -0.000086
    25  H    0.000000  -0.000144   0.000001  -0.000001  -0.000096   0.000000
    26  C    0.000001   0.000000   0.000000   0.000000  -0.008811  -0.000019
    27  H    0.000000   0.000000   0.000000   0.000000  -0.009681  -0.000001
    28  Ti   0.000505   0.002513  -0.003632   0.002730  -0.387923  -0.006424
    29  H    0.000000   0.000000   0.000000   0.000000   0.000325   0.000000
    30  Ti   0.261565   0.005480   0.006225  -0.003460  -0.014173   0.042714
    31  H    0.739697   0.000000   0.000000   0.000000   0.001538  -0.003299
    32  C    0.000000   6.169304   0.300371   0.309357  -0.001957   0.000000
    33  H    0.000000   0.300371   0.450226  -0.018038   0.000474   0.000000
    34  H    0.000000   0.309357  -0.018038   0.400536   0.000078   0.000000
    35  Ti   0.001538  -0.001957   0.000474   0.000078  12.249293   0.292430
    36  H   -0.003299   0.000000   0.000000   0.000000   0.292430   0.862709
    37  Ti   0.001823  -0.000095   0.000021  -0.000005   0.231575   0.003370
    38  H    0.000000   0.000000   0.000000   0.000000   0.006500  -0.000181
    39  Ti  -0.001050   0.212838  -0.010799  -0.004488  -0.032105  -0.000128
    40  H    0.000000   0.005265  -0.000723   0.000197  -0.000914   0.000000
    41  Ti  -0.001836   0.016518  -0.017344  -0.012734  -0.141438   0.000558
    42  H    0.000000   0.000063   0.000000  -0.000002  -0.000766   0.000000
    43  Cl   0.000000  -0.000308   0.000000   0.000000   0.001209   0.000000
    44  Cl   0.000000   0.011339   0.000216  -0.000436   0.000404   0.000000
    45  Cl  -0.005778   0.000000   0.000000   0.000000   0.437905   0.000872
    46  Cl   0.000000   0.000000   0.000000   0.000000  -0.000048  -0.000013
    47  Cl   0.000000   0.000028   0.000000   0.000001   0.000119   0.000000
    48  H    0.000000  -0.020964  -0.000072  -0.002557   0.001941   0.000000
             37         38         39         40         41         42
     1  C   -0.001654   0.000000   0.135174  -0.012533   0.137813   0.005289
     2  C   -0.006070   0.000000  -0.005017  -0.000012   0.149041   0.005831
     3  C   -0.017478   0.000005  -0.000508   0.000000  -0.062641   0.000028
     4  C   -0.004767   0.000000  -0.000193   0.000000  -0.016863   0.000000
     5  C    0.000279   0.000000   0.010349  -0.000030  -0.029728   0.000001
     6  C   -0.001795   0.000000  -0.007408  -0.000056  -0.085738   0.000067
     7  C   -0.002236  -0.000022   0.001549  -0.000002  -0.085498   0.000025
     8  C    0.181579  -0.006183  -0.000190   0.000000   0.011591   0.000000
     9  Ti  -0.133702  -0.006469  -0.020793   0.000395  -0.230333  -0.016952
    10  Ti  -0.286062  -0.081656  -0.018483   0.000010  -0.123896   0.000569
    11  Ti  -0.367459   0.007721   0.044422  -0.000809   0.260756   0.060384
    12  Ti   0.064062   0.010587   0.014954  -0.044624  -1.931998  -0.104957
    13  Ti  -0.006393   0.000041  -0.213301  -0.010396   0.245910   0.010561
    14  Ti  -0.030656  -0.000420   0.007892   0.001083  -0.028520   0.001342
    15  O    0.000527   0.000000   0.000050   0.000000  -0.000593   0.000000
    16  O    0.000101   0.000000  -0.000569   0.000000  -0.028983   0.000030
    17  O   -0.000515   0.000000   0.001286   0.000000   0.002583   0.000000
    18  O    0.000080   0.000000  -0.000375   0.000000   0.000828   0.000000
    19  O    0.001211   0.000000   0.000005   0.000000   0.000194   0.000000
    20  Ti  -0.042089  -0.000689  -0.002131   0.000002  -0.015463  -0.000138
    21  H    0.001023   0.000000   0.000001   0.000000   0.000823   0.000000
    22  Ti  -0.060901  -0.001623   0.000965   0.000011   0.027727  -0.000128
    23  H   -0.016849   0.000004   0.000003   0.000000   0.000563   0.000000
    24  Ti   0.000297   0.000005   0.001629   0.000248   0.020589  -0.000055
    25  H   -0.000015   0.000000  -0.001249   0.000000   0.000003   0.000000
    26  C    0.180666  -0.001328   0.000016   0.000000  -0.002140   0.000000
    27  H    0.004656   0.000263   0.000000   0.000000   0.000554   0.000000
    28  Ti  -0.300281  -0.005602  -0.016910   0.034163  -0.581049  -0.029631
    29  H   -0.001531   0.000000   0.003373   0.000000   0.007179  -0.000036
    30  Ti   0.044735   0.008171  -0.117687  -0.010801  -0.327435  -0.000587
    31  H    0.001823   0.000000  -0.001050   0.000000  -0.001836   0.000000
    32  C   -0.000095   0.000000   0.212838   0.005265   0.016518   0.000063
    33  H    0.000021   0.000000  -0.010799  -0.000723  -0.017344   0.000000
    34  H   -0.000005   0.000000  -0.004488   0.000197  -0.012734  -0.000002
    35  Ti   0.231575   0.006500  -0.032105  -0.000914  -0.141438  -0.000766
    36  H    0.003370  -0.000181  -0.000128   0.000000   0.000558   0.000000
    37  Ti  11.223989   0.321863   0.001359  -0.000124  -0.038491   0.000454
    38  H    0.321863   0.846751   0.000017   0.000000  -0.000270   0.000000
    39  Ti   0.001359   0.000017  11.033971   0.303642  -0.218306  -0.001069
    40  H   -0.000124   0.000000   0.303642   0.850139   0.022327   0.000030
    41  Ti  -0.038491  -0.000270  -0.218306   0.022327  13.934025   0.317285
    42  H    0.000454   0.000000  -0.001069   0.000030   0.317285   0.847305
    43  Cl   0.002509   0.000000  -0.042440  -0.014671   0.372127   0.004176
    44  Cl   0.000010   0.000000   0.333202  -0.000383  -0.009076  -0.001121
    45  Cl  -0.008945  -0.000086  -0.000130   0.000000   0.000106   0.000000
    46  Cl   0.287694   0.003105  -0.000151   0.000000   0.001535   0.000000
    47  Cl   0.000003   0.000000   0.000947   0.000000   0.000989   0.000000
    48  H   -0.000014   0.000000  -0.000192   0.000000  -0.001278   0.000000
             43         44         45         46         47         48
     1  C   -0.006250   0.003925   0.000000   0.000000  -0.000001  -0.000258
     2  C   -0.006866  -0.000013   0.000001   0.000001   0.000000   0.000000
     3  C   -0.000028   0.000000   0.000016  -0.000126   0.000000   0.000000
     4  C    0.000000   0.000000  -0.000002   0.000001   0.000000   0.000000
     5  C    0.000001   0.000003   0.000000   0.000000   0.005857   0.243657
     6  C   -0.000069   0.000006   0.000012   0.000000  -0.000012   0.000845
     7  C   -0.000001   0.000000   0.006130   0.000004   0.000000   0.000001
     8  C    0.000007   0.000000   0.006540  -0.001384   0.000000   0.000000
     9  Ti  -0.016011   0.000767  -0.000078  -0.005950  -0.000002   0.000043
    10  Ti   0.010904  -0.000806  -0.052703   0.049552  -0.000002  -0.000163
    11  Ti   0.010475   0.004362   0.007851   0.018709   0.000080   0.001505
    12  Ti   0.032723  -0.010032  -0.016104   0.000095  -0.003016  -0.032864
    13  Ti  -0.014566   0.010528  -0.002492   0.001096  -0.002537   0.033021
    14  Ti  -0.000520  -0.000179  -0.003609  -0.000280   0.013554  -0.012644
    15  O    0.000000   0.000000   0.000000   0.000000   0.000000   0.000000
    16  O   -0.000011   0.000000   0.000000   0.000000   0.000000   0.000000
    17  O    0.000000   0.000000  -0.000010   0.000000   0.000000   0.000040
    18  O    0.000000   0.000000   0.000000   0.000000   0.000346   0.000697
    19  O    0.000000   0.000000   0.000000   0.000000   0.000000   0.000000
    20  Ti  -0.000323  -0.000003   0.000013   0.000548   0.000000   0.000000
    21  H    0.000000   0.000000   0.000000   0.000000   0.000000   0.000000
    22  Ti   0.000662   0.000011  -0.000686  -0.006544   0.000000   0.000000
    23  H    0.000000   0.000000   0.000000  -0.000007   0.000000   0.000000
    24  Ti  -0.000167   0.000357  -0.000020   0.000001   0.287327   0.005926
    25  H    0.000000   0.000000   0.000000   0.000000   0.000172   0.001131
    26  C    0.000000   0.000000   0.000042  -0.002065   0.000000   0.000000
    27  H    0.000000   0.000000  -0.000018   0.000122   0.000000   0.000000
    28  Ti  -0.028289  -0.014663  -0.000704  -0.009388   0.000081  -0.001274
    29  H   -0.007080   0.000000   0.000000   0.000000   0.000000   0.000000
    30  Ti   0.007690   0.003722  -0.036163  -0.006497  -0.001151   0.007127
    31  H    0.000000   0.000000  -0.005778   0.000000   0.000000   0.000000
    32  C   -0.000308   0.011339   0.000000   0.000000   0.000028  -0.020964
    33  H    0.000000   0.000216   0.000000   0.000000   0.000000  -0.000072
    34  H    0.000000  -0.000436   0.000000   0.000000   0.000001  -0.002557
    35  Ti   0.001209   0.000404   0.437905  -0.000048   0.000119   0.001941
    36  H    0.000000   0.000000   0.000872  -0.000013   0.000000   0.000000
    37  Ti   0.002509   0.000010  -0.008945   0.287694   0.000003  -0.000014
    38  H    0.000000   0.000000  -0.000086   0.003105   0.000000   0.000000
    39  Ti  -0.042440   0.333202  -0.000130  -0.000151   0.000947  -0.000192
    40  H   -0.014671  -0.000383   0.000000   0.000000   0.000000   0.000000
    41  Ti   0.372127  -0.009076   0.000106   0.001535   0.000989  -0.001278
    42  H    0.004176  -0.001121   0.000000   0.000000   0.000000   0.000000
    43  Cl   6.900197  -0.000432   0.000000   0.000000   0.000000   0.000000
    44  Cl  -0.000432   6.881594   0.000000   0.000000   0.000000   0.000000
    45  Cl   0.000000   0.000000   6.896537   0.000000   0.000000   0.000000
    46  Cl   0.000000   0.000000   0.000000   6.920143   0.000000   0.000000
    47  Cl   0.000000   0.000000   0.000000   0.000000   6.965324  -0.000229
    48  H    0.000000   0.000000   0.000000   0.000000  -0.000229   0.506921
 Mulliken atomic charges:
              1
     1  C   -0.878481
     2  C   -0.641058
     3  C   -0.694836
     4  C   -0.680653
     5  C   -0.882141
     6  C   -1.136844
     7  C   -0.831376
     8  C   -1.094845
     9  Ti   0.750103
    10  Ti   1.095854
    11  Ti   1.162373
    12  Ti   0.938022
    13  Ti   1.194323
    14  Ti   1.307352
    15  O   -0.606589
    16  O   -0.523542
    17  O   -0.566857
    18  O   -0.569772
    19  O   -0.628346
    20  Ti   0.803685
    21  H   -0.128471
    22  Ti   0.744620
    23  H   -0.033816
    24  Ti   0.703189
    25  H   -0.144456
    26  C   -1.031572
    27  H    0.323722
    28  Ti   0.669242
    29  H   -0.126023
    30  Ti   0.919918
    31  H   -0.002302
    32  C   -1.018414
    33  H    0.269202
    34  H    0.341154
    35  Ti   0.521201
    36  H   -0.151105
    37  Ti   0.774242
    38  H   -0.100504
    39  Ti   0.608030
    40  H   -0.121434
    41  Ti   0.460031
    42  H   -0.097999
    43  Cl  -0.204650
    44  Cl  -0.213302
    45  Cl  -0.228498
    46  Cl  -0.250152
    47  Cl  -0.267878
    48  H    0.269654
 Sum of Mulliken charges=   0.00000
 Atomic charges with hydrogens summed into heavy atoms:
              1
     1  C   -0.878481
     2  C   -0.641058
     3  C   -0.694836
     4  C   -0.680653
     5  C   -0.612487
     6  C   -1.136844
     7  C   -0.831376
     8  C   -1.094845
     9  Ti   0.750103
    10  Ti   1.095854
    11  Ti   1.162373
    12  Ti   0.938022
    13  Ti   1.194323
    14  Ti   1.307352
    15  O   -0.606589
    16  O   -0.523542
    17  O   -0.566857
    18  O   -0.569772
    19  O   -0.628346
    20  Ti   0.675215
    21  H    0.000000
    22  Ti   0.710805
    23  H    0.000000
    24  Ti   0.558732
    25  H    0.000000
    26  C   -0.707851
    27  H    0.000000
    28  Ti   0.543219
    29  H    0.000000
    30  Ti   0.917616
    31  H    0.000000
    32  C   -0.408058
    33  H    0.000000
    34  H    0.000000
    35  Ti   0.370097
    36  H    0.000000
    37  Ti   0.673737
    38  H    0.000000
    39  Ti   0.486596
    40  H    0.000000
    41  Ti   0.362031
    42  H    0.000000
    43  Cl  -0.204650
    44  Cl  -0.213302
    45  Cl  -0.228498
    46  Cl  -0.250152
    47  Cl  -0.267878
    48  H    0.000000
 Sum of Mulliken charges=   0.00000
 Electronic spatial extent (au):  <R**2>= 32380.7942
 Charge=     0.0000 electrons
 Dipole moment (field-independent basis, Debye):
    X=     2.3040    Y=    -4.0909    Z=     9.7175  Tot=    10.7924
 Quadrupole moment (field-independent basis, Debye-Ang):
   XX=  -472.9027   YY=  -504.2331   ZZ=  -426.0741
   XY=     7.3133   XZ=     4.8264   YZ=     1.4540
 Traceless Quadrupole moment (field-independent basis, Debye-Ang):
   XX=    -5.1660   YY=   -36.4965   ZZ=    41.6626
   XY=     7.3133   XZ=     4.8264   YZ=     1.4540
 Octapole moment (field-independent basis, Debye-Ang**2):
  XXX=   -43.8592  YYY=  -108.6730  ZZZ=   -26.2641  XYY=   -99.4079
  XXY=    79.7310  XXZ=   381.7030  XZZ=   122.7021  YZZ=   -33.1350
  YYZ=    50.9158  XYZ=   -78.4811
 Hexadecapole moment (field-independent basis, Debye-Ang**3):
 XXXX=-57484.2880 YYYY=-17301.9076 ZZZZ= -4502.0247 XXXY=  1115.9901
 XXXZ=   251.7168 YYYX=  -380.5464 YYYZ=   -83.3509 ZZZX=    48.8414
 ZZZY=    98.0334 XXYY=-11884.6838 XXZZ= -9427.2186 YYZZ= -3493.1820
 XXYZ=   402.6704 YYXZ=  -119.7079 ZZXY=   -76.6648
 N-N= 5.397880031785D+03 E-N=-1.455158185171D+04  KE= 1.157327729885D+03
 1|1|UNPC-UNK|SP|RB3LYP|LANL2DZ|C10H13Cl5O5Ti15|PCUSER|27-Mar-2022|0||#
  B3LYP/LANL2DZ GEOM=CONNECTIVITY||Title Card Required||0,1|C,0,-0.9618
 1031,-0.13727128,1.42009507|C,0,1.98319175,0.24815492,1.02622318|C,0,4
 .69638717,0.29606779,0.09871781|C,0,7.47332585,0.46941013,-0.27361632|
 C,0,-3.24558879,-2.98474423,1.85169903|C,0,-0.69245449,-2.62923961,0.4
 405473|C,0,2.05270311,-2.42392144,0.05000661|C,0,4.48503919,-1.7686834
 8,-1.64277829|Ti,0,5.89612757,2.12902251,-0.11222978|Ti,0,5.91311405,-
 0.21408188,-1.29326468|Ti,0,2.9563562,-0.61906895,-0.80787608|Ti,0,0.5
 2055578,-1.01520551,0.14424101|Ti,0,-2.4385805,-1.629614,0.40359112|Ti
 ,0,-1.33667753,-4.17096413,1.74329912|O,0,7.41042602,3.27395286,0.5298
 7866|O,0,4.53974797,2.92703706,1.30744754|O,0,-0.51326008,-5.22159593,
 0.27588254|O,0,-2.47391809,-5.78406264,1.50192046|O,0,9.66494341,1.662
 86922,-1.72922233|Ti,0,8.7473645,1.93353706,-0.02210807|H,0,9.9083651,
 1.94588336,1.13885475|Ti,0,8.19663556,0.46708818,-2.43268729|H,0,9.415
 37069,-0.17334722,-3.28530052|Ti,0,-4.00195409,-4.86987685,2.00341969|
 H,0,-5.31717633,-5.20193414,1.09440526|C,0,7.16280776,-1.34730738,-2.1
 9811226|H,0,7.74853032,-2.17705023,-1.75406452|Ti,0,3.36368739,1.64128
 275,0.43765835|H,0,2.6997512,2.4361297,-0.80861222|Ti,0,0.61655847,-3.
 91855042,-0.59376481|H,0,1.83646471,-4.87522964,-0.08947036|C,0,-3.806
 10321,-0.42950431,1.45057516|H,0,-4.82964832,-0.31267739,1.05660649|H,
 0,-3.89534247,-0.77009384,2.47808165|Ti,0,3.44138497,-3.44199128,-1.17
 594332|H,0,2.60227723,-3.94768254,-2.49510082|Ti,0,5.61618276,-1.99939
 915,-3.41325948|H,0,5.83476699,-3.51991638,-3.93471611|Ti,0,-2.5963270
 5,1.13479258,1.30539935|H,0,-2.73072991,1.92044477,-0.12777405|Ti,0,0.
 31578652,1.41424315,1.20112215|H,0,0.37596572,2.39331211,2.46239309|Cl
 ,0,-0.17305585,2.73010351,-0.69536115|Cl,0,-2.90099527,2.8060883,2.877
 54685|Cl,0,4.62324891,-5.23427445,-0.29757013|Cl,0,4.95962164,-0.78335
 778,-5.24640246|Cl,0,-4.5933071,-5.3219221,4.20759189|H,0,-4.16771699,
 -2.76300985,1.37514251||Version=x86-Win32-G03RevB.05|State=1-A|HF=-171
 1.1614497|RMSD=8.635e-005|Dipole=-1.8724857,-1.0644382,-3.6591872|PG=C
 01 [X(C10H13Cl5O5Ti15)]||@


 WERE I TO AWAIT PERFECTION, MY BOOK WOULD NEVER BE FINISHED.
                                    -- HISTORY OF CHINESE WRITING

                                       TAI T'UNG, 13TH CENTURY
 Job cpu time:  0 days  1 hours 44 minutes 16.0 seconds.
 File lengths (MBytes):  RWF=    160 Int=      0 D2E=      0 Chk=     19 Scr=      1
 Normal termination of Gaussian 03 at Sun Mar 27 23:34:48 2022.
