# Supplementary material for: Two-Dimensional MXene as a Promising Adsorbent for Trihalomethanes Removal: A Density-Functional Theory Study
Source: Nanomaterials (Basel). 2024 Feb 29;14(5):454. doi: 10.3390/nano14050454 (PMC10934524; doi:10.3390/nano14050454)
Supplement: Supplementary file 1 [file nanomaterials-14-00454-s001.zip › MXene-O-F-3.gjf]

%chk=C:\Users\ammar\OneDrive\Desktop\MXene-New\MXene-O-F-3.chk
# b3lyp/lanl2dz geom=connectivity

Title Card Required

0 1
 C                 -1.11015671    0.03813886    1.13088533
 C                  1.95482787    0.43285293    1.07351813
 C                  4.75554358    0.23902005    0.29306432
 C                  7.54106246    0.17327025    0.03154042
 C                 -3.45496404   -2.76992373    1.17357856
 C                 -0.65230541   -2.47127477    0.33540805
 C                  2.05369096   -2.15436267    0.46413919
 C                  4.49518044   -1.84058438   -1.27806229
 Ti                 6.09261303    1.88615866    0.04044029
 Ti                 6.01356512   -0.49031014   -1.08246531
 Ti                 3.01327810   -0.62655076   -0.53260568
 Ti                 0.46752413   -0.83827981    0.12919097
 Ti                -2.34659870   -1.53448000   -0.10981194
 Ti                -1.55055574   -3.94650715    1.54493380
 O                  7.61318356    3.00595577    0.70240942
 O                  4.74332960    2.89257834    1.34953619
 O                 -0.30688719   -5.05978498    0.40544452
 O                 -2.61829609   -5.59221855    1.11700305
 O                  9.90499611    1.03944019   -1.34889192
 Ti                 8.87301853    1.58279472    0.23957507
 H                  9.94524659    1.62396072    1.46581640
 Ti                 8.43930742   -0.20435810   -1.98321031
 H                  9.67638776   -1.02682409   -2.63803472
 Ti                -4.23684616   -4.66337312    1.19088271
 H                 -5.23861879   -5.01173743   -0.02272233
 C                  7.30198905   -2.06284061   -1.80950417
 H                  7.45385244   -2.61197704   -0.87415493
 Ti                 3.50348576    1.70757742    0.48296405
 H                  2.94418646    2.47554823   -0.83529442
 Ti                 0.80458922   -3.70736762   -0.43513500
 H                  2.05540103   -4.66132865   -0.02413876
 C                 -3.88111742   -0.32969532    0.63319089
 H                 -4.80940296   -0.25968709    0.08515576
 H                 -4.13192883   -0.63551576    1.62093068
 Ti                 3.74716379   -3.30317345   -0.05561724
 H                  3.36706798   -4.74773132   -0.69565952
 Ti                 5.46540518   -2.46450901   -2.93720843
 H                  5.06649349   -3.92445712   -3.49614626
 Ti                -2.71186001    1.26198743    0.62937109
 H                 -2.50769559    1.98387188   -0.81395513
 Ti                 0.24779721    1.62763460    0.99783311
 H                  0.13656728    2.70975114    2.18397637
 H                 -4.25662345   -2.56525707    0.48615903
 F                 -3.22877417    2.66549683    1.80376105
 F                  0.10967776    2.58526231   -0.65404086
 F                  4.98099019   -3.63306340    1.35669341
 F                  5.38265163   -1.28952471   -4.42398858
 F                 -5.16492520   -4.95944072    2.83628627

 1 12 1.0 13 1.0 41 1.0 39 1.0
 2 11 1.0 12 1.0 28 1.0 41 1.0
 3 9 1.0 10 1.0 11 1.0 28 1.0
 4 9 1.0 10 1.0 20 1.0 22 1.0
 5 13 1.0 14 1.0 24 1.0 43 1.0
 6 12 1.0 13 1.0 14 1.0 30 1.0
 7 11 1.0 12 1.0 30 1.0 35 1.0
 8 10 1.0 11 1.0 35 1.0 37 1.0
 9 15 1.0 16 1.0
 10 26 1.0
 11
 12
 13 32 1.0
 14 17 1.0 18 1.0
 15 20 1.0
 16 28 1.0
 17 30 1.0
 18 24 1.0
 19 20 1.0 22 1.0
 20 21 1.0
 21
 22 23 1.0 26 1.0
 23
 24 25 1.0 48 1.0
 25
 26 27 1.0 37 1.0
 27
 28 29 1.0
 29
 30 31 1.0
 31
 32 33 1.0 34 1.0 39 1.0
 33
 34
 35 36 1.0 46 1.0
 36
 37 38 1.0 47 1.0
 38
 39 40 1.0 44 1.0
 40
 41 42 1.0 45 1.0
 42
 43
 44
 45
 46
 47
 48
