# Supplementary material for: Two-Dimensional MXene as a Promising Adsorbent for Trihalomethanes Removal: A Density-Functional Theory Study
Source: Nanomaterials (Basel). 2024 Feb 29;14(5):454. doi: 10.3390/nano14050454 (PMC10934524; doi:10.3390/nano14050454)
Supplement: Supplementary file 1 [file nanomaterials-14-00454-s001.zip › MXene-O-F-3[1].out]

 Entering Link 1 = C:\G09W\l1.exe PID=     12224.
  
 Copyright (c) 1988,1990,1992,1993,1995,1998,2003,2009,2011,
            Gaussian, Inc.  All Rights Reserved.
  
 This is part of the Gaussian(R) 09 program.  It is based on
 the Gaussian(R) 03 system (copyright 2003, Gaussian, Inc.),
 the Gaussian(R) 98 system (copyright 1998, Gaussian, Inc.),
 the Gaussian(R) 94 system (copyright 1995, Gaussian, Inc.),
 the Gaussian 92(TM) system (copyright 1992, Gaussian, Inc.),
 the Gaussian 90(TM) system (copyright 1990, Gaussian, Inc.),
 the Gaussian 88(TM) system (copyright 1988, Gaussian, Inc.),
 the Gaussian 86(TM) system (copyright 1986, Carnegie Mellon
 University), and the Gaussian 82(TM) system (copyright 1983,
 Carnegie Mellon University). Gaussian is a federally registered
 trademark of Gaussian, Inc.
  
 This software contains proprietary and confidential information,
 including trade secrets, belonging to Gaussian, Inc.
  
 This software is provided under written license and may be
 used, copied, transmitted, or stored only in accord with that
 written license.
  
 The following legend is applicable only to US Government
 contracts under FAR:
  
                    RESTRICTED RIGHTS LEGEND
  
 Use, reproduction and disclosure by the US Government is
 subject to restrictions as set forth in subparagraphs (a)
 and (c) of the Commercial Computer Software - Restricted
 Rights clause in FAR 52.227-19.
  
 Gaussian, Inc.
 340 Quinnipiac St., Bldg. 40, Wallingford CT 06492
  
  
 ---------------------------------------------------------------
 Warning -- This program may not be used in any manner that
 competes with the business of Gaussian, Inc. or will provide
 assistance to any competitor of Gaussian, Inc.  The licensee
 of this program is prohibited from giving any competitor of
 Gaussian, Inc. access to this program.  By using this program,
 the user acknowledges that Gaussian, Inc. is engaged in the
 business of creating and licensing software in the field of
 computational chemistry and represents and warrants to the
 licensee that it is not a competitor of Gaussian, Inc. and that
 it will not use this program in any manner prohibited above.
 ---------------------------------------------------------------
  

 Cite this work as:
 Gaussian 09, Revision C.01,
 M. J. Frisch, G. W. Trucks, H. B. Schlegel, G. E. Scuseria, 
 M. A. Robb, J. R. Cheeseman, G. Scalmani, V. Barone, B. Mennucci, 
 G. A. Petersson, H. Nakatsuji, M. Caricato, X. Li, H. P. Hratchian, 
 A. F. Izmaylov, J. Bloino, G. Zheng, J. L. Sonnenberg, M. Hada, 
 M. Ehara, K. Toyota, R. Fukuda, J. Hasegawa, M. Ishida, T. Nakajima, 
 Y. Honda, O. Kitao, H. Nakai, T. Vreven, J. A. Montgomery, Jr., 
 J. E. Peralta, F. Ogliaro, M. Bearpark, J. J. Heyd, E. Brothers, 
 K. N. Kudin, V. N. Staroverov, T. Keith, R. Kobayashi, J. Normand, 
 K. Raghavachari, A. Rendell, J. C. Burant, S. S. Iyengar, J. Tomasi, 
 M. Cossi, N. Rega, J. M. Millam, M. Klene, J. E. Knox, J. B. Cross, 
 V. Bakken, C. Adamo, J. Jaramillo, R. Gomperts, R. E. Stratmann, 
 O. Yazyev, A. J. Austin, R. Cammi, C. Pomelli, J. W. Ochterski, 
 R. L. Martin, K. Morokuma, V. G. Zakrzewski, G. A. Voth, 
 P. Salvador, J. J. Dannenberg, S. Dapprich, A. D. Daniels, 
 O. Farkas, J. B. Foresman, J. V. Ortiz, J. Cioslowski, 
 and D. J. Fox, Gaussian, Inc., Wallingford CT, 2010.
 
 ******************************************
 Gaussian 09:  IA32W-G09RevC.01 23-Sep-2011
                23-Mar-2022 
 ******************************************
 ---------------------------------
 # b3lyp/lanl2dz geom=connectivity
 ---------------------------------
 1/38=1,57=2/1;
 2/12=2,17=6,18=5,40=1/2;
 3/5=6,6=3,11=2,16=1,25=1,30=1,74=-5/1,2,3;
 4//1;
 5/5=2,38=5/2;
 6/7=2,8=2,9=2,10=2,28=1/1;
 99/5=1,9=1/99;
 -------------------
 Title Card Required
 -------------------
 Charge =  0 Multiplicity = 1
 Symbolic Z-Matrix:
 C                    -1.11016   0.03814   1.13089 
 C                     1.95483   0.43285   1.07352 
 C                     4.75554   0.23902   0.29306 
 C                     7.54106   0.17327   0.03154 
 C                    -3.45496  -2.76992   1.17358 
 C                    -0.65231  -2.47127   0.33541 
 C                     2.05369  -2.15436   0.46414 
 C                     4.49518  -1.84058  -1.27806 
 Ti                    6.09261   1.88616   0.04044 
 Ti                    6.01357  -0.49031  -1.08247 
 Ti                    3.01328  -0.62655  -0.53261 
 Ti                    0.46752  -0.83828   0.12919 
 Ti                   -2.3466   -1.53448  -0.10981 
 Ti                   -1.55056  -3.94651   1.54493 
 O                     7.61318   3.00596   0.70241 
 O                     4.74333   2.89258   1.34954 
 O                    -0.30689  -5.05978   0.40544 
 O                    -2.6183   -5.59222   1.117 
 O                     9.905     1.03944  -1.34889 
 Ti                    8.87302   1.58279   0.23958 
 H                     9.94525   1.62396   1.46582 
 Ti                    8.43931  -0.20436  -1.98321 
 H                     9.67639  -1.02682  -2.63803 
 Ti                   -4.23685  -4.66337   1.19088 
 H                    -5.23862  -5.01174  -0.02272 
 C                     7.30199  -2.06284  -1.8095 
 H                     7.45385  -2.61198  -0.87415 
 Ti                    3.50349   1.70758   0.48296 
 H                     2.94419   2.47555  -0.83529 
 Ti                    0.80459  -3.70737  -0.43514 
 H                     2.0554   -4.66133  -0.02414 
 C                    -3.88112  -0.3297    0.63319 
 H                    -4.8094   -0.25969   0.08516 
 H                    -4.13193  -0.63552   1.62093 
 Ti                    3.74716  -3.30317  -0.05562 
 H                     3.36707  -4.74773  -0.69566 
 Ti                    5.46541  -2.46451  -2.93721 
 H                     5.06649  -3.92446  -3.49615 
 Ti                   -2.71186   1.26199   0.62937 
 H                    -2.5077    1.98387  -0.81396 
 Ti                    0.2478    1.62763   0.99783 
 H                     0.13657   2.70975   2.18398 
 H                    -4.25662  -2.56526   0.48616 
 F                    -3.22877   2.6655    1.80376 
 F                     0.10968   2.58526  -0.65404 
 F                     4.98099  -3.63306   1.35669 
 F                     5.38265  -1.28952  -4.42399 
 F                    -5.16493  -4.95944   2.83629 
 
                          Input orientation:                          
 ---------------------------------------------------------------------
 Center     Atomic      Atomic             Coordinates (Angstroms)
 Number     Number       Type             X           Y           Z
 ---------------------------------------------------------------------
      1          6           0       -1.110157    0.038139    1.130885
      2          6           0        1.954828    0.432853    1.073518
      3          6           0        4.755544    0.239020    0.293064
      4          6           0        7.541062    0.173270    0.031540
      5          6           0       -3.454964   -2.769924    1.173579
      6          6           0       -0.652305   -2.471275    0.335408
      7          6           0        2.053691   -2.154363    0.464139
      8          6           0        4.495180   -1.840584   -1.278062
      9         22           0        6.092613    1.886159    0.040440
     10         22           0        6.013565   -0.490310   -1.082465
     11         22           0        3.013278   -0.626551   -0.532606
     12         22           0        0.467524   -0.838280    0.129191
     13         22           0       -2.346599   -1.534480   -0.109812
     14         22           0       -1.550556   -3.946507    1.544934
     15          8           0        7.613184    3.005956    0.702409
     16          8           0        4.743330    2.892578    1.349536
     17          8           0       -0.306887   -5.059785    0.405445
     18          8           0       -2.618296   -5.592219    1.117003
     19          8           0        9.904996    1.039440   -1.348892
     20         22           0        8.873019    1.582795    0.239575
     21          1           0        9.945247    1.623961    1.465816
     22         22           0        8.439307   -0.204358   -1.983210
     23          1           0        9.676388   -1.026824   -2.638035
     24         22           0       -4.236846   -4.663373    1.190883
     25          1           0       -5.238619   -5.011737   -0.022722
     26          6           0        7.301989   -2.062841   -1.809504
     27          1           0        7.453852   -2.611977   -0.874155
     28         22           0        3.503486    1.707577    0.482964
     29          1           0        2.944186    2.475548   -0.835294
     30         22           0        0.804589   -3.707368   -0.435135
     31          1           0        2.055401   -4.661329   -0.024139
     32          6           0       -3.881117   -0.329695    0.633191
     33          1           0       -4.809403   -0.259687    0.085156
     34          1           0       -4.131929   -0.635516    1.620931
     35         22           0        3.747164   -3.303173   -0.055617
     36          1           0        3.367068   -4.747731   -0.695660
     37         22           0        5.465405   -2.464509   -2.937208
     38          1           0        5.066493   -3.924457   -3.496146
     39         22           0       -2.711860    1.261987    0.629371
     40          1           0       -2.507696    1.983872   -0.813955
     41         22           0        0.247797    1.627635    0.997833
     42          1           0        0.136567    2.709751    2.183976
     43          1           0       -4.256623   -2.565257    0.486159
     44          9           0       -3.228774    2.665497    1.803761
     45          9           0        0.109678    2.585262   -0.654041
     46          9           0        4.980990   -3.633063    1.356693
     47          9           0        5.382652   -1.289525   -4.423989
     48          9           0       -5.164925   -4.959441    2.836286
 ---------------------------------------------------------------------
                    Distance matrix (angstroms):
                    1          2          3          4          5
     1  C    0.000000
     2  C    3.090828   0.000000
     3  C    5.928637   2.913878   0.000000
     4  C    8.721835   5.688508   2.798541   0.000000
     5  C    3.658573   6.287578   8.788713  11.440247   0.000000
     6  C    2.671997   3.971890   6.049159   8.614942   2.940513
     7  C    3.906603   2.659850   3.613524   5.976308   5.588157
     8  C    6.383763   4.141478   2.619348   3.879184   8.371321
     9  Ti   7.515593   4.505620   2.136502   2.243228  10.682665
    10  Ti   7.478342   4.687627   2.001655   2.003646   9.996970
    11  Ti   4.495746   2.195971   2.113394   4.632365   7.024476
    12  Ti   2.064117   2.172465   4.424312   7.146168   4.495321
    13  Ti   2.353986   4.875750   7.331305  10.035050   2.098067
    14  Ti   4.030235   5.629275   7.671552  10.095566   2.269146
    15  O    9.224326   6.227003   3.998700   2.911936  12.493465
    16  O    6.516052   3.728562   2.856161   4.118138   9.965285
    17  O    5.211558   5.977520   7.329268   9.440073   3.967856
    18  O    5.828859   7.564181   9.436934  11.731652   2.944242
    19  O   11.335144   8.333138   5.463841   2.871241  14.119584
    20  Ti  10.141212   7.062520   4.331535   1.950422  13.107161
    21  H   11.173583   8.088228   5.497856   3.153054  14.105221
    22  Ti  10.047321   7.197090   4.352945   2.238005  12.570646
    23  H   11.475559   8.690729   5.865868   3.623047  13.784019
    24  Ti   5.646592   8.020107  10.281177  12.785004   2.048607
    25  H    6.623916   9.087958  11.293957  13.791574   3.104559
    26  C    9.155556   6.567529   4.025387   2.906337  11.185293
    27  H    9.186161   6.580554   4.095297   2.930101  11.100470
    28  Ti   4.948992   2.090937   1.939168   4.342799   8.303312
    29  H    5.122941   2.965637   3.091321   5.213747   8.514674
    30  Ti   4.488596   4.554175   5.631544   7.788274   4.648715
    31  H    5.782718   5.212068   5.603999   7.312245   5.947778
    32  C    2.839230   5.902002   8.662046  11.449068   2.535417
    33  H    3.855733   6.871047   9.580195  12.358168   3.052942
    34  H    3.134495   6.204005   9.028577  11.808430   2.283441
    35  Ti   6.013794   4.294800   3.699398   5.146545   7.325703
    36  H    6.803408   5.653571   5.270022   6.493636   7.344787
    37  Ti   8.127155   6.066695   4.271725   4.481038   9.826741
    38  H    8.675402   7.039208   5.638204   5.946380   9.785424
    39  Ti   2.077204   4.760536   7.544646  10.327881   4.135780
    40  H    3.085676   5.087468   7.551466  10.245520   5.238910
    41  Ti   2.094812   2.084990   4.769143   7.499374   5.751508
    42  H    3.130628   3.118245   5.569111   8.117467   6.629241
    43  H    4.134440   6.922123   9.440361  12.119885   1.075682
    44  F    3.441557   5.691018   8.480526  11.195595   5.476503
    45  F    3.340927   3.319925   5.290173   7.843036   6.687666
    46  F    7.115531   5.076369   4.021836   4.774744   8.481973
    47  F    8.647304   6.703666   4.998030   5.162388  10.565405
    48  F    6.657728   9.103574  11.485107  13.987618   3.237676
                    6          7          8          9         10
     6  C    0.000000
     7  C    2.727530   0.000000
     8  C    5.431176   3.015724   0.000000
     9  Ti   8.035431   5.728719   4.263667   0.000000
    10  Ti   7.097071   4.565267   2.041321   2.629595   0.000000
    11  Ti   4.194396   2.061193   2.055631   4.015519   3.053298
    12  Ti   1.990783   2.088107   4.382578   6.250765   5.687510
    13  Ti   1.986564   4.480650   6.947550   9.107340   8.481078
    14  Ti   2.108582   4.167792   6.996795   9.731471   8.721493
    15  O    9.922351   7.589046   6.093699   2.001071   4.238919
    16  O    7.675432   5.787028   5.419288   2.132411   4.355693
    17  O    2.612394   3.743962   6.021404   9.451612   7.939905
    18  O    3.770451   5.837169   8.391224  11.531047  10.265289
    19  O   11.252493   8.667782   6.129083   4.145050   4.189792
    20  Ti  10.352606   7.779460   5.760921   2.803986   3.771210
    21  H   11.417394   8.806573   7.016777   4.116216   5.140233
    22  Ti   9.652581   7.111128   4.327887   3.737967   2.603332
    23  H   10.844801   8.306644   5.418177   5.338833   4.015459
    24  Ti   4.287897   6.811325   9.503269  12.284853  11.298385
    25  H    5.255138   7.847255  10.314017  13.265812  12.172839
    26  C    8.248531   5.720355   2.865310   4.525426   2.159045
    27  H    8.197111   5.582310   3.084141   4.787764   2.572798
    28  Ti   5.895352   4.125147   4.083396   2.632736   3.685346
    29  H    6.227066   4.890561   4.607670   3.320675   4.275336
    30  Ti   2.060147   2.186498   4.220885   7.712127   6.156454
    31  H    3.501040   2.554075   3.934647   7.692389   5.846752
    32  C    3.885906   6.211275   8.723419  10.234093  10.043606
    33  H    4.715422   7.129901   9.535873  11.111283  10.888212
    34  H    4.138884   6.473558   9.180597  10.648852  10.500499
    35  Ti   4.494473   2.111342   2.047698   5.695571   3.755422
    36  H    4.732940   3.129801   3.172276   7.209642   5.027843
    37  Ti   6.938043   4.827541   2.020738   5.309246   2.763695
    38  H    7.035425   5.281484   3.096582   6.879217   4.303041
    39  Ti   4.273807   5.865938   8.075004   8.846195   9.062780
    40  H    4.961032   6.290052   7.992630   8.643197   8.877249
    41  Ti   4.248535   4.224877   5.937045   5.928348   6.485169
    42  H    5.557207   5.503890   7.189491   6.383379   7.446418
    43  H    3.608693   6.323716   8.957215  11.274771  10.594468
    44  F    5.931330   7.275306   9.458429   9.518662  10.183823
    45  F    5.208473   5.243430   6.261801   6.063544   6.670726
    46  F    5.841814   3.398866   3.223497   5.781872   4.110061
    47  F    7.776188   5.976932   3.314834   5.524503   3.493218
    48  F    5.727923   8.099627  10.953208  13.468896  12.660505
                   11         12         13         14         15
    11  Ti   0.000000
    12  Ti   2.638876   0.000000
    13  Ti   5.452648   2.908798   0.000000
    14  Ti   6.013889   3.967121   3.031459   0.000000
    15  O    5.989950   8.134321  10.975998  11.533460   0.000000
    16  O    4.349690   5.804400   8.485024   9.296465   2.944094
    17  O    5.617562   4.300830   4.105324   2.021023  11.308045
    18  O    7.687242   5.753085   4.247839   2.007875  13.371001
    19  O    7.137060   9.735319  12.580221  12.824335   3.650675
    20  Ti   6.309836   8.747921  11.649862  11.871312   1.956218
    21  H    7.557161   9.883138  12.788581  12.774578   2.816242
    22  Ti   5.632432   8.271241  11.027902  11.236051   4.266280
    23  H    6.999291   9.617497  12.296415  12.331506   5.628383
    24  Ti   8.475296   6.155455   3.880053   2.802750  14.123754
    25  H    9.358613   7.071131   4.523570   4.146573  15.165027
    26  C    4.699621   7.208883   9.811390   9.652357   5.665620
    27  H    4.876195   7.277464   9.889088   9.418722   5.837132
    28  Ti   2.592265   3.977890   6.714597   7.657662   4.315502
    29  H    3.117597   4.248005   6.678253   8.192130   4.944229
    30  Ti   3.791997   2.943423   3.841518   3.086190   9.629106
    31  H    4.177978   4.142531   5.400197   3.996984   9.497582
    32  C    6.998564   4.407194   2.087656   4.398195  11.968722
    33  H    7.855607   5.308735   2.780021   5.132609  12.859474
    34  H    7.462693   4.839563   2.644052   4.199039  12.330923
    35  Ti   2.816099   4.106810   6.345483   5.571488   7.438133
    36  H    4.139551   4.936754   6.581352   5.463080   8.950070
    37  Ti   3.895270   6.084919   8.359816   8.456336   6.912724
    38  H    4.886149   6.619523   8.493126   8.318552   8.493770
    39  Ti   6.139542   3.843148   2.915482   5.414360  10.471546
    40  H    6.113478   4.207849   3.591736   6.453671  10.284756
    41  Ti   3.882200   2.623653   4.237539   5.882555   7.499064
    42  H    5.175538   4.113417   5.425963   6.896415   7.627750
    43  H    7.592624   5.042564   2.250750   3.217399  13.114019
    44  F    7.433667   5.361274   4.698915   6.826566  10.903070
    45  F    4.331441   3.530177   4.827189   7.089138   7.636723
    46  F    4.059613   5.448757   7.761975   6.541771   7.171688
    47  F    4.603947   6.715173   8.855136   9.526644   7.050275
    48  F    9.849182   7.485774   5.324736   3.969546  15.207927
                   16         17         18         19         20
    16  O    0.000000
    17  O    9.467633   0.000000
    18  O   11.235630   2.476371   0.000000
    19  O    6.112155  12.023344  14.383754   0.000000
    20  Ti   4.472346  11.332345  13.575751   1.970644   0.000000
    21  H    5.355637  12.284262  14.492671   2.875042   1.629428
    22  Ti   5.861610  10.284783  12.685068   2.024262   2.884926
    23  H    7.456373  11.188982  13.641935   2.446140   3.966882
    24  Ti  11.737169   4.027236   1.867596  15.458468  14.552943
    25  H   12.806272   4.950516   2.915823  16.361679  15.578670
    26  C    6.409559   8.472465  10.928541   4.075777   4.467384
    27  H    6.526244   8.237610  10.690871   4.423384   4.566239
    28  Ti   1.921559   7.766733   9.548049   6.691893   5.376494
    29  H    2.860824   8.300010   9.992074   7.125943   6.091256
    30  Ti   7.890375   1.941903   4.204514  10.304588   9.671639
    31  H    8.134707   2.433868   4.900225   9.791317   9.248704
    32  C    9.234570   5.933021   5.433502  13.995003  12.902734
    33  H   10.138547   6.589095   5.856753  14.841084  13.806782
    34  H    9.554649   5.973484   5.207104  14.445089  13.264905
    35  Ti   6.430719   4.442251   6.865409   7.645244   7.087610
    36  H    8.028154   3.848084   6.310585   8.755716   8.441902
    37  Ti   6.898982   7.157384   9.568982   5.874553   6.171260
    38  H    8.370009   6.736809   9.116938   7.256865   7.666490
    39  Ti   7.665332   6.767484   6.872167  12.772944  11.595873
    40  H    7.621273   7.479545   7.819078  12.460057  11.436409
    41  Ti   4.683331   6.736481   7.768846   9.955631   8.658603
    42  H    4.685294   7.982826   8.811947  10.521088   9.020882
    43  H   10.560897   4.672216   3.499225  14.727957  13.771515
    44  F    7.988262   8.376914   8.308681  13.604382  12.250400
    45  F    5.057617   7.729346   8.800547   9.940857   8.865643
    46  F    6.529972   5.558962   7.851426   7.307415   6.603106
    47  F    7.157675   8.361168  10.641002   5.944064   6.494744
    48  F   12.729420   5.433194   3.137142  16.751263  15.703745
                   21         22         23         24         25
    21  H    0.000000
    22  Ti   4.184064   0.000000
    23  H    4.892907   1.623457   0.000000
    24  Ti  15.515731  13.807337  14.881639   0.000000
    25  H   16.637248  14.630108  15.658123   1.611752   0.000000
    26  C    5.595269   2.185778   2.719846  12.202861  13.005977
    27  H    5.442948   2.828030   3.250176  12.047616  12.945370
    28  Ti   6.516845   5.839508   7.437896  10.050020  11.037631
    29  H    7.418568   6.220608   7.799937  10.326511  11.121062
    30  Ti  10.751200   8.541460   9.526116   5.382746   6.196114
    31  H   10.196788   8.028500   8.838638   6.408483   7.302432
    32  C   13.988509  12.595798  13.963984   4.383871   4.918796
    33  H   14.938341  13.409307  14.759485   4.576342   4.772614
    34  H   14.258196  13.084789  14.455501   4.052109   4.803923
    35  Ti   8.062732   5.944282   6.856117   8.194408   9.146833
    36  H    9.409722   6.930198   7.577961   7.834901   8.635994
    37  Ti   7.494744   3.855190   4.459688  10.770786  11.382387
    38  H    8.899901   5.244424   5.512146  10.443484  10.928961
    39  Ti  12.689878  11.546614  13.014733   6.144166   6.794804
    40  H   12.665017  11.224633  12.682407   7.155082   7.551327
    41  Ti   9.708736   8.907506  10.448158   7.728265   8.673151
    42  H    9.894690   9.736168  11.323514   8.629944   9.663515
    43  H   14.839218  13.147558  14.361621   2.213395   2.684873
    44  F   13.219449  12.598466  14.138811   7.423218   8.143429
    45  F   10.107240   8.884335  10.416590   8.650938   9.312209
    46  F    7.231324   5.905162   6.693063   9.276720  10.404035
    47  F    7.999717   4.059326   4.657769  11.638057  12.084593
    48  F   16.538944  15.195838  16.300253   1.912156   2.860436
                   26         27         28         29         30
    26  C    0.000000
    27  H    1.095213   0.000000
    28  Ti   5.822378   6.008804   0.000000
    29  H    6.366828   6.798640   1.624931   0.000000
    30  Ti   6.841752   6.753171   6.119524   6.554880   0.000000
    31  H    6.120977   5.836578   6.551112   7.237605   1.625881
    32  C   11.577237  11.660293   7.661946   7.524002   5.874167
    33  H   12.390598  12.523617   8.551754   8.273264   6.608639
    34  H   12.022463  12.015081   8.067503   8.110682   6.167081
    35  Ti   4.153472   3.858406   5.045500   5.886110   2.994353
    36  H    4.892125   4.614663   6.563442   7.236995   2.777864
    37  Ti   2.192281   2.869122   5.740471   5.931168   5.433992
    38  H    3.362710   3.781128   7.070794   7.248751   5.251737
    39  Ti  10.829578  10.982254   6.233018   5.967314   6.180055
    40  H   10.658185  10.970774   6.155700   5.474050   6.595828
    41  Ti   8.441704   8.567723   3.297118   3.368951   5.552086
    42  H    9.490458   9.550687   3.903067   4.129597   6.963147
    43  H   11.795084  11.789312   8.858692   8.888623   5.269637
    44  F   12.095860  12.212349   6.927152   6.716110   7.867279
    45  F    8.641140   8.999814   3.685247   2.842416   6.334668
    46  F    4.228172   3.483439   5.609712   6.802096   4.545162
    47  F    3.334277   4.317415   6.049138   5.744616   6.535715
    48  F   13.616079  13.360820  11.186090  11.598157   6.921343
                   31         32         33         34         35
    31  H    0.000000
    32  C    7.378169   0.000000
    33  H    8.155485   1.080258   0.000000
    34  H    7.562835   1.063984   1.720123   0.000000
    35  Ti   2.169709   8.216246   9.082811   8.485712   0.000000
    36  H    1.476102   8.591919   9.359855   8.860692   1.625077
    37  Ti   4.994008  10.230477  10.934697  10.781033   3.458219
    38  H    4.654513  10.489684  11.126077  11.027810   3.736825
    39  Ti   7.631483   1.975002   2.647895   2.569106   7.939074
    40  H    8.099651   3.055014   3.337636   3.927849   8.225034
    41  Ti   6.622908   4.583889   5.474508   4.969115   6.137442
    42  H    7.930354   5.271144   6.138830   5.452329   7.362571
    43  H    6.670500   2.271642   2.404583   2.242132   8.055970
    44  F    9.216621   3.281305   3.742819   3.427215   9.367285
    45  F    7.529654   5.106896   5.730402   5.791384   6.947164
    46  F    3.394569   9.485391  10.433038   9.596896   1.904147
    47  F    6.465163  10.597818  11.192449  11.291413   5.080578
    48  F    7.772002   5.285483   5.457362   4.608741   9.514813
                   36         37         38         39         40
    36  H    0.000000
    37  Ti   3.826312   0.000000
    38  H    3.377655   1.613379   0.000000
    39  Ti   8.650190   9.668243  10.218703   0.000000
    40  H    8.935397   9.373720   9.973507   1.626650   0.000000
    41  Ti   7.296784   7.710618   8.616345   3.004835   3.316960
    42  H    8.622209   9.021974  10.028992   3.553358   4.062834
    43  H    8.017516  10.307640  10.228719   4.129722   5.044167
    44  F   10.232702  11.152691  11.846011   1.901639   2.799465
    45  F    8.024034   7.706936   8.661641   3.370353   2.690332
    46  F    2.838905   4.476357   4.862332   9.147156   9.609479
    47  F    5.470120   1.896827   2.811355   9.877640   9.273891
    48  F    9.236578  12.351593  12.076954   7.042313   8.282193
                   41         42         43         44         45
    41  Ti   0.000000
    42  H    1.609436   0.000000
    43  H    6.175108   7.071663   0.000000
    44  F    3.716615   3.387041   5.491205   0.000000
    45  F    1.914371   2.840874   6.847809   4.146383   0.000000
    46  F    7.085679   8.023972   9.339783  10.357218   8.151093
    47  F    8.017026   9.337066  10.892780  11.339476   7.551870
    48  F    8.721642   9.346006   3.475662   7.934385   9.845119
                   46         47         48
    46  F    0.000000
    47  F    6.250583   0.000000
    48  F   10.338669  13.320332   0.000000
 Stoichiometry    C10H13F5O5Ti15
 Framework group  C1[X(C10H13F5O5Ti15)]
 Deg. of freedom   138
 Full point group                 C1      NOp   1
 Largest Abelian subgroup         C1      NOp   1
 Largest concise Abelian subgroup C1      NOp   1
                         Standard orientation:                         
 ---------------------------------------------------------------------
 Center     Atomic      Atomic             Coordinates (Angstroms)
 Number     Number       Type             X           Y           Z
 ---------------------------------------------------------------------
      1          6           0        3.111517    1.945713   -0.182313
      2          6           0        0.094147    1.596168   -0.753727
      3          6           0       -2.640215    0.592856   -0.668197
      4          6           0       -5.303853   -0.172761   -1.056400
      5          6           0        6.100977   -0.163232   -0.156944
      6          6           0        3.220754   -0.712597    0.064712
      7          6           0        0.596891   -1.012168   -0.617213
      8          6           0       -2.104539   -1.659756    0.556456
      9         22           0       -4.397467    1.789368   -0.455910
     10         22           0       -3.873898   -0.689419    0.248548
     11         22           0       -0.901487   -0.002836    0.375072
     12         22           0        1.681046    0.531003    0.279124
     13         22           0        4.490952    0.472099    1.028831
     14         22           0        4.684185   -1.640088   -1.137057
     15          8           0       -6.024305    2.641988   -1.250088
     16          8           0       -3.164434    3.341107   -1.242619
     17          8           0        3.609927   -3.231787   -0.506977
     18          8           0        6.066657   -3.045594   -0.756421
     19          8           0       -8.018515   -0.200022   -0.121579
     20         22           0       -6.910741    0.899721   -1.324426
     21          1           0       -7.721012    0.956292   -2.736975
     22         22           0       -6.405036   -1.176941    0.613235
     23          1           0       -7.466972   -2.386098    0.827352
     24         22           0        7.358547   -1.773246   -0.309130
     25          1           0        8.187888   -2.134687    1.024773
     26          6           0       -4.793193   -2.637337    0.396832
     27          1           0       -4.623274   -2.990042   -0.626017
     28         22           0       -1.821428    2.317067   -0.326068
     29          1           0       -1.732605    2.888632    1.192426
     30         22           0        2.042953   -2.390078    0.272191
     31          1           0        1.191017   -3.495561   -0.561835
     32          6           0        5.745871    2.131928    0.860150
     33          1           0        6.508874    2.294689    1.607341
     34          1           0        6.239846    2.114752   -0.082058
     35         22           0       -0.784422   -2.607319   -0.689530
     36          1           0       -0.144524   -4.027773   -0.227235
     37         22           0       -3.144398   -2.836912    1.827825
     38          1           0       -2.468265   -4.249972    2.213955
     39         22           0        4.206184    3.368856    0.862266
     40          1           0        3.563200    3.692371    2.320998
     41         22           0        1.371183    3.108701   -0.099046
     42          1           0        1.390631    4.418173   -1.034561
     43          1           0        6.683075    0.067536    0.717698
     44          9           0        4.520041    5.074648    0.082524
     45          9           0        0.951331    3.689864    1.676001
     46          9           0       -1.614031   -2.899640   -2.378339
     47          9           0       -3.646721   -2.026653    3.467673
     48          9           0        8.606217   -1.481127   -1.728399
 ---------------------------------------------------------------------
 Rotational constants (GHZ):      0.0855105      0.0247460      0.0208574
 Standard basis: LANL2DZ (5D, 7F)
 There are   536 symmetry adapted basis functions of A   symmetry.
 Integral buffers will be    262144 words long.
 Raffenetti 2 integral format.
 Two-electron integral symmetry is turned on.
   536 basis functions,  1332 primitive gaussians,   566 cartesian basis functions
   169 alpha electrons      169 beta electrons
       nuclear repulsion energy      5783.9505525286 Hartrees.
 NAtoms=   48 NActive=   48 NUniq=   48 SFac= 1.00D+00 NAtFMM=   60 NAOKFM=F Big=F
