# Supplementary material for: Two-Dimensional MXene as a Promising Adsorbent for Trihalomethanes Removal: A Density-Functional Theory Study
Source: Nanomaterials (Basel). 2024 Feb 29;14(5):454. doi: 10.3390/nano14050454 (PMC10934524; doi:10.3390/nano14050454)
Supplement: Supplementary file 1 [file nanomaterials-14-00454-s001.zip › MXene-O.gjf]

%chk=C:\Users\ammar\OneDrive\Desktop\MXene-New\MXene-O.chk
# b3lyp/lanl2dz geom=connectivity

Title Card Required

0 1
 C                  0.10885606    0.27240875   -0.01032719
 C                  1.61705022    0.30805079    0.02151055
 C                  3.13797420    0.31429605    0.02222796
 C                  4.64469444    0.39058817    0.05234806
 C                  0.16997460   -2.42019918   -0.07832711
 C                  1.67816875   -2.38455714   -0.04648937
 C                  3.19909274   -2.37831188   -0.04577197
 Ti                 0.86646522    1.60802579    0.02151055
 Ti                 2.33321919    1.62647924   -0.02408236
 Ti                 3.86026530    1.66962925    0.00720742
 Ti                 3.90105796   -0.98983658   -0.06196217
 Ti                 2.39433772   -1.06612869   -0.09208228
 Ti                 0.90813483   -1.05089760   -0.04648937
 Ti                -0.60005932   -1.08653965   -0.07832711
 Ti                -0.62261389   -3.69925717   -0.07832711
 Ti                 0.89665339   -3.71152125   -0.04648937
 Ti                 2.44033104   -3.67694683   -0.00089635
 O                  4.57205749    3.07831599    0.22364056
 O                  3.07591010    3.03281766    0.09406025
 O                  1.55658016    2.95634671    0.09156933
 O                  0.02088925    2.94730740   -0.30386167
 O                  3.25810307   -4.99378522   -0.10864599
 O                  1.73583585   -4.94085400   -0.10786892
 O                  0.22687198   -4.94258521   -0.13885027
 O                 -1.29170289   -4.99652997   -0.14106328
 O                  6.12298579    0.46544080    0.08189985
 Ti                 5.35718914    1.70778961    0.15517235
 H                  6.20381845    3.08333154    0.27968426
 Ti                 5.48350219   -0.90481783   -0.06975132
 H                  6.45194830   -2.16215760   -0.39472647
 Ti                 3.95937732   -3.64822460    0.03089225
 H                  4.74137084   -5.03758986    0.31820795
 Ti                -0.66117785    1.60606829   -0.01032719
 H                 -1.41929280    3.00288175    0.30157148
 Ti                -2.10112113   -3.68649279   -0.07832711
 C                  4.70581298   -2.30201976   -0.01565186
 H                  5.23355878   -3.23209164    0.02109964
 C                 -1.41170785    0.30609329   -0.01032719
 H                 -2.05961577    0.44285662   -0.85080987
 H                 -1.99599923    0.24241536    0.88379176
 C                 -1.35058932   -2.38651465   -0.07832711
 H                 -1.86950329   -1.45076453   -0.07832711
 O                 -2.80887709   -5.05175491   -0.07700029

 1 8 1.0 13 1.0 14 1.0 33 1.0
 2 8 1.0 9 1.0 12 1.0 13 1.0
 3 9 1.0 10 1.0 11 1.0 12 1.0
 4 10 1.0 11 1.0 27 1.0 29 1.0
 5 13 1.0 14 1.0 15 1.0 16 1.0
 6 12 1.0 13 1.0 16 1.0 17 1.0
 7 11 1.0 12 1.0 17 1.0 31 1.0
 8 20 1.0 21 1.0
 9 19 1.0 20 1.0
 10 18 1.0 19 1.0
 11 36 1.0
 12
 13
 14 38 1.0 41 1.0
 15 24 1.0 25 1.0 41 1.0
 16 23 1.0 24 1.0
 17 22 1.0 23 1.0
 18 27 1.0
 19
 20
 21 33 1.0
 22 31 1.0
 23
 24
 25 35 1.0
 26 27 1.0 29 1.0
 27 28 1.0
 28
 29 30 1.0 36 1.0
 30
 31 32 1.0 36 1.0
 32
 33 34 1.0 38 1.0
 34
 35 41 1.0 43 2.0
 36 37 1.0
 37
 38 39 1.0 40 1.0
 39
 40
 41 42 1.0
 42
 43
