# Supplementary material for: Two-Dimensional MXene as a Promising Adsorbent for Trihalomethanes Removal: A Density-Functional Theory Study
Source: Nanomaterials (Basel). 2024 Feb 29;14(5):454. doi: 10.3390/nano14050454 (PMC10934524; doi:10.3390/nano14050454)
Supplement: Supplementary file 1 [file nanomaterials-14-00454-s001.zip › MXene-O.out]

 Entering Link 1 = C:\G03W\l1.exe PID=      7808.
  
 Copyright (c) 1988,1990,1992,1993,1995,1998,2003, Gaussian, Inc.
                  All Rights Reserved.
  
 This is the Gaussian(R) 03 program.  It is based on the
 the Gaussian(R) 98 system (copyright 1998, Gaussian, Inc.),
 the Gaussian(R) 94 system (copyright 1995, Gaussian, Inc.),
 the Gaussian 92(TM) system (copyright 1992, Gaussian, Inc.),
 the Gaussian 90(TM) system (copyright 1990, Gaussian, Inc.),
 the Gaussian 88(TM) system (copyright 1988, Gaussian, Inc.),
 the Gaussian 86(TM) system (copyright 1986, Carnegie Mellon
 University), and the Gaussian 82(TM) system (copyright 1983,
 Carnegie Mellon University). Gaussian is a federally registered
 trademark of Gaussian, Inc.
  
 This software contains proprietary and confidential information,
 including trade secrets, belonging to Gaussian, Inc.
  
 This software is provided under written license and may be
 used, copied, transmitted, or stored only in accord with that
 written license.
  
 The following legend is applicable only to US Government
 contracts under DFARS:
  
                    RESTRICTED RIGHTS LEGEND
  
 Use, duplication or disclosure by the US Government is subject
 to restrictions as set forth in subparagraph (c)(1)(ii) of the
 Rights in Technical Data and Computer Software clause at DFARS
 252.227-7013.
  
 Gaussian, Inc.
 Carnegie Office Park, Building 6, Pittsburgh, PA 15106 USA
  
 The following legend is applicable only to US Government
 contracts under FAR:
  
                    RESTRICTED RIGHTS LEGEND
  
 Use, reproduction and disclosure by the US Government is subject
 to restrictions as set forth in subparagraph (c) of the
 Commercial Computer Software - Restricted Rights clause at FAR
 52.227-19.
  
 Gaussian, Inc.
 Carnegie Office Park, Building 6, Pittsburgh, PA 15106 USA
  
  
 ---------------------------------------------------------------
 Warning -- This program may not be used in any manner that
 competes with the business of Gaussian, Inc. or will provide
 assistance to any competitor of Gaussian, Inc.  The licensee
 of this program is prohibited from giving any competitor of
 Gaussian, Inc. access to this program.  By using this program,
 the user acknowledges that Gaussian, Inc. is engaged in the
 business of creating and licensing software in the field of
 computational chemistry and represents and warrants to the
 licensee that it is not a competitor of Gaussian, Inc. and that
 it will not use this program in any manner prohibited above.
 ---------------------------------------------------------------
  

 Cite this work as:
 Gaussian 03, Revision B.05,
 M. J. Frisch, G. W. Trucks, H. B. Schlegel, G. E. Scuseria, 
 M. A. Robb, J. R. Cheeseman, J. A. Montgomery, Jr., T. Vreven, 
 K. N. Kudin, J. C. Burant, J. M. Millam, S. S. Iyengar, J. Tomasi, 
 V. Barone, B. Mennucci, M. Cossi, G. Scalmani, N. Rega, 
 G. A. Petersson, H. Nakatsuji, M. Hada, M. Ehara, K. Toyota, 
 R. Fukuda, J. Hasegawa, M. Ishida, T. Nakajima, Y. Honda, O. Kitao, 
 H. Nakai, M. Klene, X. Li, J. E. Knox, H. P. Hratchian, J. B. Cross, 
 C. Adamo, J. Jaramillo, R. Gomperts, R. E. Stratmann, O. Yazyev, 
 A. J. Austin, R. Cammi, C. Pomelli, J. W. Ochterski, P. Y. Ayala, 
 K. Morokuma, G. A. Voth, P. Salvador, J. J. Dannenberg, 
 V. G. Zakrzewski, S. Dapprich, A. D. Daniels, M. C. Strain, 
 O. Farkas, D. K. Malick, A. D. Rabuck, K. Raghavachari, 
 J. B. Foresman, J. V. Ortiz, Q. Cui, A. G. Baboul, S. Clifford, 
 J. Cioslowski, B. B. Stefanov, G. Liu, A. Liashenko, P. Piskorz, 
 I. Komaromi, R. L. Martin, D. J. Fox, T. Keith, M. A. Al-Laham, 
 C. Y. Peng, A. Nanayakkara, M. Challacombe, P. M. W. Gill, 
 B. Johnson, W. Chen, M. W. Wong, C. Gonzalez, and J. A. Pople, 
 Gaussian, Inc., Pittsburgh PA, 2003.
 
 **********************************************
 Gaussian 03:  x86-Win32-G03RevB.05  8-Nov-2003
                  21-Mar-2022 
 **********************************************
 Default route:  MaxDisk=2000MB
 ---------------------------------
 # b3lyp/lanl2dz geom=connectivity
 ---------------------------------
 1/38=1,57=2/1;
 2/17=6,18=5,40=1/2;
 3/5=6,6=3,11=2,16=1,25=1,30=1,74=-5/1,2,3;
 4//1;
 5/5=2,32=1,38=5/2;
 6/7=2,8=2,9=2,10=2,28=1/1;
 99/5=1,9=1/99;
 -------------------
 Title Card Required
 -------------------
 Symbolic Z-matrix:
 Charge =  0 Multiplicity = 2
 C                     0.10886   0.27241  -0.01033 
 C                     1.61705   0.30805   0.02151 
 C                     3.13797   0.3143    0.02223 
 C                     4.64469   0.39059   0.05235 
 C                     0.16997  -2.4202   -0.07833 
 C                     1.67817  -2.38456  -0.04649 
 C                     3.19909  -2.37831  -0.04577 
 Ti                    0.86647   1.60803   0.02151 
 Ti                    2.33322   1.62648  -0.02408 
 Ti                    3.86027   1.66963   0.00721 
 Ti                    3.90106  -0.98984  -0.06196 
 Ti                    2.39434  -1.06613  -0.09208 
 Ti                    0.90813  -1.0509   -0.04649 
 Ti                   -0.60006  -1.08654  -0.07833 
 Ti                   -0.62261  -3.69926  -0.07833 
 Ti                    0.89665  -3.71152  -0.04649 
 Ti                    2.44033  -3.67695  -0.0009 
 O                     4.57206   3.07832   0.22364 
 O                     3.07591   3.03282   0.09406 
 O                     1.55658   2.95635   0.09157 
 O                     0.02089   2.94731  -0.30386 
 O                     3.2581   -4.99379  -0.10865 
 O                     1.73584  -4.94085  -0.10787 
 O                     0.22687  -4.94259  -0.13885 
 O                    -1.2917   -4.99653  -0.14106 
 O                     6.12299   0.46544   0.0819 
 Ti                    5.35719   1.70779   0.15517 
 H                     6.20382   3.08333   0.27968 
 Ti                    5.4835   -0.90482  -0.06975 
 H                     6.45195  -2.16216  -0.39473 
 Ti                    3.95938  -3.64822   0.03089 
 H                     4.74137  -5.03759   0.31821 
 Ti                   -0.66118   1.60607  -0.01033 
 H                    -1.41929   3.00288   0.30157 
 Ti                   -2.10112  -3.68649  -0.07833 
 H                    -3.23747  -2.53382  -0.01158 
 C                     4.70581  -2.30202  -0.01565 
 H                     5.23356  -3.23209   0.0211 
 C                    -1.41171   0.30609  -0.01033 
 H                    -2.05962   0.44286  -0.85081 
 H                    -1.996     0.24242   0.88379 
 C                    -1.35059  -2.38651  -0.07833 
 H                    -1.8695   -1.45076  -0.07833 
 O                    -2.80888  -5.05175  -0.077 
 
                          Input orientation:                          
 ---------------------------------------------------------------------
 Center     Atomic     Atomic              Coordinates (Angstroms)
 Number     Number      Type              X           Y           Z
 ---------------------------------------------------------------------
    1          6             0        0.108856    0.272409   -0.010327
    2          6             0        1.617050    0.308051    0.021511
    3          6             0        3.137974    0.314296    0.022228
    4          6             0        4.644694    0.390588    0.052348
    5          6             0        0.169975   -2.420199   -0.078327
    6          6             0        1.678169   -2.384557   -0.046489
    7          6             0        3.199093   -2.378312   -0.045772
    8         22             0        0.866465    1.608026    0.021511
    9         22             0        2.333219    1.626479   -0.024082
   10         22             0        3.860265    1.669629    0.007207
   11         22             0        3.901058   -0.989837   -0.061962
   12         22             0        2.394338   -1.066129   -0.092082
   13         22             0        0.908135   -1.050898   -0.046489
   14         22             0       -0.600059   -1.086540   -0.078327
   15         22             0       -0.622614   -3.699257   -0.078327
   16         22             0        0.896653   -3.711521   -0.046489
   17         22             0        2.440331   -3.676947   -0.000896
   18          8             0        4.572057    3.078316    0.223641
   19          8             0        3.075910    3.032818    0.094060
   20          8             0        1.556580    2.956347    0.091569
   21          8             0        0.020889    2.947307   -0.303862
   22          8             0        3.258103   -4.993785   -0.108646
   23          8             0        1.735836   -4.940854   -0.107869
   24          8             0        0.226872   -4.942585   -0.138850
   25          8             0       -1.291703   -4.996530   -0.141063
   26          8             0        6.122986    0.465441    0.081900
   27         22             0        5.357189    1.707790    0.155172
   28          1             0        6.203818    3.083332    0.279684
   29         22             0        5.483502   -0.904818   -0.069751
   30          1             0        6.451948   -2.162158   -0.394726
   31         22             0        3.959377   -3.648225    0.030892
   32          1             0        4.741371   -5.037590    0.318208
   33         22             0       -0.661178    1.606068   -0.010327
   34          1             0       -1.419293    3.002882    0.301571
   35         22             0       -2.101121   -3.686493   -0.078327
   36          1             0       -3.237467   -2.533816   -0.011576
   37          6             0        4.705813   -2.302020   -0.015652
   38          1             0        5.233559   -3.232092    0.021100
   39          6             0       -1.411708    0.306093   -0.010327
   40          1             0       -2.059616    0.442857   -0.850810
   41          1             0       -1.995999    0.242415    0.883792
   42          6             0       -1.350589   -2.386515   -0.078327
   43          1             0       -1.869503   -1.450765   -0.078327
   44          8             0       -2.808877   -5.051755   -0.077000
 ---------------------------------------------------------------------
                    Distance matrix (angstroms):
                    1          2          3          4          5
     1  C    0.000000
     2  C    1.508951   0.000000
     3  C    3.029583   1.520937   0.000000
     4  C    4.537811   3.028926   1.508951   0.000000
     5  C    2.694160   3.089878   4.036904   5.285898   0.000000
     6  C    3.086020   2.694160   3.069131   4.063431   1.508951
     7  C    4.071503   3.118322   2.694160   3.125092   3.029583
     8  Ti   1.535857   1.501104   2.614095   3.969650   4.089213
     9  Ti   2.604129   1.501076   1.540000   2.622248   4.588919
    10  Ti   4.003199   2.624141   1.535857   1.501104   5.509288
    11  Ti   3.997090   2.628340   1.513323   1.572143   3.995896
    12  Ti   2.649867   1.582861   1.572143   2.684584   2.604129
    13  Ti   1.546381   1.534251   2.615465   4.006186   1.555918
    14  Ti   1.534251   2.621150   3.993162   5.450360   1.540000
    15  Ti   4.039035   4.591795   5.500977   6.669966   1.504721
    16  Ti   4.061235   4.084184   4.608193   5.557417   1.482089
    17  Ti   4.586205   4.069214   4.051822   4.626758   2.596137
    18  O    5.277123   4.055526   3.120412   2.694160   7.050049
    19  O    4.053907   3.091584   2.720179   3.073142   6.181389
    20  O    3.051198   2.649912   3.079943   4.015110   5.555068
    21  O    2.692394   3.101495   4.093324   5.295590   5.374311
    22  O    6.136793   5.551528   5.311053   5.562376   4.020050
    23  O    5.462114   5.251843   5.440544   6.075476   2.967574
    24  O    5.217912   5.433920   6.011261   6.927947   2.523753
    25  O    5.453473   6.051930   6.917628   8.018682   2.962755
    26  O    6.017933   4.509088   2.989431   1.480480   6.617472
    27  Ti   5.443593   3.995719   2.623817   1.501080   6.633401
    28  H    6.718181   5.367241   4.139232   3.119842   8.174613
    29  Ti   5.502383   4.053249   2.645033   1.548090   5.525399
    30  H    6.805123   5.445312   4.158016   3.159518   6.295227
    31  Ti   5.495414   4.597684   4.046770   4.096600   3.984915
    32  H    7.054376   6.198813   5.594745   5.435545   5.282579
    33  Ti   1.540000   2.622248   4.012891   5.443675   4.111723
    34  H    3.144519   4.069389   5.298604   6.607430   5.663912
    35  Ti   4.534482   5.458126   6.592764   7.883254   2.600264
    36  H    4.367239   5.625268   6.982774   8.407419   3.409988
    37  C    5.268750   4.044046   3.050354   2.694160   4.537811
    38  H    6.208469   5.060805   4.119265   3.670361   5.129224
    39  C    1.520937   3.028926   4.549806   6.057316   3.152620
    40  H    2.331895   3.781136   5.271970   6.765072   3.710107
    41  H    2.287086   3.715099   5.206260   6.694182   3.564636
    42  C    3.033888   4.009680   5.239436   6.608540   1.520937
    43  H    2.624472   3.906335   5.310403   6.770704   2.258157
    44  O    6.071600   6.951694   8.010580   9.229927   3.974751
                    6          7          8          9         10
     6  C    0.000000
     7  C    1.520937   0.000000
     8  Ti   4.074826   4.619152   0.000000
     9  Ti   4.064235   4.097384   1.467578   0.000000
    10  Ti   4.604439   4.101924   2.994468   1.527976   0.000000
    11  Ti   2.624256   1.555918   3.995574   3.050354   2.660678
    12  Ti   1.501076   1.540000   3.081947   2.694160   3.105346
    13  Ti   1.540000   2.647738   2.660119   3.033103   4.014875
    14  Ti   2.622248   4.012891   3.069421   3.995940   5.243880
    15  Ti   2.650104   4.043686   5.513128   6.091253   6.994888
    16  Ti   1.540000   2.660578   5.320067   5.527972   6.143505
    17  Ti   1.501080   1.504721   5.514389   5.304558   5.531921
    18  O    6.187935   5.633152   3.991744   2.679850   1.593076
    19  O    5.596551   5.414337   2.630008   1.594784   1.575131
    20  O    5.344071   5.583484   1.516290   1.544374   2.640023
    21  O    5.589418   6.207238   1.616954   2.677636   4.058329
    22  O    3.050922   2.616894   7.022876   6.685093   6.691570
    23  O    2.557684   2.951542   6.607599   6.594979   6.944417
    24  O    2.942499   3.926609   6.583715   6.899455   7.546142
    25  O    3.956196   5.199172   6.950128   7.551026   8.426295
    26  O    5.281607   4.080733   5.379606   3.965044   2.564284
    27  Ti   5.506647   4.625363   4.493820   3.030369   1.504703
    28  H    7.105329   6.242103   5.543512   4.146834   2.750462
    29  Ti   4.082981   2.718508   5.257351   4.041514   3.044437
    30  H    4.791628   3.278652   6.751678   5.608482   4.643378
    31  Ti   2.608976   1.482089   6.098718   5.519956   5.318830
    32  H    4.068758   3.095620   7.698515   7.094094   6.771991
    33  Ti   4.625899   5.547813   1.527976   2.994498   4.521924
    34  H    6.224139   7.099815   2.692350   4.010222   5.453251
    35  Ti   3.997384   5.459365   6.070294   6.920548   8.014580
    36  H    4.918025   6.438528   5.830798   6.952752   8.249067
    37  C    3.028926   1.508951   5.480003   4.589377   4.060723
    38  H    3.655637   2.207366   6.519068   5.658597   5.090481
    39  C    4.097346   5.335426   2.624141   3.970905   5.445479
    40  H    4.755232   6.021718   3.268105   4.624007   6.106239
    41  H    4.611498   5.892477   3.286658   4.634868   6.091073
    42  C    3.028926   4.549806   4.569645   5.447707   6.603986
    43  H    3.668645   5.152870   4.105081   5.209150   6.524908
    44  O    5.220005   6.576015   7.607268   8.428687   9.468979
                   11         12         13         14         15
    11  Ti   0.000000
    12  Ti   1.508951   0.000000
    13  Ti   2.993586   1.486980   0.000000
    14  Ti   4.502186   2.994498   1.508951   0.000000
    15  Ti   5.273029   4.004442   3.059087   2.612815   0.000000
    16  Ti   4.053918   3.040270   2.660648   3.021869   1.519650
    17  Ti   3.059087   2.612815   3.040697   3.995019   3.064005
    18  O    4.132998   4.692394   5.526998   6.647405   8.544665
    19  O    4.109375   4.159393   4.625552   5.523728   7.683074
    20  O    4.592658   4.112891   4.061717   4.585290   7.005342
    21  O    5.533112   4.667524   4.103546   4.087587   6.681451
    22  O    4.055512   4.021548   4.590488   5.491166   4.091050
    23  O    4.505645   3.930314   3.977514   4.506997   2.665468
    24  O    5.397201   4.441510   3.951947   3.944181   1.507035
    25  O    6.559315   5.388631   4.518434   3.971188   1.461004
    26  O    2.659980   4.034698   5.432351   6.901714   7.929281
    27  Ti   3.073215   4.066232   5.238808   6.584194   8.065279
    28  H    4.691495   5.645208   6.726255   7.988038   9.629738
    29  Ti   1.584746   3.093454   4.577758   6.086281   6.715178
    30  H    2.827032   4.213915   5.664807   7.140579   7.246531
    31  Ti   2.660648   3.021869   4.007764   5.230929   4.583577
    32  H    4.151501   4.631350   5.542600   6.655743   5.542626
    33  Ti   5.249322   4.059987   3.086020   2.694160   5.305901
    34  H    6.661838   5.590670   4.687344   4.187939   6.760006
    35  Ti   6.580150   5.203427   4.000375   3.002156   1.478562
    36  H    7.303762   5.820465   4.402985   3.009150   2.863593
    37  C    1.540000   2.622248   3.998577   5.443675   5.508932
    38  H    2.609629   3.572867   4.844736   6.216460   5.875618
    39  C    5.468782   4.046685   2.687825   1.613327   4.082907
    40  H    6.180981   4.763445   3.418447   2.250797   4.451832
    41  H    6.098211   4.683981   3.312412   2.154169   4.283532
    42  C    5.434223   3.970905   2.624256   1.501076   1.501080
    43  H    5.788964   4.281177   2.806453   1.320662   2.571080
    44  O    7.843637   6.554303   5.461132   4.538922   2.570797
                   16         17         18         19         20
    16  Ti   0.000000
    17  Ti   1.544738   0.000000
    18  O    7.725507   7.087189   0.000000
    19  O    7.089078   6.740469   1.502437   0.000000
    20  O    6.701867   6.692544   3.020831   1.521255   0.000000
    21  O    6.721101   7.058770   4.583509   3.082013   1.585810
    22  O    2.687845   1.553842   8.185091   8.031229   8.132642
    23  O    1.489716   1.450937   8.512411   8.088017   7.901752
    24  O    1.404513   2.553482   9.129452   8.472208   8.013385
    25  O    2.539507   3.960937   9.985982   9.143399   8.450744
    26  O    6.691640   5.543300   3.041806   3.984500   5.201612
    27  Ti   7.021821   6.125994   1.580969   2.638876   4.000946
    28  H    8.628002   7.742346   1.632731   3.133819   4.652777
    29  Ti   5.377481   4.117078   4.096604   4.618258   5.509567
    30  H    5.777811   4.306131   5.601690   6.214846   7.099310
    31  Ti   3.064355   1.519650   6.757135   6.739498   7.028334
    32  H    4.083297   2.692204   8.118223   8.243511   8.607978
    33  Ti   5.541201   6.126148   5.441416   4.001542   2.598477
    34  H    7.111115   7.720641   5.992332   4.500090   2.983636
    35  Ti   2.998048   4.542122   9.507110   8.484132   7.585180
    36  H    4.298739   5.791740   9.619772   8.417678   7.289404
    37  C    4.061692   2.650104   5.387315   5.579347   6.130219
    38  H    4.363848   2.828516   6.348216   6.626452   7.198743
    39  C    4.633688   5.541020   6.598894   5.252108   3.980573
    40  H    5.161910   6.159923   7.216591   5.828748   4.503619
    41  H    4.986630   5.985407   7.184532   5.842455   4.540249
    42  C    2.608976   4.005283   8.064323   6.999484   6.084954
    43  H    3.572626   4.851449   7.880194   6.677525   5.584760
    44  O    3.940573   5.426792  10.984837  10.001015   9.122243
                   21         22         23         24         25
    21  O    0.000000
    22  O    8.577798   0.000000
    23  O    8.074809   1.523187   0.000000
    24  O    7.894306   3.031814   1.509283   0.000000
    25  O    8.053195   4.549922   3.028233   1.519534   0.000000
    26  O    6.598792   6.168226   6.964992   8.003726   9.211973
    27  Ti   5.497564   7.027579   7.575477   8.404409   9.446874
    28  H    6.211895   8.606268   9.192422  10.015708  11.029235
    29  Ti   6.688334   4.655488   5.507817   6.628763   7.915213
    30  H    8.214220   4.277921   5.481346   6.822597   8.249979
    31  Ti   7.689265   1.523742   2.575710   3.954210   5.424144
    32  H    9.296693   1.544088   3.037127   4.538571   6.050669
    33  Ti   1.533069   7.676490   6.972616   6.609842   6.633925
    34  H    1.563254   9.273241   8.557185   8.126148   8.012665
    35  Ti   6.968579   5.516450   4.036897   2.645937   1.541198
    36  H    6.383183   6.946459   5.526015   4.221375   3.141293
    37  C    7.041805   3.057795   3.974005   5.200834   6.576193
    38  H    8.090890   2.650061   3.894941   5.293230   6.761552
    39  C    3.019024   7.064383   6.119396   5.500008   5.305592
    40  H    3.301504   7.641074   6.628858   5.893886   5.538985
    41  H    3.576982   7.483871   6.463456   5.733340   5.384506
    42  C    5.511939   5.295170   4.006438   3.004254   2.611433
    43  H    4.792441   6.232677   5.017974   4.073238   3.593082
    44  O    8.487876   6.067340   4.546171   3.038341   1.519530
                   26         27         28         29         30
    26  O    0.000000
    27  Ti   1.461247   0.000000
    28  H    2.626596   1.620000   0.000000
    29  Ti   1.519719   2.625312   4.067714   0.000000
    30  H    2.690662   4.059234   5.294483   1.620000   0.000000
    31  Ti   4.648230   5.536805   7.100230   3.139963   2.932994
    32  H    5.678736   6.775393   8.251642   4.216761   3.420886
    33  Ti   6.880001   6.021501   7.028128   6.638160   8.058775
    34  H    7.960705   6.900681   7.623567   7.940817   9.440281
    35  Ti   9.214128   9.207562  10.720574   8.078632   8.693601
    36  H    9.829667   9.585778  10.989770   8.871996   9.704107
    37  C    3.110745   4.065962   5.597611   1.599969   1.792274
    38  H    3.803488   4.943247   6.394751   2.342419   1.673960
    39  C    7.536943   6.914485   8.111313   7.000983   8.250886
    40  H    8.235619   7.590853   8.748398   7.702266   8.912959
    41  H    8.161537   7.533099   8.699009   7.626816   8.876058
    42  C    8.000853   7.862070   9.333620   6.992875   7.812172
    43  H    8.220547   7.890252   9.266322   7.373250   8.357795
    44  O   10.499661  10.603301  12.146421   9.271499   9.706370
                   31         32         33         34         35
    31  Ti   0.000000
    32  H    1.620000   0.000000
    33  Ti   6.997058   8.569344   0.000000
    34  H    8.558071  10.129326   1.619601   0.000000
    35  Ti   6.061603   6.985871   5.485368   6.734756   0.000000
    36  H    7.282738   8.368960   4.876055   5.835995   1.620000
    37  C    1.540000   2.756097   6.639109   8.109225   6.946585
    38  H    1.340448   1.894821   7.626054   9.122170   7.349415
    39  C    6.669849   8.156179   1.501076   2.714776   4.052241
    40  H    7.330936   8.812225   2.003772   2.879536   4.201188
    41  H    7.164567   8.578490   2.107308   2.879539   4.046362
    42  C    5.458900   6.655631   4.052238   5.403206   1.501080
    43  H    6.230298   7.531681   3.287689   4.492436   2.247694
    44  O    6.913089   7.560597   6.995975   8.182386   1.537810
                   36         37         38         39         40
    36  H    0.000000
    37  C    7.946662   0.000000
    38  H    8.499819   1.070000   0.000000
    39  C    3.376164   6.650289   7.528566   0.000000
    40  H    3.309415   7.348664   8.213152   1.070000   0.000000
    41  H    3.170235   7.224779   8.067400   1.070000   1.747303
    42  C    1.893795   6.057316   6.638968   2.694160   3.017414
    43  H    1.746076   6.630486   7.323695   1.816797   2.053941
    44  O    2.554992   8.002211   8.246307   5.537424   5.599190
                   41         42         43         44
    41  H    0.000000
    42  C    2.872890   0.000000
    43  H    1.951546   1.070000   0.000000
    44  O    5.441703   3.038110   3.721499   0.000000
 Stoichiometry    C10H9O10Ti15(2)
 Framework group  C1[X(C10H9O10Ti15)]
 Deg. of freedom   126
 Full point group                 C1      NOp   1
 Largest Abelian subgroup         C1      NOp   1
 Largest concise Abelian subgroup C1      NOp   1
                         Standard orientation:                         
 ---------------------------------------------------------------------
 Center     Atomic     Atomic              Coordinates (Angstroms)
 Number     Number      Type              X           Y           Z
 ---------------------------------------------------------------------
    1          6             0       -0.081561    2.157986    0.020215
    2          6             0        0.917834    1.027499    0.032205
    3          6             0        1.902400   -0.131604    0.013278
    4          6             0        2.931898   -1.234768    0.023071
    5          6             0       -2.102302    0.376462   -0.015496
    6          6             0       -1.102907   -0.754025   -0.003506
    7          6             0       -0.118341   -1.913128   -0.022433
    8         22             0        1.428337    2.439115    0.025899
    9         22             0        2.386524    1.329394   -0.038784
   10         22             0        3.403794    0.189328   -0.027676
   11         22             0        1.395281   -1.555295   -0.064702
   12         22             0        0.365783   -0.452130   -0.074495
   13         22             0       -0.579176    0.694168   -0.009975
   14         22             0       -1.578570    1.824655   -0.021966
   15         22             0       -3.590922    0.158464    0.010407
   16         22             0       -2.621026   -1.011358    0.022844
   17         22             0       -1.599346   -2.169695    0.048144
   18          8             0        4.943314    0.552221    0.162267
   19          8             0        3.942415    1.667333    0.052515
   20          8             0        2.905146    2.779972    0.070511
   21          8             0        1.901951    3.949328   -0.304988
   22          8             0       -2.081368   -3.643350   -0.053939
   23          8             0       -3.021524   -2.445094   -0.034227
   24          8             0       -3.995469   -1.292170   -0.045768
   25          8             0       -5.015022   -0.165595   -0.027780
   26          8             0        3.941972   -2.317118    0.032680
   27         22             0        4.399907   -0.931141    0.100538
   28          1             0        5.999319   -0.692544    0.197246
   29         22             0        2.479563   -2.710673   -0.093894
   30          1             0        2.136261   -4.260801   -0.415838
   31         22             0       -0.598253   -3.312939    0.060031
   32          1             0       -1.151796   -4.806725    0.354301
   33         22             0        0.442171    3.606179    0.013745
   34          1             0        1.027386    5.085348    0.318196
   35         22             0       -4.533616    1.297376    0.029273
   36          1             0       -4.383071    2.908965    0.096479
   37          6             0        0.911157   -3.016292   -0.012640
   38          1             0        0.540598   -4.019225    0.028737
   39          6             0       -1.035350    3.342540    0.039364
   40          1             0       -1.363016    3.927767   -0.794329
   41          1             0       -1.444633    3.746624    0.941641
   42          6             0       -3.056091    1.561016    0.003653
   43          1             0       -2.674851    2.560782   -0.001161
   44          8             0       -6.033480    0.958957    0.056470
 ---------------------------------------------------------------------
 Rotational constants (GHZ):      0.1267887      0.0679004      0.0442669
 Standard basis: LANL2DZ (5D, 7F)
 There are   528 symmetry adapted basis functions of A   symmetry.
 Integral buffers will be    262144 words long.
 Raffenetti 2 integral format.
 Two-electron integral symmetry is turned on.
   528 basis functions,  1331 primitive gaussians,   558 cartesian basis functions
   165 alpha electrons      164 beta electrons
       nuclear repulsion energy      7900.4518058869 Hartrees.
 NAtoms=   44 NActive=   44 NUniq=   44 SFac= 1.00D+00 NAtFMM=   60 Big=F
 One-electron integrals computed using PRISM.
   1 Symmetry operations used in ECPInt.
 ECPInt:  NShTT=   28441 NPrTT=  184778 LenC2=   26940 LenP2D=  115746.
 LDataN:  DoStor=F MaxTD1= 4 Len=   56
 LDataN:  DoStor=T MaxTD1= 4 Len=   56
 NBasis=   528 RedAO= T  NBF=   528
 NBsUse=   527 1.00D-06 NBFU=   527
 Harris functional with IExCor=  402 diagonalized for initial guess.
 ExpMin= 1.60D-02 ExpMax= 7.82D+03 ExpMxC= 2.73D+02 IAcc=3 IRadAn=         5 AccDes= 0.00D+00
 HarFok:  IExCor= 402 AccDes= 0.00D+00 IRadAn=         5 IDoV=1
 ScaDFX=  1.000000  1.000000  1.000000  1.000000
 Initial guess orbital symmetries:
 Alpha Orbitals:
       Occupied  (A) (A) (A) (A) (A) (A) (A) (A) (A) (A) (A) (A)
                 (A) (A) (A) (A) (A) (A) (A) (A) (A) (A) (A) (A)
                 (A) (A) (A) (A) (A) (A) (A) (A) (A) (A) (A) (A)
                 (A) (A) (A) (A) (A) (A) (A) (A) (A) (A) (A) (A)
                 (A) (A) (A) (A) (A) (A) (A) (A) (A) (A) (A) (A)
                 (A) (A) (A) (A) (A) (A) (A) (A) (A) (A) (A) (A)
                 (A) (A) (A) (A) (A) (A) (A) (A) (A) (A) (A) (A)
                 (A) (A) (A) (A) (A) (A) (A) (A) (A) (A) (A) (A)
                 (A) (A) (A) (A) (A) (A) (A) (A) (A) (A) (A) (A)
                 (A) (A) (A) (A) (A) (A) (A) (A) (A) (A) (A) (A)
                 (A) (A) (A) (A) (A) (A) (A) (A) (A) (A) (A) (A)
                 (A) (A) (A) (A) (A) (A) (A) (A) (A) (A) (A) (A)
                 (A) (A) (A) (A) (A) (A) (A) (A) (A) (A) (A) (A)
                 (A) (A) (A) (A) (A) (A) (A) (A) (A)
       Virtual   (A) (A) (A) (A) (A) (A) (A) (A) (A) (A) (A) (A)
                 (A) (A) (A) (A) (A) (A) (A) (A) (A) (A) (A) (A)
                 (A) (A) (A) (A) (A) (A) (A) (A) (A) (A) (A) (A)
                 (A) (A) (A) (A) (A) (A) (A) (A) (A) (A) (A) (A)
                 (A) (A) (A) (A) (A) (A) (A) (A) (A) (A) (A) (A)
                 (A) (A) (A) (A) (A) (A) (A) (A) (A) (A) (A) (A)
                 (A) (A) (A) (A) (A) (A) (A) (A) (A) (A) (A) (A)
                 (A) (A) (A) (A) (A) (A) (A) (A) (A) (A) (A) (A)
                 (A) (A) (A) (A) (A) (A) (A) (A) (A) (A) (A) (A)
                 (A) (A) (A) (A) (A) (A) (A) (A) (A) (A) (A) (A)
                 (A) (A) (A) (A) (A) (A) (A) (A) (A) (A) (A) (A)
                 (A) (A) (A) (A) (A) (A) (A) (A) (A) (A) (A) (A)
                 (A) (A) (A) (A) (A) (A) (A) (A) (A) (A) (A) (A)
                 (A) (A) (A) (A) (A) (A) (A) (A) (A) (A) (A) (A)
                 (A) (A) (A) (A) (A) (A) (A) (A) (A) (A) (A) (A)
                 (A) (A) (A) (A) (A) (A) (A) (A) (A) (A) (A) (A)
                 (A) (A) (A) (A) (A) (A) (A) (A) (A) (A) (A) (A)
                 (A) (A) (A) (A) (A) (A) (A) (A) (A) (A) (A) (A)
                 (A) (A) (A) (A) (A) (A) (A) (A) (A) (A) (A) (A)
                 (A) (A) (A) (A) (A) (A) (A) (A) (A) (A) (A) (A)
                 (A) (A) (A) (A) (A) (A) (A) (A) (A) (A) (A) (A)
                 (A) (A) (A) (A) (A) (A) (A) (A) (A) (A) (A) (A)
                 (A) (A) (A) (A) (A) (A) (A) (A) (A) (A) (A) (A)
                 (A) (A) (A) (A) (A) (A) (A) (A) (A) (A) (A) (A)
                 (A) (A) (A) (A) (A) (A) (A) (A) (A) (A) (A) (A)
                 (A) (A) (A) (A) (A) (A) (A) (A) (A) (A) (A) (A)
                 (A) (A) (A) (A) (A) (A) (A) (A) (A) (A) (A) (A)
                 (A) (A) (A) (A) (A) (A) (A) (A) (A) (A) (A) (A)
                 (A) (A) (A) (A) (A) (A) (A) (A) (A) (A) (A) (A)
                 (A) (A) (A) (A) (A) (A) (A) (A) (A) (A) (A) (A)
                 (A) (A)
 Beta  Orbitals:
       Occupied  (A) (A) (A) (A) (A) (A) (A) (A) (A) (A) (A) (A)
                 (A) (A) (A) (A) (A) (A) (A) (A) (A) (A) (A) (A)
                 (A) (A) (A) (A) (A) (A) (A) (A) (A) (A) (A) (A)
                 (A) (A) (A) (A) (A) (A) (A) (A) (A) (A) (A) (A)
                 (A) (A) (A) (A) (A) (A) (A) (A) (A) (A) (A) (A)
                 (A) (A) (A) (A) (A) (A) (A) (A) (A) (A) (A) (A)
                 (A) (A) (A) (A) (A) (A) (A) (A) (A) (A) (A) (A)
                 (A) (A) (A) (A) (A) (A) (A) (A) (A) (A) (A) (A)
                 (A) (A) (A) (A) (A) (A) (A) (A) (A) (A) (A) (A)
                 (A) (A) (A) (A) (A) (A) (A) (A) (A) (A) (A) (A)
                 (A) (A) (A) (A) (A) (A) (A) (A) (A) (A) (A) (A)
                 (A) (A) (A) (A) (A) (A) (A) (A) (A) (A) (A) (A)
                 (A) (A) (A) (A) (A) (A) (A) (A) (A) (A) (A) (A)
                 (A) (A) (A) (A) (A) (A) (A) (A)
       Virtual   (A) (A) (A) (A) (A) (A) (A) (A) (A) (A) (A) (A)
                 (A) (A) (A) (A) (A) (A) (A) (A) (A) (A) (A) (A)
                 (A) (A) (A) (A) (A) (A) (A) (A) (A) (A) (A) (A)
                 (A) (A) (A) (A) (A) (A) (A) (A) (A) (A) (A) (A)
                 (A) (A) (A) (A) (A) (A) (A) (A) (A) (A) (A) (A)
                 (A) (A) (A) (A) (A) (A) (A) (A) (A) (A) (A) (A)
                 (A) (A) (A) (A) (A) (A) (A) (A) (A) (A) (A) (A)
                 (A) (A) (A) (A) (A) (A) (A) (A) (A) (A) (A) (A)
                 (A) (A) (A) (A) (A) (A) (A) (A) (A) (A) (A) (A)
                 (A) (A) (A) (A) (A) (A) (A) (A) (A) (A) (A) (A)
                 (A) (A) (A) (A) (A) (A) (A) (A) (A) (A) (A) (A)
                 (A) (A) (A) (A) (A) (A) (A) (A) (A) (A) (A) (A)
                 (A) (A) (A) (A) (A) (A) (A) (A) (A) (A) (A) (A)
                 (A) (A) (A) (A) (A) (A) (A) (A) (A) (A) (A) (A)
                 (A) (A) (A) (A) (A) (A) (A) (A) (A) (A) (A) (A)
                 (A) (A) (A) (A) (A) (A) (A) (A) (A) (A) (A) (A)
                 (A) (A) (A) (A) (A) (A) (A) (A) (A) (A) (A) (A)
                 (A) (A) (A) (A) (A) (A) (A) (A) (A) (A) (A) (A)
                 (A) (A) (A) (A) (A) (A) (A) (A) (A) (A) (A) (A)
                 (A) (A) (A) (A) (A) (A) (A) (A) (A) (A) (A) (A)
                 (A) (A) (A) (A) (A) (A) (A) (A) (A) (A) (A) (A)
                 (A) (A) (A) (A) (A) (A) (A) (A) (A) (A) (A) (A)
                 (A) (A) (A) (A) (A) (A) (A) (A) (A) (A) (A) (A)
                 (A) (A) (A) (A) (A) (A) (A) (A) (A) (A) (A) (A)
                 (A) (A) (A) (A) (A) (A) (A) (A) (A) (A) (A) (A)
                 (A) (A) (A) (A) (A) (A) (A) (A) (A) (A) (A) (A)
                 (A) (A) (A) (A) (A) (A) (A) (A) (A) (A) (A) (A)
                 (A) (A) (A) (A) (A) (A) (A) (A) (A) (A) (A) (A)
                 (A) (A) (A) (A) (A) (A) (A) (A) (A) (A) (A) (A)
                 (A) (A) (A) (A) (A) (A) (A) (A) (A) (A) (A) (A)
                 (A) (A) (A)
 The electronic state of the initial guess is 2-A.
 <S**2> of initial guess= 0.7500
 Requested convergence on RMS density matrix=1.00D-04 within 128 cycles.
 Requested convergence on MAX density matrix=1.00D-02.
 Requested convergence on             energy=1.00D-02.
 No special actions if energy rises.
 EnCoef did   100 forward-backward iterations
 EnCoef did   100 forward-backward iterations
 EnCoef did   100 forward-backward iterations
 EnCoef did   100 forward-backward iterations
 EnCoef did   100 forward-backward iterations
 EnCoef did     9 forward-backward iterations
 EnCoef did     8 forward-backward iterations
 EnCoef did   100 forward-backward iterations
 EnCoef did     1 forward-backward iterations
 EnCoef did   100 forward-backward iterations
 EnCoef did    17 forward-backward iterations
 EnCoef did     8 forward-backward iterations
 EnCoef did     6 forward-backward iterations
 EnCoef did     2 forward-backward iterations
 EnCoef did   100 forward-backward iterations
 EnCoef did     5 forward-backward iterations
 EnCoef did     4 forward-backward iterations
 Restarting incremental Fock formation.
 EnCoef did     4 forward-backward iterations
 Matrix for removal  4 Erem= -1249.34114129664     Crem= 0.000D+00
 EnCoef did     6 forward-backward iterations
 Matrix for removal  3 Erem= -1781.27393988259     Crem= 0.000D+00
 EnCoef did     6 forward-backward iterations
 Matrix for removal  7 Erem= -1872.18139732280     Crem= 0.000D+00
 EnCoef did     3 forward-backward iterations
 Matrix for removal  5 Erem= -1883.95461543612     Crem= 0.000D+00
 Matrix for removal  4 Erem= -1892.30454586190     Crem= 0.000D+00
 EnCoef did     4 forward-backward iterations
 Matrix for removal  3 Erem= -1933.59560807509     Crem= 0.000D+00
 Matrix for removal  1 Erem= -1934.51828260570     Crem= 0.000D+00
 Matrix for removal  3 Erem= -1943.59947285291     Crem= 0.000D+00
 Restarting incremental Fock formation.
 SCF Done:  E(UB+HF-LYP) =  -1995.83780552     A.U. after   41 cycles
             Convg  =    0.6073D-04             -V/T =  2.2467
             S**2   =   0.8194
 Annihilation of the first spin contaminant:
 S**2 before annihilation     0.8194,   after     0.7536

 **********************************************************************

            Population analysis using the SCF density.

 **********************************************************************

 Orbital symmetries:
 Alpha Orbitals:
       Occupied  (A) (A) (A) (A) (A) (A) (A) (A) (A) (A) (A) (A)
                 (A) (A) (A) (A) (A) (A) (A) (A) (A) (A) (A) (A)
                 (A) (A) (A) (A) (A) (A) (A) (A) (A) (A) (A) (A)
                 (A) (A) (A) (A) (A) (A) (A) (A) (A) (A) (A) (A)
                 (A) (A) (A) (A) (A) (A) (A) (A) (A) (A) (A) (A)
                 (A) (A) (A) (A) (A) (A) (A) (A) (A) (A) (A) (A)
                 (A) (A) (A) (A) (A) (A) (A) (A) (A) (A) (A) (A)
                 (A) (A) (A) (A) (A) (A) (A) (A) (A) (A) (A) (A)
                 (A) (A) (A) (A) (A) (A) (A) (A) (A) (A) (A) (A)
                 (A) (A) (A) (A) (A) (A) (A) (A) (A) (A) (A) (A)
                 (A) (A) (A) (A) (A) (A) (A) (A) (A) (A) (A) (A)
                 (A) (A) (A) (A) (A) (A) (A) (A) (A) (A) (A) (A)
                 (A) (A) (A) (A) (A) (A) (A) (A) (A) (A) (A) (A)
                 (A) (A) (A) (A) (A) (A) (A) (A) (A)
       Virtual   (A) (A) (A) (A) (A) (A) (A) (A) (A) (A) (A) (A)
                 (A) (A) (A) (A) (A) (A) (A) (A) (A) (A) (A) (A)
                 (A) (A) (A) (A) (A) (A) (A) (A) (A) (A) (A) (A)
                 (A) (A) (A) (A) (A) (A) (A) (A) (A) (A) (A) (A)
                 (A) (A) (A) (A) (A) (A) (A) (A) (A) (A) (A) (A)
                 (A) (A) (A) (A) (A) (A) (A) (A) (A) (A) (A) (A)
                 (A) (A) (A) (A) (A) (A) (A) (A) (A) (A) (A) (A)
                 (A) (A) (A) (A) (A) (A) (A) (A) (A) (A) (A) (A)
                 (A) (A) (A) (A) (A) (A) (A) (A) (A) (A) (A) (A)
                 (A) (A) (A) (A) (A) (A) (A) (A) (A) (A) (A) (A)
                 (A) (A) (A) (A) (A) (A) (A) (A) (A) (A) (A) (A)
                 (A) (A) (A) (A) (A) (A) (A) (A) (A) (A) (A) (A)
                 (A) (A) (A) (A) (A) (A) (A) (A) (A) (A) (A) (A)
                 (A) (A) (A) (A) (A) (A) (A) (A) (A) (A) (A) (A)
                 (A) (A) (A) (A) (A) (A) (A) (A) (A) (A) (A) (A)
                 (A) (A) (A) (A) (A) (A) (A) (A) (A) (A) (A) (A)
                 (A) (A) (A) (A) (A) (A) (A) (A) (A) (A) (A) (A)
                 (A) (A) (A) (A) (A) (A) (A) (A) (A) (A) (A) (A)
                 (A) (A) (A) (A) (A) (A) (A) (A) (A) (A) (A) (A)
                 (A) (A) (A) (A) (A) (A) (A) (A) (A) (A) (A) (A)
                 (A) (A) (A) (A) (A) (A) (A) (A) (A) (A) (A) (A)
                 (A) (A) (A) (A) (A) (A) (A) (A) (A) (A) (A) (A)
                 (A) (A) (A) (A) (A) (A) (A) (A) (A) (A) (A) (A)
                 (A) (A) (A) (A) (A) (A) (A) (A) (A) (A) (A) (A)
                 (A) (A) (A) (A) (A) (A) (A) (A) (A) (A) (A) (A)
                 (A) (A) (A) (A) (A) (A) (A) (A) (A) (A) (A) (A)
                 (A) (A) (A) (A) (A) (A) (A) (A) (A) (A) (A) (A)
                 (A) (A) (A) (A) (A) (A) (A) (A) (A) (A) (A) (A)
                 (A) (A) (A) (A) (A) (A) (A) (A) (A) (A) (A) (A)
                 (A) (A) (A) (A) (A) (A) (A) (A) (A) (A) (A) (A)
                 (A) (A)
 Beta  Orbitals:
       Occupied  (A) (A) (A) (A) (A) (A) (A) (A) (A) (A) (A) (A)
                 (A) (A) (A) (A) (A) (A) (A) (A) (A) (A) (A) (A)
                 (A) (A) (A) (A) (A) (A) (A) (A) (A) (A) (A) (A)
                 (A) (A) (A) (A) (A) (A) (A) (A) (A) (A) (A) (A)
                 (A) (A) (A) (A) (A) (A) (A) (A) (A) (A) (A) (A)
                 (A) (A) (A) (A) (A) (A) (A) (A) (A) (A) (A) (A)
                 (A) (A) (A) (A) (A) (A) (A) (A) (A) (A) (A) (A)
                 (A) (A) (A) (A) (A) (A) (A) (A) (A) (A) (A) (A)
                 (A) (A) (A) (A) (A) (A) (A) (A) (A) (A) (A) (A)
                 (A) (A) (A) (A) (A) (A) (A) (A) (A) (A) (A) (A)
                 (A) (A) (A) (A) (A) (A) (A) (A) (A) (A) (A) (A)
                 (A) (A) (A) (A) (A) (A) (A) (A) (A) (A) (A) (A)
                 (A) (A) (A) (A) (A) (A) (A) (A) (A) (A) (A) (A)
                 (A) (A) (A) (A) (A) (A) (A) (A)
       Virtual   (A) (A) (A) (A) (A) (A) (A) (A) (A) (A) (A) (A)
                 (A) (A) (A) (A) (A) (A) (A) (A) (A) (A) (A) (A)
                 (A) (A) (A) (A) (A) (A) (A) (A) (A) (A) (A) (A)
                 (A) (A) (A) (A) (A) (A) (A) (A) (A) (A) (A) (A)
                 (A) (A) (A) (A) (A) (A) (A) (A) (A) (A) (A) (A)
                 (A) (A) (A) (A) (A) (A) (A) (A) (A) (A) (A) (A)
                 (A) (A) (A) (A) (A) (A) (A) (A) (A) (A) (A) (A)
                 (A) (A) (A) (A) (A) (A) (A) (A) (A) (A) (A) (A)
                 (A) (A) (A) (A) (A) (A) (A) (A) (A) (A) (A) (A)
                 (A) (A) (A) (A) (A) (A) (A) (A) (A) (A) (A) (A)
                 (A) (A) (A) (A) (A) (A) (A) (A) (A) (A) (A) (A)
                 (A) (A) (A) (A) (A) (A) (A) (A) (A) (A) (A) (A)
                 (A) (A) (A) (A) (A) (A) (A) (A) (A) (A) (A) (A)
                 (A) (A) (A) (A) (A) (A) (A) (A) (A) (A) (A) (A)
                 (A) (A) (A) (A) (A) (A) (A) (A) (A) (A) (A) (A)
                 (A) (A) (A) (A) (A) (A) (A) (A) (A) (A) (A) (A)
                 (A) (A) (A) (A) (A) (A) (A) (A) (A) (A) (A) (A)
                 (A) (A) (A) (A) (A) (A) (A) (A) (A) (A) (A) (A)
                 (A) (A) (A) (A) (A) (A) (A) (A) (A) (A) (A) (A)
                 (A) (A) (A) (A) (A) (A) (A) (A) (A) (A) (A) (A)
                 (A) (A) (A) (A) (A) (A) (A) (A) (A) (A) (A) (A)
                 (A) (A) (A) (A) (A) (A) (A) (A) (A) (A) (A) (A)
                 (A) (A) (A) (A) (A) (A) (A) (A) (A) (A) (A) (A)
                 (A) (A) (A) (A) (A) (A) (A) (A) (A) (A) (A) (A)
                 (A) (A) (A) (A) (A) (A) (A) (A) (A) (A) (A) (A)
                 (A) (A) (A) (A) (A) (A) (A) (A) (A) (A) (A) (A)
                 (A) (A) (A) (A) (A) (A) (A) (A) (A) (A) (A) (A)
                 (A) (A) (A) (A) (A) (A) (A) (A) (A) (A) (A) (A)
                 (A) (A) (A) (A) (A) (A) (A) (A) (A) (A) (A) (A)
                 (A) (A) (A) (A) (A) (A) (A) (A) (A) (A) (A) (A)
                 (A) (A) (A)
 The electronic state is 2-A.
 Alpha  occ. eigenvalues --  -19.22514 -19.22039 -19.20509 -19.20388 -19.20242
 Alpha  occ. eigenvalues --  -19.19835 -19.18517 -19.17497 -19.17318 -19.15220
 Alpha  occ. eigenvalues --  -10.30399 -10.29379 -10.29000 -10.28408 -10.28189
 Alpha  occ. eigenvalues --  -10.28012 -10.27768 -10.27604 -10.25567 -10.23591
 Alpha  occ. eigenvalues --   -2.64999  -2.64840  -2.63928  -2.58964  -2.58668
 Alpha  occ. eigenvalues --   -2.56243  -2.51200  -2.49916  -2.48372  -2.39114
 Alpha  occ. eigenvalues --   -2.38485  -2.37641  -2.28704  -2.28209  -2.27646
 Alpha  occ. eigenvalues --   -1.94599  -1.94288  -1.94055  -1.83771  -1.80321
 Alpha  occ. eigenvalues --   -1.77594  -1.76310  -1.76139  -1.76092  -1.74682
 Alpha  occ. eigenvalues --   -1.73949  -1.71204  -1.69323  -1.67411  -1.64287
 Alpha  occ. eigenvalues --   -1.61958  -1.61508  -1.61270  -1.60603  -1.58703
 Alpha  occ. eigenvalues --   -1.57878  -1.57188  -1.56917  -1.56374  -1.55914
 Alpha  occ. eigenvalues --   -1.55524  -1.54407  -1.53882  -1.53806  -1.52312
 Alpha  occ. eigenvalues --   -1.52248  -1.51491  -1.50777  -1.45874  -1.45415
 Alpha  occ. eigenvalues --   -1.44522  -1.41179  -1.41057  -1.40855  -1.35273
 Alpha  occ. eigenvalues --   -1.32931  -1.32520  -1.15860  -1.15224  -1.15075
 Alpha  occ. eigenvalues --   -1.13746  -1.13721  -1.09678  -1.08983  -1.04251
 Alpha  occ. eigenvalues --   -1.03014  -1.00938  -0.99310  -0.93894  -0.92842
 Alpha  occ. eigenvalues --   -0.88655  -0.84057  -0.80044  -0.78108  -0.77479
 Alpha  occ. eigenvalues --   -0.74331  -0.72211  -0.70680  -0.70121  -0.69329
 Alpha  occ. eigenvalues --   -0.68371  -0.67776  -0.67036  -0.66166  -0.64043
 Alpha  occ. eigenvalues --   -0.63602  -0.62709  -0.61838  -0.59702  -0.58901
 Alpha  occ. eigenvalues --   -0.57754  -0.56087  -0.55837  -0.54614  -0.53814
 Alpha  occ. eigenvalues --   -0.53397  -0.52776  -0.52660  -0.51952  -0.51800
 Alpha  occ. eigenvalues --   -0.50949  -0.50634  -0.50177  -0.48939  -0.48231
 Alpha  occ. eigenvalues --   -0.47381  -0.46906  -0.46225  -0.45538  -0.44797
 Alpha  occ. eigenvalues --   -0.43935  -0.43666  -0.43280  -0.41660  -0.41409
 Alpha  occ. eigenvalues --   -0.40685  -0.40233  -0.39097  -0.38568  -0.36360
 Alpha  occ. eigenvalues --   -0.35892  -0.35565  -0.33956  -0.33098  -0.32439
 Alpha  occ. eigenvalues --   -0.31749  -0.30968  -0.30021  -0.29345  -0.28431
 Alpha  occ. eigenvalues --   -0.28125  -0.27923  -0.26997  -0.26012  -0.25703
 Alpha  occ. eigenvalues --   -0.24888  -0.24508  -0.23286  -0.22801  -0.22274
 Alpha  occ. eigenvalues --   -0.21334  -0.20885  -0.20702  -0.20137  -0.19260
 Alpha virt. eigenvalues --   -0.15353  -0.14878  -0.14571  -0.14246  -0.12823
 Alpha virt. eigenvalues --   -0.12384  -0.12051  -0.11577  -0.11231  -0.09645
 Alpha virt. eigenvalues --   -0.09146  -0.08676  -0.08215  -0.07842  -0.07491
 Alpha virt. eigenvalues --   -0.07154  -0.06084  -0.05428  -0.05146  -0.04620
 Alpha virt. eigenvalues --   -0.04161  -0.03833  -0.03675  -0.03282  -0.02909
 Alpha virt. eigenvalues --   -0.02611  -0.02287  -0.01746  -0.01287  -0.00738
 Alpha virt. eigenvalues --   -0.00690  -0.00382  -0.00197  -0.00077   0.00183
 Alpha virt. eigenvalues --    0.00353   0.00721   0.00974   0.01150   0.01309
 Alpha virt. eigenvalues --    0.01475   0.01620   0.01936   0.02020   0.02183
 Alpha virt. eigenvalues --    0.02496   0.02573   0.02728   0.02804   0.03076
 Alpha virt. eigenvalues --    0.03324   0.03441   0.03670   0.03754   0.03804
 Alpha virt. eigenvalues --    0.03900   0.04106   0.04211   0.04404   0.04532
 Alpha virt. eigenvalues --    0.04580   0.04876   0.05042   0.05341   0.05566
 Alpha virt. eigenvalues --    0.05740   0.05868   0.06068   0.06143   0.06281
 Alpha virt. eigenvalues --    0.06405   0.06739   0.06759   0.06974   0.07074
 Alpha virt. eigenvalues --    0.07273   0.07414   0.07523   0.07669   0.07836
 Alpha virt. eigenvalues --    0.07943   0.08194   0.08409   0.08508   0.08720
 Alpha virt. eigenvalues --    0.08857   0.08979   0.09077   0.09234   0.09525
 Alpha virt. eigenvalues --    0.09564   0.09774   0.09957   0.10073   0.10271
 Alpha virt. eigenvalues --    0.10429   0.10526   0.10749   0.10803   0.11278
 Alpha virt. eigenvalues --    0.11516   0.12011   0.12131   0.12294   0.12550
 Alpha virt. eigenvalues --    0.13022   0.13251   0.13360   0.13564   0.13899
 Alpha virt. eigenvalues --    0.14194   0.14446   0.14645   0.14912   0.15040
 Alpha virt. eigenvalues --    0.15195   0.15793   0.15913   0.16054   0.16476
 Alpha virt. eigenvalues --    0.16660   0.16822   0.17288   0.17417   0.18381
 Alpha virt. eigenvalues --    0.18577   0.19348   0.19519   0.19809   0.20059
 Alpha virt. eigenvalues --    0.20417   0.20670   0.21405   0.21514   0.21905
 Alpha virt. eigenvalues --    0.22342   0.22648   0.22699   0.23073   0.23505
 Alpha virt. eigenvalues --    0.23977   0.24209   0.24551   0.24977   0.25310
 Alpha virt. eigenvalues --    0.25455   0.25534   0.25978   0.26349   0.26969
 Alpha virt. eigenvalues --    0.27340   0.27413   0.27806   0.28205   0.28488
 Alpha virt. eigenvalues --    0.28683   0.29162   0.29541   0.29898   0.30046
 Alpha virt. eigenvalues --    0.30486   0.30733   0.30800   0.31163   0.31758
 Alpha virt. eigenvalues --    0.31843   0.32335   0.32608   0.32826   0.33276
 Alpha virt. eigenvalues --    0.33579   0.33963   0.34277   0.34772   0.35065
 Alpha virt. eigenvalues --    0.35183   0.35849   0.36275   0.36523   0.36882
 Alpha virt. eigenvalues --    0.37090   0.37732   0.38028   0.38330   0.38539
 Alpha virt. eigenvalues --    0.38972   0.39200   0.39514   0.39687   0.39759
 Alpha virt. eigenvalues --    0.40155   0.40480   0.40879   0.41604   0.41742
 Alpha virt. eigenvalues --    0.41976   0.42683   0.42849   0.43285   0.43680
 Alpha virt. eigenvalues --    0.44593   0.44645   0.45182   0.45500   0.45818
 Alpha virt. eigenvalues --    0.46202   0.46661   0.46742   0.47122   0.47445
 Alpha virt. eigenvalues --    0.47960   0.48342   0.49040   0.49346   0.49588
 Alpha virt. eigenvalues --    0.49819   0.50237   0.50503   0.51005   0.51397
 Alpha virt. eigenvalues --    0.51731   0.52646   0.52964   0.53450   0.53856
 Alpha virt. eigenvalues --    0.54293   0.54604   0.55102   0.55215   0.55646
 Alpha virt. eigenvalues --    0.55911   0.55961   0.56524   0.56569   0.57267
 Alpha virt. eigenvalues --    0.57370   0.57817   0.58092   0.58888   0.59318
 Alpha virt. eigenvalues --    0.60149   0.61093   0.62124   0.62170   0.62389
 Alpha virt. eigenvalues --    0.62764   0.63242   0.63407   0.64240   0.64865
 Alpha virt. eigenvalues --    0.65183   0.65846   0.66529   0.67372   0.68386
 Alpha virt. eigenvalues --    0.68593   0.69450   0.70019   0.70730   0.71474
 Alpha virt. eigenvalues --    0.72333   0.72684   0.74047   0.75024   0.75834
 Alpha virt. eigenvalues --    0.77014   0.77997   0.78668   0.78754   0.80145
 Alpha virt. eigenvalues --    0.80672   0.81335   0.82961   0.83980   0.84625
 Alpha virt. eigenvalues --    0.84756   0.86633   0.87459   0.89107   0.89270
 Alpha virt. eigenvalues --    0.91083   0.92093   0.92581   0.93727   0.95802
 Alpha virt. eigenvalues --    0.96907   0.97167   0.98142   0.99064   0.99620
 Alpha virt. eigenvalues --    1.01585   1.01998   1.02731   1.03693   1.05036
 Alpha virt. eigenvalues --    1.05404   1.05562   1.06903   1.07230   1.08162
 Alpha virt. eigenvalues --    1.08754   1.10324   1.11008   1.11381   1.11762
 Alpha virt. eigenvalues --    1.13124   1.13371   1.15295   1.15745   1.16694
 Alpha virt. eigenvalues --    1.17141   1.18385   1.18978   1.20137   1.21593
 Alpha virt. eigenvalues --    1.24744   1.25290   1.26349   1.30701   1.31963
 Alpha virt. eigenvalues --    1.33828   1.35564   1.36652   1.39367   1.41173
 Alpha virt. eigenvalues --    1.43858   1.51508   1.54299   1.57090   1.59449
 Alpha virt. eigenvalues --    1.66054   1.74773   1.77064   1.81280   1.87146
 Alpha virt. eigenvalues --    1.88755   1.91061   2.00164   2.03786   2.21598
 Alpha virt. eigenvalues --    2.22745   2.28368   2.31296   2.32780   2.38094
 Alpha virt. eigenvalues --    2.41465   2.47442  25.78589  32.41148  53.81353
 Alpha virt. eigenvalues --   55.18289  55.73053  58.10908  58.43285  58.83366
 Alpha virt. eigenvalues --   58.91569  59.08725  59.36691  59.76109  60.29866
 Alpha virt. eigenvalues --   60.59917  61.08965
  Beta  occ. eigenvalues --  -19.22414 -19.22032 -19.20392 -19.20352 -19.20272
  Beta  occ. eigenvalues --  -19.19869 -19.18355 -19.17414 -19.17256 -19.15192
  Beta  occ. eigenvalues --  -10.30338 -10.29281 -10.28917 -10.28397 -10.28069
  Beta  occ. eigenvalues --  -10.27924 -10.27755 -10.27483 -10.25527 -10.23596
  Beta  occ. eigenvalues --   -2.64875  -2.64688  -2.63678  -2.58845  -2.58566
  Beta  occ. eigenvalues --   -2.56092  -2.51053  -2.49871  -2.48273  -2.39020
  Beta  occ. eigenvalues --   -2.38400  -2.37508  -2.28543  -2.28068  -2.27511
  Beta  occ. eigenvalues --   -1.94508  -1.94122  -1.93859  -1.83543  -1.80171
  Beta  occ. eigenvalues --   -1.77386  -1.76155  -1.76048  -1.75901  -1.74584
  Beta  occ. eigenvalues --   -1.73793  -1.71005  -1.69123  -1.67310  -1.64162
  Beta  occ. eigenvalues --   -1.61787  -1.61398  -1.61173  -1.60400  -1.58576
  Beta  occ. eigenvalues --   -1.57734  -1.57078  -1.56833  -1.56245  -1.55795
  Beta  occ. eigenvalues --   -1.55371  -1.54271  -1.53739  -1.53701  -1.52242
  Beta  occ. eigenvalues --   -1.52211  -1.51430  -1.50614  -1.45773  -1.45328
  Beta  occ. eigenvalues --   -1.44430  -1.41038  -1.40961  -1.40678  -1.35113
  Beta  occ. eigenvalues --   -1.32862  -1.32332  -1.15731  -1.15089  -1.14895
  Beta  occ. eigenvalues --   -1.13643  -1.13585  -1.09548  -1.08788  -1.04232
  Beta  occ. eigenvalues --   -1.02869  -1.00817  -0.99150  -0.93758  -0.92732
  Beta  occ. eigenvalues --   -0.88360  -0.83878  -0.79896  -0.77949  -0.77254
  Beta  occ. eigenvalues --   -0.74214  -0.71986  -0.70557  -0.70003  -0.69136
  Beta  occ. eigenvalues --   -0.68168  -0.67620  -0.66972  -0.66080  -0.63886
  Beta  occ. eigenvalues --   -0.63468  -0.62577  -0.61737  -0.59559  -0.58757
  Beta  occ. eigenvalues --   -0.57659  -0.55913  -0.55712  -0.54472  -0.53712
  Beta  occ. eigenvalues --   -0.53199  -0.52643  -0.52509  -0.51788  -0.51652
  Beta  occ. eigenvalues --   -0.50786  -0.50484  -0.49945  -0.48768  -0.48083
  Beta  occ. eigenvalues --   -0.47273  -0.46716  -0.46063  -0.45405  -0.44622
  Beta  occ. eigenvalues --   -0.43689  -0.43524  -0.43137  -0.41567  -0.41229
  Beta  occ. eigenvalues --   -0.40506  -0.40063  -0.38690  -0.38428  -0.36236
  Beta  occ. eigenvalues --   -0.35829  -0.35400  -0.33725  -0.32853  -0.32273
  Beta  occ. eigenvalues --   -0.31586  -0.30867  -0.29926  -0.29140  -0.28282
  Beta  occ. eigenvalues --   -0.28027  -0.27756  -0.26888  -0.25702  -0.25423
  Beta  occ. eigenvalues --   -0.24477  -0.24166  -0.22878  -0.22500  -0.22143
  Beta  occ. eigenvalues --   -0.21047  -0.20876  -0.20153  -0.19820
  Beta virt. eigenvalues --   -0.15221  -0.15092  -0.14726  -0.14000  -0.13974
  Beta virt. eigenvalues --   -0.12609  -0.12270  -0.11841  -0.11545  -0.10932
  Beta virt. eigenvalues --   -0.09554  -0.09034  -0.08600  -0.08114  -0.07678
  Beta virt. eigenvalues --   -0.07345  -0.06980  -0.05957  -0.05259  -0.05018
  Beta virt. eigenvalues --   -0.04497  -0.04046  -0.03711  -0.03540  -0.03070
  Beta virt. eigenvalues --   -0.02762  -0.02421  -0.02166  -0.01646  -0.01218
  Beta virt. eigenvalues --   -0.00649  -0.00561  -0.00306  -0.00092  -0.00013
  Beta virt. eigenvalues --    0.00288   0.00421   0.00758   0.01056   0.01218
  Beta virt. eigenvalues --    0.01347   0.01559   0.01654   0.01996   0.02113
  Beta virt. eigenvalues --    0.02262   0.02538   0.02632   0.02765   0.02934
  Beta virt. eigenvalues --    0.03112   0.03366   0.03494   0.03694   0.03796
  Beta virt. eigenvalues --    0.03833   0.03941   0.04140   0.04243   0.04450
  Beta virt. eigenvalues --    0.04588   0.04626   0.04927   0.05086   0.05398
  Beta virt. eigenvalues --    0.05601   0.05776   0.05898   0.06099   0.06182
  Beta virt. eigenvalues --    0.06308   0.06425   0.06760   0.06784   0.07017
  Beta virt. eigenvalues --    0.07094   0.07328   0.07436   0.07585   0.07694
  Beta virt. eigenvalues --    0.07868   0.07983   0.08214   0.08451   0.08548
  Beta virt. eigenvalues --    0.08762   0.08871   0.09016   0.09126   0.09248
  Beta virt. eigenvalues --    0.09540   0.09591   0.09792   0.09994   0.10106
  Beta virt. eigenvalues --    0.10325   0.10488   0.10590   0.10789   0.10901
  Beta virt. eigenvalues --    0.11320   0.11557   0.12074   0.12182   0.12386
  Beta virt. eigenvalues --    0.12594   0.13087   0.13339   0.13421   0.13597
  Beta virt. eigenvalues --    0.13946   0.14271   0.14507   0.14695   0.15041
  Beta virt. eigenvalues --    0.15087   0.15224   0.15864   0.15999   0.16122
  Beta virt. eigenvalues --    0.16524   0.16814   0.16943   0.17390   0.17611
  Beta virt. eigenvalues --    0.18450   0.18701   0.19479   0.19599   0.19862
  Beta virt. eigenvalues --    0.20115   0.20511   0.20736   0.21466   0.21596
  Beta virt. eigenvalues --    0.21964   0.22376   0.22715   0.22772   0.23115
  Beta virt. eigenvalues --    0.23547   0.24025   0.24273   0.24595   0.25041
  Beta virt. eigenvalues --    0.25410   0.25533   0.25602   0.26048   0.26394
  Beta virt. eigenvalues --    0.27024   0.27375   0.27512   0.27845   0.28321
  Beta virt. eigenvalues --    0.28566   0.28735   0.29240   0.29585   0.30002
  Beta virt. eigenvalues --    0.30125   0.30581   0.30817   0.30925   0.31243
  Beta virt. eigenvalues --    0.31814   0.31955   0.32389   0.32714   0.32900
  Beta virt. eigenvalues --    0.33356   0.33705   0.34102   0.34360   0.34808
  Beta virt. eigenvalues --    0.35163   0.35295   0.35899   0.36380   0.36592
  Beta virt. eigenvalues --    0.36975   0.37178   0.37805   0.38084   0.38441
  Beta virt. eigenvalues --    0.38618   0.39068   0.39323   0.39592   0.39736
  Beta virt. eigenvalues --    0.39805   0.40212   0.40577   0.40980   0.41683
  Beta virt. eigenvalues --    0.41802   0.42056   0.42734   0.42917   0.43348
  Beta virt. eigenvalues --    0.43739   0.44694   0.44747   0.45258   0.45534
  Beta virt. eigenvalues --    0.45868   0.46255   0.46736   0.46813   0.47205
  Beta virt. eigenvalues --    0.47512   0.48058   0.48418   0.49097   0.49402
  Beta virt. eigenvalues --    0.49681   0.49933   0.50332   0.50594   0.51124
  Beta virt. eigenvalues --    0.51441   0.51798   0.52757   0.53049   0.53529
  Beta virt. eigenvalues --    0.53952   0.54367   0.54681   0.55174   0.55288
  Beta virt. eigenvalues --    0.55722   0.56015   0.56032   0.56591   0.56642
  Beta virt. eigenvalues --    0.57344   0.57455   0.57892   0.58175   0.58965
  Beta virt. eigenvalues --    0.59384   0.60232   0.61162   0.62181   0.62241
  Beta virt. eigenvalues --    0.62458   0.62836   0.63300   0.63482   0.64317
  Beta virt. eigenvalues --    0.64929   0.65246   0.65957   0.66606   0.67438
  Beta virt. eigenvalues --    0.68449   0.68653   0.69500   0.70089   0.70812
  Beta virt. eigenvalues --    0.71560   0.72416   0.72759   0.74129   0.75091
  Beta virt. eigenvalues --    0.75898   0.77121   0.78114   0.78722   0.78816
  Beta virt. eigenvalues --    0.80216   0.80728   0.81387   0.83065   0.84043
  Beta virt. eigenvalues --    0.84744   0.84819   0.86705   0.87540   0.89181
  Beta virt. eigenvalues --    0.89326   0.91167   0.92173   0.92679   0.93809
  Beta virt. eigenvalues --    0.95874   0.96959   0.97231   0.98234   0.99160
  Beta virt. eigenvalues --    0.99693   1.01661   1.02091   1.02787   1.03773
  Beta virt. eigenvalues --    1.05111   1.05490   1.05623   1.06999   1.07339
  Beta virt. eigenvalues --    1.08262   1.08808   1.10458   1.11084   1.11471
  Beta virt. eigenvalues --    1.11859   1.13219   1.13440   1.15412   1.15876
  Beta virt. eigenvalues --    1.16793   1.17254   1.18453   1.19121   1.20286
  Beta virt. eigenvalues --    1.21745   1.24823   1.25387   1.26453   1.30936
  Beta virt. eigenvalues --    1.31965   1.34266   1.36118   1.37711   1.39545
  Beta virt. eigenvalues --    1.41330   1.44192   1.51592   1.54403   1.57170
  Beta virt. eigenvalues --    1.59436   1.66119   1.74843   1.77128   1.81376
  Beta virt. eigenvalues --    1.87195   1.88813   1.91147   2.00252   2.03905
  Beta virt. eigenvalues --    2.21612   2.22776   2.28480   2.31352   2.32816
  Beta virt. eigenvalues --    2.38236   2.41538   2.47501  25.78418  32.40884
  Beta virt. eigenvalues --   53.80994  55.17952  55.72741  58.10677  58.42528
  Beta virt. eigenvalues --   58.82789  58.90980  59.08040  59.36127  59.75497
  Beta virt. eigenvalues --   60.29018  60.59002  61.07932
          Condensed to atoms (all electrons):
              1          2          3          4          5          6
     1  C   12.292753  -0.599337  -0.749908  -0.036557  -1.304211  -0.911193
     2  C   -0.599337  21.274430  -1.296932  -0.154126  -1.033995  -2.340324
     3  C   -0.749908  -1.296932  16.636784  -0.658076  -0.180369  -0.996197
     4  C   -0.036557  -0.154126  -0.658076  10.477214  -0.014804  -0.207513
     5  C   -1.304211  -1.033995  -0.180369  -0.014804  14.361064  -1.034792
     6  C   -0.911193  -2.340324  -0.996197  -0.207513  -1.034792  20.179310
     7  C   -0.133923  -0.851139  -1.506570  -0.492131  -0.511464  -1.139190
     8  Ti  -0.650739  -1.348505   0.068244  -0.076209   0.560448   0.222760
     9  Ti   1.324651  -1.559473  -1.029495  -0.150648  -0.529482  -0.324662
    10  Ti  -0.425400  -0.235710  -0.308371  -0.352069  -0.004926  -0.041881
    11  Ti  -0.243315   1.481228  -1.978890   1.000265  -0.301387   0.928322
    12  Ti   1.290523  -4.653570  -2.763231  -1.249786   2.514636  -4.590313
    13  Ti  -2.146625  -1.193251   1.643936  -0.181203  -5.056599  -3.691038
    14  Ti  -0.820092  -1.615794   0.124904   0.129531   0.086798   1.838877
    15  Ti   0.108972   0.389811  -0.373193   0.053051   0.288746  -0.649031
    16  Ti  -0.141861  -0.563639   0.632589  -0.234945  -1.603814  -1.264297
    17  Ti  -0.241347   0.353155   0.129149   0.118298   0.642544  -0.570748
    18  O   -0.000162  -0.007704  -0.056491  -0.042534   0.000000  -0.000041
    19  O   -0.001695  -0.145342   0.002881  -0.019817  -0.000053   0.000308
    20  O   -0.080574  -0.021594  -0.065049  -0.008697   0.000325   0.000414
    21  O    0.044520  -0.164469  -0.006146   0.000327   0.000519   0.000207
    22  O   -0.000083   0.000538   0.001176   0.000401  -0.033738  -0.242577
    23  O    0.000211   0.000205   0.000349  -0.000083  -0.062637   0.023142
    24  O    0.000424   0.000704  -0.000077   0.000001  -0.009703  -0.142250
    25  O    0.000031  -0.000098  -0.000001   0.000000  -0.096151   0.005545
    26  O   -0.000065  -0.002150   0.098003  -0.319222  -0.000008  -0.000933
    27  Ti   0.038080  -0.149152  -0.358141  -0.426359   0.026539   0.046750
    28  H   -0.000009  -0.000536   0.000093  -0.019856   0.000000   0.000002
    29  Ti   0.061619   0.091089  -0.616081  -0.244885   0.082096   0.214460
    30  H    0.000000  -0.000245  -0.000776  -0.041701   0.000031   0.000840
    31  Ti   0.083977   0.024618  -0.235343   0.209788  -0.308279   0.128266
    32  H    0.000000  -0.000017  -0.000088  -0.000058  -0.000146   0.002056
    33  Ti  -0.743904   0.189291  -0.224199   0.019619   0.118159   0.069795
    34  H   -0.004010   0.006610  -0.000191  -0.000008  -0.000079  -0.000006
    35  Ti   0.022298  -0.069306   0.053429  -0.003547  -0.432298   0.146132
    36  H   -0.003276  -0.000063   0.000000   0.000000   0.057911   0.000962
    37  C   -0.001711  -0.178316  -0.751297  -0.688991  -0.021104   0.078592
    38  H    0.000002  -0.000369   0.003618  -0.000612   0.000463  -0.023736
    39  C    0.236156   0.492604   0.011608  -0.000518  -0.463030  -0.180924
    40  H   -0.051863  -0.016882  -0.000704   0.000000   0.009699   0.002344
    41  H    0.007700   0.003118  -0.000012  -0.000002  -0.002020  -0.000171
    42  C   -0.535738  -0.252403  -0.010496  -0.000122   0.103403   0.015396
    43  H    0.139627   0.046932   0.000930  -0.000003  -0.317796  -0.074166
    44  O   -0.000038   0.000003   0.000000   0.000000   0.001008  -0.001862
              7          8          9         10         11         12
     1  C   -0.133923  -0.650739   1.324651  -0.425400  -0.243315   1.290523
     2  C   -0.851139  -1.348505  -1.559473  -0.235710   1.481228  -4.653570
     3  C   -1.506570   0.068244  -1.029495  -0.308371  -1.978890  -2.763231
     4  C   -0.492131  -0.076209  -0.150648  -0.352069   1.000265  -1.249786
     5  C   -0.511464   0.560448  -0.529482  -0.004926  -0.301387   2.514636
     6  C   -1.139190   0.222760  -0.324662  -0.041881   0.928322  -4.590313
     7  C   14.135106  -0.037760   0.163819  -0.290460  -1.247755  -2.188328
     8  Ti  -0.037760  53.883579 -35.045537  12.014765  -9.158069  24.365844
     9  Ti   0.163819 -35.045537  73.503998 -31.431292   5.127040 -22.266296
    10  Ti  -0.290460  12.014765 -31.431292  45.163858   0.634278   2.229063
    11  Ti  -1.247755  -9.158069   5.127040   0.634278  78.970317 -57.179594
    12  Ti  -2.188328  24.365844 -22.266296   2.229063 -57.179594 122.615885
    13  Ti   0.615375 -23.684486  22.270818  -9.130090  -4.410432 -49.119043
    14  Ti   0.057548   5.958873  -6.188799   5.423981   6.221933   5.986704
    15  Ti  -0.474986   0.333108  -3.334814   1.844561   2.465290   0.555282
    16  Ti   1.481142  -1.227900   3.462813  -1.518227  -1.516666  -0.174015
    17  Ti  -1.491650  -2.371774  -6.115810   1.773667   4.236407  -4.716665
    18  O    0.000222  -0.104153   0.160866  -0.308573   0.441622  -0.233622
    19  O    0.000326   0.302668  -0.258349  -0.040750  -0.414690   0.312737
    20  O    0.000353   0.031494  -0.504579   0.309848  -0.014594  -0.085373
    21  O   -0.000048  -0.276916   0.374387  -0.114393   0.023366  -0.133572
    22  O    0.055732  -0.026382  -0.004527   0.057254   0.288024   0.104271
    23  O   -0.131526   0.054968  -0.000641  -0.029419  -0.259392  -0.049249
    24  O   -0.005363   0.011239  -0.024994  -0.000570   0.085456   0.169791
    25  O   -0.000519  -0.056929   0.098620  -0.032649  -0.011387  -0.153816
    26  O   -0.004940  -0.023234   0.006913   0.248600  -0.270470   0.128138
    27  Ti   0.141126  -2.225177   7.208347 -10.248357  -0.833497   0.908120
    28  H    0.000006  -0.039140   0.268701  -0.535631  -0.135016   0.056840
    29  Ti   0.252280   0.912182   0.073977  -0.929606 -10.606999   5.860797
    30  H    0.051128  -0.002218  -0.025281   0.093610  -0.188057   0.056698
    31  Ti  -0.674311   1.666337  -0.305293  -1.291453  -5.189226   4.142715
    32  H   -0.004157   0.027692  -0.018915  -0.026533  -0.319901   0.125148
    33  Ti   0.020583 -10.638878   4.675247  -1.020371   4.307517  -5.718906
    34  H    0.000000  -0.407195   0.074483  -0.014197  -0.028647   0.062699
    35  Ti   0.075380  -1.210095   1.682437  -0.342592   0.845231  -3.315330
    36  H    0.000005   0.170929  -0.111674   0.011857  -0.031857   0.219513
    37  C    0.205262   0.163043  -0.116640   0.138842  -1.523352  -0.101577
    38  H   -0.036222   0.018171   0.050078  -0.036531  -0.082557   0.444652
    39  C   -0.005766  -0.056277  -0.159121   0.013650   0.105618  -0.427312
    40  H    0.000087  -0.163923   0.081484  -0.017175   0.009413  -0.036317
    41  H    0.000051  -0.028284   0.105716  -0.013504   0.031489  -0.133072
    42  C   -0.026201   0.094266   0.249338  -0.119095  -0.049103  -0.071398
    43  H   -0.001361  -0.123679   0.048618  -0.015823   0.001470  -0.127189
    44  O   -0.000031   0.023672  -0.028027   0.004565   0.006224   0.007269
             13         14         15         16         17         18
     1  C   -2.146625  -0.820092   0.108972  -0.141861  -0.241347  -0.000162
     2  C   -1.193251  -1.615794   0.389811  -0.563639   0.353155  -0.007704
     3  C    1.643936   0.124904  -0.373193   0.632589   0.129149  -0.056491
     4  C   -0.181203   0.129531   0.053051  -0.234945   0.118298  -0.042534
     5  C   -5.056599   0.086798   0.288746  -1.603814   0.642544   0.000000
     6  C   -3.691038   1.838877  -0.649031  -1.264297  -0.570748  -0.000041
     7  C    0.615375   0.057548  -0.474986   1.481142  -1.491650   0.000222
     8  Ti -23.684486   5.958873   0.333108  -1.227900  -2.371774  -0.104153
     9  Ti  22.270818  -6.188799  -3.334814   3.462813  -6.115810   0.160866
    10  Ti  -9.130090   5.423981   1.844561  -1.518227   1.773667  -0.308573
    11  Ti  -4.410432   6.221933   2.465290  -1.516666   4.236407   0.441622
    12  Ti -49.119043   5.986704   0.555282  -0.174015  -4.716665  -0.233622
    13  Ti 150.112705 -65.085767  -7.816915   5.229557   0.798504  -0.299649
    14  Ti -65.085767  63.994998   2.310205  -3.796692   0.475677   0.099563
    15  Ti  -7.816915   2.310205  33.934874 -23.708231  13.206894  -0.004400
    16  Ti   5.229557  -3.796692 -23.708231  59.966368 -33.595665  -0.004555
    17  Ti   0.798504   0.475677  13.206894 -33.595665  59.120193  -0.066845
    18  O   -0.299649   0.099563  -0.004400  -0.004555  -0.066845   8.758448
    19  O    0.085732  -0.009623  -0.008895   0.011232   0.031297  -0.339531
    20  O    0.405251  -0.266853   0.018110   0.001570   0.026251   0.030354
    21  O   -0.200387   0.264833  -0.012358   0.036163  -0.047356   0.000124
    22  O   -0.311677   0.060215  -0.005566   0.112927  -0.014413   0.000000
    23  O    0.252254  -0.089763  -0.090080   0.102384  -0.568082   0.000000
    24  O   -0.625330   0.433685   0.286366  -0.970638   0.685632   0.000000
    25  O    0.600849  -0.423249  -0.784465   0.688798  -0.177539   0.000000
    26  O    0.067129  -0.012365  -0.009093   0.082609  -0.077554  -0.031608
    27  Ti   0.429959  -0.430154  -0.236192   0.405657  -0.126960   0.092854
    28  H    0.044647  -0.016891  -0.000783   0.008413   0.009864   0.005705
    29  Ti  -0.367528  -0.384154  -0.105880   0.338022  -2.042732   0.049372
    30  H   -0.055904   0.007099  -0.008296   0.083099  -0.186328   0.000000
    31  Ti  -5.003727   2.748347  -2.655900   8.783627 -17.793613   0.088554
    32  H    0.054745  -0.014000  -0.079272   0.347657  -0.726949   0.000000
    33  Ti   1.554169  -0.299867   0.486794  -2.272928   2.513400   0.058334
    34  H    0.163208  -0.211708   0.014900  -0.054137   0.046278   0.000000
    35  Ti   5.068067  -2.873613  -4.560970   4.474302  -2.368656   0.000880
    36  H   -0.546716   0.291123   0.001172  -0.117341  -0.007099   0.000000
    37  C    0.094878  -0.001088   0.104096  -0.702182   0.952883   0.000102
    38  H   -0.234238   0.016615  -0.016803   0.104168  -0.307577   0.000000
    39  C    0.386238  -0.698975   0.339427  -0.342926   0.053581   0.000001
    40  H    0.097861  -0.010299   0.043836  -0.027773   0.001175   0.000000
    41  H    0.107214  -0.103185  -0.047654   0.018771  -0.009403   0.000000
    42  C    0.713998  -0.759238  -0.472972  -0.121271  -0.432966   0.000000
    43  H    0.366536  -0.128080   0.222392  -0.181057   0.133321   0.000000
    44  O   -0.290140   0.333342   0.070045  -0.240644   0.057367   0.000000
             19         20         21         22         23         24
     1  C   -0.001695  -0.080574   0.044520  -0.000083   0.000211   0.000424
     2  C   -0.145342  -0.021594  -0.164469   0.000538   0.000205   0.000704
     3  C    0.002881  -0.065049  -0.006146   0.001176   0.000349  -0.000077
     4  C   -0.019817  -0.008697   0.000327   0.000401  -0.000083   0.000001
     5  C   -0.000053   0.000325   0.000519  -0.033738  -0.062637  -0.009703
     6  C    0.000308   0.000414   0.000207  -0.242577   0.023142  -0.142250
     7  C    0.000326   0.000353  -0.000048   0.055732  -0.131526  -0.005363
     8  Ti   0.302668   0.031494  -0.276916  -0.026382   0.054968   0.011239
     9  Ti  -0.258349  -0.504579   0.374387  -0.004527  -0.000641  -0.024994
    10  Ti  -0.040750   0.309848  -0.114393   0.057254  -0.029419  -0.000570
    11  Ti  -0.414690  -0.014594   0.023366   0.288024  -0.259392   0.085456
    12  Ti   0.312737  -0.085373  -0.133572   0.104271  -0.049249   0.169791
    13  Ti   0.085732   0.405251  -0.200387  -0.311677   0.252254  -0.625330
    14  Ti  -0.009623  -0.266853   0.264833   0.060215  -0.089763   0.433685
    15  Ti  -0.008895   0.018110  -0.012358  -0.005566  -0.090080   0.286366
    16  Ti   0.011232   0.001570   0.036163   0.112927   0.102384  -0.970638
    17  Ti   0.031297   0.026251  -0.047356  -0.014413  -0.568082   0.685632
    18  O   -0.339531   0.030354   0.000124   0.000000   0.000000   0.000000
    19  O    9.373824  -0.407208   0.025045   0.000000   0.000000   0.000000
    20  O   -0.407208   9.215336  -0.312145   0.000000   0.000000   0.000000
    21  O    0.025045  -0.312145   8.715369   0.000000   0.000000   0.000000
    22  O    0.000000   0.000000   0.000000   8.846906  -0.368697   0.035537
    23  O    0.000000   0.000000   0.000000  -0.368697   9.430232  -0.437107
    24  O    0.000000   0.000000   0.000000   0.035537  -0.437107   9.743259
    25  O    0.000000   0.000000   0.000000   0.000228   0.000873  -0.618794
    26  O    0.002713  -0.000003   0.000000   0.000000   0.000000   0.000000
    27  Ti   0.010335  -0.120988   0.030499  -0.009631   0.002519   0.001130
    28  H    0.011815  -0.000058   0.000000   0.000000   0.000000   0.000000
    29  Ti  -0.003559   0.004143   0.009110  -0.090946   0.088861  -0.032753
    30  H    0.000000   0.000000   0.000000   0.000098  -0.000003   0.000000
    31  Ti  -0.037323  -0.009908   0.006351  -0.189709   0.359189  -0.248892
    32  H    0.000000   0.000000   0.000000  -0.012461   0.005407  -0.000065
    33  Ti  -0.162105   0.059039   0.050135  -0.001188  -0.015163   0.037948
    34  H   -0.000102   0.005613  -0.029395   0.000000   0.000000   0.000000
    35  Ti   0.001423  -0.009486   0.008259  -0.002209   0.000995  -0.151232
    36  H    0.000000   0.000000   0.000000   0.000000   0.000001   0.000410
    37  C    0.000322  -0.000075   0.000001   0.042585  -0.003290   0.000187
    38  H    0.000000   0.000000   0.000000  -0.010009  -0.000028   0.000021
    39  C    0.000319   0.008260  -0.031142   0.000000  -0.000079   0.000293
    40  H    0.000001   0.000089   0.000104   0.000000   0.000000   0.000000
    41  H    0.000000  -0.000076  -0.000031   0.000000   0.000000  -0.000001
    42  C    0.000001  -0.000067   0.000223  -0.000579  -0.008991  -0.065799
    43  H    0.000000   0.000001  -0.000037   0.000000  -0.000046   0.000924
    44  O    0.000000   0.000000   0.000000   0.000000   0.000033   0.037238
             25         26         27         28         29         30
     1  C    0.000031  -0.000065   0.038080  -0.000009   0.061619   0.000000
     2  C   -0.000098  -0.002150  -0.149152  -0.000536   0.091089  -0.000245
     3  C   -0.000001   0.098003  -0.358141   0.000093  -0.616081  -0.000776
     4  C    0.000000  -0.319222  -0.426359  -0.019856  -0.244885  -0.041701
     5  C   -0.096151  -0.000008   0.026539   0.000000   0.082096   0.000031
     6  C    0.005545  -0.000933   0.046750   0.000002   0.214460   0.000840
     7  C   -0.000519  -0.004940   0.141126   0.000006   0.252280   0.051128
     8  Ti  -0.056929  -0.023234  -2.225177  -0.039140   0.912182  -0.002218
     9  Ti   0.098620   0.006913   7.208347   0.268701   0.073977  -0.025281
    10  Ti  -0.032649   0.248600 -10.248357  -0.535631  -0.929606   0.093610
    11  Ti  -0.011387  -0.270470  -0.833497  -0.135016 -10.606999  -0.188057
    12  Ti  -0.153816   0.128138   0.908120   0.056840   5.860797   0.056698
    13  Ti   0.600849   0.067129   0.429959   0.044647  -0.367528  -0.055904
    14  Ti  -0.423249  -0.012365  -0.430154  -0.016891  -0.384154   0.007099
    15  Ti  -0.784465  -0.009093  -0.236192  -0.000783  -0.105880  -0.008296
    16  Ti   0.688798   0.082609   0.405657   0.008413   0.338022   0.083099
    17  Ti  -0.177539  -0.077554  -0.126960   0.009864  -2.042732  -0.186328
    18  O    0.000000  -0.031608   0.092854   0.005705   0.049372   0.000000
    19  O    0.000000   0.002713   0.010335   0.011815  -0.003559   0.000000
    20  O    0.000000  -0.000003  -0.120988  -0.000058   0.004143   0.000000
    21  O    0.000000   0.000000   0.030499   0.000000   0.009110   0.000000
    22  O    0.000228   0.000000  -0.009631   0.000000  -0.090946   0.000098
    23  O    0.000873   0.000000   0.002519   0.000000   0.088861  -0.000003
    24  O   -0.618794   0.000000   0.001130   0.000000  -0.032753   0.000000
    25  O    9.325814   0.000000   0.002585   0.000000   0.002901   0.000000
    26  O    0.000000   8.979586  -0.158206   0.004789  -0.141323   0.002024
    27  Ti   0.002585  -0.158206  17.965858   0.603498  -0.024345   0.032087
    28  H    0.000000   0.004789   0.603498   0.651915  -0.001999  -0.000006
    29  Ti   0.002901  -0.141323  -0.024345  -0.001999  17.007914   0.394149
    30  H    0.000000   0.002024   0.032087  -0.000006   0.394149   0.663369
    31  Ti  -0.009627  -0.082308  -0.105187  -0.029250   2.149953  -0.041555
    32  H    0.000000   0.000000   0.004507   0.000000   0.091538  -0.000257
    33  Ti  -0.004636  -0.016708  -0.049004  -0.012193  -0.375150  -0.002633
    34  H    0.000000   0.000000  -0.009666   0.000000  -0.002195   0.000000
    35  Ti   0.100259   0.000624   0.026517   0.000011  -0.043741   0.001013
    36  H   -0.007525   0.000000  -0.000708   0.000000   0.002418   0.000000
    37  C   -0.000002  -0.083933   0.025864  -0.000036   0.629357   0.124276
    38  H    0.000000   0.001835   0.012304   0.000000  -0.040335  -0.002975
    39  C    0.000034   0.000000  -0.008974   0.000000   0.000241   0.000000
    40  H    0.000001   0.000000   0.001413   0.000000  -0.000640   0.000000
    41  H    0.000004   0.000000  -0.000903   0.000000  -0.000038   0.000000
    42  C   -0.103331   0.000000   0.011305   0.000000   0.009037   0.000000
    43  H    0.001135   0.000000  -0.000174   0.000000   0.002244   0.000000
    44  O   -0.094326   0.000000  -0.000208   0.000000   0.000318   0.000000
             31         32         33         34         35         36
     1  C    0.083977   0.000000  -0.743904  -0.004010   0.022298  -0.003276
     2  C    0.024618  -0.000017   0.189291   0.006610  -0.069306  -0.000063
     3  C   -0.235343  -0.000088  -0.224199  -0.000191   0.053429   0.000000
     4  C    0.209788  -0.000058   0.019619  -0.000008  -0.003547   0.000000
     5  C   -0.308279  -0.000146   0.118159  -0.000079  -0.432298   0.057911
     6  C    0.128266   0.002056   0.069795  -0.000006   0.146132   0.000962
     7  C   -0.674311  -0.004157   0.020583   0.000000   0.075380   0.000005
     8  Ti   1.666337   0.027692 -10.638878  -0.407195  -1.210095   0.170929
     9  Ti  -0.305293  -0.018915   4.675247   0.074483   1.682437  -0.111674
    10  Ti  -1.291453  -0.026533  -1.020371  -0.014197  -0.342592   0.011857
    11  Ti  -5.189226  -0.319901   4.307517  -0.028647   0.845231  -0.031857
    12  Ti   4.142715   0.125148  -5.718906   0.062699  -3.315330   0.219513
    13  Ti  -5.003727   0.054745   1.554169   0.163208   5.068067  -0.546716
    14  Ti   2.748347  -0.014000  -0.299867  -0.211708  -2.873613   0.291123
    15  Ti  -2.655900  -0.079272   0.486794   0.014900  -4.560970   0.001172
    16  Ti   8.783627   0.347657  -2.272928  -0.054137   4.474302  -0.117341
    17  Ti -17.793613  -0.726949   2.513400   0.046278  -2.368656  -0.007099
    18  O    0.088554   0.000000   0.058334   0.000000   0.000880   0.000000
    19  O   -0.037323   0.000000  -0.162105  -0.000102   0.001423   0.000000
    20  O   -0.009908   0.000000   0.059039   0.005613  -0.009486   0.000000
    21  O    0.006351   0.000000   0.050135  -0.029395   0.008259   0.000000
    22  O   -0.189709  -0.012461  -0.001188   0.000000  -0.002209   0.000000
    23  O    0.359189   0.005407  -0.015163   0.000000   0.000995   0.000001
    24  O   -0.248892  -0.000065   0.037948   0.000000  -0.151232   0.000410
    25  O   -0.009627   0.000000  -0.004636   0.000000   0.100259  -0.007525
    26  O   -0.082308   0.000000  -0.016708   0.000000   0.000624   0.000000
    27  Ti  -0.105187   0.004507  -0.049004  -0.009666   0.026517  -0.000708
    28  H   -0.029250   0.000000  -0.012193   0.000000   0.000011   0.000000
    29  Ti   2.149953   0.091538  -0.375150  -0.002195  -0.043741   0.002418
    30  H   -0.041555  -0.000257  -0.002633   0.000000   0.001013   0.000000
    31  Ti  25.856079   0.714726  -0.131184  -0.005026   0.258398   0.012831
    32  H    0.714726   0.633785  -0.003708   0.000000   0.005075   0.000000
    33  Ti  -0.131184  -0.003708  19.561425   0.592447  -0.387420  -0.008447
    34  H   -0.005026   0.000000   0.592447   0.647563  -0.009926   0.000000
    35  Ti   0.258398   0.005075  -0.387420  -0.009926  14.802539   0.202528
    36  H    0.012831   0.000000  -0.008447   0.000000   0.202528   0.705024
    37  C   -0.521385  -0.001461  -0.002709   0.000000  -0.015633   0.000000
    38  H    0.228895   0.029186  -0.004602   0.000000  -0.000020   0.000000
    39  C   -0.011195   0.000000  -0.080080   0.015832  -0.116107  -0.009114
    40  H    0.000267   0.000000   0.093730   0.004769  -0.002526  -0.000056
    41  H   -0.000313   0.000000   0.084646   0.002191   0.021994  -0.000604
    42  C   -0.003657   0.000000  -0.242721  -0.000260   0.060116   0.215663
    43  H   -0.005265   0.000000   0.059732   0.000057  -0.085112  -0.034918
    44  O    0.009470   0.000000   0.023723   0.000000   0.135837  -0.008744
             37         38         39         40         41         42
     1  C   -0.001711   0.000002   0.236156  -0.051863   0.007700  -0.535738
     2  C   -0.178316  -0.000369   0.492604  -0.016882   0.003118  -0.252403
     3  C   -0.751297   0.003618   0.011608  -0.000704  -0.000012  -0.010496
     4  C   -0.688991  -0.000612  -0.000518   0.000000  -0.000002  -0.000122
     5  C   -0.021104   0.000463  -0.463030   0.009699  -0.002020   0.103403
     6  C    0.078592  -0.023736  -0.180924   0.002344  -0.000171   0.015396
     7  C    0.205262  -0.036222  -0.005766   0.000087   0.000051  -0.026201
     8  Ti   0.163043   0.018171  -0.056277  -0.163923  -0.028284   0.094266
     9  Ti  -0.116640   0.050078  -0.159121   0.081484   0.105716   0.249338
    10  Ti   0.138842  -0.036531   0.013650  -0.017175  -0.013504  -0.119095
    11  Ti  -1.523352  -0.082557   0.105618   0.009413   0.031489  -0.049103
    12  Ti  -0.101577   0.444652  -0.427312  -0.036317  -0.133072  -0.071398
    13  Ti   0.094878  -0.234238   0.386238   0.097861   0.107214   0.713998
    14  Ti  -0.001088   0.016615  -0.698975  -0.010299  -0.103185  -0.759238
    15  Ti   0.104096  -0.016803   0.339427   0.043836  -0.047654  -0.472972
    16  Ti  -0.702182   0.104168  -0.342926  -0.027773   0.018771  -0.121271
    17  Ti   0.952883  -0.307577   0.053581   0.001175  -0.009403  -0.432966
    18  O    0.000102   0.000000   0.000001   0.000000   0.000000   0.000000
    19  O    0.000322   0.000000   0.000319   0.000001   0.000000   0.000001
    20  O   -0.000075   0.000000   0.008260   0.000089  -0.000076  -0.000067
    21  O    0.000001   0.000000  -0.031142   0.000104  -0.000031   0.000223
    22  O    0.042585  -0.010009   0.000000   0.000000   0.000000  -0.000579
    23  O   -0.003290  -0.000028  -0.000079   0.000000   0.000000  -0.008991
    24  O    0.000187   0.000021   0.000293   0.000000  -0.000001  -0.065799
    25  O   -0.000002   0.000000   0.000034   0.000001   0.000004  -0.103331
    26  O   -0.083933   0.001835   0.000000   0.000000   0.000000   0.000000
    27  Ti   0.025864   0.012304  -0.008974   0.001413  -0.000903   0.011305
    28  H   -0.000036   0.000000   0.000000   0.000000   0.000000   0.000000
    29  Ti   0.629357  -0.040335   0.000241  -0.000640  -0.000038   0.009037
    30  H    0.124276  -0.002975   0.000000   0.000000   0.000000   0.000000
    31  Ti  -0.521385   0.228895  -0.011195   0.000267  -0.000313  -0.003657
    32  H   -0.001461   0.029186   0.000000   0.000000   0.000000   0.000000
    33  Ti  -0.002709  -0.004602  -0.080080   0.093730   0.084646  -0.242721
    34  H    0.000000   0.000000   0.015832   0.004769   0.002191  -0.000260
    35  Ti  -0.015633  -0.000020  -0.116107  -0.002526   0.021994   0.060116
    36  H    0.000000   0.000000  -0.009114  -0.000056  -0.000604   0.215663
    37  C    8.733514  -0.036061   0.000040   0.000000   0.000000   0.000164
    38  H   -0.036061   0.681368   0.000000   0.000000   0.000000   0.000001
    39  C    0.000040   0.000000   7.764173   0.213302   0.166367  -0.619509
    40  H    0.000000   0.000000   0.213302   0.457096  -0.031653  -0.013858
    41  H    0.000000   0.000000   0.166367  -0.031653   0.491367  -0.042539
    42  C    0.000164   0.000001  -0.619509  -0.013858  -0.042539   9.086610
    43  H   -0.000001   0.000000   0.149325  -0.001967  -0.000589  -0.085350
    44  O    0.000000   0.000000   0.000084  -0.000001  -0.000003  -0.056237
             43         44
     1  C    0.139627  -0.000038
     2  C    0.046932   0.000003
     3  C    0.000930   0.000000
     4  C   -0.000003   0.000000
     5  C   -0.317796   0.001008
     6  C   -0.074166  -0.001862
     7  C   -0.001361  -0.000031
     8  Ti  -0.123679   0.023672
     9  Ti   0.048618  -0.028027
    10  Ti  -0.015823   0.004565
    11  Ti   0.001470   0.006224
    12  Ti  -0.127189   0.007269
    13  Ti   0.366536  -0.290140
    14  Ti  -0.128080   0.333342
    15  Ti   0.222392   0.070045
    16  Ti  -0.181057  -0.240644
    17  Ti   0.133321   0.057367
    18  O    0.000000   0.000000
    19  O    0.000000   0.000000
    20  O    0.000001   0.000000
    21  O   -0.000037   0.000000
    22  O    0.000000   0.000000
    23  O   -0.000046   0.000033
    24  O    0.000924   0.037238
    25  O    0.001135  -0.094326
    26  O    0.000000   0.000000
    27  Ti  -0.000174  -0.000208
    28  H    0.000000   0.000000
    29  Ti   0.002244   0.000318
    30  H    0.000000   0.000000
    31  Ti  -0.005265   0.009470
    32  H    0.000000   0.000000
    33  Ti   0.059732   0.023723
    34  H    0.000057   0.000000
    35  Ti  -0.085112   0.135837
    36  H   -0.034918  -0.008744
    37  C   -0.000001   0.000000
    38  H    0.000000   0.000000
    39  C    0.149325   0.000084
    40  H   -0.001967  -0.000001
    41  H   -0.000589  -0.000003
    42  C   -0.085350  -0.056237
    43  H    0.640703   0.000845
    44  O    0.000845   8.183849
 Mulliken atomic charges:
              1
     1  C    0.176093
     2  C    0.100104
     3  C    0.758634
     4  C   -0.383414
     5  C    0.468499
     6  C    0.523368
     7  C    0.000266
     8  Ti   0.099177
     9  Ti   0.521999
    10  Ti   0.913251
    11  Ti   0.784346
    12  Ti  -0.669752
    13  Ti   0.287113
    14  Ti  -0.624604
    15  Ti   0.378817
    16  Ti   0.009535
    17  Ti   0.692196
    18  O   -0.287128
    19  O   -0.323936
    20  O   -0.209121
    21  O   -0.261150
    22  O   -0.281499
    23  O   -0.207345
    24  O   -0.196679
    25  O   -0.252633
    26  O   -0.388838
    27  Ti  -0.505874
    28  H    0.125105
    29  Ti  -0.273191
    30  H    0.046715
    31  Ti  -0.583459
    32  H    0.166464
    33  Ti  -0.157025
    34  H    0.140099
    35  Ti   0.006078
    36  H   -0.004204
    37  C   -0.543165
    38  H    0.241299
    39  C   -0.746106
    40  H    0.358967
    41  H    0.373428
    42  C   -0.465617
    43  H    0.367818
    44  O   -0.174630
 Sum of Mulliken charges=   0.00000
 Atomic charges with hydrogens summed into heavy atoms:
              1
     1  C    0.176093
     2  C    0.100104
     3  C    0.758634
     4  C   -0.383414
     5  C    0.468499
     6  C    0.523368
     7  C    0.000266
     8  Ti   0.099177
     9  Ti   0.521999
    10  Ti   0.913251
    11  Ti   0.784346
    12  Ti  -0.669752
    13  Ti   0.287113
    14  Ti  -0.624604
    15  Ti   0.378817
    16  Ti   0.009535
    17  Ti   0.692196
    18  O   -0.287128
    19  O   -0.323936
    20  O   -0.209121
    21  O   -0.121051
    22  O   -0.115035
    23  O   -0.207345
    24  O   -0.196679
    25  O   -0.252633
    26  O   -0.388838
    27  Ti  -0.380770
    28  H    0.000000
    29  Ti  -0.226476
    30  H    0.000000
    31  Ti  -0.583459
    32  H    0.000000
    33  Ti  -0.157025
    34  H    0.000000
    35  Ti   0.001874
    36  H    0.000000
    37  C   -0.301865
    38  H    0.000000
    39  C   -0.013711
    40  H    0.000000
    41  H    0.000000
    42  C   -0.097800
    43  H    0.000000
    44  O   -0.174630
 Sum of Mulliken charges=   0.00000
          Atomic-Atomic Spin Densities.
              1          2          3          4          5          6
     1  C    0.376510  -0.370594  -0.097387  -0.011196  -0.007149  -0.015246
     2  C   -0.370594   0.885601   0.146309  -0.053146  -0.059550  -0.084635
     3  C   -0.097387   0.146309   0.257357   0.002917  -0.006292  -0.079824
     4  C   -0.011196  -0.053146   0.002917   0.121946  -0.000048  -0.001905
     5  C   -0.007149  -0.059550  -0.006292  -0.000048   0.068987   0.075488
     6  C   -0.015246  -0.084635  -0.079824  -0.001905   0.075488   0.737499
     7  C    0.021189  -0.068518  -0.041874  -0.024265  -0.026715  -0.316229
     8  Ti   0.172751  -0.128002  -0.049028  -0.043962   0.051591  -0.033115
     9  Ti  -0.040429   0.086103   0.073346  -0.015957  -0.039170   0.006969
    10  Ti  -0.013253  -0.034104  -0.038896   0.085042  -0.000065  -0.033605
    11  Ti   0.021837  -0.145286  -0.148625  -0.008549  -0.029744   0.249042
    12  Ti   0.279994  -0.403584   0.094568   0.042225   0.091462  -0.624519
    13  Ti  -0.180747   0.275794  -0.078664   0.042584  -0.165490  -0.029116
    14  Ti   0.110727  -0.255920  -0.047747  -0.024270   0.081445  -0.030774
    15  Ti  -0.006432   0.224779   0.027965   0.007731   0.013766  -0.099293
    16  Ti   0.032825  -0.492474  -0.065405  -0.036291   0.040726   0.174638
    17  Ti  -0.113818   0.285023  -0.047787   0.053388  -0.105831   0.006442
    18  O    0.000269   0.003890  -0.000956  -0.006061   0.000000  -0.000012
    19  O   -0.002455  -0.002085   0.007554   0.001515  -0.000001  -0.000005
    20  O   -0.013845   0.011269   0.005477  -0.001165  -0.000050  -0.000062
    21  O   -0.010610   0.007321   0.002902   0.000039  -0.000085  -0.000056
    22  O    0.000000   0.000009   0.000092   0.000024  -0.000438  -0.008885
    23  O   -0.000006  -0.000004  -0.000030  -0.000002  -0.002071   0.009610
    24  O    0.000069   0.000125  -0.000002   0.000000   0.010440  -0.007965
    25  O   -0.000066  -0.000015   0.000000   0.000000  -0.001620   0.001314
    26  O    0.000001  -0.000486  -0.010346  -0.002581   0.000000   0.000083
    27  Ti   0.020035   0.053646   0.050350  -0.080586   0.002236   0.002696
    28  H    0.000003   0.000217   0.001178  -0.003014   0.000000  -0.000001
    29  Ti  -0.006775   0.026389   0.037289  -0.000582   0.006395   0.014530
    30  H    0.000000   0.000010  -0.000321   0.001543  -0.000001  -0.000161
    31  Ti   0.023399  -0.017846   0.045449  -0.013134   0.031616   0.073543
    32  H    0.000000  -0.000004  -0.000050  -0.000039   0.000026   0.002479
    33  Ti  -0.146951   0.183497   0.075370   0.012108  -0.030687  -0.013013
    34  H   -0.001816   0.004096   0.000337   0.000004  -0.000055  -0.000018
    35  Ti  -0.012508  -0.040221  -0.006923  -0.000925   0.005463   0.042740
    36  H    0.000466   0.000047   0.000000   0.000000  -0.000923  -0.000243
    37  C    0.000349  -0.003973  -0.047074  -0.030980  -0.003145  -0.027646
    38  H    0.000004   0.000121   0.001028   0.000811  -0.000064  -0.004149
    39  C    0.038372   0.040363   0.001251   0.000028  -0.016709  -0.007770
    40  H   -0.010635  -0.002966  -0.000048   0.000000   0.001555   0.000335
    41  H    0.006135   0.003926   0.000139   0.000001  -0.001692  -0.000600
    42  C   -0.025974  -0.043099  -0.002257  -0.000044   0.026655   0.035491
    43  H    0.002449   0.000788   0.000016   0.000000  -0.000276  -0.000788
    44  O    0.000014   0.000001   0.000000   0.000000   0.000337  -0.000260
              7          8          9         10         11         12
     1  C    0.021189   0.172751  -0.040429  -0.013253   0.021837   0.279994
     2  C   -0.068518  -0.128002   0.086103  -0.034104  -0.145286  -0.403584
     3  C   -0.041874  -0.049028   0.073346  -0.038896  -0.148625   0.094568
     4  C   -0.024265  -0.043962  -0.015957   0.085042  -0.008549   0.042225
     5  C   -0.026715   0.051591  -0.039170  -0.000065  -0.029744   0.091462
     6  C   -0.316229  -0.033115   0.006969  -0.033605   0.249042  -0.624519
     7  C    0.599286   0.027136  -0.047505   0.016623  -0.130508   0.038500
     8  Ti   0.027136   0.970304  -0.519424  -0.027626  -0.223965   0.425178
     9  Ti  -0.047505  -0.519424   0.670353  -0.405937   0.005315  -0.417950
    10  Ti   0.016623  -0.027626  -0.405937   0.647404   0.109007   0.393381
    11  Ti  -0.130508  -0.223965   0.005315   0.109007   1.210327  -0.434941
    12  Ti   0.038500   0.425178  -0.417950   0.393381  -0.434941   2.317399
    13  Ti  -0.060006  -0.574239   0.624052  -0.437975  -0.220086  -1.211519
    14  Ti   0.051942   0.538710  -0.351327   0.054401   0.027213   0.297794
    15  Ti  -0.220809   0.046590   0.060119  -0.035182  -0.237231  -0.164661
    16  Ti   0.401171   0.045625  -0.200579   0.027609   0.535110  -0.089373
    17  Ti  -0.169104  -0.239571   0.047790   0.070960  -0.055799   0.125715
    18  O   -0.000033   0.013596  -0.010638  -0.010267   0.004262   0.000327
    19  O   -0.000022  -0.027551  -0.002965   0.041301   0.009100  -0.003912
    20  O   -0.000019  -0.013824   0.001008  -0.013161  -0.010203   0.003090
    21  O   -0.000008   0.006904   0.002085  -0.006731  -0.000613  -0.007065
    22  O    0.002158  -0.001459   0.000302   0.003463   0.004173   0.022252
    23  O   -0.004563  -0.000307   0.000074  -0.000955   0.006576  -0.007912
    24  O   -0.006007   0.000958   0.001557  -0.001751  -0.008396  -0.009272
    25  O   -0.000030  -0.001521  -0.000214   0.000032   0.003858  -0.004407
    26  O    0.001536   0.001873   0.003726  -0.010105   0.001584   0.000480
    27  Ti  -0.005391   0.050826   0.168653  -0.324868  -0.185272  -0.022555
    28  H   -0.000011  -0.001687   0.040134  -0.062808  -0.030934   0.000073
    29  Ti  -0.033294   0.072317   0.003595   0.014471  -0.320235   0.077066
    30  H   -0.002994   0.001823  -0.000453  -0.005093  -0.019417   0.020130
    31  Ti  -0.075060   0.104430  -0.023216  -0.002054  -0.073074  -0.299223
    32  H    0.004455   0.000635  -0.002060  -0.002609  -0.002699  -0.038469
    33  Ti  -0.018916  -0.516153   0.321112   0.014333   0.060752  -0.197151
    34  H   -0.000001  -0.087527   0.044985   0.003161   0.003621   0.005091
    35  Ti   0.014099  -0.010738  -0.018175  -0.001838   0.060048  -0.061025
    36  H   -0.000004  -0.000342   0.001353  -0.000094  -0.002872   0.002019
    37  C    0.136235  -0.019480  -0.005149   0.001365   0.016379  -0.135944
    38  H   -0.014412   0.001540  -0.002447   0.004463  -0.003787   0.022020
    39  C   -0.000980  -0.050980   0.031692  -0.007682  -0.013704  -0.025077
    40  H    0.000011   0.021402  -0.012275   0.002157   0.004027   0.002451
    41  H   -0.000023  -0.014107   0.013543  -0.001337  -0.000008  -0.007836
    42  C    0.009284   0.018622  -0.012770   0.002855   0.009275   0.004095
    43  H   -0.000073   0.001252   0.001719  -0.001310  -0.002651   0.005061
    44  O   -0.000006   0.000993   0.000435  -0.000236  -0.002825   0.000469
             13         14         15         16         17         18
     1  C   -0.180747   0.110727  -0.006432   0.032825  -0.113818   0.000269
     2  C    0.275794  -0.255920   0.224779  -0.492474   0.285023   0.003890
     3  C   -0.078664  -0.047747   0.027965  -0.065405  -0.047787  -0.000956
     4  C    0.042584  -0.024270   0.007731  -0.036291   0.053388  -0.006061
     5  C   -0.165490   0.081445   0.013766   0.040726  -0.105831   0.000000
     6  C   -0.029116  -0.030774  -0.099293   0.174638   0.006442  -0.000012
     7  C   -0.060006   0.051942  -0.220809   0.401171  -0.169104  -0.000033
     8  Ti  -0.574239   0.538710   0.046590   0.045625  -0.239571   0.013596
     9  Ti   0.624052  -0.351327   0.060119  -0.200579   0.047790  -0.010638
    10  Ti  -0.437975   0.054401  -0.035182   0.027609   0.070960  -0.010267
    11  Ti  -0.220086   0.027213  -0.237231   0.535110  -0.055799   0.004262
    12  Ti  -1.211519   0.297794  -0.164661  -0.089373   0.125715   0.000327
    13  Ti   2.125919  -0.660358   0.588297  -1.194136   0.552845  -0.008145
    14  Ti  -0.660358   0.810510  -0.021973   0.280407  -0.531333   0.005144
    15  Ti   0.588297  -0.021973   1.173320  -2.120438   0.637648  -0.000786
    16  Ti  -1.194136   0.280407  -2.120438   4.425092  -1.652566   0.002929
    17  Ti   0.552845  -0.531333   0.637648  -1.652566   1.538138  -0.005007
    18  O   -0.008145   0.005144  -0.000786   0.002929  -0.005007   0.063135
    19  O    0.008774  -0.010506   0.001894  -0.007058   0.011013   0.012241
    20  O    0.004630  -0.011047   0.002477  -0.005920   0.002682   0.002276
    21  O   -0.000428   0.004346  -0.000248  -0.000990   0.001936  -0.000010
    22  O   -0.009884   0.000953  -0.001075  -0.013156   0.017511   0.000000
    23  O   -0.000725  -0.003144  -0.008398   0.012179   0.005242   0.000000
    24  O    0.010730   0.005728   0.032753  -0.052563   0.004114   0.000000
    25  O   -0.001864  -0.009473  -0.024025   0.044518  -0.009767   0.000000
    26  O   -0.000987   0.000227   0.000295  -0.000998   0.003642  -0.000305
    27  Ti   0.096866   0.030039  -0.017096   0.072157  -0.095047  -0.008140
    28  H    0.009853   0.000576  -0.000298   0.001500  -0.005361  -0.021935
    29  Ti   0.107282  -0.039667   0.066404  -0.130769   0.013611  -0.001662
    30  H   -0.002035  -0.000372   0.001191  -0.007060   0.007197   0.000000
    31  Ti   0.088970   0.119536   0.065106   0.121285  -0.456523   0.001376
    32  H    0.018257  -0.000453  -0.003753   0.030043  -0.037129   0.000000
    33  Ti   0.311538  -0.418609   0.112637  -0.294874   0.185511  -0.001549
    34  H    0.017493  -0.056006   0.007179  -0.020000   0.011376   0.000000
    35  Ti  -0.080493  -0.017205  -0.252384   0.526065  -0.171144   0.000091
    36  H    0.007414   0.002533   0.014352  -0.027456   0.005401   0.000000
    37  C    0.026876  -0.007117  -0.016291   0.048562   0.031922  -0.000031
    38  H   -0.000172  -0.000637   0.000683  -0.010382   0.010940   0.000000
    39  C    0.064769  -0.070569   0.049120  -0.115953   0.057778   0.000000
    40  H   -0.018957   0.026381  -0.011694   0.026449  -0.013624   0.000000
    41  H    0.021661  -0.021338   0.002219  -0.013736   0.005019   0.000000
    42  C   -0.091503   0.088341  -0.025397   0.030493  -0.054565   0.000000
    43  H    0.001529   0.001587   0.009090  -0.021662   0.005102   0.000000
    44  O    0.002841   0.007558   0.015553  -0.027112   0.000127   0.000000
             19         20         21         22         23         24
     1  C   -0.002455  -0.013845  -0.010610   0.000000  -0.000006   0.000069
     2  C   -0.002085   0.011269   0.007321   0.000009  -0.000004   0.000125
     3  C    0.007554   0.005477   0.002902   0.000092  -0.000030  -0.000002
     4  C    0.001515  -0.001165   0.000039   0.000024  -0.000002   0.000000
     5  C   -0.000001  -0.000050  -0.000085  -0.000438  -0.002071   0.010440
     6  C   -0.000005  -0.000062  -0.000056  -0.008885   0.009610  -0.007965
     7  C   -0.000022  -0.000019  -0.000008   0.002158  -0.004563  -0.006007
     8  Ti  -0.027551  -0.013824   0.006904  -0.001459  -0.000307   0.000958
     9  Ti  -0.002965   0.001008   0.002085   0.000302   0.000074   0.001557
    10  Ti   0.041301  -0.013161  -0.006731   0.003463  -0.000955  -0.001751
    11  Ti   0.009100  -0.010203  -0.000613   0.004173   0.006576  -0.008396
    12  Ti  -0.003912   0.003090  -0.007065   0.022252  -0.007912  -0.009272
    13  Ti   0.008774   0.004630  -0.000428  -0.009884  -0.000725   0.010730
    14  Ti  -0.010506  -0.011047   0.004346   0.000953  -0.003144   0.005728
    15  Ti   0.001894   0.002477  -0.000248  -0.001075  -0.008398   0.032753
    16  Ti  -0.007058  -0.005920  -0.000990  -0.013156   0.012179  -0.052563
    17  Ti   0.011013   0.002682   0.001936   0.017511   0.005242   0.004114
    18  O    0.012241   0.002276  -0.000010   0.000000   0.000000   0.000000
    19  O   -0.017187  -0.012764  -0.001034   0.000000   0.000000   0.000000
    20  O   -0.012764   0.069964   0.007613   0.000000   0.000000   0.000000
    21  O   -0.001034   0.007613   0.034121   0.000000   0.000000   0.000000
    22  O    0.000000   0.000000   0.000000   0.028579   0.001844   0.000313
    23  O    0.000000   0.000000   0.000000   0.001844   0.006653  -0.007664
    24  O    0.000000   0.000000   0.000000   0.000313  -0.007664   0.025662
    25  O    0.000000   0.000000   0.000000   0.000006  -0.000701  -0.002684
    26  O    0.000078   0.000001   0.000000   0.000000   0.000000   0.000000
    27  Ti  -0.017848   0.005461   0.002049  -0.000825   0.000244   0.000191
    28  H    0.000032   0.000025   0.000000   0.000000   0.000000   0.000000
    29  Ti  -0.002574   0.001322  -0.000105  -0.003665  -0.000384   0.001924
    30  H    0.000000   0.000000   0.000000   0.000009   0.000000   0.000000
    31  Ti  -0.003758   0.000081  -0.000401  -0.026707  -0.001017   0.009751
    32  H    0.000000   0.000000   0.000000  -0.009340   0.000784   0.000016
    33  Ti   0.007862   0.002815  -0.005466   0.000238   0.000022   0.000399
    34  H    0.000028   0.001611  -0.022669   0.000000   0.000000   0.000000
    35  Ti  -0.000269  -0.000661   0.000255  -0.000801   0.001516  -0.004507
    36  H    0.000000   0.000000   0.000000   0.000000   0.000000   0.000008
    37  C   -0.000017   0.000000   0.000000   0.005958  -0.001355  -0.000163
    38  H    0.000000   0.000000   0.000000   0.000894  -0.000057  -0.000001
    39  C    0.000006  -0.000147   0.000496   0.000000  -0.000001   0.000014
    40  H    0.000000  -0.000019  -0.000185   0.000000   0.000000   0.000000
    41  H    0.000000   0.000016   0.000018   0.000000   0.000000   0.000000
    42  C    0.000000  -0.000020  -0.000055   0.000001  -0.000328   0.001069
    43  H    0.000000   0.000000   0.000002   0.000000   0.000000   0.000006
    44  O    0.000000   0.000000   0.000000   0.000000  -0.000014  -0.000025
             25         26         27         28         29         30
     1  C   -0.000066   0.000001   0.020035   0.000003  -0.006775   0.000000
     2  C   -0.000015  -0.000486   0.053646   0.000217   0.026389   0.000010
     3  C    0.000000  -0.010346   0.050350   0.001178   0.037289  -0.000321
     4  C    0.000000  -0.002581  -0.080586  -0.003014  -0.000582   0.001543
     5  C   -0.001620   0.000000   0.002236   0.000000   0.006395  -0.000001
     6  C    0.001314   0.000083   0.002696  -0.000001   0.014530  -0.000161
     7  C   -0.000030   0.001536  -0.005391  -0.000011  -0.033294  -0.002994
     8  Ti  -0.001521   0.001873   0.050826  -0.001687   0.072317   0.001823
     9  Ti  -0.000214   0.003726   0.168653   0.040134   0.003595  -0.000453
    10  Ti   0.000032  -0.010105  -0.324868  -0.062808   0.014471  -0.005093
    11  Ti   0.003858   0.001584  -0.185272  -0.030934  -0.320235  -0.019417
    12  Ti  -0.004407   0.000480  -0.022555   0.000073   0.077066   0.020130
    13  Ti  -0.001864  -0.000987   0.096866   0.009853   0.107282  -0.002035
    14  Ti  -0.009473   0.000227   0.030039   0.000576  -0.039667  -0.000372
    15  Ti  -0.024025   0.000295  -0.017096  -0.000298   0.066404   0.001191
    16  Ti   0.044518  -0.000998   0.072157   0.001500  -0.130769  -0.007060
    17  Ti  -0.009767   0.003642  -0.095047  -0.005361   0.013611   0.007197
    18  O    0.000000  -0.000305  -0.008140  -0.021935  -0.001662   0.000000
    19  O    0.000000   0.000078  -0.017848   0.000032  -0.002574   0.000000
    20  O    0.000000   0.000001   0.005461   0.000025   0.001322   0.000000
    21  O    0.000000   0.000000   0.002049   0.000000  -0.000105   0.000000
    22  O    0.000006   0.000000  -0.000825   0.000000  -0.003665   0.000009
    23  O   -0.000701   0.000000   0.000244   0.000000  -0.000384   0.000000
    24  O   -0.002684   0.000000   0.000191   0.000000   0.001924   0.000000
    25  O    0.050115   0.000000   0.000034   0.000000  -0.000293   0.000000
    26  O    0.000000  -0.018497   0.009822   0.001902   0.006499  -0.001059
    27  Ti   0.000034   0.009822   0.300006   0.071199  -0.046284  -0.001279
    28  H    0.000000   0.001902   0.071199   0.099748   0.003456   0.000000
    29  Ti  -0.000293   0.006499  -0.046284   0.003456   0.108975  -0.001072
    30  H    0.000000  -0.001059  -0.001279   0.000000  -0.001072  -0.033489
    31  Ti   0.000620   0.000579   0.009712   0.000011   0.057966   0.006454
    32  H    0.000000   0.000000   0.001095   0.000000   0.004995  -0.000062
    33  Ti  -0.000197   0.000126  -0.050717  -0.001113  -0.007171   0.000053
    34  H    0.000000   0.000000  -0.003051   0.000000   0.000140   0.000000
    35  Ti   0.005870  -0.000013   0.003821   0.000025  -0.006499  -0.000118
    36  H   -0.000275   0.000000  -0.000028   0.000000   0.000239   0.000000
    37  C   -0.000001   0.006511  -0.009842  -0.000049  -0.036677   0.003894
    38  H    0.000000  -0.000097  -0.001319   0.000000   0.001877  -0.000603
    39  C   -0.000015   0.000000  -0.000986   0.000000   0.002718   0.000000
    40  H    0.000000   0.000000   0.000320   0.000000  -0.000514   0.000000
    41  H   -0.000001   0.000000  -0.000073   0.000000   0.000289   0.000000
    42  C   -0.011251   0.000000   0.000713   0.000000  -0.003804   0.000000
    43  H   -0.000081   0.000000   0.000022   0.000000   0.000510   0.000000
    44  O   -0.008382   0.000000   0.000012   0.000000   0.000318   0.000000
             31         32         33         34         35         36
     1  C    0.023399   0.000000  -0.146951  -0.001816  -0.012508   0.000466
     2  C   -0.017846  -0.000004   0.183497   0.004096  -0.040221   0.000047
     3  C    0.045449  -0.000050   0.075370   0.000337  -0.006923   0.000000
     4  C   -0.013134  -0.000039   0.012108   0.000004  -0.000925   0.000000
     5  C    0.031616   0.000026  -0.030687  -0.000055   0.005463  -0.000923
     6  C    0.073543   0.002479  -0.013013  -0.000018   0.042740  -0.000243
     7  C   -0.075060   0.004455  -0.018916  -0.000001   0.014099  -0.000004
     8  Ti   0.104430   0.000635  -0.516153  -0.087527  -0.010738  -0.000342
     9  Ti  -0.023216  -0.002060   0.321112   0.044985  -0.018175   0.001353
    10  Ti  -0.002054  -0.002609   0.014333   0.003161  -0.001838  -0.000094
    11  Ti  -0.073074  -0.002699   0.060752   0.003621   0.060048  -0.002872
    12  Ti  -0.299223  -0.038469  -0.197151   0.005091  -0.061025   0.002019
    13  Ti   0.088970   0.018257   0.311538   0.017493  -0.080493   0.007414
    14  Ti   0.119536  -0.000453  -0.418609  -0.056006  -0.017205   0.002533
    15  Ti   0.065106  -0.003753   0.112637   0.007179  -0.252384   0.014352
    16  Ti   0.121285   0.030043  -0.294874  -0.020000   0.526065  -0.027456
    17  Ti  -0.456523  -0.037129   0.185511   0.011376  -0.171144   0.005401
    18  O    0.001376   0.000000  -0.001549   0.000000   0.000091   0.000000
    19  O   -0.003758   0.000000   0.007862   0.000028  -0.000269   0.000000
    20  O    0.000081   0.000000   0.002815   0.001611  -0.000661   0.000000
    21  O   -0.000401   0.000000  -0.005466  -0.022669   0.000255   0.000000
    22  O   -0.026707  -0.009340   0.000238   0.000000  -0.000801   0.000000
    23  O   -0.001017   0.000784   0.000022   0.000000   0.001516   0.000000
    24  O    0.009751   0.000016   0.000399   0.000000  -0.004507   0.000008
    25  O    0.000620   0.000000  -0.000197   0.000000   0.005870  -0.000275
    26  O    0.000579   0.000000   0.000126   0.000000  -0.000013   0.000000
    27  Ti   0.009712   0.001095  -0.050717  -0.003051   0.003821  -0.000028
    28  H    0.000011   0.000000  -0.001113   0.000000   0.000025   0.000000
    29  Ti   0.057966   0.004995  -0.007171   0.000140  -0.006499   0.000239
    30  H    0.006454  -0.000062   0.000053   0.000000  -0.000118   0.000000
    31  Ti   0.297768   0.031735  -0.028943  -0.001346   0.020486   0.000232
    32  H    0.031735   0.026315   0.000012   0.000000   0.001281   0.000000
    33  Ti  -0.028943   0.000012   0.411221   0.097953  -0.042510   0.001005
    34  H   -0.001346   0.000000   0.097953   0.138818  -0.003948   0.000000
    35  Ti   0.020486   0.001281  -0.042510  -0.003948   0.107299  -0.011072
    36  H    0.000232   0.000000   0.001005   0.000000  -0.011072  -0.002723
    37  C   -0.051194  -0.001989   0.000861   0.000000   0.000330   0.000000
    38  H   -0.007536  -0.001992  -0.000082   0.000000  -0.000219   0.000000
    39  C   -0.004456   0.000000   0.040950  -0.000167  -0.013294  -0.000124
    40  H    0.001072   0.000000  -0.019856  -0.000789   0.002742   0.000037
    41  H   -0.000680   0.000000   0.010738   0.000836  -0.001553   0.000057
    42  C    0.004864   0.000000  -0.017995  -0.000112  -0.008209   0.006057
    43  H   -0.000055   0.000000   0.000389   0.000010  -0.004477   0.001706
    44  O    0.001249   0.000000   0.000096   0.000000  -0.004603   0.000288
             37         38         39         40         41         42
     1  C    0.000349   0.000004   0.038372  -0.010635   0.006135  -0.025974
     2  C   -0.003973   0.000121   0.040363  -0.002966   0.003926  -0.043099
     3  C   -0.047074   0.001028   0.001251  -0.000048   0.000139  -0.002257
     4  C   -0.030980   0.000811   0.000028   0.000000   0.000001  -0.000044
     5  C   -0.003145  -0.000064  -0.016709   0.001555  -0.001692   0.026655
     6  C   -0.027646  -0.004149  -0.007770   0.000335  -0.000600   0.035491
     7  C    0.136235  -0.014412  -0.000980   0.000011  -0.000023   0.009284
     8  Ti  -0.019480   0.001540  -0.050980   0.021402  -0.014107   0.018622
     9  Ti  -0.005149  -0.002447   0.031692  -0.012275   0.013543  -0.012770
    10  Ti   0.001365   0.004463  -0.007682   0.002157  -0.001337   0.002855
    11  Ti   0.016379  -0.003787  -0.013704   0.004027  -0.000008   0.009275
    12  Ti  -0.135944   0.022020  -0.025077   0.002451  -0.007836   0.004095
    13  Ti   0.026876  -0.000172   0.064769  -0.018957   0.021661  -0.091503
    14  Ti  -0.007117  -0.000637  -0.070569   0.026381  -0.021338   0.088341
    15  Ti  -0.016291   0.000683   0.049120  -0.011694   0.002219  -0.025397
    16  Ti   0.048562  -0.010382  -0.115953   0.026449  -0.013736   0.030493
    17  Ti   0.031922   0.010940   0.057778  -0.013624   0.005019  -0.054565
    18  O   -0.000031   0.000000   0.000000   0.000000   0.000000   0.000000
    19  O   -0.000017   0.000000   0.000006   0.000000   0.000000   0.000000
    20  O    0.000000   0.000000  -0.000147  -0.000019   0.000016  -0.000020
    21  O    0.000000   0.000000   0.000496  -0.000185   0.000018  -0.000055
    22  O    0.005958   0.000894   0.000000   0.000000   0.000000   0.000001
    23  O   -0.001355  -0.000057  -0.000001   0.000000   0.000000  -0.000328
    24  O   -0.000163  -0.000001   0.000014   0.000000   0.000000   0.001069
    25  O   -0.000001   0.000000  -0.000015   0.000000  -0.000001  -0.011251
    26  O    0.006511  -0.000097   0.000000   0.000000   0.000000   0.000000
    27  Ti  -0.009842  -0.001319  -0.000986   0.000320  -0.000073   0.000713
    28  H   -0.000049   0.000000   0.000000   0.000000   0.000000   0.000000
    29  Ti  -0.036677   0.001877   0.002718  -0.000514   0.000289  -0.003804
    30  H    0.003894  -0.000603   0.000000   0.000000   0.000000   0.000000
    31  Ti  -0.051194  -0.007536  -0.004456   0.001072  -0.000680   0.004864
    32  H   -0.001989  -0.001992   0.000000   0.000000   0.000000   0.000000
    33  Ti   0.000861  -0.000082   0.040950  -0.019856   0.010738  -0.017995
    34  H    0.000000   0.000000  -0.000167  -0.000789   0.000836  -0.000112
    35  Ti   0.000330  -0.000219  -0.013294   0.002742  -0.001553  -0.008209
    36  H    0.000000   0.000000  -0.000124   0.000037   0.000057   0.006057
    37  C    0.117355  -0.000767  -0.000012   0.000000   0.000000   0.000169
    38  H   -0.000767  -0.001119   0.000000   0.000000   0.000000   0.000000
    39  C   -0.000012   0.000000   0.021267   0.003130   0.001713  -0.018470
    40  H    0.000000   0.000000   0.003130  -0.006877  -0.001245   0.003231
    41  H    0.000000   0.000000   0.001713  -0.001245  -0.001239  -0.003112
    42  C    0.000169   0.000000  -0.018470   0.003231  -0.003112   0.094949
    43  H   -0.000001   0.000000   0.004094  -0.000957   0.000925  -0.001799
    44  O    0.000000   0.000000   0.000007   0.000000   0.000000   0.006287
             43         44
     1  C    0.002449   0.000014
     2  C    0.000788   0.000001
     3  C    0.000016   0.000000
     4  C    0.000000   0.000000
     5  C   -0.000276   0.000337
     6  C   -0.000788  -0.000260
     7  C   -0.000073  -0.000006
     8  Ti   0.001252   0.000993
     9  Ti   0.001719   0.000435
    10  Ti  -0.001310  -0.000236
    11  Ti  -0.002651  -0.002825
    12  Ti   0.005061   0.000469
    13  Ti   0.001529   0.002841
    14  Ti   0.001587   0.007558
    15  Ti   0.009090   0.015553
    16  Ti  -0.021662  -0.027112
    17  Ti   0.005102   0.000127
    18  O    0.000000   0.000000
    19  O    0.000000   0.000000
    20  O    0.000000   0.000000
    21  O    0.000002   0.000000
    22  O    0.000000   0.000000
    23  O    0.000000  -0.000014
    24  O    0.000006  -0.000025
    25  O   -0.000081  -0.008382
    26  O    0.000000   0.000000
    27  Ti   0.000022   0.000012
    28  H    0.000000   0.000000
    29  Ti   0.000510   0.000318
    30  H    0.000000   0.000000
    31  Ti  -0.000055   0.001249
    32  H    0.000000   0.000000
    33  Ti   0.000389   0.000096
    34  H    0.000010   0.000000
    35  Ti  -0.004477  -0.004603
    36  H    0.001706   0.000288
    37  C   -0.000001   0.000000
    38  H    0.000000   0.000000
    39  C    0.004094   0.000007
    40  H   -0.000957   0.000000
    41  H    0.000925   0.000000
    42  C   -0.001799   0.006287
    43  H   -0.001928   0.000026
    44  O    0.000026   0.014993
 Mulliken atomic spin densities:
              1
     1  C    0.019506
     2  C    0.032813
     3  C    0.061360
     4  C    0.013205
     5  C    0.010318
     6  C    0.013004
     7  C    0.056246
     8  Ti  -0.009556
     9  Ti   0.081380
    10  Ti   0.012484
    11  Ti   0.030083
    12  Ti   0.104446
    13  Ti  -0.018554
    14  Ti  -0.043750
    15  Ti  -0.106297
    16  Ti   0.278431
    17  Ti  -0.065904
    18  O    0.033999
    19  O   -0.010612
    20  O    0.038909
    21  O    0.013330
    22  O    0.012542
    23  O    0.005104
    24  O    0.004825
    25  O    0.029484
    26  O   -0.006505
    27  Ti   0.080999
    28  H    0.102722
    29  Ti  -0.011450
    30  H   -0.033284
    31  Ti   0.031066
    32  H    0.021482
    33  Ti   0.039643
    34  H    0.139233
    35  Ti   0.015798
    36  H   -0.002945
    37  C   -0.002133
    38  H   -0.005458
    39  C    0.010672
    40  H   -0.005341
    41  H   -0.001343
    42  C    0.021686
    43  H    0.000223
    44  O    0.008141
 Sum of Mulliken spin densities=   1.00000
 Electronic spatial extent (au):  <R**2>= 15302.9428
 Charge=     0.0000 electrons
 Dipole moment (field-independent basis, Debye):
    X=     0.3591    Y=     1.1846    Z=    -0.4843  Tot=     1.3292
 Quadrupole moment (field-independent basis, Debye-Ang):
   XX=  -414.3759   YY=  -384.2852   ZZ=  -319.0807
   XY=   -10.7374   XZ=     2.1911   YZ=    -3.9447
 Traceless Quadrupole moment (field-independent basis, Debye-Ang):
   XX=   -41.7953   YY=   -11.7046   ZZ=    53.4999
   XY=   -10.7374   XZ=     2.1911   YZ=    -3.9447
 Octapole moment (field-independent basis, Debye-Ang**2):
  XXX=   103.4707  YYY=    41.0575  ZZZ=    -4.0576  XYY=   -38.3511
  XXY=   -60.9885  XXZ=    -8.1361  XZZ=    -5.4073  YZZ=    -0.0907
  YYZ=    -7.5068  XYZ=    -5.4862
 Hexadecapole moment (field-independent basis, Debye-Ang**3):
 XXXX=-18679.7857 YYYY=-10431.5001 ZZZZ=  -456.5081 XXXY=   372.5814
 XXXZ=    -7.7600 YYYX=    -8.1091 YYYZ=   -96.8161 ZZZX=    10.0284
 ZZZY=   -12.4146 XXYY= -4551.9921 XXZZ= -2474.4589 YYZZ= -1530.3846
 XXYZ=   -37.2059 YYXZ=    52.9831 ZZXY=    42.0679
 N-N= 7.900451805887D+03 E-N=-2.034290351843D+04  KE= 1.600957286056D+03
                          Isotropic Fermi Contact Couplings
        Atom                 a.u.       MegaHertz       Gauss      10(-4) cm-1
     1  C(13)              0.07899      88.79982      31.68598      29.62043
     2  C(13)              0.05287      59.43086      21.20641      19.82400
     3  C(13)              0.04756      53.46386      19.07723      17.83362
     4  C(13)              0.00090       1.00818       0.35974       0.33629
     5  C(13)              0.02386      26.82184       9.57070       8.94680
     6  C(13)              0.01460      16.41477       5.85720       5.47538
     7  C(13)              0.11053     124.25411      44.33696      41.44671
     8  Ti(47)             0.00000      -0.00002      -0.00001      -0.00001
     9  Ti(47)             0.00000       0.00000       0.00000       0.00000
    10  Ti(47)             0.00000      -0.00001       0.00000       0.00000
    11  Ti(47)             0.00000       0.00000       0.00000       0.00000
    12  Ti(47)             0.00000      -0.00001       0.00000       0.00000
    13  Ti(47)             0.00000       0.00000       0.00000       0.00000
    14  Ti(47)             0.00000      -0.00001       0.00000       0.00000
    15  Ti(47)             0.00000      -0.00002      -0.00001      -0.00001
    16  Ti(47)             0.00000      -0.00002      -0.00001      -0.00001
    17  Ti(47)             0.00000      -0.00002      -0.00001      -0.00001
    18  O(17)              0.00196      -1.18971      -0.42452      -0.39684
    19  O(17)              0.03692     -22.38188      -7.98641      -7.46579
    20  O(17)             -0.01000       6.06284       2.16337       2.02235
    21  O(17)              0.01552      -9.40865      -3.35724      -3.13839
    22  O(17)              0.03765     -22.82274      -8.14372      -7.61285
    23  O(17)              0.01065      -6.45520      -2.30338      -2.15322
    24  O(17)              0.00360      -2.17951      -0.77770      -0.72701
    25  O(17)              0.01428      -8.65808      -3.08942      -2.88802
    26  O(17)             -0.00852       5.16332       1.84240       1.72230
    27  Ti(47)             0.00000       0.00000       0.00000       0.00000
    28  H(1)               0.03909     174.72229      62.34526      58.28108
    29  Ti(47)             0.00000       0.00000       0.00000       0.00000
    30  H(1)              -0.01086     -48.52986     -17.31666     -16.18782
    31  Ti(47)             0.00000      -0.00003      -0.00001      -0.00001
    32  H(1)               0.00764      34.16719      12.19170      11.39695
    33  Ti(47)             0.00000      -0.00001       0.00000       0.00000
    34  H(1)               0.05321     237.83195      84.86435      79.33220
    35  Ti(47)             0.00000      -0.00001       0.00000       0.00000
    36  H(1)              -0.00097      -4.35685      -1.55463      -1.45329
    37  C(13)              0.00452       5.07843       1.81211       1.69398
    38  H(1)              -0.00074      -3.31728      -1.18369      -1.10653
    39  C(13)             -0.00505      -5.67430      -2.02473      -1.89274
    40  H(1)              -0.00002      -0.07828      -0.02793      -0.02611
    41  H(1)              -0.00127      -5.66444      -2.02121      -1.88945
    42  C(13)              0.00430       4.83096       1.72381       1.61143
    43  H(1)              -0.00050      -2.24362      -0.80058      -0.74839
    44  O(17)              0.00316      -1.91755      -0.68423      -0.63963
 --------------------------------------------------------
       Center         ----  Spin Dipole Couplings  ----
                      3XX-RR        3YY-RR        3ZZ-RR
 --------------------------------------------------------
     1   Atom        0.035005     -0.016218     -0.018787
     2   Atom        0.032775     -0.008575     -0.024199
     3   Atom        0.043792     -0.017783     -0.026008
     4   Atom        0.013044     -0.015465      0.002422
     5   Atom        0.036911     -0.028790     -0.008121
     6   Atom        0.054195     -0.035535     -0.018660
     7   Atom       -0.015069      0.040967     -0.025898
     8   Atom        0.017878     -0.011737     -0.006141
     9   Atom       -0.042255      0.030724      0.011531
    10   Atom        0.024909     -0.029316      0.004407
    11   Atom        0.022200     -0.033360      0.011160
    12   Atom       -0.004050      0.009160     -0.005111
    13   Atom       -0.000303      0.016237     -0.015934
    14   Atom       -0.008646      0.034164     -0.025519
    15   Atom        0.045278     -0.009957     -0.035320
    16   Atom        0.039253      0.020184     -0.059437
    17   Atom        0.016560     -0.003101     -0.013459
    18   Atom        0.151535     -0.102066     -0.049469
    19   Atom       -0.023552      0.002618      0.020934
    20   Atom        0.090408     -0.113129      0.022722
    21   Atom       -0.135320      0.170903     -0.035584
    22   Atom        0.053472     -0.060199      0.006726
    23   Atom        0.005945      0.003616     -0.009561
    24   Atom        0.055742     -0.020830     -0.034912
    25   Atom       -0.069581      0.113249     -0.043669
    26   Atom       -0.041815      0.015791      0.026024
    27   Atom        0.017513     -0.005277     -0.012236
    28   Atom       -0.000356      0.000727     -0.000371
    29   Atom       -0.002109      0.007856     -0.005747
    30   Atom        0.000590      0.001757     -0.002347
    31   Atom       -0.008703      0.016491     -0.007788
    32   Atom       -0.003085      0.006107     -0.003021
    33   Atom       -0.003359      0.024368     -0.021010
    34   Atom        0.002037     -0.003302      0.001264
    35   Atom       -0.004632      0.014404     -0.009772
    36   Atom        0.000280      0.001471     -0.001750
    37   Atom       -0.004552      0.007113     -0.002561
    38   Atom        0.002136      0.002000     -0.004136
    39   Atom       -0.009118      0.029691     -0.020573
    40   Atom       -0.000238      0.000429     -0.000190
    41   Atom        0.000090      0.000329     -0.000418
    42   Atom       -0.006299      0.002423      0.003876
    43   Atom        0.004034      0.000504     -0.004538
    44   Atom        0.055729     -0.016572     -0.039157
 --------------------------------------------------------
                        XY            XZ            YZ
 --------------------------------------------------------
     1   Atom        0.019899      0.001225     -0.002323
     2   Atom        0.040012     -0.026092     -0.011722
     3   Atom        0.047943     -0.031235     -0.020331
     4   Atom       -0.007227     -0.005159      0.015819
     5   Atom       -0.015648     -0.039272     -0.006884
     6   Atom        0.003247     -0.039666      0.007692
     7   Atom        0.016602     -0.001789     -0.008527
     8   Atom        0.016258      0.024835      0.017171
     9   Atom       -0.012819     -0.000669     -0.026833
    10   Atom        0.021638     -0.005987     -0.020895
    11   Atom        0.031580     -0.052807     -0.005688
    12   Atom        0.032137     -0.065574     -0.028825
    13   Atom       -0.034734     -0.027171     -0.024225
    14   Atom        0.006475     -0.012260     -0.030038
    15   Atom        0.013989     -0.007936     -0.010162
    16   Atom        0.051500     -0.019284     -0.024394
    17   Atom        0.011365     -0.012583     -0.021408
    18   Atom       -0.179152      0.135770     -0.093945
    19   Atom        0.049219     -0.003223      0.028803
    20   Atom       -0.058505     -0.147511      0.053235
    21   Atom        0.094675      0.017669      0.105841
    22   Atom       -0.021588      0.088945     -0.003128
    23   Atom       -0.006001     -0.006818      0.005833
    24   Atom       -0.017560     -0.003123     -0.003465
    25   Atom        0.058685      0.015845      0.092805
    26   Atom        0.020989     -0.017167      0.023366
    27   Atom       -0.002044      0.000365     -0.009852
    28   Atom        0.001941     -0.001486     -0.000828
    29   Atom       -0.007458     -0.000029      0.004836
    30   Atom       -0.000978     -0.000478      0.000302
    31   Atom       -0.012276     -0.027008     -0.020915
    32   Atom        0.001735      0.000873      0.000457
    33   Atom        0.023339     -0.004899     -0.002621
    34   Atom        0.000508      0.001149     -0.001809
    35   Atom        0.003466     -0.020811     -0.007809
    36   Atom       -0.001220     -0.000661      0.000869
    37   Atom       -0.007930      0.023269     -0.005361
    38   Atom       -0.004278      0.000231     -0.000649
    39   Atom        0.017865      0.001943      0.004125
    40   Atom       -0.000693      0.002876     -0.001598
    41   Atom        0.000028     -0.002307      0.001265
    42   Atom        0.000729      0.002005     -0.015005
    43   Atom       -0.003000      0.000725     -0.000209
    44   Atom       -0.024861      0.004426     -0.004036
 --------------------------------------------------------


 ---------------------------------------------------------------------------------
              Anisotropic Spin Dipole Couplings in Principal Axis System
 ---------------------------------------------------------------------------------

       Atom             a.u.   MegaHertz   Gauss  10(-4) cm-1        Axes

              Baa    -0.0243    -3.257    -1.162    -1.086 -0.2956  0.8541  0.4280
     1 C(13)  Bbb    -0.0176    -2.356    -0.841    -0.786  0.1330 -0.4069  0.9037
              Bcc     0.0418     5.613     2.003     1.872  0.9460  0.3240  0.0067
 
              Baa    -0.0364    -4.889    -1.744    -1.631  0.5405 -0.4880  0.6853
     2 C(13)  Bbb    -0.0296    -3.978    -1.419    -1.327 -0.1871  0.7245  0.6634
              Bcc     0.0661     8.866     3.164     2.958  0.8203  0.4868 -0.3003
 
              Baa    -0.0451    -6.056    -2.161    -2.020 -0.3365  0.8656  0.3708
     3 C(13)  Bbb    -0.0376    -5.041    -1.799    -1.681  0.4507 -0.1977  0.8705
              Bcc     0.0827    11.096     3.959     3.701  0.8268  0.4600 -0.3236
 
              Baa    -0.0251    -3.363    -1.200    -1.122  0.0998  0.8703 -0.4823
     4 C(13)  Bbb     0.0044     0.594     0.212     0.198  0.6635  0.3030  0.6841
              Bcc     0.0206     2.769     0.988     0.924  0.7415 -0.3882 -0.5472
 
              Baa    -0.0441    -5.922    -2.113    -1.975  0.4188  0.6913  0.5888
     5 C(13)  Bbb    -0.0167    -2.240    -0.799    -0.747 -0.2665  0.7135 -0.6480
              Bcc     0.0608     8.162     2.913     2.723  0.8681 -0.1145 -0.4830
 
              Baa    -0.0442    -5.926    -2.115    -1.977 -0.2884  0.6953 -0.6583
     6 C(13)  Bbb    -0.0275    -3.685    -1.315    -1.229  0.2805  0.7187  0.6362
              Bcc     0.0716     9.611     3.429     3.206  0.9155 -0.0011 -0.4023
 
              Baa    -0.0270    -3.620    -1.292    -1.208 -0.0371  0.1333  0.9904
     7 C(13)  Bbb    -0.0196    -2.628    -0.938    -0.876  0.9645 -0.2546  0.0704
              Bcc     0.0466     6.248     2.229     2.084  0.2615  0.9578 -0.1192
 
              Baa    -0.0270     0.814     0.290     0.271 -0.1763 -0.6467  0.7421
     8 Ti(47) Bbb    -0.0161     0.485     0.173     0.162 -0.6239  0.6565  0.4239
              Bcc     0.0431    -1.299    -0.463    -0.433  0.7613  0.3882  0.5193
 
              Baa    -0.0450     1.356     0.484     0.452  0.9732  0.2030  0.1079
     9 Ti(47) Bbb    -0.0057     0.173     0.062     0.058 -0.2023  0.5334  0.8213
              Bcc     0.0507    -1.528    -0.545    -0.510 -0.1092  0.8211 -0.5602
 
              Baa    -0.0437     1.317     0.470     0.439 -0.2520  0.8987  0.3588
    10 Ti(47) Bbb     0.0059    -0.176    -0.063    -0.059  0.4929 -0.1998  0.8468
              Bcc     0.0379    -1.141    -0.407    -0.381  0.8328  0.3903 -0.3927
 
              Baa    -0.0548     1.652     0.590     0.551 -0.5650  0.7274 -0.3894
    11 Ti(47) Bbb    -0.0218     0.658     0.235     0.220  0.3561  0.6407  0.6802
              Bcc     0.0767    -2.310    -0.824    -0.771  0.7443  0.2457 -0.6211
 
              Baa    -0.0702     2.116     0.755     0.706  0.7116 -0.0332  0.7018
    12 Ti(47) Bbb    -0.0152     0.457     0.163     0.152 -0.3254  0.8697  0.3711
              Bcc     0.0854    -2.573    -0.918    -0.858  0.6227  0.4924 -0.6080
 
              Baa    -0.0587     1.767     0.631     0.590  0.5890  0.4827  0.6481
    13 Ti(47) Bbb     0.0149    -0.448    -0.160    -0.150 -0.5438 -0.3566  0.7597
              Bcc     0.0438    -1.319    -0.471    -0.440 -0.5978  0.7999 -0.0525
 
              Baa    -0.0406     1.222     0.436     0.408  0.2770  0.3376  0.8996
    14 Ti(47) Bbb    -0.0081     0.245     0.087     0.082  0.9427 -0.2768 -0.1864
              Bcc     0.0487    -1.467    -0.523    -0.489  0.1861  0.8997 -0.3949
 
              Baa    -0.0390     1.175     0.419     0.392  0.0372  0.3141  0.9487
    15 Ti(47) Bbb    -0.0108     0.326     0.116     0.109 -0.2701  0.9172 -0.2930
              Bcc     0.0498    -1.501    -0.536    -0.501  0.9621  0.2453 -0.1190
 
              Baa    -0.0666     2.006     0.716     0.669  0.0619  0.2359  0.9698
    16 Ti(47) Bbb    -0.0218     0.656     0.234     0.219 -0.6637  0.7354 -0.1365
              Bcc     0.0884    -2.662    -0.950    -0.888  0.7454  0.6353 -0.2021
 
              Baa    -0.0305     0.919     0.328     0.307  0.0700  0.5959  0.8000
    17 Ti(47) Bbb    -0.0015     0.045     0.016     0.015  0.6722 -0.6207  0.4036
              Bcc     0.0320    -0.964    -0.344    -0.322  0.7371  0.5095 -0.4440
 
              Baa    -0.1997    14.449     5.156     4.820  0.3713  0.9002  0.2274
    18 O(17)  Bbb    -0.1178     8.523     3.041     2.843 -0.4663 -0.0310  0.8841
              Bcc     0.3175   -22.972    -8.197    -7.663  0.8029 -0.4343  0.4083
 
              Baa    -0.0663     4.795     1.711     1.599  0.7417 -0.6282  0.2349
    19 O(17)  Bbb     0.0115    -0.830    -0.296    -0.277 -0.5208 -0.3186  0.7920
              Bcc     0.0548    -3.965    -1.415    -1.323  0.4227  0.7098  0.5635
 
              Baa    -0.1322     9.564     3.413     3.190  0.0918  0.9653 -0.2444
    20 O(17)  Bbb    -0.0941     6.809     2.430     2.271  0.6439  0.1296  0.7540
              Bcc     0.2263   -16.373    -5.842    -5.461  0.7596 -0.2266 -0.6097
 
              Baa    -0.1637    11.845     4.227     3.951  0.9442 -0.3059  0.1225
    21 O(17)  Bbb    -0.0755     5.466     1.950     1.823 -0.2210 -0.3120  0.9240
              Bcc     0.2392   -17.311    -6.177    -5.774  0.2444  0.8995  0.3621
 
              Baa    -0.0727     5.258     1.876     1.754  0.4836  0.7085 -0.5139
    22 O(17)  Bbb    -0.0514     3.717     1.326     1.240 -0.3741  0.6982  0.6104
              Bcc     0.1240    -8.975    -3.202    -2.994  0.7913 -0.1030  0.6027
 
              Baa    -0.0129     0.936     0.334     0.312  0.2634 -0.2342  0.9358
    23 O(17)  Bbb    -0.0013     0.096     0.034     0.032  0.6424  0.7663  0.0110
              Bcc     0.0143    -1.033    -0.368    -0.344  0.7197 -0.5982 -0.3523
 
              Baa    -0.0364     2.632     0.939     0.878  0.0920  0.3146  0.9448
    24 O(17)  Bbb    -0.0233     1.683     0.601     0.562  0.1927  0.9252 -0.3269
              Bcc     0.0596    -4.315    -1.540    -1.439  0.9769 -0.2121 -0.0245
 
              Baa    -0.0957     6.926     2.471     2.310  0.6480 -0.4537  0.6118
    25 O(17)  Bbb    -0.0755     5.465     1.950     1.823  0.7223  0.1111 -0.6827
              Bcc     0.1712   -12.391    -4.421    -4.133  0.2418  0.8842  0.3997
 
              Baa    -0.0558     4.034     1.440     1.346  0.8894 -0.3550  0.2881
    26 O(17)  Bbb     0.0109    -0.791    -0.282    -0.264  0.4572  0.6947 -0.5553
              Bcc     0.0448    -3.244    -1.157    -1.082 -0.0030  0.6256  0.7801
 
              Baa    -0.0192     0.579     0.207     0.193  0.0241  0.5791  0.8149
    27 Ti(47) Bbb     0.0015    -0.044    -0.016    -0.015  0.1161  0.8080 -0.5776
              Bcc     0.0178    -0.535    -0.191    -0.178  0.9929 -0.1086  0.0478
 
              Baa    -0.0022    -1.172    -0.418    -0.391  0.7922 -0.3942  0.4659
    28 H(1)   Bbb    -0.0008    -0.404    -0.144    -0.135 -0.1450  0.6200  0.7711
              Bcc     0.0030     1.575     0.562     0.526  0.5928  0.6784 -0.4340
 
              Baa    -0.0086     0.260     0.093     0.087 -0.5051 -0.4451  0.7394
    29 Ti(47) Bbb    -0.0042     0.127     0.045     0.042  0.7454  0.2068  0.6337
              Bcc     0.0128    -0.387    -0.138    -0.129 -0.4350  0.8712  0.2273
 
              Baa    -0.0024    -1.295    -0.462    -0.432  0.1445 -0.0376  0.9888
    30 H(1)   Bbb     0.0001     0.033     0.012     0.011  0.8530  0.5112 -0.1052
              Bcc     0.0024     1.262     0.450     0.421 -0.5015  0.8586  0.1060
 
              Baa    -0.0444     1.337     0.477     0.446  0.6388  0.3622  0.6788
    31 Ti(47) Bbb     0.0154    -0.465    -0.166    -0.155  0.7562 -0.4580 -0.4673
              Bcc     0.0289    -0.872    -0.311    -0.291  0.1416  0.8118 -0.5664
 
              Baa    -0.0040    -2.148    -0.766    -0.716  0.7735 -0.1043 -0.6252
    32 H(1)   Bbb    -0.0024    -1.300    -0.464    -0.434  0.6065 -0.1648  0.7778
              Bcc     0.0065     3.448     1.230     1.150  0.1842  0.9808  0.0642
 
              Baa    -0.0228     0.687     0.245     0.229  0.4103 -0.1531  0.8990
    33 Ti(47) Bbb    -0.0152     0.459     0.164     0.153  0.7647 -0.4793 -0.4307
              Bcc     0.0380    -1.146    -0.409    -0.382  0.4968  0.8642 -0.0796
 
              Baa    -0.0041    -2.164    -0.772    -0.722 -0.1426  0.9273  0.3462
    34 H(1)   Bbb     0.0011     0.592     0.211     0.197 -0.6460 -0.3522  0.6773
              Bcc     0.0029     1.572     0.561     0.524  0.7499 -0.1271  0.6492
 
              Baa    -0.0285     0.858     0.306     0.286  0.6481  0.0854  0.7568
    35 Ti(47) Bbb     0.0065    -0.195    -0.070    -0.065 -0.5916  0.6823  0.4296
              Bcc     0.0220    -0.663    -0.236    -0.221  0.4796  0.7261 -0.4927
 
              Baa    -0.0020    -1.085    -0.387    -0.362  0.1834 -0.1760  0.9672
    36 H(1)   Bbb    -0.0005    -0.254    -0.091    -0.085  0.8341  0.5486 -0.0583
              Bcc     0.0025     1.339     0.478     0.447 -0.5203  0.8174  0.2474
 
              Baa    -0.0270    -3.620    -1.292    -1.207  0.7293  0.0625 -0.6814
    37 C(13)  Bbb     0.0022     0.301     0.108     0.101  0.2817  0.8801  0.3822
              Bcc     0.0247     3.318     1.184     1.107  0.6236 -0.4707  0.6242
 
              Baa    -0.0042    -2.250    -0.803    -0.751  0.0625  0.1461  0.9873
    38 H(1)   Bbb    -0.0022    -1.156    -0.412    -0.386  0.7014  0.6973 -0.1476
              Bcc     0.0064     3.406     1.215     1.136  0.7100 -0.7017  0.0589
 
              Baa    -0.0210    -2.812    -1.003    -0.938 -0.0878 -0.0501  0.9949
    39 C(13)  Bbb    -0.0161    -2.156    -0.769    -0.719  0.9277 -0.3679  0.0633
              Bcc     0.0370     4.968     1.773     1.657  0.3628  0.9285  0.0787
 
              Baa    -0.0032    -1.716    -0.612    -0.572 -0.6578  0.1941  0.7278
    40 H(1)   Bbb    -0.0003    -0.167    -0.060    -0.056  0.4701  0.8607  0.1953
              Bcc     0.0035     1.882     0.672     0.628  0.5885 -0.4706  0.6574
 
              Baa    -0.0028    -1.491    -0.532    -0.497  0.5965 -0.3059  0.7420
    41 H(1)   Bbb     0.0003     0.158     0.056     0.053  0.4884  0.8720 -0.0332
              Bcc     0.0025     1.333     0.476     0.445 -0.6369  0.3822  0.6696
 
              Baa    -0.0125    -1.673    -0.597    -0.558 -0.2972  0.6849  0.6653
    42 C(13)  Bbb    -0.0057    -0.770    -0.275    -0.257  0.9540  0.2414  0.1777
              Bcc     0.0182     2.443     0.872     0.815  0.0388 -0.6875  0.7252
 
              Baa    -0.0046    -2.454    -0.876    -0.819 -0.0873 -0.0106  0.9961
    43 H(1)   Bbb    -0.0012    -0.641    -0.229    -0.214  0.4910  0.8696  0.0523
              Bcc     0.0058     3.095     1.105     1.033  0.8668 -0.4936  0.0707
 
              Baa    -0.0399     2.884     1.029     0.962 -0.0017  0.1691  0.9856
    44 O(17)  Bbb    -0.0239     1.728     0.617     0.576  0.3023  0.9396 -0.1607
              Bcc     0.0637    -4.612    -1.646    -1.538  0.9532 -0.2977  0.0527
 

 ---------------------------------------------------------------------------------

 1|1|UNPC-UNK|SP|UB3LYP|LANL2DZ|C10H9O10Ti15(2)|PCUSER|21-Mar-2022|0||#
  B3LYP/LANL2DZ GEOM=CONNECTIVITY||Title Card Required||0,2|C,0,0.10885
 606,0.27240875,-0.01032719|C,0,1.61705022,0.30805079,0.02151055|C,0,3.
 1379742,0.31429605,0.02222796|C,0,4.64469444,0.39058817,0.05234806|C,0
 ,0.1699746,-2.42019918,-0.07832711|C,0,1.67816875,-2.38455714,-0.04648
 937|C,0,3.19909274,-2.37831188,-0.04577197|Ti,0,0.86646522,1.60802579,
 0.02151055|Ti,0,2.33321919,1.62647924,-0.02408236|Ti,0,3.8602653,1.669
 62925,0.00720742|Ti,0,3.90105796,-0.98983658,-0.06196217|Ti,0,2.394337
 72,-1.06612869,-0.09208228|Ti,0,0.90813483,-1.0508976,-0.04648937|Ti,0
 ,-0.60005932,-1.08653965,-0.07832711|Ti,0,-0.62261389,-3.69925717,-0.0
 7832711|Ti,0,0.89665339,-3.71152125,-0.04648937|Ti,0,2.44033104,-3.676
 94683,-0.00089635|O,0,4.57205749,3.07831599,0.22364056|O,0,3.0759101,3
 .03281766,0.09406025|O,0,1.55658016,2.95634671,0.09156933|O,0,0.020889
 25,2.9473074,-0.30386167|O,0,3.25810307,-4.99378522,-0.10864599|O,0,1.
 73583585,-4.940854,-0.10786892|O,0,0.22687198,-4.94258521,-0.13885027|
 O,0,-1.29170289,-4.99652997,-0.14106328|O,0,6.12298579,0.4654408,0.081
 89985|Ti,0,5.35718914,1.70778961,0.15517235|H,0,6.20381845,3.08333154,
 0.27968426|Ti,0,5.48350219,-0.90481783,-0.06975132|H,0,6.4519483,-2.16
 21576,-0.39472647|Ti,0,3.95937732,-3.6482246,0.03089225|H,0,4.74137084
 ,-5.03758986,0.31820795|Ti,0,-0.66117785,1.60606829,-0.01032719|H,0,-1
 .4192928,3.00288175,0.30157148|Ti,0,-2.10112113,-3.68649279,-0.0783271
 1|H,0,-3.23746659,-2.5338162,-0.01157632|C,0,4.70581298,-2.30201976,-0
 .01565186|H,0,5.23355878,-3.23209164,0.02109964|C,0,-1.41170785,0.3060
 9329,-0.01032719|H,0,-2.05961577,0.44285662,-0.85080987|H,0,-1.9959992
 3,0.24241536,0.88379176|C,0,-1.35058932,-2.38651465,-0.07832711|H,0,-1
 .86950329,-1.45076453,-0.07832711|O,0,-2.80887709,-5.05175491,-0.07700
 029||Version=x86-Win32-G03RevB.05|State=2-A|HF=-1995.8378055|S2=0.8193
 92|S2-1=0.|S2A=0.753608|RMSD=6.073e-005|Dipole=-0.2629612,0.4106482,-0
 .188907|PG=C01 [X(C10H9O10Ti15)]||@


 I FIND THAT THE THREE TRULY GREAT TIMES FOR THINKING THOUGHTS
 ARE WHEN I AM STANDING IN THE SHOWER, SITTING ON THE JOHN, OR WALKING.

                                    -- COLIN FLETCHER
 Job cpu time:  0 days 16 hours 50 minutes 41.0 seconds.
 File lengths (MBytes):  RWF=    266 Int=      0 D2E=      0 Chk=     20 Scr=      1
 Normal termination of Gaussian 03 at Mon Mar 21 23:32:48 2022.
