# Supplementary material for: Two-Dimensional MXene as a Promising Adsorbent for Trihalomethanes Removal: A Density-Functional Theory Study
Source: Nanomaterials (Basel). 2024 Feb 29;14(5):454. doi: 10.3390/nano14050454 (PMC10934524; doi:10.3390/nano14050454)
Supplement: Supplementary file 1 [file nanomaterials-14-00454-s001.zip › MXene-OH-3.gjf]

# b3lyp/lanl2dz geom=connectivity
 
Title Card Required
 
0 1
 C                 -0.95037981   -0.14923412    1.13852878
 C                  1.95469947    0.37607256    0.77562529
 C                  4.44092226    0.48468555    0.06865832
 C                  7.39523528    0.93387690    0.52055012
 C                 -0.09601010   -2.49198143   -0.68488676
 C                  1.99835560   -2.26736946    1.41723795
 C                  4.70431505   -2.15797044    0.67219052
 Ti                 5.80199812   -0.37520105    1.52515269
 Ti                 3.20927732   -1.10238875   -0.15162171
 Ti                 0.67755189   -1.15242757    0.55835474
 Ti                -1.97291789   -1.29730392   -0.53071518
 Ti                 5.93782892    1.37150372   -0.86635475
 H                  6.17778254    1.19467862   -2.45861348
 Ti                 7.87237959    2.96776352    0.47047553
 H                  9.13369587    2.38927849    1.30605293
 H                  7.41256002    2.73482950   -1.06553684
 Ti                -1.37207813   -4.04542954   -1.21157615
 H                 -1.57135995   -4.02208610   -2.81915473
 Ti                -4.75798768   -3.52991367   -1.19405310
 H                 -4.67376750   -4.71738135   -0.09555093
 H                 -3.94418300   -3.30162847   -2.57586583
 Ti                 8.01138139   -0.50249862   -0.73214127
 H                  9.55415658   -0.68890778   -1.18900805
 C                 -3.49045383   -0.57609174    0.58733548
 H                 -4.44859284   -0.51135485    0.11543985
 H                 -3.62499681   -1.14041485    1.48612526
 C                 -2.88553480   -3.16999168   -0.33857175
 H                 -2.97852987   -3.40809963    0.69974102
 C                  7.40672652   -1.63561680    0.80436707
 H                  8.26002195   -1.77618987    1.43501271
 Ti                 0.62951394   -3.79742140    0.92198681
 H                 -0.85146447   -3.79889150    1.57864708
 Ti                -2.58776257    1.17811580    0.84506664
 H                 -2.52006174    1.85333136    2.31630922
 Ti                 0.22234236    1.57325079    0.70611036
 H                  0.57884150    1.85483676   -0.84879805
 Ti                 2.94682836    1.95664576   -0.04765168
 H                  3.86499186    2.98025660    0.80809256
 Ti                 3.52102555   -3.69254081    1.36139472
 H                  2.71500271   -4.53813899    0.23833506
 Ti                 6.42781231   -3.26186305    0.37644976
 H                  6.57362585   -4.26003455    1.64405540
 H                  9.08011635    3.72833751   -0.29573938
 O                 -1.61688587    2.03649201   -0.65215213
 H                 -1.83078795    2.97209349   -0.67774945
 O                  1.07224506    2.66346936    2.12389671
 H                  0.91462878    3.59436855    1.94982199
 O                  3.07730854    1.98864958   -2.02316891
 H                  2.93401527    2.88351665   -2.33895369
 O                  5.58834939    3.28829168   -0.51499448
 H                  6.34481993    3.80812670   -0.79611209
 O                  6.98285131   -0.51482089   -2.42377698
 H                  7.13972492   -1.34067001   -2.88753830
 O                  6.77990073   -4.36959650   -1.22647350
 H                  6.13979808   -5.08362111   -1.26944204
 O                  3.18006854   -4.03905558    3.28051591
 H                  3.27104884   -4.97836062    3.45644996
 O                  1.05360479   -5.06673989   -0.53773212
 H                  0.84840749   -5.96098344   -0.25440020
 O                 -0.93427916   -5.91275658   -0.72047731
 H                 -1.65730186   -6.48903997   -0.97768173
 O                 -5.43053420   -5.13370461   -2.14005481
 H                 -6.35916528   -5.01374649   -2.35201055

 1 10 1.0 11 1.0 35 1.0 33 1.0
 2 9 1.0 10 1.0 37 1.0 35 1.0
 3 8 1.0 9 1.0 12 1.0 37 1.0
 4 8 1.0 12 1.0 14 1.0 22 1.0
 5 10 1.0 11 1.0 17 1.0 31 1.0
 6 9 1.0 10 1.0 31 1.0 39 1.0
 7 8 1.0 9 1.0 39 1.0 41 1.0
 8 29 1.0
 9
 10
 11 24 1.0 27 1.0
 12 13 1.0 50 1.0
 13
 14 15 1.0 16 1.0 43 1.0
 15
 16
 17 18 1.0 27 1.0 60 1.0
 18
 19 20 1.0 21 1.0 27 1.0 62 1.0
 20
 21
 22 23 1.0 29 1.0 52 1.0
 23
 24 25 1.0 26 1.0 33 1.0
 25
 26
 27 28 1.0
 28
 29 30 1.0 41 1.0
 30
 31 32 1.0 58 1.0
 32
 33 34 1.0 44 1.0
 34
 35 36 1.0 46 1.0
 36
 37 38 1.0 48 1.0
 38
 39 40 1.0 56 1.0
 40
 41 42 1.0 54 1.0
 42
 43
 44 45 1.0
 45
 46 47 1.0
 47
 48 49 1.0
 49
 50 51 1.0
 51
 52 53 1.0
 53
 54 55 1.0
 55
 56 57 1.0
 57
 58 59 1.0
 59
 60 61 1.0
 61
 62 63 1.0
 63
 
