# Supplementary material for: Two-Dimensional MXene as a Promising Adsorbent for Trihalomethanes Removal: A Density-Functional Theory Study
Source: Nanomaterials (Basel). 2024 Feb 29;14(5):454. doi: 10.3390/nano14050454 (PMC10934524; doi:10.3390/nano14050454)
Supplement: Supplementary file 1 [file nanomaterials-14-00454-s001.zip › MXene-OH-3.out]

 Entering Link 1 = C:\G03W\l1.exe PID=      2388.
  
 Copyright (c) 1988,1990,1992,1993,1995,1998,2003, Gaussian, Inc.
                  All Rights Reserved.
  
 This is the Gaussian(R) 03 program.  It is based on the
 the Gaussian(R) 98 system (copyright 1998, Gaussian, Inc.),
 the Gaussian(R) 94 system (copyright 1995, Gaussian, Inc.),
 the Gaussian 92(TM) system (copyright 1992, Gaussian, Inc.),
 the Gaussian 90(TM) system (copyright 1990, Gaussian, Inc.),
 the Gaussian 88(TM) system (copyright 1988, Gaussian, Inc.),
 the Gaussian 86(TM) system (copyright 1986, Carnegie Mellon
 University), and the Gaussian 82(TM) system (copyright 1983,
 Carnegie Mellon University). Gaussian is a federally registered
 trademark of Gaussian, Inc.
  
 This software contains proprietary and confidential information,
 including trade secrets, belonging to Gaussian, Inc.
  
 This software is provided under written license and may be
 used, copied, transmitted, or stored only in accord with that
 written license.
  
 The following legend is applicable only to US Government
 contracts under DFARS:
  
                    RESTRICTED RIGHTS LEGEND
  
 Use, duplication or disclosure by the US Government is subject
 to restrictions as set forth in subparagraph (c)(1)(ii) of the
 Rights in Technical Data and Computer Software clause at DFARS
 252.227-7013.
  
 Gaussian, Inc.
 Carnegie Office Park, Building 6, Pittsburgh, PA 15106 USA
  
 The following legend is applicable only to US Government
 contracts under FAR:
  
                    RESTRICTED RIGHTS LEGEND
  
 Use, reproduction and disclosure by the US Government is subject
 to restrictions as set forth in subparagraph (c) of the
 Commercial Computer Software - Restricted Rights clause at FAR
 52.227-19.
  
 Gaussian, Inc.
 Carnegie Office Park, Building 6, Pittsburgh, PA 15106 USA
  
  
 ---------------------------------------------------------------
 Warning -- This program may not be used in any manner that
 competes with the business of Gaussian, Inc. or will provide
 assistance to any competitor of Gaussian, Inc.  The licensee
 of this program is prohibited from giving any competitor of
 Gaussian, Inc. access to this program.  By using this program,
 the user acknowledges that Gaussian, Inc. is engaged in the
 business of creating and licensing software in the field of
 computational chemistry and represents and warrants to the
 licensee that it is not a competitor of Gaussian, Inc. and that
 it will not use this program in any manner prohibited above.
 ---------------------------------------------------------------
  

 Cite this work as:
 Gaussian 03, Revision B.05,
 M. J. Frisch, G. W. Trucks, H. B. Schlegel, G. E. Scuseria, 
 M. A. Robb, J. R. Cheeseman, J. A. Montgomery, Jr., T. Vreven, 
 K. N. Kudin, J. C. Burant, J. M. Millam, S. S. Iyengar, J. Tomasi, 
 V. Barone, B. Mennucci, M. Cossi, G. Scalmani, N. Rega, 
 G. A. Petersson, H. Nakatsuji, M. Hada, M. Ehara, K. Toyota, 
 R. Fukuda, J. Hasegawa, M. Ishida, T. Nakajima, Y. Honda, O. Kitao, 
 H. Nakai, M. Klene, X. Li, J. E. Knox, H. P. Hratchian, J. B. Cross, 
 C. Adamo, J. Jaramillo, R. Gomperts, R. E. Stratmann, O. Yazyev, 
 A. J. Austin, R. Cammi, C. Pomelli, J. W. Ochterski, P. Y. Ayala, 
 K. Morokuma, G. A. Voth, P. Salvador, J. J. Dannenberg, 
 V. G. Zakrzewski, S. Dapprich, A. D. Daniels, M. C. Strain, 
 O. Farkas, D. K. Malick, A. D. Rabuck, K. Raghavachari, 
 J. B. Foresman, J. V. Ortiz, Q. Cui, A. G. Baboul, S. Clifford, 
 J. Cioslowski, B. B. Stefanov, G. Liu, A. Liashenko, P. Piskorz, 
 I. Komaromi, R. L. Martin, D. J. Fox, T. Keith, M. A. Al-Laham, 
 C. Y. Peng, A. Nanayakkara, M. Challacombe, P. M. W. Gill, 
 B. Johnson, W. Chen, M. W. Wong, C. Gonzalez, and J. A. Pople, 
 Gaussian, Inc., Pittsburgh PA, 2003.
 
 **********************************************
 Gaussian 03:  x86-Win32-G03RevB.05  8-Nov-2003
                  22-Mar-2022 
 **********************************************
 Default route:  MaxDisk=2000MB
 ---------------------------------
 # b3lyp/lanl2dz geom=connectivity
 ---------------------------------
 1/38=1,57=2/1;
 2/17=6,18=5,40=1/2;
 3/5=6,6=3,11=2,16=1,25=1,30=1,74=-5/1,2,3;
 4//1;
 5/5=2,32=1,38=5/2;
 6/7=2,8=2,9=2,10=2,28=1/1;
 99/5=1,9=1/99;
 -------------------
 Title Card Required
 -------------------
 Symbolic Z-matrix:
 Charge =  0 Multiplicity = 1
 C                    -0.95038  -0.14923   1.13853 
 C                     1.9547    0.37607   0.77563 
 C                     4.44092   0.48469   0.06866 
 C                     7.39524   0.93388   0.52055 
 C                    -0.09601  -2.49198  -0.68489 
 C                     1.99836  -2.26737   1.41724 
 C                     4.70432  -2.15797   0.67219 
 Ti                    5.802    -0.3752    1.52515 
 Ti                    3.20928  -1.10239  -0.15162 
 Ti                    0.67755  -1.15243   0.55835 
 Ti                   -1.97292  -1.2973   -0.53072 
 Ti                    5.93783   1.3715   -0.86635 
 H                     6.17778   1.19468  -2.45861 
 Ti                    7.87238   2.96776   0.47048 
 H                     9.1337    2.38928   1.30605 
 H                     7.41256   2.73483  -1.06554 
 Ti                   -1.37208  -4.04543  -1.21158 
 H                    -1.57136  -4.02209  -2.81915 
 Ti                   -4.75799  -3.52991  -1.19405 
 H                    -4.67377  -4.71738  -0.09555 
 H                    -3.94418  -3.30163  -2.57587 
 Ti                    8.01138  -0.5025   -0.73214 
 H                     9.55416  -0.68891  -1.18901 
 C                    -3.49045  -0.57609   0.58734 
 H                    -4.44859  -0.51135   0.11544 
 H                    -3.625    -1.14041   1.48613 
 C                    -2.88553  -3.16999  -0.33857 
 H                    -2.97853  -3.4081    0.69974 
 C                     7.40673  -1.63562   0.80437 
 H                     8.26002  -1.77619   1.43501 
 Ti                    0.62951  -3.79742   0.92199 
 H                    -0.85146  -3.79889   1.57865 
 Ti                   -2.58776   1.17812   0.84507 
 H                    -2.52006   1.85333   2.31631 
 Ti                    0.22234   1.57325   0.70611 
 H                     0.57884   1.85484  -0.8488 
 Ti                    2.94683   1.95665  -0.04765 
 H                     3.86499   2.98026   0.80809 
 Ti                    3.52103  -3.69254   1.36139 
 H                     2.715    -4.53814   0.23834 
 Ti                    6.42781  -3.26186   0.37645 
 H                     6.57363  -4.26003   1.64406 
 H                     9.08012   3.72834  -0.29574 
 O                    -1.61689   2.03649  -0.65215 
 H                    -1.83079   2.97209  -0.67775 
 O                     1.07225   2.66347   2.1239 
 H                     0.91463   3.59437   1.94982 
 O                     3.07731   1.98865  -2.02317 
 H                     2.93402   2.88352  -2.33895 
 O                     5.58835   3.28829  -0.51499 
 H                     6.34482   3.80813  -0.79611 
 O                     6.98285  -0.51482  -2.42378 
 H                     7.13972  -1.34067  -2.88754 
 O                     6.7799   -4.3696   -1.22647 
 H                     6.1398   -5.08362  -1.26944 
 O                     3.18007  -4.03906   3.28052 
 H                     3.27105  -4.97836   3.45645 
 O                     1.0536   -5.06674  -0.53773 
 H                     0.84841  -5.96098  -0.2544 
 O                    -0.93428  -5.91276  -0.72048 
 H                    -1.6573   -6.48904  -0.97768 
 O                    -5.43053  -5.1337   -2.14005 
 H                    -6.35917  -5.01375  -2.35201 
 
 Stoichiometry    C10H28O10Ti15
 Framework group  C1[X(C10H28O10Ti15)]
 Deg. of freedom   183
 Full point group                 C1      NOp   1
 Largest Abelian subgroup         C1      NOp   1
 Largest concise Abelian subgroup C1      NOp   1
                         Standard orientation:                         
 ---------------------------------------------------------------------
 Center     Atomic     Atomic              Coordinates (Angstroms)
 Number     Number      Type              X           Y           Z
 ---------------------------------------------------------------------
    1          6             0       -2.691746    1.824144    1.154927
    2          6             0        0.218481    1.438635    0.676294
    3          6             0        2.589575    0.775312   -0.117947
    4          6             0        5.558331    0.319817    0.218150
    5          6             0       -2.661038   -0.705728   -0.617658
    6          6             0       -0.509128   -1.079924    1.403481
    7          6             0        2.069907   -1.809750    0.563712
    8         22             0        3.688839   -0.424474    1.319217
    9         22             0        0.928826   -0.369434   -0.243432
   10         22             0       -1.467838    0.363530    0.553415
   11         22             0       -4.082498    1.003524   -0.439568
   12         22             0        4.243037    1.147821   -1.132209
   13          1             0        4.350805    0.872694   -2.724950
   14         22             0        6.623495    2.112692    0.084381
   15          1             0        7.686173    1.197945    0.895374
   16          1             0        6.050146    1.996872   -1.426541
   17         22             0       -4.366970   -1.811555   -1.048814
   18          1             0       -4.617958   -1.763457   -2.648583
   19         22             0       -7.436306   -0.296199   -0.933399
   20          1             0       -7.667242   -1.429764    0.200434
   21          1             0       -6.650915   -0.354272   -2.348880
   22         22             0        5.659386   -1.262083   -1.006361
   23          1             0        7.053483   -1.915951   -1.508935
   24          6             0       -5.263384    2.173554    0.704826
   25          1             0       -6.176612    2.514837    0.263865
   26          1             0       -5.523444    1.695688    1.625912
   27          6             0       -5.507899   -0.501032   -0.154450
   28          1             0       -5.624182   -0.677604    0.893757
   29          6             0        4.807184   -2.126204    0.586583
   30          1             0        5.604425   -2.504660    1.192195
   31         22             0       -2.295053   -2.134733    1.006103
   32          1             0       -3.678412   -1.674315    1.712385
   33         22             0       -3.864051    3.577830    0.873345
   34          1             0       -3.533729    4.232294    2.318204
   35         22             0       -1.074015    3.101779    0.625956
   36          1             0       -0.715533    3.229061   -0.948659
   37         22             0        1.604848    2.627272   -0.232247
   38          1             0        2.824171    3.343439    0.557346
   39         22             0        0.509616   -2.899621    1.343298
   40          1             0       -0.560591   -3.485774    0.276970
   41         22             0        3.366576   -3.389134    0.246409
   42          1             0        3.258516   -4.357312    1.540777
   43          1             0        7.970621    2.455937   -0.747257
   44          8             0       -2.744097    4.070248   -0.683671
   45          1             0       -2.667069    5.025962   -0.733042
   46          8             0        0.124191    3.914085    1.977064
   47          1             0        0.247122    4.845123    1.777627
   48          8             0        1.654992    2.576049   -2.211029
   49          1             0        1.774701    3.465386   -2.551306
   50          8             0        4.502514    3.087622   -0.833024
   51          1             0        5.367813    3.348272   -1.156787
   52          8             0        4.604152   -0.999051   -2.660735
   53          1             0        4.485108   -1.843404   -3.101878
   54          8             0        3.300249   -4.585509   -1.329880
   55          1             0        2.473550   -5.073332   -1.327343
   56          8             0        0.161826   -3.085683    3.283342
   57          1             0       -0.027036   -4.004544    3.487179
   58          8             0       -2.335399   -3.503798   -0.424224
   59          1             0       -2.788266   -4.287871   -0.104545
   60          8             0       -4.491680   -3.712898   -0.511134
   61          1             0       -5.364956   -4.048972   -0.724347
   62          8             0       -8.600280   -1.641445   -1.802226
   63          1             0       -9.457737   -1.250898   -1.986377
 ---------------------------------------------------------------------
 Rotational constants (GHZ):      0.0765817      0.0288256      0.0232353
 Standard basis: LANL2DZ (5D, 7F)
 There are   566 symmetry adapted basis functions of A   symmetry.
 Integral buffers will be    262144 words long.
 Raffenetti 2 integral format.
 Two-electron integral symmetry is turned on.
   566 basis functions,  1407 primitive gaussians,   596 cartesian basis functions
   174 alpha electrons      174 beta electrons
       nuclear repulsion energy      6238.1610837629 Hartrees.
 NAtoms=   63 NActive=   63 NUniq=   63 SFac= 1.00D+00 NAtFMM=   60 Big=T
 One-electron integrals computed using PRISM.
   1 Symmetry operations used in ECPInt.
 ECPInt:  NShTT=   38226 NPrTT=  233817 LenC2=   32663 LenP2D=  116761.
 LDataN:  DoStor=F MaxTD1= 4 Len=   56
 LDataN:  DoStor=T MaxTD1= 4 Len=   56
 NBasis=   566 RedAO= T  NBF=   566
 NBsUse=   566 1.00D-06 NBFU=   566
 Harris functional with IExCor=  402 diagonalized for initial guess.
 ExpMin= 1.60D-02 ExpMax= 7.82D+03 ExpMxC= 2.73D+02 IAcc=3 IRadAn=         5 AccDes= 0.00D+00
 HarFok:  IExCor= 402 AccDes= 0.00D+00 IRadAn=         5 IDoV=1
 ScaDFX=  1.000000  1.000000  1.000000  1.000000
 Initial guess orbital symmetries:
       Occupied  (A) (A) (A) (A) (A) (A) (A) (A) (A) (A) (A) (A)
                 (A) (A) (A) (A) (A) (A) (A) (A) (A) (A) (A) (A)
                 (A) (A) (A) (A) (A) (A) (A) (A) (A) (A) (A) (A)
                 (A) (A) (A) (A) (A) (A) (A) (A) (A) (A) (A) (A)
                 (A) (A) (A) (A) (A) (A) (A) (A) (A) (A) (A) (A)
                 (A) (A) (A) (A) (A) (A) (A) (A) (A) (A) (A) (A)
                 (A) (A) (A) (A) (A) (A) (A) (A) (A) (A) (A) (A)
                 (A) (A) (A) (A) (A) (A) (A) (A) (A) (A) (A) (A)
                 (A) (A) (A) (A) (A) (A) (A) (A) (A) (A) (A) (A)
                 (A) (A) (A) (A) (A) (A) (A) (A) (A) (A) (A) (A)
                 (A) (A) (A) (A) (A) (A) (A) (A) (A) (A) (A) (A)
                 (A) (A) (A) (A) (A) (A) (A) (A) (A) (A) (A) (A)
                 (A) (A) (A) (A) (A) (A) (A) (A) (A) (A) (A) (A)
                 (A) (A) (A) (A) (A) (A) (A) (A) (A) (A) (A) (A)
                 (A) (A) (A) (A) (A) (A)
       Virtual   (A) (A) (A) (A) (A) (A) (A) (A) (A) (A) (A) (A)
                 (A) (A) (A) (A) (A) (A) (A) (A) (A) (A) (A) (A)
                 (A) (A) (A) (A) (A) (A) (A) (A) (A) (A) (A) (A)
                 (A) (A) (A) (A) (A) (A) (A) (A) (A) (A) (A) (A)
                 (A) (A) (A) (A) (A) (A) (A) (A) (A) (A) (A) (A)
                 (A) (A) (A) (A) (A) (A) (A) (A) (A) (A) (A) (A)
                 (A) (A) (A) (A) (A) (A) (A) (A) (A) (A) (A) (A)
                 (A) (A) (A) (A) (A) (A) (A) (A) (A) (A) (A) (A)
                 (A) (A) (A) (A) (A) (A) (A) (A) (A) (A) (A) (A)
                 (A) (A) (A) (A) (A) (A) (A) (A) (A) (A) (A) (A)
                 (A) (A) (A) (A) (A) (A) (A) (A) (A) (A) (A) (A)
                 (A) (A) (A) (A) (A) (A) (A) (A) (A) (A) (A) (A)
                 (A) (A) (A) (A) (A) (A) (A) (A) (A) (A) (A) (A)
                 (A) (A) (A) (A) (A) (A) (A) (A) (A) (A) (A) (A)
                 (A) (A) (A) (A) (A) (A) (A) (A) (A) (A) (A) (A)
                 (A) (A) (A) (A) (A) (A) (A) (A) (A) (A) (A) (A)
                 (A) (A) (A) (A) (A) (A) (A) (A) (A) (A) (A) (A)
                 (A) (A) (A) (A) (A) (A) (A) (A) (A) (A) (A) (A)
                 (A) (A) (A) (A) (A) (A) (A) (A) (A) (A) (A) (A)
                 (A) (A) (A) (A) (A) (A) (A) (A) (A) (A) (A) (A)
                 (A) (A) (A) (A) (A) (A) (A) (A) (A) (A) (A) (A)
                 (A) (A) (A) (A) (A) (A) (A) (A) (A) (A) (A) (A)
                 (A) (A) (A) (A) (A) (A) (A) (A) (A) (A) (A) (A)
                 (A) (A) (A) (A) (A) (A) (A) (A) (A) (A) (A) (A)
                 (A) (A) (A) (A) (A) (A) (A) (A) (A) (A) (A) (A)
                 (A) (A) (A) (A) (A) (A) (A) (A) (A) (A) (A) (A)
                 (A) (A) (A) (A) (A) (A) (A) (A) (A) (A) (A) (A)
                 (A) (A) (A) (A) (A) (A) (A) (A) (A) (A) (A) (A)
                 (A) (A) (A) (A) (A) (A) (A) (A) (A) (A) (A) (A)
                 (A) (A) (A) (A) (A) (A) (A) (A) (A) (A) (A) (A)
                 (A) (A) (A) (A) (A) (A) (A) (A) (A) (A) (A) (A)
                 (A) (A) (A) (A) (A) (A) (A) (A) (A) (A) (A) (A)
                 (A) (A) (A) (A) (A) (A) (A) (A)
 The electronic state of the initial guess is 1-A.
 Requested convergence on RMS density matrix=1.00D-04 within 128 cycles.
 Requested convergence on MAX density matrix=1.00D-02.
 Requested convergence on             energy=1.00D-02.
 No special actions if energy rises.
 EnCoef did     7 forward-backward iterations
 EnCoef did   100 forward-backward iterations
 EnCoef did   100 forward-backward iterations
 EnCoef did     4 forward-backward iterations
 EnCoef did     7 forward-backward iterations
 EnCoef did     1 forward-backward iterations
 EnCoef did     4 forward-backward iterations
 EnCoef did     2 forward-backward iterations
 EnCoef did   100 forward-backward iterations
 EnCoef did     2 forward-backward iterations
 EnCoef did     4 forward-backward iterations
 EnCoef did     4 forward-backward iterations
 EnCoef did     4 forward-backward iterations
 EnCoef did     5 forward-backward iterations
 SCF Done:  E(RB+HF-LYP) =  -2021.19732400     A.U. after   17 cycles
             Convg  =    0.7500D-04             -V/T =  2.3350
             S**2   =   0.0000

 **********************************************************************

            Population analysis using the SCF density.

 **********************************************************************

 Orbital symmetries:
       Occupied  (A) (A) (A) (A) (A) (A) (A) (A) (A) (A) (A) (A)
                 (A) (A) (A) (A) (A) (A) (A) (A) (A) (A) (A) (A)
                 (A) (A) (A) (A) (A) (A) (A) (A) (A) (A) (A) (A)
                 (A) (A) (A) (A) (A) (A) (A) (A) (A) (A) (A) (A)
                 (A) (A) (A) (A) (A) (A) (A) (A) (A) (A) (A) (A)
                 (A) (A) (A) (A) (A) (A) (A) (A) (A) (A) (A) (A)
                 (A) (A) (A) (A) (A) (A) (A) (A) (A) (A) (A) (A)
                 (A) (A) (A) (A) (A) (A) (A) (A) (A) (A) (A) (A)
                 (A) (A) (A) (A) (A) (A) (A) (A) (A) (A) (A) (A)
                 (A) (A) (A) (A) (A) (A) (A) (A) (A) (A) (A) (A)
                 (A) (A) (A) (A) (A) (A) (A) (A) (A) (A) (A) (A)
                 (A) (A) (A) (A) (A) (A) (A) (A) (A) (A) (A) (A)
                 (A) (A) (A) (A) (A) (A) (A) (A) (A) (A) (A) (A)
                 (A) (A) (A) (A) (A) (A) (A) (A) (A) (A) (A) (A)
                 (A) (A) (A) (A) (A) (A)
       Virtual   (A) (A) (A) (A) (A) (A) (A) (A) (A) (A) (A) (A)
                 (A) (A) (A) (A) (A) (A) (A) (A) (A) (A) (A) (A)
                 (A) (A) (A) (A) (A) (A) (A) (A) (A) (A) (A) (A)
                 (A) (A) (A) (A) (A) (A) (A) (A) (A) (A) (A) (A)
                 (A) (A) (A) (A) (A) (A) (A) (A) (A) (A) (A) (A)
                 (A) (A) (A) (A) (A) (A) (A) (A) (A) (A) (A) (A)
                 (A) (A) (A) (A) (A) (A) (A) (A) (A) (A) (A) (A)
                 (A) (A) (A) (A) (A) (A) (A) (A) (A) (A) (A) (A)
                 (A) (A) (A) (A) (A) (A) (A) (A) (A) (A) (A) (A)
                 (A) (A) (A) (A) (A) (A) (A) (A) (A) (A) (A) (A)
                 (A) (A) (A) (A) (A) (A) (A) (A) (A) (A) (A) (A)
                 (A) (A) (A) (A) (A) (A) (A) (A) (A) (A) (A) (A)
                 (A) (A) (A) (A) (A) (A) (A) (A) (A) (A) (A) (A)
                 (A) (A) (A) (A) (A) (A) (A) (A) (A) (A) (A) (A)
                 (A) (A) (A) (A) (A) (A) (A) (A) (A) (A) (A) (A)
                 (A) (A) (A) (A) (A) (A) (A) (A) (A) (A) (A) (A)
                 (A) (A) (A) (A) (A) (A) (A) (A) (A) (A) (A) (A)
                 (A) (A) (A) (A) (A) (A) (A) (A) (A) (A) (A) (A)
                 (A) (A) (A) (A) (A) (A) (A) (A) (A) (A) (A) (A)
                 (A) (A) (A) (A) (A) (A) (A) (A) (A) (A) (A) (A)
                 (A) (A) (A) (A) (A) (A) (A) (A) (A) (A) (A) (A)
                 (A) (A) (A) (A) (A) (A) (A) (A) (A) (A) (A) (A)
                 (A) (A) (A) (A) (A) (A) (A) (A) (A) (A) (A) (A)
                 (A) (A) (A) (A) (A) (A) (A) (A) (A) (A) (A) (A)
                 (A) (A) (A) (A) (A) (A) (A) (A) (A) (A) (A) (A)
                 (A) (A) (A) (A) (A) (A) (A) (A) (A) (A) (A) (A)
                 (A) (A) (A) (A) (A) (A) (A) (A) (A) (A) (A) (A)
                 (A) (A) (A) (A) (A) (A) (A) (A) (A) (A) (A) (A)
                 (A) (A) (A) (A) (A) (A) (A) (A) (A) (A) (A) (A)
                 (A) (A) (A) (A) (A) (A) (A) (A) (A) (A) (A) (A)
                 (A) (A) (A) (A) (A) (A) (A) (A) (A) (A) (A) (A)
                 (A) (A) (A) (A) (A) (A) (A) (A) (A) (A) (A) (A)
                 (A) (A) (A) (A) (A) (A) (A) (A)
 The electronic state is 1-A.
 Alpha  occ. eigenvalues --  -19.19229 -19.14200 -19.14151 -19.13568 -19.13263
 Alpha  occ. eigenvalues --  -19.12565 -19.11605 -19.11418 -19.11385 -19.10747
 Alpha  occ. eigenvalues --  -10.17584 -10.16617 -10.16469 -10.16387 -10.16301
 Alpha  occ. eigenvalues --  -10.16256 -10.16187 -10.16152 -10.15277 -10.14858
 Alpha  occ. eigenvalues --   -2.45256  -2.44079  -2.43604  -2.43142  -2.42474
 Alpha  occ. eigenvalues --   -2.42425  -2.41649  -2.41636  -2.41519  -2.41435
 Alpha  occ. eigenvalues --   -2.41357  -2.41034  -2.40942  -2.39795  -2.37372
 Alpha  occ. eigenvalues --   -1.58139  -1.57038  -1.56538  -1.56419  -1.56376
 Alpha  occ. eigenvalues --   -1.55866  -1.55732  -1.55391  -1.55191  -1.55180
 Alpha  occ. eigenvalues --   -1.55119  -1.54919  -1.54831  -1.54615  -1.54553
 Alpha  occ. eigenvalues --   -1.54309  -1.54187  -1.54098  -1.54048  -1.53998
 Alpha  occ. eigenvalues --   -1.53936  -1.53928  -1.53762  -1.53637  -1.53531
 Alpha  occ. eigenvalues --   -1.53468  -1.53367  -1.53280  -1.53249  -1.53219
 Alpha  occ. eigenvalues --   -1.53193  -1.53146  -1.53062  -1.53015  -1.52953
 Alpha  occ. eigenvalues --   -1.52682  -1.52681  -1.52637  -1.52497  -1.52326
 Alpha  occ. eigenvalues --   -1.51745  -1.51036  -1.49811  -1.49579  -1.49170
 Alpha  occ. eigenvalues --   -1.03169  -0.98900  -0.97463  -0.96769  -0.96724
 Alpha  occ. eigenvalues --   -0.96599  -0.95826  -0.94769  -0.94733  -0.93194
 Alpha  occ. eigenvalues --   -0.68814  -0.63907  -0.62906  -0.59693  -0.57705
 Alpha  occ. eigenvalues --   -0.56745  -0.56295  -0.55813  -0.55004  -0.54571
 Alpha  occ. eigenvalues --   -0.52357  -0.48917  -0.47849  -0.46695  -0.45927
 Alpha  occ. eigenvalues --   -0.45692  -0.44449  -0.44162  -0.44133  -0.44083
 Alpha  occ. eigenvalues --   -0.43729  -0.40703  -0.39230  -0.38943  -0.38609
 Alpha  occ. eigenvalues --   -0.38400  -0.36914  -0.36279  -0.35287  -0.34826
 Alpha  occ. eigenvalues --   -0.34140  -0.33973  -0.33735  -0.33709  -0.33468
 Alpha  occ. eigenvalues --   -0.33239  -0.33018  -0.32865  -0.32730  -0.32492
 Alpha  occ. eigenvalues --   -0.32273  -0.32135  -0.31976  -0.31872  -0.31650
 Alpha  occ. eigenvalues --   -0.31510  -0.31288  -0.31184  -0.30944  -0.30644
 Alpha  occ. eigenvalues --   -0.30384  -0.30298  -0.30126  -0.30025  -0.29720
 Alpha  occ. eigenvalues --   -0.29534  -0.29367  -0.29225  -0.28782  -0.28621
 Alpha  occ. eigenvalues --   -0.28409  -0.28180  -0.27911  -0.27698  -0.27469
 Alpha  occ. eigenvalues --   -0.27326  -0.27232  -0.26682  -0.26542  -0.26422
 Alpha  occ. eigenvalues --   -0.26199  -0.25590  -0.25398  -0.25224  -0.24619
 Alpha  occ. eigenvalues --   -0.24191  -0.23775  -0.23303  -0.22985  -0.22591
 Alpha  occ. eigenvalues --   -0.22479  -0.21894  -0.21377  -0.19643
 Alpha virt. eigenvalues --   -0.14182  -0.13659  -0.13176  -0.13084  -0.12711
 Alpha virt. eigenvalues --   -0.12269  -0.12129  -0.11946  -0.11579  -0.11245
 Alpha virt. eigenvalues --   -0.11068  -0.10929  -0.10720  -0.10445  -0.10142
 Alpha virt. eigenvalues --   -0.10068  -0.09887  -0.09692  -0.09532  -0.09410
 Alpha virt. eigenvalues --   -0.09114  -0.09049  -0.08885  -0.08639  -0.08323
 Alpha virt. eigenvalues --   -0.08231  -0.08041  -0.07920  -0.07725  -0.07560
 Alpha virt. eigenvalues --   -0.07435  -0.07306  -0.06961  -0.06706  -0.06505
 Alpha virt. eigenvalues --   -0.06183  -0.05971  -0.05882  -0.05625  -0.05566
 Alpha virt. eigenvalues --   -0.05359  -0.04827  -0.04755  -0.04318  -0.04299
 Alpha virt. eigenvalues --   -0.04160  -0.03977  -0.03323  -0.03071  -0.02933
 Alpha virt. eigenvalues --   -0.02666  -0.02509  -0.02321  -0.02040  -0.01796
 Alpha virt. eigenvalues --   -0.01496  -0.01302  -0.01059  -0.00814  -0.00545
 Alpha virt. eigenvalues --   -0.00378  -0.00144  -0.00094   0.00071   0.00137
 Alpha virt. eigenvalues --    0.00272   0.00517   0.00612   0.00840   0.00883
 Alpha virt. eigenvalues --    0.01123   0.01200   0.01553   0.01644   0.01933
 Alpha virt. eigenvalues --    0.02048   0.02260   0.02551   0.02735   0.02802
 Alpha virt. eigenvalues --    0.02897   0.03100   0.03165   0.03293   0.03400
 Alpha virt. eigenvalues --    0.03670   0.03732   0.03759   0.03800   0.04024
 Alpha virt. eigenvalues --    0.04140   0.04279   0.04345   0.04636   0.04864
 Alpha virt. eigenvalues --    0.04959   0.05118   0.05197   0.05283   0.05494
 Alpha virt. eigenvalues --    0.05668   0.05890   0.05936   0.06001   0.06165
 Alpha virt. eigenvalues --    0.06387   0.06598   0.06672   0.06870   0.07100
 Alpha virt. eigenvalues --    0.07196   0.07265   0.07469   0.07606   0.07777
 Alpha virt. eigenvalues --    0.08098   0.08310   0.08525   0.08671   0.09010
 Alpha virt. eigenvalues --    0.09249   0.09305   0.09739   0.10100   0.10193
 Alpha virt. eigenvalues --    0.10224   0.10399   0.10763   0.11037   0.11175
 Alpha virt. eigenvalues --    0.11664   0.12065   0.12154   0.12836   0.13031
 Alpha virt. eigenvalues --    0.13479   0.13605   0.13981   0.14152   0.14196
 Alpha virt. eigenvalues --    0.14663   0.15077   0.15418   0.15523   0.15796
 Alpha virt. eigenvalues --    0.16251   0.16560   0.16663   0.16841   0.17212
 Alpha virt. eigenvalues --    0.17418   0.17647   0.17857   0.18120   0.18188
 Alpha virt. eigenvalues --    0.18595   0.18801   0.19272   0.19420   0.19732
 Alpha virt. eigenvalues --    0.19826   0.19946   0.20163   0.20362   0.20676
 Alpha virt. eigenvalues --    0.20985   0.21299   0.21521   0.21712   0.22245
 Alpha virt. eigenvalues --    0.22562   0.22633   0.22977   0.23302   0.23738
 Alpha virt. eigenvalues --    0.23780   0.24035   0.24091   0.24687   0.25027
 Alpha virt. eigenvalues --    0.25309   0.25564   0.26285   0.26468   0.26721
 Alpha virt. eigenvalues --    0.27524   0.27950   0.28274   0.28733   0.29016
 Alpha virt. eigenvalues --    0.29444   0.29664   0.29803   0.29941   0.30823
 Alpha virt. eigenvalues --    0.30981   0.32075   0.32216   0.32800   0.33053
 Alpha virt. eigenvalues --    0.33480   0.33849   0.33925   0.34466   0.34506
 Alpha virt. eigenvalues --    0.34965   0.35660   0.35846   0.36433   0.36827
 Alpha virt. eigenvalues --    0.36994   0.37206   0.37580   0.37760   0.38026
 Alpha virt. eigenvalues --    0.38138   0.38778   0.39122   0.39518   0.39521
 Alpha virt. eigenvalues --    0.39981   0.40380   0.40494   0.41264   0.41536
 Alpha virt. eigenvalues --    0.41862   0.42278   0.42372   0.42588   0.42769
 Alpha virt. eigenvalues --    0.43302   0.43486   0.43568   0.43780   0.44582
 Alpha virt. eigenvalues --    0.44991   0.45176   0.45570   0.45649   0.45971
 Alpha virt. eigenvalues --    0.46358   0.46724   0.46826   0.47096   0.47461
 Alpha virt. eigenvalues --    0.47724   0.48362   0.48594   0.48829   0.49410
 Alpha virt. eigenvalues --    0.49733   0.49821   0.50193   0.50800   0.51132
 Alpha virt. eigenvalues --    0.51400   0.51803   0.51987   0.52594   0.53082
 Alpha virt. eigenvalues --    0.53121   0.53398   0.53688   0.54396   0.54981
 Alpha virt. eigenvalues --    0.55456   0.55844   0.56218   0.56924   0.57229
 Alpha virt. eigenvalues --    0.57621   0.58327   0.58669   0.59279   0.59704
 Alpha virt. eigenvalues --    0.60611   0.61407   0.62261   0.62911   0.63444
 Alpha virt. eigenvalues --    0.63773   0.64373   0.65345   0.66489   0.67072
 Alpha virt. eigenvalues --    0.67635   0.68681   0.69107   0.69538   0.70560
 Alpha virt. eigenvalues --    0.71181   0.71979   0.73056   0.73529   0.74232
 Alpha virt. eigenvalues --    0.74720   0.75850   0.77369   0.77816   0.79442
 Alpha virt. eigenvalues --    0.80378   0.80864   0.81664   0.82794   0.83331
 Alpha virt. eigenvalues --    0.84354   0.85229   0.85838   0.86167   0.87528
 Alpha virt. eigenvalues --    0.87631   0.88082   0.89617   0.90003   0.90399
 Alpha virt. eigenvalues --    0.91736   0.91834   0.93642   0.94254   0.95123
 Alpha virt. eigenvalues --    0.96698   0.97103   0.97839   0.99675   1.00717
 Alpha virt. eigenvalues --    1.01695   1.02588   1.03905   1.04157   1.04323
 Alpha virt. eigenvalues --    1.06016   1.06509   1.07213   1.08305   1.09197
 Alpha virt. eigenvalues --    1.10781   1.11142   1.12459   1.13381   1.14046
 Alpha virt. eigenvalues --    1.14747   1.15131   1.15748   1.16553   1.18125
 Alpha virt. eigenvalues --    1.18441   1.19325   1.19756   1.20753   1.22009
 Alpha virt. eigenvalues --    1.23457   1.24097   1.25378   1.26708   1.28284
 Alpha virt. eigenvalues --    1.28723   1.29509   1.29855   1.30532   1.32722
 Alpha virt. eigenvalues --    1.33907   1.35298   1.36706   1.38718   1.40263
 Alpha virt. eigenvalues --    1.41698   1.46062   1.52973   1.59651   1.61804
 Alpha virt. eigenvalues --    1.64339   1.64738   1.70179   1.70809   1.73047
 Alpha virt. eigenvalues --    1.74562   1.76391   6.80715   7.32019  10.40964
 Alpha virt. eigenvalues --   12.08369  12.92059  14.36343  14.60882  15.73045
 Alpha virt. eigenvalues --   17.17933  17.73333  18.49769  20.77099  21.46595
 Alpha virt. eigenvalues --   29.38743  41.47574
          Condensed to atoms (all electrons):
 Mulliken atomic charges:
              1
     1  C   -0.702056
     2  C   -0.739883
     3  C   -1.151028
     4  C   -0.999040
     5  C   -0.748235
     6  C   -0.638956
     7  C   -1.230546
     8  Ti   1.341303
     9  Ti   1.437671
    10  Ti   0.426179
    11  Ti   1.343077
    12  Ti   1.184580
    13  H   -0.065859
    14  Ti   0.406358
    15  H   -0.046339
    16  H   -0.100811
    17  Ti   0.869690
    18  H   -0.137956
    19  Ti   0.622451
    20  H   -0.018836
    21  H   -0.046289
    22  Ti   1.105313
    23  H   -0.155532
    24  C   -1.042529
    25  H    0.188625
    26  H    0.337692
    27  C   -1.202805
    28  H    0.352287
    29  C   -1.123272
    30  H    0.285733
    31  Ti   1.019232
    32  H   -0.148280
    33  Ti   0.513233
    34  H   -0.133717
    35  Ti   0.675545
    36  H   -0.094269
    37  Ti   0.605561
    38  H   -0.119761
    39  Ti   0.462189
    40  H   -0.088665
    41  Ti   0.840709
    42  H   -0.179954
    43  H   -0.118259
    44  O   -0.711929
    45  H    0.378458
    46  O   -0.619098
    47  H    0.342338
    48  O   -0.656281
    49  H    0.353021
    50  O   -0.635387
    51  H    0.393047
    52  O   -0.706842
    53  H    0.398694
    54  O   -0.702023
    55  H    0.366826
    56  O   -0.638334
    57  H    0.339431
    58  O   -0.580311
    59  H    0.398071
    60  O   -0.751274
    61  H    0.355198
    62  O   -0.647873
    63  H    0.339718
 Sum of Mulliken charges=   0.00000
 Atomic charges with hydrogens summed into heavy atoms:
              1
     1  C   -0.702056
     2  C   -0.739883
     3  C   -1.151028
     4  C   -0.999040
     5  C   -0.748235
     6  C   -0.638956
     7  C   -1.230546
     8  Ti   1.341303
     9  Ti   1.437671
    10  Ti   0.426179
    11  Ti   1.343077
    12  Ti   1.118720
    13  H    0.000000
    14  Ti   0.140949
    15  H    0.000000
    16  H    0.000000
    17  Ti   0.731734
    18  H    0.000000
    19  Ti   0.557325
    20  H    0.000000
    21  H    0.000000
    22  Ti   0.949781
    23  H    0.000000
    24  C   -0.516211
    25  H    0.000000
    26  H    0.000000
    27  C   -0.850518
    28  H    0.000000
    29  C   -0.837539
    30  H    0.000000
    31  Ti   0.870952
    32  H    0.000000
    33  Ti   0.379516
    34  H    0.000000
    35  Ti   0.581277
    36  H    0.000000
    37  Ti   0.485800
    38  H    0.000000
    39  Ti   0.373524
    40  H    0.000000
    41  Ti   0.660756
    42  H    0.000000
    43  H    0.000000
    44  O   -0.333471
    45  H    0.000000
    46  O   -0.276760
    47  H    0.000000
    48  O   -0.303260
    49  H    0.000000
    50  O   -0.242339
    51  H    0.000000
    52  O   -0.308148
    53  H    0.000000
    54  O   -0.335198
    55  H    0.000000
    56  O   -0.298903
    57  H    0.000000
    58  O   -0.182240
    59  H    0.000000
    60  O   -0.396076
    61  H    0.000000
    62  O   -0.308155
    63  H    0.000000
 Sum of Mulliken charges=   0.00000
 Electronic spatial extent (au):  <R**2>= 30292.2978
 Charge=     0.0000 electrons
 Dipole moment (field-independent basis, Debye):
    X=    -8.0644    Y=     9.7948    Z=     2.9169  Tot=    13.0185
 Quadrupole moment (field-independent basis, Debye-Ang):
   XX=  -380.0140   YY=  -348.5801   ZZ=  -416.5295
   XY=   -27.0887   XZ=    29.9217   YZ=   -22.1538
 Traceless Quadrupole moment (field-independent basis, Debye-Ang):
   XX=     1.6939   YY=    33.1278   ZZ=   -34.8217
   XY=   -27.0887   XZ=    29.9217   YZ=   -22.1538
 Octapole moment (field-independent basis, Debye-Ang**2):
  XXX= -1026.0499  YYY=   241.5456  ZZZ=    -7.9202  XYY=   -76.8874
  XXY=   438.5630  XXZ=   150.2574  XZZ=    38.0197  YZZ=   -19.2125
  YYZ=    15.2493  XYZ=   111.5186
 Hexadecapole moment (field-independent basis, Debye-Ang**3):
 XXXX=-37311.4687 YYYY=-11121.1538 ZZZZ= -3737.4200 XXXY= -1927.6134
 XXXZ=  1361.0906 YYYX=   316.1922 YYYZ=  -484.3947 ZZZX=   127.4892
 ZZZY=   -99.7350 XXYY= -8460.2026 XXZZ= -7322.2256 YYZZ= -2843.4599
 XXYZ=  -364.3305 YYXZ=    92.2941 ZZXY=     7.8585
 N-N= 6.238161083763D+03 E-N=-1.700337761486D+04  KE= 1.513970817873D+03
 1|1|UNPC-UNK|SP|RB3LYP|LANL2DZ|C10H28O10Ti15|PCUSER|22-Mar-2022|0||# B
 3LYP/LANL2DZ GEOM=CONNECTIVITY||Title Card Required||0,1|C,0,-0.950379
 81,-0.14923412,1.13852878|C,0,1.95469947,0.37607256,0.77562529|C,0,4.4
 4092226,0.48468555,0.06865832|C,0,7.39523528,0.9338769,0.52055012|C,0,
 -0.0960101,-2.49198143,-0.68488676|C,0,1.9983556,-2.26736946,1.4172379
 5|C,0,4.70431505,-2.15797044,0.67219052|Ti,0,5.80199812,-0.37520105,1.
 52515269|Ti,0,3.20927732,-1.10238875,-0.15162171|Ti,0,0.67755189,-1.15
 242757,0.55835474|Ti,0,-1.97291789,-1.29730392,-0.53071518|Ti,0,5.9378
 2892,1.37150372,-0.86635475|H,0,6.17778254,1.19467862,-2.45861348|Ti,0
 ,7.87237959,2.96776352,0.47047553|H,0,9.13369587,2.38927849,1.30605293
 |H,0,7.41256002,2.7348295,-1.06553684|Ti,0,-1.37207813,-4.04542954,-1.
 21157615|H,0,-1.57135995,-4.0220861,-2.81915473|Ti,0,-4.75798768,-3.52
 991367,-1.1940531|H,0,-4.6737675,-4.71738135,-0.09555093|H,0,-3.944183
 ,-3.30162847,-2.57586583|Ti,0,8.01138139,-0.50249862,-0.73214127|H,0,9
 .55415658,-0.68890778,-1.18900805|C,0,-3.49045383,-0.57609174,0.587335
 48|H,0,-4.44859284,-0.51135485,0.11543985|H,0,-3.62499681,-1.14041485,
 1.48612526|C,0,-2.8855348,-3.16999168,-0.33857175|H,0,-2.97852987,-3.4
 0809963,0.69974102|C,0,7.40672652,-1.6356168,0.80436707|H,0,8.26002195
 ,-1.77618987,1.43501271|Ti,0,0.62951394,-3.7974214,0.92198681|H,0,-0.8
 5146447,-3.7988915,1.57864708|Ti,0,-2.58776257,1.1781158,0.84506664|H,
 0,-2.52006174,1.85333136,2.31630922|Ti,0,0.22234236,1.57325079,0.70611
 036|H,0,0.5788415,1.85483676,-0.84879805|Ti,0,2.94682836,1.95664576,-0
 .04765168|H,0,3.86499186,2.9802566,0.80809256|Ti,0,3.52102555,-3.69254
 081,1.36139472|H,0,2.71500271,-4.53813899,0.23833506|Ti,0,6.42781231,-
 3.26186305,0.37644976|H,0,6.57362585,-4.26003455,1.6440554|H,0,9.08011
 635,3.72833751,-0.29573938|O,0,-1.61688587,2.03649201,-0.65215213|H,0,
 -1.83078795,2.97209349,-0.67774945|O,0,1.07224506,2.66346936,2.1238967
 1|H,0,0.91462878,3.59436855,1.94982199|O,0,3.07730854,1.98864958,-2.02
 316891|H,0,2.93401527,2.88351665,-2.33895369|O,0,5.58834939,3.28829168
 ,-0.51499448|H,0,6.34481993,3.8081267,-0.79611209|O,0,6.98285131,-0.51
 482089,-2.42377698|H,0,7.13972492,-1.34067001,-2.8875383|O,0,6.7799007
 3,-4.3695965,-1.2264735|H,0,6.13979808,-5.08362111,-1.26944204|O,0,3.1
 8006854,-4.03905558,3.28051591|H,0,3.27104884,-4.97836062,3.45644996|O
 ,0,1.05360479,-5.06673989,-0.53773212|H,0,0.84840749,-5.96098344,-0.25
 44002|O,0,-0.93427916,-5.91275658,-0.72047731|H,0,-1.65730186,-6.48903
 997,-0.97768173|O,0,-5.4305342,-5.13370461,-2.14005481|H,0,-6.35916528
 ,-5.01374649,-2.35201055||Version=x86-Win32-G03RevB.05|State=1-A|HF=-2
 021.197324|RMSD=7.500e-005|Dipole=-4.2264504,2.6783042,1.0941763|PG=C0
 1 [X(C10H28O10Ti15)]||@


 THE PROMISED LAND ALWAYS LIES ON THE OTHER SIDE OF A WILDERNESS.

                         -- HAVELOCK ELLIS
 Job cpu time:  0 days  2 hours 39 minutes 14.0 seconds.
 File lengths (MBytes):  RWF=    180 Int=      0 D2E=      0 Chk=     20 Scr=      1
 Normal termination of Gaussian 03 at Tue Mar 22 22:45:11 2022.
