# Supplementary material for: Two-Dimensional MXene as a Promising Adsorbent for Trihalomethanes Removal: A Density-Functional Theory Study
Source: Nanomaterials (Basel). 2024 Feb 29;14(5):454. doi: 10.3390/nano14050454 (PMC10934524; doi:10.3390/nano14050454)
Supplement: Supplementary file 1 [file nanomaterials-14-00454-s001.zip › MXene-OH-Cl-3.gjf]

# b3lyp/lanl2dz geom=connectivity
 
Title Card Required
 
0 1
 C                 -1.04275980    0.13429500    0.98700848
 C                  2.01815645    0.54020876    0.76470294
 C                  4.64301421    0.57971632    0.76340901
 C                  7.75742068    0.48330164    0.66445759
 C                 -0.09494427   -2.45559645   -0.47464186
 C                  1.90886154   -2.11400184    1.68084961
 C                  4.71897640   -2.32032991    0.55636686
 Ti                 6.19036625   -0.97667246    1.37632773
 Ti                 3.26615368   -0.98446382    0.18430648
 Ti                 0.64558296   -0.99129133    0.69322290
 Ti                -1.95315902   -1.20787241   -0.64759373
 Ti                 6.20868714    1.47779959   -0.11204477
 H                  6.20972448    1.37570062   -1.72598696
 Ti                 8.55069062    2.34115689    1.19951984
 H                  9.82236320    1.37946114    1.49174935
 H                  7.80231555    2.72705491   -0.18462247
 Ti                -1.38480579   -4.02748222   -0.94094141
 H                 -1.43991697   -4.18560310   -2.55366421
 Ti                -4.74615611   -3.43778573   -1.30754366
 H                 -4.77116915   -4.49227912   -0.07648559
 H                 -3.78607294   -3.40454685   -2.61037894
 Ti                 7.88954983   -0.48349023   -1.14492746
 H                  9.26892680   -0.62535553   -1.98167769
 C                 -3.64835753   -0.26175833    0.08587508
 H                 -4.50512051   -0.16571610   -0.55320178
 H                 -4.00182643   -0.70589855    0.98982526
 C                 -2.94770347   -3.01947836   -0.32489683
 H                 -3.14965147   -3.12843324    0.72023776
 C                  7.41258654   -2.04100277    0.02446242
 H                  8.35151147   -2.42941265    0.35077322
 Ti                 0.46977605   -3.60449024    1.28531464
 H                 -1.02939220   -3.46717777    1.88485307
 Ti                -2.56810801    1.35132635    0.34023994
 H                 -3.15356527    2.47265348    1.35131604
 Ti                 0.31927625    1.60649964    0.39797939
 H                  0.12222108    1.94339717   -1.17786152
 Ti                 3.27331230    1.62910377   -0.45955685
 H                  3.80486366    3.06718996    0.05894305
 Ti                 3.30964507   -3.54493464    1.28394735
 H                  2.75339731   -4.48775828    0.08778614
 Ti                 6.14354783   -3.46796409   -0.43381491
 H                  6.46981667   -4.74518801    0.50544358
 H                  9.71878832    3.20993710    0.48996135
 O                 -2.11592060    2.31523570   -1.33005964
 H                 -2.90555433    2.73658458   -1.67930907
 O                  0.24445952    3.31182779    1.40388672
 H                 -0.60469616    3.73177058    1.26891545
 O                  5.92186282   -4.19252568   -2.26566166
 H                  5.20157918   -4.82586248   -2.27340007
 O                  3.85054908   -4.73069938    2.77305006
 H                  4.53593502   -5.33010855    2.46945928
 O                  0.86487827   -5.02562069   -0.03475732
 H                  0.59705294   -5.87695240    0.32046668
 Cl                 4.17488632    0.73413398   -2.38995742
 Cl                 6.21336503    3.71287822    0.47587992
 Cl                 6.34759242    0.31009872   -2.67236803
 Cl                -1.00941276   -6.13765610   -0.07767872
 Cl                -5.51218915   -5.40299022   -2.25048231

 1 10 1.0 11 1.0 35 1.0 33 1.0
 2 9 1.0 10 1.0 37 1.0 35 1.0
 3 8 1.0 9 1.0 12 1.0 37 1.0
 4 8 1.0 12 1.0 14 1.0 22 1.0
 5 10 1.0 11 1.0 17 1.0 31 1.0
 6 9 1.0 10 1.0 31 1.0 39 1.0
 7 8 1.0 9 1.0 39 1.0 41 1.0
 8 29 1.0
 9
 10
 11 24 1.0 27 1.0
 12 13 1.0 55 1.0
 13
 14 15 1.0 16 1.0 43 1.0
 15
 16
 17 18 1.0 27 1.0 57 1.0
 18
 19 20 1.0 21 1.0 27 1.0 58 1.0
 20
 21
 22 23 1.0 29 1.0 56 1.0
 23
 24 25 1.0 26 1.0 33 1.0
 25
 26
 27 28 1.0
 28
 29 30 1.0 41 1.0
 30
 31 32 1.0 52 1.0
 32
 33 34 1.0 44 1.0
 34
 35 36 1.0 46 1.0
 36
 37 38 1.0 54 1.0
 38
 39 40 1.0 50 1.0
 40
 41 42 1.0 48 1.0
 42
 43
 44 45 1.0
 45
 46 47 1.0
 47
 48 49 1.0
 49
 50 51 1.0
 51
 52 53 1.0
 53
 54
 55
 56
 57
 58
 
