# Supplementary material for: Two-Dimensional MXene as a Promising Adsorbent for Trihalomethanes Removal: A Density-Functional Theory Study
Source: Nanomaterials (Basel). 2024 Feb 29;14(5):454. doi: 10.3390/nano14050454 (PMC10934524; doi:10.3390/nano14050454)
Supplement: Supplementary file 1 [file nanomaterials-14-00454-s001.zip › MXene-OH-Cl-3.out]

 Entering Link 1 = C:\G03W\l1.exe PID=     11640.
  
 Copyright (c) 1988,1990,1992,1993,1995,1998,2003, Gaussian, Inc.
                  All Rights Reserved.
  
 This is the Gaussian(R) 03 program.  It is based on the
 the Gaussian(R) 98 system (copyright 1998, Gaussian, Inc.),
 the Gaussian(R) 94 system (copyright 1995, Gaussian, Inc.),
 the Gaussian 92(TM) system (copyright 1992, Gaussian, Inc.),
 the Gaussian 90(TM) system (copyright 1990, Gaussian, Inc.),
 the Gaussian 88(TM) system (copyright 1988, Gaussian, Inc.),
 the Gaussian 86(TM) system (copyright 1986, Carnegie Mellon
 University), and the Gaussian 82(TM) system (copyright 1983,
 Carnegie Mellon University). Gaussian is a federally registered
 trademark of Gaussian, Inc.
  
 This software contains proprietary and confidential information,
 including trade secrets, belonging to Gaussian, Inc.
  
 This software is provided under written license and may be
 used, copied, transmitted, or stored only in accord with that
 written license.
  
 The following legend is applicable only to US Government
 contracts under DFARS:
  
                    RESTRICTED RIGHTS LEGEND
  
 Use, duplication or disclosure by the US Government is subject
 to restrictions as set forth in subparagraph (c)(1)(ii) of the
 Rights in Technical Data and Computer Software clause at DFARS
 252.227-7013.
  
 Gaussian, Inc.
 Carnegie Office Park, Building 6, Pittsburgh, PA 15106 USA
  
 The following legend is applicable only to US Government
 contracts under FAR:
  
                    RESTRICTED RIGHTS LEGEND
  
 Use, reproduction and disclosure by the US Government is subject
 to restrictions as set forth in subparagraph (c) of the
 Commercial Computer Software - Restricted Rights clause at FAR
 52.227-19.
  
 Gaussian, Inc.
 Carnegie Office Park, Building 6, Pittsburgh, PA 15106 USA
  
  
 ---------------------------------------------------------------
 Warning -- This program may not be used in any manner that
 competes with the business of Gaussian, Inc. or will provide
 assistance to any competitor of Gaussian, Inc.  The licensee
 of this program is prohibited from giving any competitor of
 Gaussian, Inc. access to this program.  By using this program,
 the user acknowledges that Gaussian, Inc. is engaged in the
 business of creating and licensing software in the field of
 computational chemistry and represents and warrants to the
 licensee that it is not a competitor of Gaussian, Inc. and that
 it will not use this program in any manner prohibited above.
 ---------------------------------------------------------------
  

 Cite this work as:
 Gaussian 03, Revision B.05,
 M. J. Frisch, G. W. Trucks, H. B. Schlegel, G. E. Scuseria, 
 M. A. Robb, J. R. Cheeseman, J. A. Montgomery, Jr., T. Vreven, 
 K. N. Kudin, J. C. Burant, J. M. Millam, S. S. Iyengar, J. Tomasi, 
 V. Barone, B. Mennucci, M. Cossi, G. Scalmani, N. Rega, 
 G. A. Petersson, H. Nakatsuji, M. Hada, M. Ehara, K. Toyota, 
 R. Fukuda, J. Hasegawa, M. Ishida, T. Nakajima, Y. Honda, O. Kitao, 
 H. Nakai, M. Klene, X. Li, J. E. Knox, H. P. Hratchian, J. B. Cross, 
 C. Adamo, J. Jaramillo, R. Gomperts, R. E. Stratmann, O. Yazyev, 
 A. J. Austin, R. Cammi, C. Pomelli, J. W. Ochterski, P. Y. Ayala, 
 K. Morokuma, G. A. Voth, P. Salvador, J. J. Dannenberg, 
 V. G. Zakrzewski, S. Dapprich, A. D. Daniels, M. C. Strain, 
 O. Farkas, D. K. Malick, A. D. Rabuck, K. Raghavachari, 
 J. B. Foresman, J. V. Ortiz, Q. Cui, A. G. Baboul, S. Clifford, 
 J. Cioslowski, B. B. Stefanov, G. Liu, A. Liashenko, P. Piskorz, 
 I. Komaromi, R. L. Martin, D. J. Fox, T. Keith, M. A. Al-Laham, 
 C. Y. Peng, A. Nanayakkara, M. Challacombe, P. M. W. Gill, 
 B. Johnson, W. Chen, M. W. Wong, C. Gonzalez, and J. A. Pople, 
 Gaussian, Inc., Pittsburgh PA, 2003.
 
 **********************************************
 Gaussian 03:  x86-Win32-G03RevB.05  8-Nov-2003
                  27-Mar-2022 
 **********************************************
 Default route:  MaxDisk=2000MB
 ---------------------------------
 # b3lyp/lanl2dz geom=connectivity
 ---------------------------------
 1/38=1,57=2/1;
 2/17=6,18=5,40=1/2;
 3/5=6,6=3,11=2,16=1,25=1,30=1,74=-5/1,2,3;
 4//1;
 5/5=2,32=1,38=5/2;
 6/7=2,8=2,9=2,10=2,28=1/1;
 99/5=1,9=1/99;
 -------------------
 Title Card Required
 -------------------
 Symbolic Z-matrix:
 Charge =  0 Multiplicity = 1
 C                    -1.04276   0.1343    0.98701 
 C                     2.01816   0.54021   0.7647 
 C                     4.64301   0.57972   0.76341 
 C                     7.75742   0.4833    0.66446 
 C                    -0.09494  -2.4556   -0.47464 
 C                     1.90886  -2.114     1.68085 
 C                     4.71898  -2.32033   0.55637 
 Ti                    6.19037  -0.97667   1.37633 
 Ti                    3.26615  -0.98446   0.18431 
 Ti                    0.64558  -0.99129   0.69322 
 Ti                   -1.95316  -1.20787  -0.64759 
 Ti                    6.20869   1.4778   -0.11204 
 H                     6.20972   1.3757   -1.72599 
 Ti                    8.55069   2.34116   1.19952 
 H                     9.82236   1.37946   1.49175 
 H                     7.80232   2.72705  -0.18462 
 Ti                   -1.38481  -4.02748  -0.94094 
 H                    -1.43992  -4.1856   -2.55366 
 Ti                   -4.74616  -3.43779  -1.30754 
 H                    -4.77117  -4.49228  -0.07649 
 H                    -3.78607  -3.40455  -2.61038 
 Ti                    7.88955  -0.48349  -1.14493 
 H                     9.26893  -0.62536  -1.98168 
 C                    -3.64836  -0.26176   0.08588 
 H                    -4.50512  -0.16572  -0.5532 
 H                    -4.00183  -0.7059    0.98983 
 C                    -2.9477   -3.01948  -0.3249 
 H                    -3.14965  -3.12843   0.72024 
 C                     7.41259  -2.041     0.02446 
 H                     8.35151  -2.42941   0.35077 
 Ti                    0.46978  -3.60449   1.28531 
 H                    -1.02939  -3.46718   1.88485 
 Ti                   -2.56811   1.35133   0.34024 
 H                    -3.15357   2.47265   1.35132 
 Ti                    0.31928   1.6065    0.39798 
 H                     0.12222   1.9434   -1.17786 
 Ti                    3.27331   1.6291   -0.45956 
 H                     3.80486   3.06719   0.05894 
 Ti                    3.30965  -3.54493   1.28395 
 H                     2.7534   -4.48776   0.08779 
 Ti                    6.14355  -3.46796  -0.43381 
 H                     6.46982  -4.74519   0.50544 
 H                     9.71879   3.20994   0.48996 
 O                    -2.11592   2.31524  -1.33006 
 H                    -2.90555   2.73658  -1.67931 
 O                     0.24446   3.31183   1.40389 
 H                    -0.6047    3.73177   1.26892 
 O                     5.92186  -4.19253  -2.26566 
 H                     5.20158  -4.82586  -2.2734 
 O                     3.85055  -4.7307    2.77305 
 H                     4.53594  -5.33011   2.46946 
 O                     0.86488  -5.02562  -0.03476 
 H                     0.59705  -5.87695   0.32047 
 Cl                    4.17489   0.73413  -2.38996 
 Cl                    6.21337   3.71288   0.47588 
 Cl                    6.34759   0.3101   -2.67237 
 Cl                   -1.00941  -6.13766  -0.07768 
 Cl                   -5.51219  -5.40299  -2.25048 
 
 Stoichiometry    C10H23Cl5O5Ti15
 Framework group  C1[X(C10H23Cl5O5Ti15)]
 Deg. of freedom   168
 Full point group                 C1      NOp   1
 Largest Abelian subgroup         C1      NOp   1
 Largest concise Abelian subgroup C1      NOp   1
                         Standard orientation:                         
 ---------------------------------------------------------------------
 Center     Atomic     Atomic              Coordinates (Angstroms)
 Number     Number      Type              X           Y           Z
 ---------------------------------------------------------------------
    1          6             0        2.600941    2.271228   -1.188336
    2          6             0       -0.400861    1.613776   -0.813722
    3          6             0       -2.881113    0.762413   -0.691358
    4          6             0       -5.770376   -0.383967   -0.453475
    5          6             0        2.662267   -0.507594    0.231770
    6          6             0        0.547926   -0.833115   -1.818028
    7          6             0       -1.963165   -1.994833   -0.573596
    8         22             0       -3.843353   -1.216778   -1.282300
    9         22             0       -1.028327   -0.251614   -0.225852
   10         22             0        1.409596    0.636435   -0.853814
   11         22             0        3.997148    1.292820    0.359400
   12         22             0       -4.608516    1.064653    0.282826
   13          1             0       -4.488329    0.944748    1.891058
   14         22             0       -7.171363    1.103270   -0.892288
   15          1             0       -8.057868   -0.227753   -1.156668
   16          1             0       -6.523789    1.699520    0.467847
   17         22             0        4.429824   -1.556678    0.588373
   18          1             0        4.621614   -1.710268    2.191040
   19         22             0        7.409806    0.130622    0.819771
   20          1             0        7.722857   -0.835115   -0.444127
   21          1             0        6.566258   -0.182059    2.165468
   22         22             0       -5.471224   -1.364641    1.328323
   23          1             0       -6.674829   -1.977216    2.222217
   24          6             0        5.231848    2.767477   -0.420157
   25          1             0        6.039028    3.138551    0.181883
   26          1             0        5.665300    2.482414   -1.352994
   27          6             0        5.525614   -0.070285   -0.065929
   28          1             0        5.696009   -0.089222   -1.122134
   29          6             0       -4.560416   -2.651558    0.089337
   30          1             0       -5.329392   -3.330071   -0.205989
   31         22             0        2.424475   -1.754073   -1.536296
   32          1             0        3.754948   -1.108686   -2.198959
   33         22             0        3.658788    3.923192   -0.573409
   34          1             0        3.776470    5.191092   -1.573903
   35         22             0        0.855880    3.186733   -0.491131
   36          1             0        1.012120    3.547468    1.084009
   37         22             0       -1.882042    2.195575    0.500634
   38          1             0       -2.894568    3.376221    0.053034
   39         22             0       -0.264616   -2.659357   -1.403406
   40          1             0        0.640477   -3.375538   -0.264538
   41         22             0       -2.861745   -3.571221    0.443500
   42          1             0       -2.788040   -4.869671   -0.520114
   43          1             0       -8.524131    1.514935   -0.102823
   44          8             0        2.998410    4.652710    1.145661
   45          1             0        3.617195    5.311345    1.471754
   46          8             0        0.296920    4.831166   -1.444544
   47          1             0        0.960607    5.511745   -1.335158
   48          8             0       -2.310557   -4.204553    2.239295
   49          1             0       -1.419546   -4.556727    2.193959
   50          8             0       -0.453033   -3.936407   -2.903300
   51          1             0       -0.878698   -4.736786   -2.587999
   52          8             0        2.603430   -3.244108   -0.245528
   53          1             0        3.123224   -3.949256   -0.639559
   54         17             0       -2.323784    1.020256    2.440671
   55         17             0       -5.398420    3.174510   -0.232741
   56         17             0       -4.207613   -0.118272    2.808304
   57         17             0        4.742406   -3.656547   -0.323667
   58         17             0        8.843321   -1.472772    1.663649
 ---------------------------------------------------------------------
 Rotational constants (GHZ):      0.0671935      0.0239471      0.0197815
 Standard basis: LANL2DZ (5D, 7F)
 There are   551 symmetry adapted basis functions of A   symmetry.
 Integral buffers will be    262144 words long.
 Raffenetti 2 integral format.
 Two-electron integral symmetry is turned on.
   551 basis functions,  1322 primitive gaussians,   581 cartesian basis functions
   169 alpha electrons      169 beta electrons
       nuclear repulsion energy      5834.9547936812 Hartrees.


 Warning!  Cl atom   56 may be hypervalent but has no d functions.


 NAtoms=   58 NActive=   58 NUniq=   58 SFac= 1.00D+00 NAtFMM=   60 Big=F
 One-electron integrals computed using PRISM.
   1 Symmetry operations used in ECPInt.
 ECPInt:  NShTT=   34191 NPrTT=  191422 LenC2=   29849 LenP2D=  103199.
 LDataN:  DoStor=F MaxTD1= 4 Len=   56
 LDataN:  DoStor=T MaxTD1= 4 Len=   56
 NBasis=   551 RedAO= T  NBF=   551
 NBsUse=   551 1.00D-06 NBFU=   551
 Harris functional with IExCor=  402 diagonalized for initial guess.
 ExpMin= 1.60D-02 ExpMax= 7.82D+03 ExpMxC= 2.73D+02 IAcc=3 IRadAn=         5 AccDes= 0.00D+00
 HarFok:  IExCor= 402 AccDes= 0.00D+00 IRadAn=         5 IDoV=1
 ScaDFX=  1.000000  1.000000  1.000000  1.000000
 Initial guess orbital symmetries:
       Occupied  (A) (A) (A) (A) (A) (A) (A) (A) (A) (A) (A) (A)
                 (A) (A) (A) (A) (A) (A) (A) (A) (A) (A) (A) (A)
                 (A) (A) (A) (A) (A) (A) (A) (A) (A) (A) (A) (A)
                 (A) (A) (A) (A) (A) (A) (A) (A) (A) (A) (A) (A)
                 (A) (A) (A) (A) (A) (A) (A) (A) (A) (A) (A) (A)
                 (A) (A) (A) (A) (A) (A) (A) (A) (A) (A) (A) (A)
                 (A) (A) (A) (A) (A) (A) (A) (A) (A) (A) (A) (A)
                 (A) (A) (A) (A) (A) (A) (A) (A) (A) (A) (A) (A)
                 (A) (A) (A) (A) (A) (A) (A) (A) (A) (A) (A) (A)
                 (A) (A) (A) (A) (A) (A) (A) (A) (A) (A) (A) (A)
                 (A) (A) (A) (A) (A) (A) (A) (A) (A) (A) (A) (A)
                 (A) (A) (A) (A) (A) (A) (A) (A) (A) (A) (A) (A)
                 (A) (A) (A) (A) (A) (A) (A) (A) (A) (A) (A) (A)
                 (A) (A) (A) (A) (A) (A) (A) (A) (A) (A) (A) (A)
                 (A)
       Virtual   (A) (A) (A) (A) (A) (A) (A) (A) (A) (A) (A) (A)
                 (A) (A) (A) (A) (A) (A) (A) (A) (A) (A) (A) (A)
                 (A) (A) (A) (A) (A) (A) (A) (A) (A) (A) (A) (A)
                 (A) (A) (A) (A) (A) (A) (A) (A) (A) (A) (A) (A)
                 (A) (A) (A) (A) (A) (A) (A) (A) (A) (A) (A) (A)
                 (A) (A) (A) (A) (A) (A) (A) (A) (A) (A) (A) (A)
                 (A) (A) (A) (A) (A) (A) (A) (A) (A) (A) (A) (A)
                 (A) (A) (A) (A) (A) (A) (A) (A) (A) (A) (A) (A)
                 (A) (A) (A) (A) (A) (A) (A) (A) (A) (A) (A) (A)
                 (A) (A) (A) (A) (A) (A) (A) (A) (A) (A) (A) (A)
                 (A) (A) (A) (A) (A) (A) (A) (A) (A) (A) (A) (A)
                 (A) (A) (A) (A) (A) (A) (A) (A) (A) (A) (A) (A)
                 (A) (A) (A) (A) (A) (A) (A) (A) (A) (A) (A) (A)
                 (A) (A) (A) (A) (A) (A) (A) (A) (A) (A) (A) (A)
                 (A) (A) (A) (A) (A) (A) (A) (A) (A) (A) (A) (A)
                 (A) (A) (A) (A) (A) (A) (A) (A) (A) (A) (A) (A)
                 (A) (A) (A) (A) (A) (A) (A) (A) (A) (A) (A) (A)
                 (A) (A) (A) (A) (A) (A) (A) (A) (A) (A) (A) (A)
                 (A) (A) (A) (A) (A) (A) (A) (A) (A) (A) (A) (A)
                 (A) (A) (A) (A) (A) (A) (A) (A) (A) (A) (A) (A)
                 (A) (A) (A) (A) (A) (A) (A) (A) (A) (A) (A) (A)
                 (A) (A) (A) (A) (A) (A) (A) (A) (A) (A) (A) (A)
                 (A) (A) (A) (A) (A) (A) (A) (A) (A) (A) (A) (A)
                 (A) (A) (A) (A) (A) (A) (A) (A) (A) (A) (A) (A)
                 (A) (A) (A) (A) (A) (A) (A) (A) (A) (A) (A) (A)
                 (A) (A) (A) (A) (A) (A) (A) (A) (A) (A) (A) (A)
                 (A) (A) (A) (A) (A) (A) (A) (A) (A) (A) (A) (A)
                 (A) (A) (A) (A) (A) (A) (A) (A) (A) (A) (A) (A)
                 (A) (A) (A) (A) (A) (A) (A) (A) (A) (A) (A) (A)
                 (A) (A) (A) (A) (A) (A) (A) (A) (A) (A) (A) (A)
                 (A) (A) (A) (A) (A) (A) (A) (A) (A) (A) (A) (A)
                 (A) (A) (A) (A) (A) (A) (A) (A) (A) (A)
 The electronic state of the initial guess is 1-A.
 Requested convergence on RMS density matrix=1.00D-04 within 128 cycles.
 Requested convergence on MAX density matrix=1.00D-02.
 Requested convergence on             energy=1.00D-02.
 No special actions if energy rises.
 EnCoef did     6 forward-backward iterations
 EnCoef did   100 forward-backward iterations
 EnCoef did   100 forward-backward iterations
 EnCoef did     2 forward-backward iterations
 EnCoef did   100 forward-backward iterations
 EnCoef did     4 forward-backward iterations
 EnCoef did     4 forward-backward iterations
 EnCoef did     4 forward-backward iterations
 EnCoef did     7 forward-backward iterations
 EnCoef did    13 forward-backward iterations
 EnCoef did    12 forward-backward iterations
 EnCoef did     7 forward-backward iterations
 EnCoef did     8 forward-backward iterations
 EnCoef did     3 forward-backward iterations
 Restarting incremental Fock formation.
 Matrix for removal  3 Erem= -1561.63425800379     Crem= 0.000D+00
 Matrix for removal  4 Erem= -1630.25165658846     Crem= 0.000D+00
 Matrix for removal  5 Erem= -1685.56440404921     Crem= 0.000D+00
 SCF Done:  E(RB+HF-LYP) =  -1716.69067653     A.U. after   22 cycles
             Convg  =    0.9968D-04             -V/T =  2.4720
             S**2   =   0.0000

 **********************************************************************

            Population analysis using the SCF density.

 **********************************************************************

 Orbital symmetries:
       Occupied  (A) (A) (A) (A) (A) (A) (A) (A) (A) (A) (A) (A)
                 (A) (A) (A) (A) (A) (A) (A) (A) (A) (A) (A) (A)
                 (A) (A) (A) (A) (A) (A) (A) (A) (A) (A) (A) (A)
                 (A) (A) (A) (A) (A) (A) (A) (A) (A) (A) (A) (A)
                 (A) (A) (A) (A) (A) (A) (A) (A) (A) (A) (A) (A)
                 (A) (A) (A) (A) (A) (A) (A) (A) (A) (A) (A) (A)
                 (A) (A) (A) (A) (A) (A) (A) (A) (A) (A) (A) (A)
                 (A) (A) (A) (A) (A) (A) (A) (A) (A) (A) (A) (A)
                 (A) (A) (A) (A) (A) (A) (A) (A) (A) (A) (A) (A)
                 (A) (A) (A) (A) (A) (A) (A) (A) (A) (A) (A) (A)
                 (A) (A) (A) (A) (A) (A) (A) (A) (A) (A) (A) (A)
                 (A) (A) (A) (A) (A) (A) (A) (A) (A) (A) (A) (A)
                 (A) (A) (A) (A) (A) (A) (A) (A) (A) (A) (A) (A)
                 (A) (A) (A) (A) (A) (A) (A) (A) (A) (A) (A) (A)
                 (A)
       Virtual   (A) (A) (A) (A) (A) (A) (A) (A) (A) (A) (A) (A)
                 (A) (A) (A) (A) (A) (A) (A) (A) (A) (A) (A) (A)
                 (A) (A) (A) (A) (A) (A) (A) (A) (A) (A) (A) (A)
                 (A) (A) (A) (A) (A) (A) (A) (A) (A) (A) (A) (A)
                 (A) (A) (A) (A) (A) (A) (A) (A) (A) (A) (A) (A)
                 (A) (A) (A) (A) (A) (A) (A) (A) (A) (A) (A) (A)
                 (A) (A) (A) (A) (A) (A) (A) (A) (A) (A) (A) (A)
                 (A) (A) (A) (A) (A) (A) (A) (A) (A) (A) (A) (A)
                 (A) (A) (A) (A) (A) (A) (A) (A) (A) (A) (A) (A)
                 (A) (A) (A) (A) (A) (A) (A) (A) (A) (A) (A) (A)
                 (A) (A) (A) (A) (A) (A) (A) (A) (A) (A) (A) (A)
                 (A) (A) (A) (A) (A) (A) (A) (A) (A) (A) (A) (A)
                 (A) (A) (A) (A) (A) (A) (A) (A) (A) (A) (A) (A)
                 (A) (A) (A) (A) (A) (A) (A) (A) (A) (A) (A) (A)
                 (A) (A) (A) (A) (A) (A) (A) (A) (A) (A) (A) (A)
                 (A) (A) (A) (A) (A) (A) (A) (A) (A) (A) (A) (A)
                 (A) (A) (A) (A) (A) (A) (A) (A) (A) (A) (A) (A)
                 (A) (A) (A) (A) (A) (A) (A) (A) (A) (A) (A) (A)
                 (A) (A) (A) (A) (A) (A) (A) (A) (A) (A) (A) (A)
                 (A) (A) (A) (A) (A) (A) (A) (A) (A) (A) (A) (A)
                 (A) (A) (A) (A) (A) (A) (A) (A) (A) (A) (A) (A)
                 (A) (A) (A) (A) (A) (A) (A) (A) (A) (A) (A) (A)
                 (A) (A) (A) (A) (A) (A) (A) (A) (A) (A) (A) (A)
                 (A) (A) (A) (A) (A) (A) (A) (A) (A) (A) (A) (A)
                 (A) (A) (A) (A) (A) (A) (A) (A) (A) (A) (A) (A)
                 (A) (A) (A) (A) (A) (A) (A) (A) (A) (A) (A) (A)
                 (A) (A) (A) (A) (A) (A) (A) (A) (A) (A) (A) (A)
                 (A) (A) (A) (A) (A) (A) (A) (A) (A) (A) (A) (A)
                 (A) (A) (A) (A) (A) (A) (A) (A) (A) (A) (A) (A)
                 (A) (A) (A) (A) (A) (A) (A) (A) (A) (A) (A) (A)
                 (A) (A) (A) (A) (A) (A) (A) (A) (A) (A) (A) (A)
                 (A) (A) (A) (A) (A) (A) (A) (A) (A) (A)
 The electronic state is 1-A.
 Alpha  occ. eigenvalues --  -19.16699 -19.15740 -19.14351 -19.14042 -19.13581
 Alpha  occ. eigenvalues --  -10.22028 -10.20539 -10.19999 -10.19891 -10.19634
 Alpha  occ. eigenvalues --  -10.19392 -10.18804 -10.18636 -10.18578 -10.18117
 Alpha  occ. eigenvalues --   -2.47918  -2.47779  -2.46374  -2.46352  -2.45996
 Alpha  occ. eigenvalues --   -2.45513  -2.45336  -2.44744  -2.44653  -2.44545
 Alpha  occ. eigenvalues --   -2.44364  -2.43334  -2.42685  -2.42238  -2.41382
 Alpha  occ. eigenvalues --   -1.60708  -1.60587  -1.59543  -1.59278  -1.59184
 Alpha  occ. eigenvalues --   -1.59041  -1.58880  -1.58722  -1.58487  -1.58464
 Alpha  occ. eigenvalues --   -1.58316  -1.58253  -1.58218  -1.58031  -1.57785
 Alpha  occ. eigenvalues --   -1.57615  -1.57561  -1.57324  -1.57187  -1.57144
 Alpha  occ. eigenvalues --   -1.57097  -1.56986  -1.56942  -1.56866  -1.56845
 Alpha  occ. eigenvalues --   -1.56492  -1.56428  -1.56410  -1.56336  -1.56334
 Alpha  occ. eigenvalues --   -1.56250  -1.56020  -1.55902  -1.55592  -1.55413
 Alpha  occ. eigenvalues --   -1.55088  -1.54984  -1.54701  -1.54689  -1.54600
 Alpha  occ. eigenvalues --   -1.54230  -1.54176  -1.53796  -1.53547  -1.52784
 Alpha  occ. eigenvalues --   -1.02697  -0.99789  -0.97267  -0.96964  -0.96524
 Alpha  occ. eigenvalues --   -0.93688  -0.82786  -0.81466  -0.80422  -0.79108
 Alpha  occ. eigenvalues --   -0.70786  -0.67005  -0.66395  -0.63305  -0.61126
 Alpha  occ. eigenvalues --   -0.59827  -0.59716  -0.59312  -0.58938  -0.58739
 Alpha  occ. eigenvalues --   -0.53443  -0.51728  -0.49707  -0.49648  -0.46352
 Alpha  occ. eigenvalues --   -0.46179  -0.45971  -0.45765  -0.43841  -0.43535
 Alpha  occ. eigenvalues --   -0.42742  -0.41660  -0.41376  -0.39413  -0.39285
 Alpha  occ. eigenvalues --   -0.39189  -0.38421  -0.38096  -0.37594  -0.37165
 Alpha  occ. eigenvalues --   -0.36997  -0.36643  -0.36571  -0.36266  -0.35937
 Alpha  occ. eigenvalues --   -0.35762  -0.35523  -0.35142  -0.35082  -0.34686
 Alpha  occ. eigenvalues --   -0.34482  -0.34369  -0.33856  -0.33796  -0.33447
 Alpha  occ. eigenvalues --   -0.33221  -0.33190  -0.33016  -0.32945  -0.32761
 Alpha  occ. eigenvalues --   -0.32679  -0.32503  -0.32451  -0.32274  -0.32161
 Alpha  occ. eigenvalues --   -0.31993  -0.31777  -0.31631  -0.31521  -0.31365
 Alpha  occ. eigenvalues --   -0.31243  -0.30974  -0.30941  -0.30790  -0.30619
 Alpha  occ. eigenvalues --   -0.30339  -0.30061  -0.29903  -0.29660  -0.29638
 Alpha  occ. eigenvalues --   -0.28858  -0.28687  -0.28320  -0.28127  -0.27840
 Alpha  occ. eigenvalues --   -0.27604  -0.26938  -0.26316  -0.26280  -0.25268
 Alpha  occ. eigenvalues --   -0.25163  -0.24475  -0.23868  -0.22044
 Alpha virt. eigenvalues --   -0.18974  -0.16691  -0.16316  -0.16126  -0.15520
 Alpha virt. eigenvalues --   -0.15345  -0.14972  -0.14765  -0.14686  -0.14460
 Alpha virt. eigenvalues --   -0.14253  -0.14024  -0.13650  -0.13394  -0.13118
 Alpha virt. eigenvalues --   -0.12900  -0.12788  -0.12496  -0.12428  -0.12079
 Alpha virt. eigenvalues --   -0.11867  -0.11699  -0.11590  -0.11332  -0.11245
 Alpha virt. eigenvalues --   -0.11143  -0.11051  -0.10905  -0.10605  -0.10580
 Alpha virt. eigenvalues --   -0.10344  -0.10215  -0.10004  -0.09738  -0.09556
 Alpha virt. eigenvalues --   -0.09331  -0.09040  -0.09010  -0.08675  -0.08443
 Alpha virt. eigenvalues --   -0.08050  -0.07735  -0.07666  -0.07551  -0.07443
 Alpha virt. eigenvalues --   -0.06923  -0.06784  -0.06206  -0.06058  -0.05734
 Alpha virt. eigenvalues --   -0.05360  -0.05005  -0.04585  -0.04406  -0.04188
 Alpha virt. eigenvalues --   -0.03762  -0.03548  -0.03196  -0.02738  -0.02484
 Alpha virt. eigenvalues --   -0.02405  -0.02218  -0.02030  -0.01733  -0.01550
 Alpha virt. eigenvalues --   -0.01399  -0.00953  -0.00842  -0.00621  -0.00323
 Alpha virt. eigenvalues --   -0.00114   0.00092   0.00308   0.00410   0.00487
 Alpha virt. eigenvalues --    0.00595   0.00878   0.01017   0.01289   0.01633
 Alpha virt. eigenvalues --    0.01640   0.01735   0.01963   0.02022   0.02210
 Alpha virt. eigenvalues --    0.02344   0.02581   0.02811   0.02894   0.03087
 Alpha virt. eigenvalues --    0.03209   0.03223   0.03289   0.03457   0.03644
 Alpha virt. eigenvalues --    0.03772   0.03914   0.03979   0.04186   0.04343
 Alpha virt. eigenvalues --    0.04575   0.04645   0.04851   0.04967   0.05155
 Alpha virt. eigenvalues --    0.05475   0.05609   0.05674   0.05866   0.06053
 Alpha virt. eigenvalues --    0.06277   0.06392   0.06691   0.06731   0.07078
 Alpha virt. eigenvalues --    0.07138   0.07383   0.07522   0.07549   0.07899
 Alpha virt. eigenvalues --    0.08126   0.08444   0.08514   0.08732   0.08924
 Alpha virt. eigenvalues --    0.09143   0.09321   0.09453   0.09757   0.09846
 Alpha virt. eigenvalues --    0.10295   0.11139   0.11383   0.11513   0.11732
 Alpha virt. eigenvalues --    0.12033   0.12359   0.12672   0.12732   0.12941
 Alpha virt. eigenvalues --    0.13292   0.13608   0.14103   0.14283   0.14667
 Alpha virt. eigenvalues --    0.14860   0.15264   0.15465   0.15580   0.15716
 Alpha virt. eigenvalues --    0.15981   0.16169   0.16615   0.16748   0.17096
 Alpha virt. eigenvalues --    0.17324   0.17527   0.17705   0.18038   0.18622
 Alpha virt. eigenvalues --    0.18718   0.18861   0.19048   0.19200   0.19330
 Alpha virt. eigenvalues --    0.19655   0.20085   0.20509   0.20770   0.21079
 Alpha virt. eigenvalues --    0.21362   0.21741   0.21993   0.22403   0.22540
 Alpha virt. eigenvalues --    0.23130   0.23617   0.23736   0.24091   0.24389
 Alpha virt. eigenvalues --    0.24650   0.25030   0.25229   0.25722   0.26153
 Alpha virt. eigenvalues --    0.26316   0.26560   0.26694   0.27606   0.28163
 Alpha virt. eigenvalues --    0.28638   0.28877   0.29394   0.29612   0.30142
 Alpha virt. eigenvalues --    0.30369   0.30822   0.30952   0.31357   0.31803
 Alpha virt. eigenvalues --    0.32390   0.32638   0.33426   0.33628   0.33950
 Alpha virt. eigenvalues --    0.34205   0.34305   0.34799   0.35184   0.35373
 Alpha virt. eigenvalues --    0.35941   0.36307   0.36474   0.36519   0.36792
 Alpha virt. eigenvalues --    0.37231   0.37511   0.37690   0.38071   0.38433
 Alpha virt. eigenvalues --    0.38669   0.38931   0.39283   0.39379   0.39680
 Alpha virt. eigenvalues --    0.40115   0.40400   0.40730   0.41127   0.41709
 Alpha virt. eigenvalues --    0.41810   0.41955   0.42252   0.42506   0.42623
 Alpha virt. eigenvalues --    0.43419   0.43615   0.43783   0.44093   0.44693
 Alpha virt. eigenvalues --    0.44809   0.45577   0.45663   0.46053   0.46344
 Alpha virt. eigenvalues --    0.46672   0.46958   0.47487   0.47781   0.48105
 Alpha virt. eigenvalues --    0.48511   0.48841   0.49192   0.49437   0.49987
 Alpha virt. eigenvalues --    0.50523   0.50979   0.51291   0.51527   0.51920
 Alpha virt. eigenvalues --    0.52504   0.52762   0.53463   0.53928   0.54457
 Alpha virt. eigenvalues --    0.55106   0.55542   0.56124   0.57077   0.57484
 Alpha virt. eigenvalues --    0.57581   0.58479   0.58686   0.59407   0.60209
 Alpha virt. eigenvalues --    0.60739   0.62199   0.63243   0.63895   0.64293
 Alpha virt. eigenvalues --    0.64702   0.64911   0.66116   0.67204   0.68446
 Alpha virt. eigenvalues --    0.69193   0.69400   0.70199   0.70926   0.71028
 Alpha virt. eigenvalues --    0.72526   0.74960   0.75853   0.76203   0.76965
 Alpha virt. eigenvalues --    0.78145   0.79144   0.79586   0.79805   0.80049
 Alpha virt. eigenvalues --    0.81262   0.81395   0.81620   0.82072   0.82612
 Alpha virt. eigenvalues --    0.83213   0.83739   0.84014   0.84844   0.85260
 Alpha virt. eigenvalues --    0.85893   0.86809   0.87720   0.89099   0.90979
 Alpha virt. eigenvalues --    0.92079   0.93611   0.95492   0.95642   0.96351
 Alpha virt. eigenvalues --    0.97764   0.98262   0.98961   1.00216   1.01226
 Alpha virt. eigenvalues --    1.03193   1.04786   1.05448   1.07512   1.08727
 Alpha virt. eigenvalues --    1.09605   1.10388   1.11752   1.12608   1.14269
 Alpha virt. eigenvalues --    1.15198   1.15913   1.16482   1.17666   1.19126
 Alpha virt. eigenvalues --    1.20054   1.20218   1.21533   1.22992   1.23946
 Alpha virt. eigenvalues --    1.24528   1.25088   1.26103   1.28048   1.28297
 Alpha virt. eigenvalues --    1.28999   1.29707   1.30944   1.32797   1.33648
 Alpha virt. eigenvalues --    1.36919   1.38805   1.59789   1.61425   1.65809
 Alpha virt. eigenvalues --    1.71059   1.72916   5.50175   7.72015   9.38613
 Alpha virt. eigenvalues --    9.86704  10.21901  11.33654  11.66458  12.63428
 Alpha virt. eigenvalues --   13.29826  13.57138  13.73903  14.49844  15.54624
 Alpha virt. eigenvalues --   16.33784  17.79303  21.78280  23.51068  25.39383
 Alpha virt. eigenvalues --   32.91749  40.00285
          Condensed to atoms (all electrons):
 Mulliken atomic charges:
              1
     1  C   -0.865917
     2  C   -0.807891
     3  C   -0.825013
     4  C   -0.958983
     5  C   -0.776945
     6  C   -0.724345
     7  C   -1.328834
     8  Ti   1.278933
     9  Ti   1.413357
    10  Ti   0.706915
    11  Ti   1.369085
    12  Ti   1.131532
    13  H   -0.197842
    14  Ti   0.452410
    15  H   -0.057437
    16  H   -0.032269
    17  Ti   0.739714
    18  H   -0.114470
    19  Ti   0.627800
    20  H   -0.018044
    21  H   -0.050267
    22  Ti   0.809798
    23  H   -0.141090
    24  C   -1.047910
    25  H    0.225769
    26  H    0.318936
    27  C   -1.239465
    28  H    0.356887
    29  C   -1.165771
    30  H    0.305653
    31  Ti   1.163191
    32  H   -0.116727
    33  Ti   0.518652
    34  H   -0.130121
    35  Ti   0.549322
    36  H   -0.126135
    37  Ti   0.013196
    38  H   -0.064049
    39  Ti   0.378435
    40  H   -0.061488
    41  Ti   1.032635
    42  H   -0.179824
    43  H   -0.105095
    44  O   -0.679117
    45  H    0.374971
    46  O   -0.661036
    47  H    0.376604
    48  O   -0.684486
    49  H    0.376837
    50  O   -0.682941
    51  H    0.374083
    52  O   -0.605413
    53  H    0.364392
    54  Cl  -0.199452
    55  Cl  -0.135979
    56  Cl  -0.006426
    57  Cl  -0.243155
    58  Cl  -0.225169
 Sum of Mulliken charges=   0.00000
 Atomic charges with hydrogens summed into heavy atoms:
              1
     1  C   -0.865917
     2  C   -0.807891
     3  C   -0.825013
     4  C   -0.958983
     5  C   -0.776945
     6  C   -0.724345
     7  C   -1.328834
     8  Ti   1.278933
     9  Ti   1.413357
    10  Ti   0.706915
    11  Ti   1.369085
    12  Ti   1.131532
    13  H    0.000000
    14  Ti   0.257609
    15  H    0.000000
    16  H    0.000000
    17  Ti   0.625245
    18  H    0.000000
    19  Ti   0.559489
    20  H    0.000000
    21  H    0.000000
    22  Ti   0.668708
    23  H    0.000000
    24  C   -0.503206
    25  H    0.000000
    26  H    0.000000
    27  C   -0.882578
    28  H    0.000000
    29  C   -0.860118
    30  H    0.000000
    31  Ti   1.046464
    32  H    0.000000
    33  Ti   0.388531
    34  H    0.000000
    35  Ti   0.423187
    36  H    0.000000
    37  Ti  -0.050853
    38  H    0.000000
    39  Ti   0.316946
    40  H    0.000000
    41  Ti   0.852811
    42  H    0.000000
    43  H    0.000000
    44  O   -0.304147
    45  H    0.000000
    46  O   -0.284432
    47  H    0.000000
    48  O   -0.307648
    49  H    0.000000
    50  O   -0.308858
    51  H    0.000000
    52  O   -0.241020
    53  H    0.000000
    54  Cl  -0.199452
    55  Cl  -0.135979
    56  Cl  -0.204268
    57  Cl  -0.243155
    58  Cl  -0.225169
 Sum of Mulliken charges=   0.00000
 Electronic spatial extent (au):  <R**2>= 29927.3590
 Charge=     0.0000 electrons
 Dipole moment (field-independent basis, Debye):
    X=     3.8634    Y=     5.4329    Z=    -3.1639  Tot=     7.3792
 Quadrupole moment (field-independent basis, Debye-Ang):
   XX=  -427.3693   YY=  -446.6820   ZZ=  -435.9667
   XY=    61.6590   XZ=    29.6558   YZ=    25.8606
 Traceless Quadrupole moment (field-independent basis, Debye-Ang):
   XX=     9.3034   YY=   -10.0093   ZZ=     0.7060
   XY=    61.6590   XZ=    29.6558   YZ=    25.8606
 Octapole moment (field-independent basis, Debye-Ang**2):
  XXX=   350.6008  YYY=     2.4790  ZZZ=   -19.4722  XYY=    79.0317
  XXY=   462.7424  XXZ=  -255.8890  XZZ=   -58.1718  YZZ=    38.2834
  YYZ=    42.9534  XYZ=    76.8622
 Hexadecapole moment (field-independent basis, Debye-Ang**3):
 XXXX=-49576.9244 YYYY=-14426.5715 ZZZZ= -4366.3829 XXXY=  3161.6616
 XXXZ=   676.1683 YYYX=   430.2804 YYYZ=   484.0296 ZZZX=   275.6842
 ZZZY=    88.7828 XXYY=-10208.4123 XXZZ= -8178.6479 YYZZ= -3350.3320
 XXYZ=   531.0353 YYXZ=   317.8016 ZZXY=  -153.7688
 N-N= 5.834954793681D+03 E-N=-1.544493739254D+04  KE= 1.166242636694D+03
 1|1|UNPC-UNK|SP|RB3LYP|LANL2DZ|C10H23Cl5O5Ti15|PCUSER|27-Mar-2022|0||#
  B3LYP/LANL2DZ GEOM=CONNECTIVITY||Title Card Required||0,1|C,0,-1.0427
 598,0.134295,0.98700848|C,0,2.01815645,0.54020876,0.76470294|C,0,4.643
 01421,0.57971632,0.76340901|C,0,7.75742068,0.48330164,0.66445759|C,0,-
 0.09494427,-2.45559645,-0.47464186|C,0,1.90886154,-2.11400184,1.680849
 61|C,0,4.7189764,-2.32032991,0.55636686|Ti,0,6.19036625,-0.97667246,1.
 37632773|Ti,0,3.26615368,-0.98446382,0.18430648|Ti,0,0.64558296,-0.991
 29133,0.6932229|Ti,0,-1.95315902,-1.20787241,-0.64759373|Ti,0,6.208687
 14,1.47779959,-0.11204477|H,0,6.20972448,1.37570062,-1.72598696|Ti,0,8
 .55069062,2.34115689,1.19951984|H,0,9.8223632,1.37946114,1.49174935|H,
 0,7.80231555,2.72705491,-0.18462247|Ti,0,-1.38480579,-4.02748222,-0.94
 094141|H,0,-1.43991697,-4.1856031,-2.55366421|Ti,0,-4.74615611,-3.4377
 8573,-1.30754366|H,0,-4.77116915,-4.49227912,-0.07648559|H,0,-3.786072
 94,-3.40454685,-2.61037894|Ti,0,7.88954983,-0.48349023,-1.14492746|H,0
 ,9.2689268,-0.62535553,-1.98167769|C,0,-3.64835753,-0.26175833,0.08587
 508|H,0,-4.50512051,-0.1657161,-0.55320178|H,0,-4.00182643,-0.70589855
 ,0.98982526|C,0,-2.94770347,-3.01947836,-0.32489683|H,0,-3.14965147,-3
 .12843324,0.72023776|C,0,7.41258654,-2.04100277,0.02446242|H,0,8.35151
 147,-2.42941265,0.35077322|Ti,0,0.46977605,-3.60449024,1.28531464|H,0,
 -1.0293922,-3.46717777,1.88485307|Ti,0,-2.56810801,1.35132635,0.340239
 94|H,0,-3.15356527,2.47265348,1.35131604|Ti,0,0.31927625,1.60649964,0.
 39797939|H,0,0.12222108,1.94339717,-1.17786152|Ti,0,3.2733123,1.629103
 77,-0.45955685|H,0,3.80486366,3.06718996,0.05894305|Ti,0,3.30964507,-3
 .54493464,1.28394735|H,0,2.75339731,-4.48775828,0.08778614|Ti,0,6.1435
 4783,-3.46796409,-0.43381491|H,0,6.46981667,-4.74518801,0.50544358|H,0
 ,9.71878832,3.2099371,0.48996135|O,0,-2.1159206,2.3152357,-1.33005964|
 H,0,-2.90555433,2.73658458,-1.67930907|O,0,0.24445952,3.31182779,1.403
 88672|H,0,-0.60469616,3.73177058,1.26891545|O,0,5.92186282,-4.19252568
 ,-2.26566166|H,0,5.20157918,-4.82586248,-2.27340007|O,0,3.85054908,-4.
 73069938,2.77305006|H,0,4.53593502,-5.33010855,2.46945928|O,0,0.864878
 27,-5.02562069,-0.03475732|H,0,0.59705294,-5.8769524,0.32046668|Cl,0,4
 .17488632,0.73413398,-2.38995742|Cl,0,6.21336503,3.71287822,0.47587992
 |Cl,0,6.34759242,0.31009872,-2.67236803|Cl,0,-1.00941276,-6.1376561,-0
 .07767872|Cl,0,-5.51218915,-5.40299022,-2.25048231||Version=x86-Win32-
 G03RevB.05|State=1-A|HF=-1716.6906765|RMSD=9.968e-005|Dipole=-2.208925
 2,1.4586703,1.1922941|PG=C01 [X(C10H23Cl5O5Ti15)]||@


 THE PROGRESS OF RIVERS TO THE SEA IS NOT AS RAPID
 AS THAT OF MAN TO ERROR.
                                              -- VOLTAIRE
 Job cpu time:  0 days  3 hours  8 minutes 15.0 seconds.
 File lengths (MBytes):  RWF=    171 Int=      0 D2E=      0 Chk=     20 Scr=      1
 Normal termination of Gaussian 03 at Sun Mar 27 18:06:41 2022.
