# Supplementary material for: Two-Dimensional MXene as a Promising Adsorbent for Trihalomethanes Removal: A Density-Functional Theory Study
Source: Nanomaterials (Basel). 2024 Feb 29;14(5):454. doi: 10.3390/nano14050454 (PMC10934524; doi:10.3390/nano14050454)
Supplement: Supplementary file 1 [file nanomaterials-14-00454-s001.zip › MXene-OH-F-3.gjf]

%chk=C:\Users\ammar\OneDrive\Desktop\MXene-New\MXene-OH-F-3.chk
# b3lyp/lanl2dz geom=connectivity

Title Card Required

0 1
 C                 -1.09218274    0.17009992    1.10514641
 C                  1.97640249    0.61021333    0.55351292
 C                  4.49546049    0.80274929    0.35565786
 C                  7.61630912    0.65560013    0.54028635
 C                 -0.25501309   -2.23198947   -0.77597707
 C                  1.98772908   -2.24534655    1.10529623
 C                  4.79995188   -2.14714611   -0.15049430
 Ti                 5.93512866   -0.63805722    1.10866755
 Ti                 3.19092344   -0.78867526   -0.14202255
 Ti                 0.59216834   -0.89741454    0.51965660
 Ti                -2.18158228   -1.13146790   -0.37147623
 Ti                 6.16221552    1.36290016   -0.71453875
 H                  6.17719863    0.65045662   -2.16975894
 Ti                 7.94569471    2.66579694    1.00786405
 H                  9.16162171    1.97046459    1.82202097
 H                  7.65174738    2.77677801   -0.58128541
 Ti                -1.49478192   -3.81269985   -1.25778575
 H                 -1.91681330   -3.70236308   -2.81818544
 Ti                -4.83942130   -3.57074889   -0.70350355
 H                 -4.47249251   -4.78167451    0.30826273
 H                 -4.23935506   -3.24218089   -2.17194290
 Ti                 8.25460735   -0.80660646   -0.77874483
 H                  9.81156846   -1.09751581   -1.12164599
 C                 -3.59311271   -0.43192119    0.87902621
 H                 -4.60608363   -0.47436939    0.53842898
 H                 -3.57634545   -0.90488539    1.83960780
 C                 -2.89265635   -3.08819571   -0.11826510
 H                 -2.80902104   -3.36726447    0.91085754
 C                  7.41330877   -1.94212419    0.71045361
 H                  8.18389107   -2.12650486    1.42952378
 Ti                 0.64532860   -3.68856840    0.52410903
 H                 -0.75784006   -3.84672408    1.31770420
 Ti                -2.76087510    1.41957566    0.78581601
 H                 -2.58258851    2.29605412    2.13657269
 Ti                 0.21566018    1.68580321    0.40520387
 H                 -0.14329558    2.07016744   -1.12647879
 Ti                 3.11792344    1.72809792   -0.90890963
 H                  3.57973265    3.23737276   -0.54407967
 Ti                 3.35853103   -3.49932303    0.22022471
 H                  2.82455473   -4.15374049   -1.16222877
 Ti                 6.26073149   -3.48446281    0.49678739
 H                  5.84731827   -4.19344127    1.89395830
 H                  9.16156262    3.64364090    0.57310222
 O                 -1.98491732    2.09828947   -0.90435243
 H                 -2.25057191    3.01207352   -1.03448773
 O                  0.22200400    3.36285425    1.45515537
 H                 -0.64268763    3.77614508    1.40333032
 O                  6.87192106   -4.94996795   -0.68601605
 H                  6.16089759   -5.58242791   -0.80561411
 O                  3.89936614   -4.97861977    1.41900060
 H                  3.14165377   -5.54168570    1.59354889
 O                  0.94524593   -4.70111685   -1.15185929
 H                  0.79181966   -5.63534422   -0.99352333
 F                  3.91621651    0.88384513   -2.41203627
 F                  6.31599718    3.23752242   -0.97908758
 F                  7.40536805   -0.68699925   -2.47394127
 F                 -0.92072910   -5.60249135   -0.97893504
 F                 -5.50976835   -5.12498894   -1.56649750

 1 10 1.0 11 1.0 35 1.0 33 1.0
 2 9 1.0 10 1.0 37 1.0 35 1.0
 3 8 1.0 9 1.0 12 1.0 37 1.0
 4 8 1.0 12 1.0 14 1.0 22 1.0
 5 10 1.0 11 1.0 17 1.0 31 1.0
 6 9 1.0 10 1.0 31 1.0 39 1.0
 7 8 1.0 9 1.0 39 1.0 41 1.0
 8 29 1.0
 9
 10
 11 24 1.0 27 1.0
 12 13 1.0 55 1.0
 13
 14 15 1.0 16 1.0 43 1.0
 15
 16
 17 18 1.0 27 1.0 57 1.0
 18
 19 20 1.0 21 1.0 27 1.0 58 1.0
 20
 21
 22 23 1.0 29 1.0 56 1.0
 23
 24 25 1.0 26 1.0 33 1.0
 25
 26
 27 28 1.0
 28
 29 30 1.0 41 1.0
 30
 31 32 1.0 52 1.0
 32
 33 34 1.0 44 1.0
 34
 35 36 1.0 46 1.0
 36
 37 38 1.0 54 1.0
 38
 39 40 1.0 50 1.0
 40
 41 42 1.0 48 1.0
 42
 43
 44 45 1.0
 45
 46 47 1.0
 47
 48 49 1.0
 49
 50 51 1.0
 51
 52 53 1.0
 53
 54
 55
 56
 57
 58
