# Supplementary material for: Two-Dimensional MXene as a Promising Adsorbent for Trihalomethanes Removal: A Density-Functional Theory Study
Source: Nanomaterials (Basel). 2024 Feb 29;14(5):454. doi: 10.3390/nano14050454 (PMC10934524; doi:10.3390/nano14050454)
Supplement: Supplementary file 1 [file nanomaterials-14-00454-s001.zip › MXene-OH-F-3.out]

 Entering Link 1 = C:\G09W\l1.exe PID=      8984.
  
 Copyright (c) 1988,1990,1992,1993,1995,1998,2003,2009,2011,
            Gaussian, Inc.  All Rights Reserved.
  
 This is part of the Gaussian(R) 09 program.  It is based on
 the Gaussian(R) 03 system (copyright 2003, Gaussian, Inc.),
 the Gaussian(R) 98 system (copyright 1998, Gaussian, Inc.),
 the Gaussian(R) 94 system (copyright 1995, Gaussian, Inc.),
 the Gaussian 92(TM) system (copyright 1992, Gaussian, Inc.),
 the Gaussian 90(TM) system (copyright 1990, Gaussian, Inc.),
 the Gaussian 88(TM) system (copyright 1988, Gaussian, Inc.),
 the Gaussian 86(TM) system (copyright 1986, Carnegie Mellon
 University), and the Gaussian 82(TM) system (copyright 1983,
 Carnegie Mellon University). Gaussian is a federally registered
 trademark of Gaussian, Inc.
  
 This software contains proprietary and confidential information,
 including trade secrets, belonging to Gaussian, Inc.
  
 This software is provided under written license and may be
 used, copied, transmitted, or stored only in accord with that
 written license.
  
 The following legend is applicable only to US Government
 contracts under FAR:
  
                    RESTRICTED RIGHTS LEGEND
  
 Use, reproduction and disclosure by the US Government is
 subject to restrictions as set forth in subparagraphs (a)
 and (c) of the Commercial Computer Software - Restricted
 Rights clause in FAR 52.227-19.
  
 Gaussian, Inc.
 340 Quinnipiac St., Bldg. 40, Wallingford CT 06492
  
  
 ---------------------------------------------------------------
 Warning -- This program may not be used in any manner that
 competes with the business of Gaussian, Inc. or will provide
 assistance to any competitor of Gaussian, Inc.  The licensee
 of this program is prohibited from giving any competitor of
 Gaussian, Inc. access to this program.  By using this program,
 the user acknowledges that Gaussian, Inc. is engaged in the
 business of creating and licensing software in the field of
 computational chemistry and represents and warrants to the
 licensee that it is not a competitor of Gaussian, Inc. and that
 it will not use this program in any manner prohibited above.
 ---------------------------------------------------------------
  

 Cite this work as:
 Gaussian 09, Revision C.01,
 M. J. Frisch, G. W. Trucks, H. B. Schlegel, G. E. Scuseria, 
 M. A. Robb, J. R. Cheeseman, G. Scalmani, V. Barone, B. Mennucci, 
 G. A. Petersson, H. Nakatsuji, M. Caricato, X. Li, H. P. Hratchian, 
 A. F. Izmaylov, J. Bloino, G. Zheng, J. L. Sonnenberg, M. Hada, 
 M. Ehara, K. Toyota, R. Fukuda, J. Hasegawa, M. Ishida, T. Nakajima, 
 Y. Honda, O. Kitao, H. Nakai, T. Vreven, J. A. Montgomery, Jr., 
 J. E. Peralta, F. Ogliaro, M. Bearpark, J. J. Heyd, E. Brothers, 
 K. N. Kudin, V. N. Staroverov, T. Keith, R. Kobayashi, J. Normand, 
 K. Raghavachari, A. Rendell, J. C. Burant, S. S. Iyengar, J. Tomasi, 
 M. Cossi, N. Rega, J. M. Millam, M. Klene, J. E. Knox, J. B. Cross, 
 V. Bakken, C. Adamo, J. Jaramillo, R. Gomperts, R. E. Stratmann, 
 O. Yazyev, A. J. Austin, R. Cammi, C. Pomelli, J. W. Ochterski, 
 R. L. Martin, K. Morokuma, V. G. Zakrzewski, G. A. Voth, 
 P. Salvador, J. J. Dannenberg, S. Dapprich, A. D. Daniels, 
 O. Farkas, J. B. Foresman, J. V. Ortiz, J. Cioslowski, 
 and D. J. Fox, Gaussian, Inc., Wallingford CT, 2010.
 
 ******************************************
 Gaussian 09:  IA32W-G09RevC.01 23-Sep-2011
                29-Mar-2022 
 ******************************************
 ---------------------------------
 # b3lyp/lanl2dz geom=connectivity
 ---------------------------------
 1/38=1,57=2/1;
 2/12=2,17=6,18=5,40=1/2;
 3/5=6,6=3,11=2,16=1,25=1,30=1,74=-5/1,2,3;
 4//1;
 5/5=2,38=5/2;
 6/7=2,8=2,9=2,10=2,28=1/1;
 99/5=1,9=1/99;
 -------------------
 Title Card Required
 -------------------
 Charge =  0 Multiplicity = 1
 Symbolic Z-Matrix:
 C                    -1.09218   0.1701    1.10515 
 C                     1.9764    0.61021   0.55351 
 C                     4.49546   0.80275   0.35566 
 C                     7.61631   0.6556    0.54029 
 C                    -0.25501  -2.23199  -0.77598 
 C                     1.98773  -2.24535   1.1053 
 C                     4.79995  -2.14715  -0.15049 
 Ti                    5.93513  -0.63806   1.10867 
 Ti                    3.19092  -0.78868  -0.14202 
 Ti                    0.59217  -0.89741   0.51966 
 Ti                   -2.18158  -1.13147  -0.37148 
 Ti                    6.16222   1.3629   -0.71454 
 H                     6.1772    0.65046  -2.16976 
 Ti                    7.94569   2.6658    1.00786 
 H                     9.16162   1.97046   1.82202 
 H                     7.65175   2.77678  -0.58129 
 Ti                   -1.49478  -3.8127   -1.25779 
 H                    -1.91681  -3.70236  -2.81819 
 Ti                   -4.83942  -3.57075  -0.7035 
 H                    -4.47249  -4.78167   0.30826 
 H                    -4.23936  -3.24218  -2.17194 
 Ti                    8.25461  -0.80661  -0.77874 
 H                     9.81157  -1.09752  -1.12165 
 C                    -3.59311  -0.43192   0.87903 
 H                    -4.60608  -0.47437   0.53843 
 H                    -3.57635  -0.90489   1.83961 
 C                    -2.89266  -3.0882   -0.11827 
 H                    -2.80902  -3.36726   0.91086 
 C                     7.41331  -1.94212   0.71045 
 H                     8.18389  -2.1265    1.42952 
 Ti                    0.64533  -3.68857   0.52411 
 H                    -0.75784  -3.84672   1.3177 
 Ti                   -2.76088   1.41958   0.78582 
 H                    -2.58259   2.29605   2.13657 
 Ti                    0.21566   1.6858    0.4052 
 H                    -0.1433    2.07017  -1.12648 
 Ti                    3.11792   1.7281   -0.90891 
 H                     3.57973   3.23737  -0.54408 
 Ti                    3.35853  -3.49932   0.22022 
 H                     2.82455  -4.15374  -1.16223 
 Ti                    6.26073  -3.48446   0.49679 
 H                     5.84732  -4.19344   1.89396 
 H                     9.16156   3.64364   0.5731 
 O                    -1.98492   2.09829  -0.90435 
 H                    -2.25057   3.01207  -1.03449 
 O                     0.222     3.36285   1.45516 
 H                    -0.64269   3.77615   1.40333 
 O                     6.87192  -4.94997  -0.68602 
 H                     6.1609   -5.58243  -0.80561 
 O                     3.89937  -4.97862   1.419 
 H                     3.14165  -5.54169   1.59355 
 O                     0.94525  -4.70112  -1.15186 
 H                     0.79182  -5.63534  -0.99352 
 F                     3.91622   0.88385  -2.41204 
 F                     6.316     3.23752  -0.97909 
 F                     7.40537  -0.687    -2.47394 
 F                    -0.92073  -5.60249  -0.97894 
 F                    -5.50977  -5.12499  -1.5665 
 
 Stoichiometry    C10H23F5O5Ti15
 Framework group  C1[X(C10H23F5O5Ti15)]
 Deg. of freedom   168
 Full point group                 C1      NOp   1
 Largest Abelian subgroup         C1      NOp   1
 Largest concise Abelian subgroup C1      NOp   1
                         Standard orientation:                         
 ---------------------------------------------------------------------
 Center     Atomic      Atomic             Coordinates (Angstroms)
 Number     Number       Type             X           Y           Z
 ---------------------------------------------------------------------
      1          6           0        2.900087    2.034808   -1.141028
      2          6           0       -0.171046    1.699972   -0.532554
      3          6           0       -2.658740    1.277411   -0.298695
      4          6           0       -5.660470    0.406824   -0.463425
      5          6           0        2.700036   -0.609918    0.583767
      6          6           0        0.477622   -1.036749   -1.273099
      7          6           0       -2.246318   -1.686317    0.012771
      8         22           0       -3.736306   -0.413549   -1.132421
      9         22           0       -1.003745    0.012513    0.079667
     10         22           0        1.530077    0.564172   -0.612134
     11         22           0        4.302074    0.938803    0.235378
     12         22           0       -4.383435    1.358711    0.822009
     13          1           0       -4.193792    0.573535    2.226644
     14         22           0       -6.466131    2.306901   -0.793020
     15          1           0       -7.503655    1.395521   -1.640222
     16          1           0       -6.167217    2.384878    0.797164
     17         22           0        4.289189   -1.878784    0.947615
     18          1           0        4.711972   -1.769287    2.507870
     19         22           0        7.467594   -0.817103    0.379318
     20          1           0        7.371526   -2.014851   -0.707337
     21          1           0        6.843680   -0.732460    1.871939
     22         22           0       -5.902942   -1.244439    0.761259
     23          1           0       -7.338367   -1.916807    1.098623
     24          6           0        5.477279    2.029587   -0.978963
     25          1           0        6.479840    2.207172   -0.651466
     26          1           0        5.548634    1.627073   -1.968702
     27          6           0        5.448003   -0.773971   -0.154206
     28          1           0        5.406968   -1.000063   -1.198795
     29          6           0       -4.854899   -2.052976   -0.808062
     30          1           0       -5.577907   -2.369401   -1.530552
     31         22           0        2.136528   -2.154207   -0.801906
     32          1           0        3.517236   -1.925500   -1.617399
     33         22           0        4.234479    3.621625   -0.754888
     34          1           0        3.820993    4.513517   -2.042562
     35         22           0        1.289522    3.150698   -0.329488
     36          1           0        1.585693    3.512717    1.220951
     37         22           0       -1.507256    2.421951    1.011695
     38          1           0       -2.320883    3.798582    0.752507
     39         22           0       -0.536360   -2.632582   -0.460657
     40          1           0        0.171093   -3.226885    0.870090
     41         22           0       -3.366169   -3.288549   -0.708377
     42          1           0       -2.832104   -3.790683   -2.153467
     43          1           0       -7.867103    2.939687   -0.282733
     44          8           0        3.362634    3.990213    0.983923
     45          1           0        3.408461    4.930954    1.172109
     46          8           0        0.861767    4.840706   -1.265350
     47          1           0        1.605624    5.443041   -1.194238
     48          8           0       -3.584916   -4.928078    0.379913
     49          1           0       -2.742052   -5.380257    0.450463
     50          8           0       -0.742738   -4.120044   -1.750134
     51          1           0        0.121804   -4.475507   -1.968883
     52          8           0        2.125625   -3.311642    0.805670
     53          1           0        2.491046   -4.171144    0.584054
     54          9           0       -2.046307    1.320393    2.462701
     55          9           0       -4.968322    3.123221    1.212210
     56          9           0       -5.063970   -1.033152    2.452616
     57          9           0        4.146640   -3.732609    0.555620
     58          9           0        8.506803   -2.219036    1.130593
 ---------------------------------------------------------------------
 Rotational constants (GHZ):      0.0767372      0.0279738      0.0220676
 Standard basis: LANL2DZ (5D, 7F)
 There are   556 symmetry adapted basis functions of A   symmetry.
 Integral buffers will be    262144 words long.
 Raffenetti 2 integral format.
 Two-electron integral symmetry is turned on.
   556 basis functions,  1372 primitive gaussians,   586 cartesian basis functions
   174 alpha electrons      174 beta electrons
       nuclear repulsion energy      6216.5446678596 Hartrees.
 NAtoms=   58 NActive=   58 NUniq=   58 SFac= 1.00D+00 NAtFMM=   60 NAOKFM=F Big=F
 One-electron integrals computed using PRISM.
   1 Symmetry operations used in ECPInt.
 ECPInt:  NShTT=   35511 NPrTT=  210482 LenC2=   30793 LenP2D=  109750.
 LDataN:  DoStor=T MaxTD1= 4 Len=   56
 NBasis=   556 RedAO= T  NBF=   556
 NBsUse=   556 1.00D-06 NBFU=   556
 Harris functional with IExCor=  402 diagonalized for initial guess.
 ExpMin= 1.60D-02 ExpMax= 1.00D+04 ExpMxC= 3.50D+02 IAcc=3 IRadAn=         5 AccDes= 0.00D+00
 HarFok:  IExCor=  402 AccDes= 0.00D+00 IRadAn=         5 IDoV= 1
 ScaDFX=  1.000000  1.000000  1.000000  1.000000
 FoFCou: FMM=F IPFlag=           0 FMFlag=      100000 FMFlg1=           0
         NFxFlg=           0 DoJE=T BraDBF=F KetDBF=T FulRan=T
         Omega=  0.000000  0.000000  1.000000  0.000000  0.000000 ICntrl=     500 IOpCl=  0
         NMat0=    1 NMatS0=    1 NMatT0=    0 NMatD0=    1 NMtDS0=    0 NMtDT0=    0
         I1Cent=           4 NGrid=           0.
 Petite list used in FoFCou.
 Initial guess orbital symmetries:
       Occupied  (A) (A) (A) (A) (A) (A) (A) (A) (A) (A) (A) (A)
                 (A) (A) (A) (A) (A) (A) (A) (A) (A) (A) (A) (A)
                 (A) (A) (A) (A) (A) (A) (A) (A) (A) (A) (A) (A)
                 (A) (A) (A) (A) (A) (A) (A) (A) (A) (A) (A) (A)
                 (A) (A) (A) (A) (A) (A) (A) (A) (A) (A) (A) (A)
                 (A) (A) (A) (A) (A) (A) (A) (A) (A) (A) (A) (A)
                 (A) (A) (A) (A) (A) (A) (A) (A) (A) (A) (A) (A)
                 (A) (A) (A) (A) (A) (A) (A) (A) (A) (A) (A) (A)
                 (A) (A) (A) (A) (A) (A) (A) (A) (A) (A) (A) (A)
                 (A) (A) (A) (A) (A) (A) (A) (A) (A) (A) (A) (A)
                 (A) (A) (A) (A) (A) (A) (A) (A) (A) (A) (A) (A)
                 (A) (A) (A) (A) (A) (A) (A) (A) (A) (A) (A) (A)
                 (A) (A) (A) (A) (A) (A) (A) (A) (A) (A) (A) (A)
                 (A) (A) (A) (A) (A) (A) (A) (A) (A) (A) (A) (A)
                 (A) (A) (A) (A) (A) (A)
       Virtual   (A) (A) (A) (A) (A) (A) (A) (A) (A) (A) (A) (A)
                 (A) (A) (A) (A) (A) (A) (A) (A) (A) (A) (A) (A)
                 (A) (A) (A) (A) (A) (A) (A) (A) (A) (A) (A) (A)
                 (A) (A) (A) (A) (A) (A) (A) (A) (A) (A) (A) (A)
                 (A) (A) (A) (A) (A) (A) (A) (A) (A) (A) (A) (A)
                 (A) (A) (A) (A) (A) (A) (A) (A) (A) (A) (A) (A)
                 (A) (A) (A) (A) (A) (A) (A) (A) (A) (A) (A) (A)
                 (A) (A) (A) (A) (A) (A) (A) (A) (A) (A) (A) (A)
                 (A) (A) (A) (A) (A) (A) (A) (A) (A) (A) (A) (A)
                 (A) (A) (A) (A) (A) (A) (A) (A) (A) (A) (A) (A)
                 (A) (A) (A) (A) (A) (A) (A) (A) (A) (A) (A) (A)
                 (A) (A) (A) (A) (A) (A) (A) (A) (A) (A) (A) (A)
                 (A) (A) (A) (A) (A) (A) (A) (A) (A) (A) (A) (A)
                 (A) (A) (A) (A) (A) (A) (A) (A) (A) (A) (A) (A)
                 (A) (A) (A) (A) (A) (A) (A) (A) (A) (A) (A) (A)
                 (A) (A) (A) (A) (A) (A) (A) (A) (A) (A) (A) (A)
                 (A) (A) (A) (A) (A) (A) (A) (A) (A) (A) (A) (A)
                 (A) (A) (A) (A) (A) (A) (A) (A) (A) (A) (A) (A)
                 (A) (A) (A) (A) (A) (A) (A) (A) (A) (A) (A) (A)
                 (A) (A) (A) (A) (A) (A) (A) (A) (A) (A) (A) (A)
                 (A) (A) (A) (A) (A) (A) (A) (A) (A) (A) (A) (A)
                 (A) (A) (A) (A) (A) (A) (A) (A) (A) (A) (A) (A)
                 (A) (A) (A) (A) (A) (A) (A) (A) (A) (A) (A) (A)
                 (A) (A) (A) (A) (A) (A) (A) (A) (A) (A) (A) (A)
                 (A) (A) (A) (A) (A) (A) (A) (A) (A) (A) (A) (A)
                 (A) (A) (A) (A) (A) (A) (A) (A) (A) (A) (A) (A)
                 (A) (A) (A) (A) (A) (A) (A) (A) (A) (A) (A) (A)
                 (A) (A) (A) (A) (A) (A) (A) (A) (A) (A) (A) (A)
                 (A) (A) (A) (A) (A) (A) (A) (A) (A) (A) (A) (A)
                 (A) (A) (A) (A) (A) (A) (A) (A) (A) (A) (A) (A)
                 (A) (A) (A) (A) (A) (A) (A) (A) (A) (A) (A) (A)
                 (A) (A) (A) (A) (A) (A) (A) (A) (A) (A)
 The electronic state of the initial guess is 1-A.
 Requested convergence on RMS density matrix=1.00D-08 within 128 cycles.
 Requested convergence on MAX density matrix=1.00D-06.
 Requested convergence on             energy=1.00D-06.
 No special actions if energy rises.
 EnCoef did     2 forward-backward iterations
 EnCoef did     5 forward-backward iterations
 EnCoef did   100 forward-backward iterations
 EnCoef did   100 forward-backward iterations
 EnCoef did   100 forward-backward iterations
 EnCoef did   100 forward-backward iterations
 EnCoef did   100 forward-backward iterations
 EnCoef did   100 forward-backward iterations
 EnCoef did   100 forward-backward iterations
 EnCoef did   100 forward-backward iterations
 EnCoef did     4 forward-backward iterations
 EnCoef did     9 forward-backward iterations
 EnCoef did     7 forward-backward iterations
 EnCoef did   100 forward-backward iterations
 EnCoef did   100 forward-backward iterations
 EnCoef did   100 forward-backward iterations
 EnCoef did     4 forward-backward iterations
 Restarting incremental Fock formation.
 EnCoef did   100 forward-backward iterations
 Matrix for removal  5 Erem= -1976.71014795135     Crem= 0.000D+00
 EnCoef did     4 forward-backward iterations
 Matrix for removal  4 Erem= -2021.72259128730     Crem= 0.000D+00
 EnCoef did     8 forward-backward iterations
 Matrix for removal  8 Erem= -2065.48235699675     Crem= 0.000D+00
 EnCoef did     3 forward-backward iterations
 Matrix for removal  4 Erem= -2067.38095390874     Crem= 0.000D+00
 EnCoef did     4 forward-backward iterations
 Matrix for removal  3 Erem= -2076.10524902620     Crem= 0.000D+00
 Matrix for removal  4 Erem= -2076.83604531760     Crem= 0.000D+00
 Matrix for removal  6 Erem= -2112.18609714290     Crem= 0.000D+00
 Matrix for removal  3 Erem= -2115.17064968459     Crem= 0.000D+00
 Matrix for removal  7 Erem= -2121.25667139670     Crem= 0.000D+00
 EnCoef did     7 forward-backward iterations
 Matrix for removal  3 Erem= -2123.92809946852     Crem= 0.000D+00
 Rare condition: small coef for last iteration: -0.444D-15
 Matrix for removal  5 Erem= -2126.59523428511     Crem= 0.000D+00
 EnCoef did   100 forward-backward iterations
 Rare condition: small coef for last iteration:  0.000D+00
 Matrix for removal  3 Erem= -2129.18007059656     Crem= 0.000D+00
 EnCoef did   100 forward-backward iterations
 Matrix for removal  1 Erem= -2132.49518959687     Crem= 0.000D+00
 EnCoef did     4 forward-backward iterations
 Restarting incremental Fock formation.
 SCF Done:  E(RB3LYP) =  -2141.39291235     A.U. after   53 cycles
             Convg  =    0.7999D-08             -V/T =  2.3109

 **********************************************************************

            Population analysis using the SCF density.

 **********************************************************************

 Orbital symmetries:
       Occupied  (A) (A) (A) (A) (A) (A) (A) (A) (A) (A) (A) (A)
                 (A) (A) (A) (A) (A) (A) (A) (A) (A) (A) (A) (A)
                 (A) (A) (A) (A) (A) (A) (A) (A) (A) (A) (A) (A)
                 (A) (A) (A) (A) (A) (A) (A) (A) (A) (A) (A) (A)
                 (A) (A) (A) (A) (A) (A) (A) (A) (A) (A) (A) (A)
                 (A) (A) (A) (A) (A) (A) (A) (A) (A) (A) (A) (A)
                 (A) (A) (A) (A) (A) (A) (A) (A) (A) (A) (A) (A)
                 (A) (A) (A) (A) (A) (A) (A) (A) (A) (A) (A) (A)
                 (A) (A) (A) (A) (A) (A) (A) (A) (A) (A) (A) (A)
                 (A) (A) (A) (A) (A) (A) (A) (A) (A) (A) (A) (A)
                 (A) (A) (A) (A) (A) (A) (A) (A) (A) (A) (A) (A)
                 (A) (A) (A) (A) (A) (A) (A) (A) (A) (A) (A) (A)
                 (A) (A) (A) (A) (A) (A) (A) (A) (A) (A) (A) (A)
                 (A) (A) (A) (A) (A) (A) (A) (A) (A) (A) (A) (A)
                 (A) (A) (A) (A) (A) (A)
       Virtual   (A) (A) (A) (A) (A) (A) (A) (A) (A) (A) (A) (A)
                 (A) (A) (A) (A) (A) (A) (A) (A) (A) (A) (A) (A)
                 (A) (A) (A) (A) (A) (A) (A) (A) (A) (A) (A) (A)
                 (A) (A) (A) (A) (A) (A) (A) (A) (A) (A) (A) (A)
                 (A) (A) (A) (A) (A) (A) (A) (A) (A) (A) (A) (A)
                 (A) (A) (A) (A) (A) (A) (A) (A) (A) (A) (A) (A)
                 (A) (A) (A) (A) (A) (A) (A) (A) (A) (A) (A) (A)
                 (A) (A) (A) (A) (A) (A) (A) (A) (A) (A) (A) (A)
                 (A) (A) (A) (A) (A) (A) (A) (A) (A) (A) (A) (A)
                 (A) (A) (A) (A) (A) (A) (A) (A) (A) (A) (A) (A)
                 (A) (A) (A) (A) (A) (A) (A) (A) (A) (A) (A) (A)
                 (A) (A) (A) (A) (A) (A) (A) (A) (A) (A) (A) (A)
                 (A) (A) (A) (A) (A) (A) (A) (A) (A) (A) (A) (A)
                 (A) (A) (A) (A) (A) (A) (A) (A) (A) (A) (A) (A)
                 (A) (A) (A) (A) (A) (A) (A) (A) (A) (A) (A) (A)
                 (A) (A) (A) (A) (A) (A) (A) (A) (A) (A) (A) (A)
                 (A) (A) (A) (A) (A) (A) (A) (A) (A) (A) (A) (A)
                 (A) (A) (A) (A) (A) (A) (A) (A) (A) (A) (A) (A)
                 (A) (A) (A) (A) (A) (A) (A) (A) (A) (A) (A) (A)
                 (A) (A) (A) (A) (A) (A) (A) (A) (A) (A) (A) (A)
                 (A) (A) (A) (A) (A) (A) (A) (A) (A) (A) (A) (A)
                 (A) (A) (A) (A) (A) (A) (A) (A) (A) (A) (A) (A)
                 (A) (A) (A) (A) (A) (A) (A) (A) (A) (A) (A) (A)
                 (A) (A) (A) (A) (A) (A) (A) (A) (A) (A) (A) (A)
                 (A) (A) (A) (A) (A) (A) (A) (A) (A) (A) (A) (A)
                 (A) (A) (A) (A) (A) (A) (A) (A) (A) (A) (A) (A)
                 (A) (A) (A) (A) (A) (A) (A) (A) (A) (A) (A) (A)
                 (A) (A) (A) (A) (A) (A) (A) (A) (A) (A) (A) (A)
                 (A) (A) (A) (A) (A) (A) (A) (A) (A) (A) (A) (A)
                 (A) (A) (A) (A) (A) (A) (A) (A) (A) (A) (A) (A)
                 (A) (A) (A) (A) (A) (A) (A) (A) (A) (A) (A) (A)
                 (A) (A) (A) (A) (A) (A) (A) (A) (A) (A)
 The electronic state is 1-A.
 Alpha  occ. eigenvalues --  -24.70129 -24.68815 -24.67654 -24.66336 -24.65720
 Alpha  occ. eigenvalues --  -19.20214 -19.15148 -19.14918 -19.14897 -19.11880
 Alpha  occ. eigenvalues --  -10.21439 -10.20407 -10.20074 -10.19774 -10.19429
 Alpha  occ. eigenvalues --  -10.19291 -10.19220 -10.18498 -10.17429 -10.16638
 Alpha  occ. eigenvalues --   -2.47028  -2.46660  -2.46416  -2.45945  -2.45942
 Alpha  occ. eigenvalues --   -2.45845  -2.45480  -2.44882  -2.44852  -2.44450
 Alpha  occ. eigenvalues --   -2.43589  -2.43006  -2.42493  -2.42196  -2.41353
 Alpha  occ. eigenvalues --   -1.59722  -1.59491  -1.59372  -1.59117  -1.58923
 Alpha  occ. eigenvalues --   -1.58732  -1.58577  -1.58548  -1.58134  -1.57994
 Alpha  occ. eigenvalues --   -1.57949  -1.57941  -1.57838  -1.57763  -1.57705
 Alpha  occ. eigenvalues --   -1.57604  -1.57597  -1.57429  -1.57404  -1.57291
 Alpha  occ. eigenvalues --   -1.57227  -1.57222  -1.57183  -1.56993  -1.56893
 Alpha  occ. eigenvalues --   -1.56851  -1.56650  -1.56588  -1.56207  -1.56032
 Alpha  occ. eigenvalues --   -1.55898  -1.55644  -1.55183  -1.55047  -1.55036
 Alpha  occ. eigenvalues --   -1.54832  -1.54724  -1.54475  -1.54242  -1.54219
 Alpha  occ. eigenvalues --   -1.54158  -1.53816  -1.53629  -1.53457  -1.52751
 Alpha  occ. eigenvalues --   -1.15249  -1.15190  -1.12550  -1.12430  -1.10899
 Alpha  occ. eigenvalues --   -1.03648  -0.98787  -0.98030  -0.97875  -0.94812
 Alpha  occ. eigenvalues --   -0.70515  -0.66131  -0.65587  -0.63178  -0.60814
 Alpha  occ. eigenvalues --   -0.59850  -0.59238  -0.59098  -0.58807  -0.58102
 Alpha  occ. eigenvalues --   -0.53161  -0.49622  -0.49026  -0.48214  -0.47038
 Alpha  occ. eigenvalues --   -0.45757  -0.45025  -0.44511  -0.44116  -0.44025
 Alpha  occ. eigenvalues --   -0.43652  -0.43490  -0.42877  -0.42829  -0.42477
 Alpha  occ. eigenvalues --   -0.42003  -0.41994  -0.41433  -0.41140  -0.41026
 Alpha  occ. eigenvalues --   -0.40098  -0.40014  -0.39761  -0.39507  -0.39272
 Alpha  occ. eigenvalues --   -0.39050  -0.37108  -0.36406  -0.36126  -0.35794
 Alpha  occ. eigenvalues --   -0.35393  -0.35283  -0.35218  -0.34872  -0.34665
 Alpha  occ. eigenvalues --   -0.34477  -0.34236  -0.33733  -0.33250  -0.33008
 Alpha  occ. eigenvalues --   -0.32622  -0.32543  -0.32306  -0.32220  -0.31970
 Alpha  occ. eigenvalues --   -0.31829  -0.31754  -0.31429  -0.31102  -0.31019
 Alpha  occ. eigenvalues --   -0.30862  -0.30430  -0.30240  -0.29974  -0.29819
 Alpha  occ. eigenvalues --   -0.29688  -0.29326  -0.29031  -0.28762  -0.28690
 Alpha  occ. eigenvalues --   -0.28451  -0.28366  -0.28191  -0.28057  -0.27481
 Alpha  occ. eigenvalues --   -0.27305  -0.26954  -0.26624  -0.26478  -0.25805
 Alpha  occ. eigenvalues --   -0.25328  -0.24314  -0.23995  -0.22990
 Alpha virt. eigenvalues --   -0.18874  -0.16185  -0.15845  -0.15532  -0.15172
 Alpha virt. eigenvalues --   -0.14779  -0.14388  -0.14322  -0.14072  -0.13714
 Alpha virt. eigenvalues --   -0.13553  -0.13338  -0.13138  -0.12797  -0.12647
 Alpha virt. eigenvalues --   -0.12532  -0.12440  -0.12137  -0.11938  -0.11842
 Alpha virt. eigenvalues --   -0.11807  -0.11462  -0.11116  -0.10921  -0.10826
 Alpha virt. eigenvalues --   -0.10652  -0.10514  -0.10365  -0.10250  -0.10083
 Alpha virt. eigenvalues --   -0.09923  -0.09578  -0.09517  -0.09188  -0.09006
 Alpha virt. eigenvalues --   -0.08754  -0.08507  -0.08401  -0.08167  -0.07901
 Alpha virt. eigenvalues --   -0.07822  -0.07701  -0.07555  -0.07255  -0.07035
 Alpha virt. eigenvalues --   -0.06378  -0.06091  -0.06061  -0.05858  -0.05256
 Alpha virt. eigenvalues --   -0.04943  -0.04679  -0.04554  -0.04414  -0.04228
 Alpha virt. eigenvalues --   -0.03748  -0.03499  -0.02755  -0.02337  -0.02318
 Alpha virt. eigenvalues --   -0.01977  -0.01928  -0.01531  -0.01396  -0.01336
 Alpha virt. eigenvalues --   -0.01046  -0.00852  -0.00715  -0.00406  -0.00292
 Alpha virt. eigenvalues --    0.00065   0.00247   0.00304   0.00506   0.00603
 Alpha virt. eigenvalues --    0.00979   0.01066   0.01305   0.01361   0.01479
 Alpha virt. eigenvalues --    0.01698   0.02064   0.02238   0.02301   0.02402
 Alpha virt. eigenvalues --    0.02603   0.02736   0.02909   0.03079   0.03219
 Alpha virt. eigenvalues --    0.03256   0.03319   0.03561   0.03695   0.04068
 Alpha virt. eigenvalues --    0.04142   0.04344   0.04424   0.04545   0.04601
 Alpha virt. eigenvalues --    0.04714   0.04725   0.05062   0.05305   0.05486
 Alpha virt. eigenvalues --    0.05631   0.05844   0.06024   0.06166   0.06322
 Alpha virt. eigenvalues --    0.06618   0.06772   0.06889   0.06972   0.07291
 Alpha virt. eigenvalues --    0.07438   0.07511   0.07643   0.07857   0.08045
 Alpha virt. eigenvalues --    0.08464   0.08664   0.08798   0.08828   0.09096
 Alpha virt. eigenvalues --    0.09265   0.09634   0.09939   0.10644   0.10832
 Alpha virt. eigenvalues --    0.11322   0.11479   0.11668   0.11909   0.11960
 Alpha virt. eigenvalues --    0.12474   0.12657   0.13168   0.13263   0.13447
 Alpha virt. eigenvalues --    0.13579   0.14109   0.14370   0.14419   0.14818
 Alpha virt. eigenvalues --    0.14913   0.15402   0.15602   0.15675   0.16040
 Alpha virt. eigenvalues --    0.16307   0.16603   0.16925   0.17229   0.17379
 Alpha virt. eigenvalues --    0.17663   0.17849   0.18212   0.18260   0.18691
 Alpha virt. eigenvalues --    0.18848   0.19294   0.19428   0.19581   0.19972
 Alpha virt. eigenvalues --    0.20181   0.20407   0.20652   0.21226   0.21424
 Alpha virt. eigenvalues --    0.21636   0.22077   0.22223   0.22387   0.22842
 Alpha virt. eigenvalues --    0.23106   0.23556   0.23783   0.24443   0.25015
 Alpha virt. eigenvalues --    0.25640   0.25734   0.26220   0.26497   0.26820
 Alpha virt. eigenvalues --    0.27080   0.27139   0.27595   0.28080   0.28166
 Alpha virt. eigenvalues --    0.28776   0.29411   0.29715   0.29848   0.30279
 Alpha virt. eigenvalues --    0.30394   0.31223   0.31678   0.32322   0.32711
 Alpha virt. eigenvalues --    0.33040   0.33362   0.33634   0.33744   0.34325
 Alpha virt. eigenvalues --    0.34522   0.35255   0.35499   0.35896   0.36085
 Alpha virt. eigenvalues --    0.36521   0.36538   0.37151   0.37608   0.37923
 Alpha virt. eigenvalues --    0.38112   0.38586   0.38782   0.38880   0.39361
 Alpha virt. eigenvalues --    0.39433   0.39509   0.40214   0.40449   0.40615
 Alpha virt. eigenvalues --    0.40696   0.41021   0.41227   0.41779   0.41867
 Alpha virt. eigenvalues --    0.42331   0.42619   0.42876   0.43679   0.43743
 Alpha virt. eigenvalues --    0.44148   0.44617   0.44843   0.45332   0.45820
 Alpha virt. eigenvalues --    0.46143   0.46319   0.46913   0.47193   0.47289
 Alpha virt. eigenvalues --    0.47510   0.47858   0.48588   0.48987   0.49432
 Alpha virt. eigenvalues --    0.49728   0.49898   0.50147   0.50382   0.50771
 Alpha virt. eigenvalues --    0.51728   0.51995   0.52028   0.52712   0.53040
 Alpha virt. eigenvalues --    0.53517   0.53928   0.54239   0.54937   0.55880
 Alpha virt. eigenvalues --    0.56230   0.56769   0.57442   0.57756   0.57893
 Alpha virt. eigenvalues --    0.58555   0.58628   0.59112   0.59944   0.61055
 Alpha virt. eigenvalues --    0.61479   0.61931   0.62827   0.63312   0.63958
 Alpha virt. eigenvalues --    0.65036   0.66372   0.66675   0.67168   0.68621
 Alpha virt. eigenvalues --    0.68825   0.69498   0.70899   0.72113   0.73114
 Alpha virt. eigenvalues --    0.75019   0.75721   0.77377   0.79232   0.80600
 Alpha virt. eigenvalues --    0.81478   0.82100   0.83252   0.84424   0.84906
 Alpha virt. eigenvalues --    0.86556   0.87464   0.87474   0.88409   0.92561
 Alpha virt. eigenvalues --    0.93757   0.94425   0.94755   0.95323   0.96194
 Alpha virt. eigenvalues --    0.96406   0.97145   0.97374   0.98650   1.00654
 Alpha virt. eigenvalues --    1.01914   1.02265   1.03144   1.04066   1.04715
 Alpha virt. eigenvalues --    1.05774   1.06265   1.07141   1.07931   1.09095
 Alpha virt. eigenvalues --    1.09379   1.10345   1.11052   1.11809   1.12876
 Alpha virt. eigenvalues --    1.13482   1.14771   1.15319   1.16049   1.16915
 Alpha virt. eigenvalues --    1.17382   1.17977   1.18502   1.19419   1.19999
 Alpha virt. eigenvalues --    1.20884   1.21366   1.22512   1.24130   1.25069
 Alpha virt. eigenvalues --    1.26309   1.27237   1.28148   1.28458   1.29250
 Alpha virt. eigenvalues --    1.31747   1.32927   1.35657   1.35951   1.37437
 Alpha virt. eigenvalues --    1.39755   1.42751   1.63761   1.64764   1.67012
 Alpha virt. eigenvalues --    1.69899   1.78588   1.80144   1.88497   1.92420
 Alpha virt. eigenvalues --    1.98551   1.99506   6.24792   7.67144   8.99787
 Alpha virt. eigenvalues --   10.93198  12.94373  13.89278  15.17749  16.24184
 Alpha virt. eigenvalues --   17.24139  18.67691  19.64137  22.49343  25.61568
 Alpha virt. eigenvalues --   32.30086  40.09542
          Condensed to atoms (all electrons):
 Mulliken atomic charges:
              1
     1  C   -0.798689
     2  C   -0.902570
     3  C   -0.873653
     4  C   -1.040685
     5  C   -0.776244
     6  C   -0.759314
     7  C   -0.901320
     8  Ti   1.456959
     9  Ti   1.322159
    10  Ti   0.569691
    11  Ti   1.455815
    12  Ti   0.959788
    13  H   -0.017890
    14  Ti   0.497457
    15  H   -0.059461
    16  H    0.017799
    17  Ti   0.860433
    18  H   -0.108254
    19  Ti   0.836613
    20  H   -0.018432
    21  H   -0.053952
    22  Ti   1.081175
    23  H   -0.147024
    24  C   -1.061689
    25  H    0.203926
    26  H    0.335832
    27  C   -1.236532
    28  H    0.358214
    29  C   -1.184659
    30  H    0.305583
    31  Ti   1.066037
    32  H   -0.102342
    33  Ti   0.621241
    34  H   -0.126083
    35  Ti   0.451841
    36  H   -0.087091
    37  Ti   0.439611
    38  H   -0.084217
    39  Ti   0.464845
    40  H   -0.067039
    41  Ti   0.762420
    42  H   -0.103453
    43  H   -0.102952
    44  O   -0.682116
    45  H    0.386517
    46  O   -0.653774
    47  H    0.361563
    48  O   -0.685041
    49  H    0.374323
    50  O   -0.661015
    51  H    0.361003
    52  O   -0.599767
    53  H    0.406542
    54  F   -0.395055
    55  F   -0.405221
    56  F   -0.388687
    57  F   -0.458245
    58  F   -0.414925
 Sum of Mulliken atomic charges =   0.00000
 Mulliken charges with hydrogens summed into heavy atoms:
              1
     1  C   -0.798689
     2  C   -0.902570
     3  C   -0.873653
     4  C   -1.040685
     5  C   -0.776244
     6  C   -0.759314
     7  C   -0.901320
     8  Ti   1.456959
     9  Ti   1.322159
    10  Ti   0.569691
    11  Ti   1.455815
    12  Ti   0.941898
    14  Ti   0.335045
    17  Ti   0.752179
    19  Ti   0.764229
    22  Ti   0.934151
    24  C   -0.521931
    27  C   -0.878318
    29  C   -0.879076
    31  Ti   0.963695
    33  Ti   0.495157
    35  Ti   0.364750
    37  Ti   0.355394
    39  Ti   0.397806
    41  Ti   0.658968
    44  O   -0.295599
    46  O   -0.292211
    48  O   -0.310718
    50  O   -0.300012
    52  O   -0.193224
    54  F   -0.395055
    55  F   -0.387422
    56  F   -0.388687
    57  F   -0.458245
    58  F   -0.414925
 Sum of Mulliken charges with hydrogens summed into heavy atoms =   0.00000
 Electronic spatial extent (au):  <R**2>=          30921.6948
 Charge=              0.0000 electrons
 Dipole moment (field-independent basis, Debye):
    X=             12.1158    Y=             11.6162    Z=             -6.5518  Tot=             18.0181
 Quadrupole moment (field-independent basis, Debye-Ang):
   XX=           -382.5322   YY=           -392.0545   ZZ=           -403.6881
   XY=             50.3364   XZ=             16.9866   YZ=             20.4678
 Traceless Quadrupole moment (field-independent basis, Debye-Ang):
   XX=             10.2261   YY=              0.7038   ZZ=            -10.9298
   XY=             50.3364   XZ=             16.9866   YZ=             20.4678
 Octapole moment (field-independent basis, Debye-Ang**2):
  XXX=            770.3323  YYY=            172.0507  ZZZ=             -0.6161  XYY=            162.5779
  XXY=            502.3687  XXZ=           -245.2924  XZZ=            -14.7834  YZZ=              9.9493
  YYZ=             14.2467  XYZ=            119.9120
 Hexadecapole moment (field-independent basis, Debye-Ang**3):
 XXXX=         -40585.1955 YYYY=         -12788.1122 ZZZZ=          -2702.9132 XXXY=           3467.0307
 XXXZ=           -508.3962 YYYX=            290.1701 YYYZ=            278.9151 ZZZX=             93.0036
 ZZZY=             75.5131 XXYY=          -9307.5477 XXZZ=          -7192.2337 YYZZ=          -2811.0598
 XXYZ=            326.7852 YYXZ=            178.8190 ZZXY=           -170.1784
 N-N= 6.216544667860D+03 E-N=-1.725282988733D+04  KE= 1.633580288025D+03
 1|1|UNPC-DESKTOP-201OOLM|SP|RB3LYP|LANL2DZ|C10H23F5O5Ti15|AMMAR|30-Mar
 -2022|0||# b3lyp/lanl2dz geom=connectivity||Title Card Required||0,1|C
 ,0,-1.09218274,0.17009992,1.10514641|C,0,1.97640249,0.61021333,0.55351
 292|C,0,4.49546049,0.80274929,0.35565786|C,0,7.61630912,0.65560013,0.5
 4028635|C,0,-0.25501309,-2.23198947,-0.77597707|C,0,1.98772908,-2.2453
 4655,1.10529623|C,0,4.79995188,-2.14714611,-0.1504943|Ti,0,5.93512866,
 -0.63805722,1.10866755|Ti,0,3.19092344,-0.78867526,-0.14202255|Ti,0,0.
 59216834,-0.89741454,0.5196566|Ti,0,-2.18158228,-1.1314679,-0.37147623
 |Ti,0,6.16221552,1.36290016,-0.71453875|H,0,6.17719863,0.65045662,-2.1
 6975894|Ti,0,7.94569471,2.66579694,1.00786405|H,0,9.16162171,1.9704645
 9,1.82202097|H,0,7.65174738,2.77677801,-0.58128541|Ti,0,-1.49478192,-3
 .81269985,-1.25778575|H,0,-1.9168133,-3.70236308,-2.81818544|Ti,0,-4.8
 394213,-3.57074889,-0.70350355|H,0,-4.47249251,-4.78167451,0.30826273|
 H,0,-4.23935506,-3.24218089,-2.1719429|Ti,0,8.25460735,-0.80660646,-0.
 77874483|H,0,9.81156846,-1.09751581,-1.12164599|C,0,-3.59311271,-0.431
 92119,0.87902621|H,0,-4.60608363,-0.47436939,0.53842898|H,0,-3.5763454
 5,-0.90488539,1.8396078|C,0,-2.89265635,-3.08819571,-0.1182651|H,0,-2.
 80902104,-3.36726447,0.91085754|C,0,7.41330877,-1.94212419,0.71045361|
 H,0,8.18389107,-2.12650486,1.42952378|Ti,0,0.6453286,-3.6885684,0.5241
 0903|H,0,-0.75784006,-3.84672408,1.3177042|Ti,0,-2.7608751,1.41957566,
 0.78581601|H,0,-2.58258851,2.29605412,2.13657269|Ti,0,0.21566018,1.685
 80321,0.40520387|H,0,-0.14329558,2.07016744,-1.12647879|Ti,0,3.1179234
 4,1.72809792,-0.90890963|H,0,3.57973265,3.23737276,-0.54407967|Ti,0,3.
 35853103,-3.49932303,0.22022471|H,0,2.82455473,-4.15374049,-1.16222877
 |Ti,0,6.26073149,-3.48446281,0.49678739|H,0,5.84731827,-4.19344127,1.8
 939583|H,0,9.16156262,3.6436409,0.57310222|O,0,-1.98491732,2.09828947,
 -0.90435243|H,0,-2.25057191,3.01207352,-1.03448773|O,0,0.222004,3.3628
 5425,1.45515537|H,0,-0.64268763,3.77614508,1.40333032|O,0,6.87192106,-
 4.94996795,-0.68601605|H,0,6.16089759,-5.58242791,-0.80561411|O,0,3.89
 936614,-4.97861977,1.4190006|H,0,3.14165377,-5.5416857,1.59354889|O,0,
 0.94524593,-4.70111685,-1.15185929|H,0,0.79181966,-5.63534422,-0.99352
 333|F,0,3.91621651,0.88384513,-2.41203627|F,0,6.31599718,3.23752242,-0
 .97908758|F,0,7.40536805,-0.68699925,-2.47394127|F,0,-0.9207291,-5.602
 49135,-0.97893504|F,0,-5.50976835,-5.12498894,-1.5664975||Version=IA32
 W-G09RevC.01|State=1-A|HF=-2141.3929123|RMSD=7.999e-009|Dipole=-5.7377
 967,3.1351304,2.7387864|Quadrupole=24.1348066,-14.6658635,-9.4689431,-
 32.4869962,14.04605,-12.5437456|PG=C01 [X(C10H23F5O5Ti15)]||@


 I CLAIM NOT TO HAVE CONTROLLED EVENTS,
 BUT CONFESS PLAINLY THAT EVENTS HAVE CONTROLLED ME.

                                         A. LINCOLN
 Job cpu time:  0 days  6 hours 18 minutes 10.0 seconds.
 File lengths (MBytes):  RWF=    164 Int=      0 D2E=      0 Chk=     12 Scr=      1
 Normal termination of Gaussian 09 at Wed Mar 30 01:51:35 2022.
