# Supplementary material for: Two-Dimensional MXene as a Promising Adsorbent for Trihalomethanes Removal: A Density-Functional Theory Study
Source: Nanomaterials (Basel). 2024 Feb 29;14(5):454. doi: 10.3390/nano14050454 (PMC10934524; doi:10.3390/nano14050454)
Supplement: Supplementary file 1 [file nanomaterials-14-00454-s001.zip › MXene-OH-F-3[1].out]

 Entering Link 1 = C:\G09W\l1.exe PID=      2760.
  
 Copyright (c) 1988,1990,1992,1993,1995,1998,2003,2009,2011,
            Gaussian, Inc.  All Rights Reserved.
  
 This is part of the Gaussian(R) 09 program.  It is based on
 the Gaussian(R) 03 system (copyright 2003, Gaussian, Inc.),
 the Gaussian(R) 98 system (copyright 1998, Gaussian, Inc.),
 the Gaussian(R) 94 system (copyright 1995, Gaussian, Inc.),
 the Gaussian 92(TM) system (copyright 1992, Gaussian, Inc.),
 the Gaussian 90(TM) system (copyright 1990, Gaussian, Inc.),
 the Gaussian 88(TM) system (copyright 1988, Gaussian, Inc.),
 the Gaussian 86(TM) system (copyright 1986, Carnegie Mellon
 University), and the Gaussian 82(TM) system (copyright 1983,
 Carnegie Mellon University). Gaussian is a federally registered
 trademark of Gaussian, Inc.
  
 This software contains proprietary and confidential information,
 including trade secrets, belonging to Gaussian, Inc.
  
 This software is provided under written license and may be
 used, copied, transmitted, or stored only in accord with that
 written license.
  
 The following legend is applicable only to US Government
 contracts under FAR:
  
                    RESTRICTED RIGHTS LEGEND
  
 Use, reproduction and disclosure by the US Government is
 subject to restrictions as set forth in subparagraphs (a)
 and (c) of the Commercial Computer Software - Restricted
 Rights clause in FAR 52.227-19.
  
 Gaussian, Inc.
 340 Quinnipiac St., Bldg. 40, Wallingford CT 06492
  
  
 ---------------------------------------------------------------
 Warning -- This program may not be used in any manner that
 competes with the business of Gaussian, Inc. or will provide
 assistance to any competitor of Gaussian, Inc.  The licensee
 of this program is prohibited from giving any competitor of
 Gaussian, Inc. access to this program.  By using this program,
 the user acknowledges that Gaussian, Inc. is engaged in the
 business of creating and licensing software in the field of
 computational chemistry and represents and warrants to the
 licensee that it is not a competitor of Gaussian, Inc. and that
 it will not use this program in any manner prohibited above.
 ---------------------------------------------------------------
  

 Cite this work as:
 Gaussian 09, Revision C.01,
 M. J. Frisch, G. W. Trucks, H. B. Schlegel, G. E. Scuseria, 
 M. A. Robb, J. R. Cheeseman, G. Scalmani, V. Barone, B. Mennucci, 
 G. A. Petersson, H. Nakatsuji, M. Caricato, X. Li, H. P. Hratchian, 
 A. F. Izmaylov, J. Bloino, G. Zheng, J. L. Sonnenberg, M. Hada, 
 M. Ehara, K. Toyota, R. Fukuda, J. Hasegawa, M. Ishida, T. Nakajima, 
 Y. Honda, O. Kitao, H. Nakai, T. Vreven, J. A. Montgomery, Jr., 
 J. E. Peralta, F. Ogliaro, M. Bearpark, J. J. Heyd, E. Brothers, 
 K. N. Kudin, V. N. Staroverov, T. Keith, R. Kobayashi, J. Normand, 
 K. Raghavachari, A. Rendell, J. C. Burant, S. S. Iyengar, J. Tomasi, 
 M. Cossi, N. Rega, J. M. Millam, M. Klene, J. E. Knox, J. B. Cross, 
 V. Bakken, C. Adamo, J. Jaramillo, R. Gomperts, R. E. Stratmann, 
 O. Yazyev, A. J. Austin, R. Cammi, C. Pomelli, J. W. Ochterski, 
 R. L. Martin, K. Morokuma, V. G. Zakrzewski, G. A. Voth, 
 P. Salvador, J. J. Dannenberg, S. Dapprich, A. D. Daniels, 
 O. Farkas, J. B. Foresman, J. V. Ortiz, J. Cioslowski, 
 and D. J. Fox, Gaussian, Inc., Wallingford CT, 2010.
 
 ******************************************
 Gaussian 09:  IA32W-G09RevC.01 23-Sep-2011
                27-Mar-2022 
 ******************************************
 ---------------------------------
 # b3lyp/lanl2dz geom=connectivity
 ---------------------------------
 1/38=1,57=2/1;
 2/12=2,17=6,18=5,40=1/2;
 3/5=6,6=3,11=2,16=1,25=1,30=1,74=-5/1,2,3;
 4//1;
 5/5=2,38=5/2;
 6/7=2,8=2,9=2,10=2,28=1/1;
 99/5=1,9=1/99;
 -------------------
 Title Card Required
 -------------------
 Charge =  0 Multiplicity = 1
 Symbolic Z-Matrix:
 C                    -1.09218   0.1701    1.10515 
 C                     1.9764    0.61021   0.55351 
 C                     4.49546   0.80275   0.35566 
 C                     7.61631   0.6556    0.54029 
 C                    -0.25501  -2.23199  -0.77598 
 C                     1.98773  -2.24535   1.1053 
 C                     4.79995  -2.14715  -0.15049 
 Ti                    5.93513  -0.63806   1.10867 
 Ti                    3.19092  -0.78868  -0.14202 
 Ti                    0.59217  -0.89741   0.51966 
 Ti                   -2.18158  -1.13147  -0.37148 
 Ti                    6.16222   1.3629   -0.71454 
 H                     6.1772    0.65046  -2.16976 
 Ti                    7.94569   2.6658    1.00786 
 H                     9.16162   1.97046   1.82202 
 H                     7.65175   2.77678  -0.58129 
 Ti                   -1.49478  -3.8127   -1.25779 
 H                    -1.91681  -3.70236  -2.81819 
 Ti                   -4.83942  -3.57075  -0.7035 
 H                    -4.47249  -4.78167   0.30826 
 H                    -4.23936  -3.24218  -2.17194 
 Ti                    8.25461  -0.80661  -0.77874 
 H                     9.81157  -1.09752  -1.12165 
 C                    -3.59311  -0.43192   0.87903 
 H                    -4.60608  -0.47437   0.53843 
 H                    -3.57635  -0.90489   1.83961 
 C                    -2.89266  -3.0882   -0.11827 
 H                    -2.80902  -3.36726   0.91086 
 C                     7.41331  -1.94212   0.71045 
 H                     8.18389  -2.1265    1.42952 
 Ti                    0.64533  -3.68857   0.52411 
 H                    -0.75784  -3.84672   1.3177 
 Ti                   -2.76088   1.41958   0.78582 
 H                    -2.58259   2.29605   2.13657 
 Ti                    0.21566   1.6858    0.4052 
 H                    -0.1433    2.07017  -1.12648 
 Ti                    3.11792   1.7281   -0.90891 
 H                     3.57973   3.23737  -0.54408 
 Ti                    3.35853  -3.49932   0.22022 
 H                     2.82455  -4.15374  -1.16223 
 Ti                    6.26073  -3.48446   0.49679 
 H                     5.84732  -4.19344   1.89396 
 H                     9.16156   3.64364   0.5731 
 O                    -1.98492   2.09829  -0.90435 
 H                    -2.25057   3.01207  -1.03449 
 O                     0.222     3.36285   1.45516 
 H                    -0.64269   3.77615   1.40333 
 O                     6.87192  -4.94997  -0.68602 
 H                     6.1609   -5.58243  -0.80561 
 O                     3.89937  -4.97862   1.419 
 H                     3.14165  -5.54169   1.59355 
 O                     0.94525  -4.70112  -1.15186 
 H                     0.79182  -5.63534  -0.99352 
 F                     3.91622   0.88385  -2.41204 
 F                     6.316     3.23752  -0.97909 
 F                     7.40537  -0.687    -2.47394 
 F                    -0.92073  -5.60249  -0.97894 
 F                    -5.50977  -5.12499  -1.5665 
 
 Stoichiometry    C10H23F5O5Ti15
 Framework group  C1[X(C10H23F5O5Ti15)]
 Deg. of freedom   168
 Full point group                 C1      NOp   1
 Largest Abelian subgroup         C1      NOp   1
 Largest concise Abelian subgroup C1      NOp   1
                         Standard orientation:                         
 ---------------------------------------------------------------------
 Center     Atomic      Atomic             Coordinates (Angstroms)
 Number     Number       Type             X           Y           Z
 ---------------------------------------------------------------------
      1          6           0        2.900087    2.034808   -1.141028
      2          6           0       -0.171046    1.699972   -0.532554
      3          6           0       -2.658740    1.277411   -0.298695
      4          6           0       -5.660470    0.406824   -0.463425
      5          6           0        2.700036   -0.609918    0.583767
      6          6           0        0.477622   -1.036749   -1.273099
      7          6           0       -2.246318   -1.686317    0.012771
      8         22           0       -3.736306   -0.413549   -1.132421
      9         22           0       -1.003745    0.012513    0.079667
     10         22           0        1.530077    0.564172   -0.612134
     11         22           0        4.302074    0.938803    0.235378
     12         22           0       -4.383435    1.358711    0.822009
     13          1           0       -4.193792    0.573535    2.226644
     14         22           0       -6.466131    2.306901   -0.793020
     15          1           0       -7.503655    1.395521   -1.640222
     16          1           0       -6.167217    2.384878    0.797164
     17         22           0        4.289189   -1.878784    0.947615
     18          1           0        4.711972   -1.769287    2.507870
     19         22           0        7.467594   -0.817103    0.379318
     20          1           0        7.371526   -2.014851   -0.707337
     21          1           0        6.843680   -0.732460    1.871939
     22         22           0       -5.902942   -1.244439    0.761259
     23          1           0       -7.338367   -1.916807    1.098623
     24          6           0        5.477279    2.029587   -0.978963
     25          1           0        6.479840    2.207172   -0.651466
     26          1           0        5.548634    1.627073   -1.968702
     27          6           0        5.448003   -0.773971   -0.154206
     28          1           0        5.406968   -1.000063   -1.198795
     29          6           0       -4.854899   -2.052976   -0.808062
     30          1           0       -5.577907   -2.369401   -1.530552
     31         22           0        2.136528   -2.154207   -0.801906
     32          1           0        3.517236   -1.925500   -1.617399
     33         22           0        4.234479    3.621625   -0.754888
     34          1           0        3.820993    4.513517   -2.042562
     35         22           0        1.289522    3.150698   -0.329488
     36          1           0        1.585693    3.512717    1.220951
     37         22           0       -1.507256    2.421951    1.011695
     38          1           0       -2.320883    3.798582    0.752507
     39         22           0       -0.536360   -2.632582   -0.460657
     40          1           0        0.171093   -3.226885    0.870090
     41         22           0       -3.366169   -3.288549   -0.708377
     42          1           0       -2.832104   -3.790683   -2.153467
     43          1           0       -7.867103    2.939687   -0.282733
     44          8           0        3.362634    3.990213    0.983923
     45          1           0        3.408461    4.930954    1.172109
     46          8           0        0.861767    4.840706   -1.265350
     47          1           0        1.605624    5.443041   -1.194238
     48          8           0       -3.584916   -4.928078    0.379913
     49          1           0       -2.742052   -5.380257    0.450463
     50          8           0       -0.742738   -4.120044   -1.750134
     51          1           0        0.121804   -4.475507   -1.968883
     52          8           0        2.125625   -3.311642    0.805670
     53          1           0        2.491046   -4.171144    0.584054
     54          9           0       -2.046307    1.320393    2.462701
     55          9           0       -4.968322    3.123221    1.212210
     56          9           0       -5.063970   -1.033152    2.452616
     57          9           0        4.146640   -3.732609    0.555620
     58          9           0        8.506803   -2.219036    1.130593
 ---------------------------------------------------------------------
 Rotational constants (GHZ):      0.0767372      0.0279738      0.0220676
 Standard basis: LANL2DZ (5D, 7F)
 There are   556 symmetry adapted basis functions of A   symmetry.
 Integral buffers will be    262144 words long.
 Raffenetti 2 integral format.
 Two-electron integral symmetry is turned on.
   556 basis functions,  1372 primitive gaussians,   586 cartesian basis functions
   174 alpha electrons      174 beta electrons
       nuclear repulsion energy      6216.5446678596 Hartrees.
 NAtoms=   58 NActive=   58 NUniq=   58 SFac= 1.00D+00 NAtFMM=   60 NAOKFM=F Big=F
 One-electron integrals computed using PRISM.
   1 Symmetry operations used in ECPInt.
 ECPInt:  NShTT=   35511 NPrTT=  210482 LenC2=   30793 LenP2D=  109750.
 LDataN:  DoStor=T MaxTD1= 4 Len=   56
 NBasis=   556 RedAO= T  NBF=   556
 NBsUse=   556 1.00D-06 NBFU=   556
 Harris functional with IExCor=  402 diagonalized for initial guess.
 ExpMin= 1.60D-02 ExpMax= 1.00D+04 ExpMxC= 3.50D+02 IAcc=3 IRadAn=         5 AccDes= 0.00D+00
 HarFok:  IExCor=  402 AccDes= 0.00D+00 IRadAn=         5 IDoV= 1
 ScaDFX=  1.000000  1.000000  1.000000  1.000000
 FoFCou: FMM=F IPFlag=           0 FMFlag=      100000 FMFlg1=           0
         NFxFlg=           0 DoJE=T BraDBF=F KetDBF=T FulRan=T
         Omega=  0.000000  0.000000  1.000000  0.000000  0.000000 ICntrl=     500 IOpCl=  0
         NMat0=    1 NMatS0=    1 NMatT0=    0 NMatD0=    1 NMtDS0=    0 NMtDT0=    0
         I1Cent=           4 NGrid=           0.
 Petite list used in FoFCou.
 Initial guess orbital symmetries:
       Occupied  (A) (A) (A) (A) (A) (A) (A) (A) (A) (A) (A) (A)
                 (A) (A) (A) (A) (A) (A) (A) (A) (A) (A) (A) (A)
                 (A) (A) (A) (A) (A) (A) (A) (A) (A) (A) (A) (A)
                 (A) (A) (A) (A) (A) (A) (A) (A) (A) (A) (A) (A)
                 (A) (A) (A) (A) (A) (A) (A) (A) (A) (A) (A) (A)
                 (A) (A) (A) (A) (A) (A) (A) (A) (A) (A) (A) (A)
                 (A) (A) (A) (A) (A) (A) (A) (A) (A) (A) (A) (A)
                 (A) (A) (A) (A) (A) (A) (A) (A) (A) (A) (A) (A)
                 (A) (A) (A) (A) (A) (A) (A) (A) (A) (A) (A) (A)
                 (A) (A) (A) (A) (A) (A) (A) (A) (A) (A) (A) (A)
                 (A) (A) (A) (A) (A) (A) (A) (A) (A) (A) (A) (A)
                 (A) (A) (A) (A) (A) (A) (A) (A) (A) (A) (A) (A)
                 (A) (A) (A) (A) (A) (A) (A) (A) (A) (A) (A) (A)
                 (A) (A) (A) (A) (A) (A) (A) (A) (A) (A) (A) (A)
                 (A) (A) (A) (A) (A) (A)
       Virtual   (A) (A) (A) (A) (A) (A) (A) (A) (A) (A) (A) (A)
                 (A) (A) (A) (A) (A) (A) (A) (A) (A) (A) (A) (A)
                 (A) (A) (A) (A) (A) (A) (A) (A) (A) (A) (A) (A)
                 (A) (A) (A) (A) (A) (A) (A) (A) (A) (A) (A) (A)
                 (A) (A) (A) (A) (A) (A) (A) (A) (A) (A) (A) (A)
                 (A) (A) (A) (A) (A) (A) (A) (A) (A) (A) (A) (A)
                 (A) (A) (A) (A) (A) (A) (A) (A) (A) (A) (A) (A)
                 (A) (A) (A) (A) (A) (A) (A) (A) (A) (A) (A) (A)
                 (A) (A) (A) (A) (A) (A) (A) (A) (A) (A) (A) (A)
                 (A) (A) (A) (A) (A) (A) (A) (A) (A) (A) (A) (A)
                 (A) (A) (A) (A) (A) (A) (A) (A) (A) (A) (A) (A)
                 (A) (A) (A) (A) (A) (A) (A) (A) (A) (A) (A) (A)
                 (A) (A) (A) (A) (A) (A) (A) (A) (A) (A) (A) (A)
                 (A) (A) (A) (A) (A) (A) (A) (A) (A) (A) (A) (A)
                 (A) (A) (A) (A) (A) (A) (A) (A) (A) (A) (A) (A)
                 (A) (A) (A) (A) (A) (A) (A) (A) (A) (A) (A) (A)
                 (A) (A) (A) (A) (A) (A) (A) (A) (A) (A) (A) (A)
                 (A) (A) (A) (A) (A) (A) (A) (A) (A) (A) (A) (A)
                 (A) (A) (A) (A) (A) (A) (A) (A) (A) (A) (A) (A)
                 (A) (A) (A) (A) (A) (A) (A) (A) (A) (A) (A) (A)
                 (A) (A) (A) (A) (A) (A) (A) (A) (A) (A) (A) (A)
                 (A) (A) (A) (A) (A) (A) (A) (A) (A) (A) (A) (A)
                 (A) (A) (A) (A) (A) (A) (A) (A) (A) (A) (A) (A)
                 (A) (A) (A) (A) (A) (A) (A) (A) (A) (A) (A) (A)
                 (A) (A) (A) (A) (A) (A) (A) (A) (A) (A) (A) (A)
                 (A) (A) (A) (A) (A) (A) (A) (A) (A) (A) (A) (A)
                 (A) (A) (A) (A) (A) (A) (A) (A) (A) (A) (A) (A)
                 (A) (A) (A) (A) (A) (A) (A) (A) (A) (A) (A) (A)
                 (A) (A) (A) (A) (A) (A) (A) (A) (A) (A) (A) (A)
                 (A) (A) (A) (A) (A) (A) (A) (A) (A) (A) (A) (A)
                 (A) (A) (A) (A) (A) (A) (A) (A) (A) (A) (A) (A)
                 (A) (A) (A) (A) (A) (A) (A) (A) (A) (A)
 The electronic state of the initial guess is 1-A.
 Requested convergence on RMS density matrix=1.00D-08 within 128 cycles.
 Requested convergence on MAX density matrix=1.00D-06.
 Requested convergence on             energy=1.00D-06.
 No special actions if energy rises.
 EnCoef did     2 forward-backward iterations
 EnCoef did     5 forward-backward iterations
 EnCoef did   100 forward-backward iterations
 EnCoef did   100 forward-backward iterations
 EnCoef did   100 forward-backward iterations
 EnCoef did   100 forward-backward iterations
 EnCoef did   100 forward-backward iterations
 EnCoef did   100 forward-backward iterations
 EnCoef did   100 forward-backward iterations
 EnCoef did   100 forward-backward iterations
 EnCoef did     4 forward-backward iterations
 EnCoef did     9 forward-backward iterations
 EnCoef did     7 forward-backward iterations
 EnCoef did   100 forward-backward iterations
 EnCoef did   100 forward-backward iterations
 EnCoef did   100 forward-backward iterations
 EnCoef did     4 forward-backward iterations
 Restarting incremental Fock formation.
 EnCoef did   100 forward-backward iterations
 Matrix for removal  5 Erem= -1976.71014795135     Crem= 0.000D+00
 EnCoef did     4 forward-backward iterations
 Matrix for removal  4 Erem= -2021.72259128730     Crem= 0.000D+00
 EnCoef did     8 forward-backward iterations
 Matrix for removal  8 Erem= -2065.48235699675     Crem= 0.000D+00
 EnCoef did     3 forward-backward iterations
 Matrix for removal  4 Erem= -2067.38095390874     Crem= 0.000D+00
 EnCoef did     4 forward-backward iterations
 Matrix for removal  3 Erem= -2076.10524902620     Crem= 0.000D+00
 Matrix for removal  4 Erem= -2076.83604531760     Crem= 0.000D+00
 Matrix for removal  6 Erem= -2112.18609714290     Crem= 0.000D+00
 Matrix for removal  3 Erem= -2115.17064968459     Crem= 0.000D+00
 Matrix for removal  7 Erem= -2121.25667139670     Crem= 0.000D+00
 EnCoef did     7 forward-backward iterations
 Matrix for removal  3 Erem= -2123.92809946852     Crem= 0.000D+00
 Rare condition: small coef for last iteration: -0.444D-15
 Matrix for removal  5 Erem= -2126.59523428511     Crem= 0.000D+00
 EnCoef did   100 forward-backward iterations
 Rare condition: small coef for last iteration:  0.000D+00
 Matrix for removal  3 Erem= -2129.18007059656     Crem= 0.000D+00
 EnCoef did   100 forward-backward iterations
 Matrix for removal  1 Erem= -2132.49518959687     Crem= 0.000D+00
 EnCoef did     4 forward-backward iterations
 Restarting incremental Fock formation.
