# Supplementary material for: Two-Dimensional MXene as a Promising Adsorbent for Trihalomethanes Removal: A Density-Functional Theory Study
Source: Nanomaterials (Basel). 2024 Feb 29;14(5):454. doi: 10.3390/nano14050454 (PMC10934524; doi:10.3390/nano14050454)
Supplement: Supplementary file 1 [file nanomaterials-14-00454-s001.zip › MXene-OH-O-3.gjf]

%chk=C:\Users\ammar\OneDrive\Desktop\MXene-New\MXene-OH-O-3.chk
# b3lyp/lanl2dz geom=connectivity

Title Card Required

0 1
 C                 -0.98269301    0.40952895    0.44950116
 C                  1.89561679    0.75854612    0.01405583
 C                  4.58708799    0.30077269   -0.09588286
 C                  7.18712259   -0.11768798    0.79647605
 C                 -3.14018829   -2.78525123    0.52177210
 C                 -0.56358213   -2.15032230   -0.53881610
 C                  1.80865562   -1.77879398   -0.82234767
 C                  4.43762646   -2.04193494   -0.83811909
 Ti                 6.22893311    1.66958068   -0.07342826
 Ti                 6.04077594   -0.89482926   -0.60469876
 Ti                 3.14118580   -0.61458959   -1.40626189
 Ti                 0.38607406   -0.40964440   -0.74873298
 Ti                -2.30969745   -1.16511951   -0.51582014
 Ti                -1.01751290   -3.50117222    0.90447677
 O                  7.59816156    2.60528018    0.98214602
 O                  4.69414355    3.04291657    0.47981216
 O                 -0.12251192   -4.71798092   -0.44924960
 O                 -1.90989190   -5.21883464    1.44591819
 O                  9.91874844   -0.43971445    0.75409829
 Ti                 8.76640381    1.03384802    1.49784294
 H                  8.41013356    0.65077748    3.03100779
 Ti                 8.59636379   -1.54995178   -0.21853291
 H                  9.41694955   -2.88220489    0.20092460
 Ti                -3.37422451   -4.80552091    0.34295763
 H                 -3.17853094   -5.29394097   -1.18925118
 C                  6.81054752   -2.62421445   -0.01546794
 H                  6.70801984   -3.06142288    0.95573238
 Ti                 3.57156691    1.83183221   -0.54312674
 H                  3.40134171    2.41875584   -2.04338030
 Ti                 0.74273509   -3.39499761   -1.62734077
 H                  2.08730047   -4.28351788   -1.46331025
 C                 -3.65409134   -0.10303617    0.56570401
 H                 -4.62762627   -0.12318873    0.12232313
 H                 -3.75384610   -0.42800741    1.58026584
 Ti                 3.05257275   -2.43803746    0.79204139
 H                  2.06502966   -3.71072478    0.96396803
 Ti                 5.61267403   -3.68586846   -1.39221506
 H                  5.07194658   -5.20080821   -1.19977679
 Ti                -2.71330909    1.68838202    0.44925194
 H                 -2.40276412    2.30704110   -1.01540152
 Ti                 0.22760618    2.13044315   -0.11821940
 H                  0.81988848    3.10069478    1.03594237
 H                 -3.88434502   -2.69438318   -0.24165481
 O                 -5.10347665   -5.53599277    0.97267154
 H                 -5.08091431   -6.49473355    0.92868626
 O                 -1.79538168    2.47350630    2.01814288
 H                 -1.95821106    3.41926415    2.04403983
 O                  0.71520563    2.45402157   -2.00977768
 H                  0.07324972    3.04566591   -2.40894307
 O                  2.67296765   -0.81647734    1.86294868
 H                  2.63540583   -1.04908138    2.79356404
 O                  6.36634645   -3.68701118   -3.22314216
 H                  5.67991328   -3.92293406   -3.85145233

 1 12 1.0 13 1.0 41 1.0 39 1.0
 2 11 1.0 12 1.0 28 1.0 41 1.0
 3 9 1.0 10 1.0 11 1.0 28 1.0
 4 9 1.0 10 1.0 20 1.0 22 1.0
 5 13 1.0 14 1.0 24 1.0 43 1.0
 6 12 1.0 13 1.0 14 1.0 30 1.0
 7 11 1.0 12 1.0 30 1.0 35 1.0
 8 10 1.0 11 1.0 35 1.0 37 1.0
 9 15 1.0 16 1.0
 10 26 1.0
 11
 12
 13 32 1.0
 14 17 1.0 18 1.0
 15 20 1.0
 16 28 1.0
 17 30 1.0
 18 24 1.0
 19 20 1.0 22 1.0
 20 21 1.0
 21
 22 23 1.0 26 1.0
 23
 24 25 1.0 44 1.0
 25
 26 27 1.0 37 1.0
 27
 28 29 1.0
 29
 30 31 1.0
 31
 32 33 1.0 34 1.0 39 1.0
 33
 34
 35 36 1.0 50 1.0
 36
 37 38 1.0 52 1.0
 38
 39 40 1.0 46 1.0
 40
 41 42 1.0 48 1.0
 42
 43
 44 45 1.0
 45
 46 47 1.0
 47
 48 49 1.0
 49
 50 51 1.0
 51
 52 53 1.0
 53
