# Supplementary material for: Two-Dimensional MXene as a Promising Adsorbent for Trihalomethanes Removal: A Density-Functional Theory Study
Source: Nanomaterials (Basel). 2024 Feb 29;14(5):454. doi: 10.3390/nano14050454 (PMC10934524; doi:10.3390/nano14050454)
Supplement: Supplementary file 1 [file nanomaterials-14-00454-s001.zip › MXene-OH-O-3.out]

 Entering Link 1 = C:\G03W\l1.exe PID=      7092.
  
 Copyright (c) 1988,1990,1992,1993,1995,1998,2003, Gaussian, Inc.
                  All Rights Reserved.
  
 This is the Gaussian(R) 03 program.  It is based on the
 the Gaussian(R) 98 system (copyright 1998, Gaussian, Inc.),
 the Gaussian(R) 94 system (copyright 1995, Gaussian, Inc.),
 the Gaussian 92(TM) system (copyright 1992, Gaussian, Inc.),
 the Gaussian 90(TM) system (copyright 1990, Gaussian, Inc.),
 the Gaussian 88(TM) system (copyright 1988, Gaussian, Inc.),
 the Gaussian 86(TM) system (copyright 1986, Carnegie Mellon
 University), and the Gaussian 82(TM) system (copyright 1983,
 Carnegie Mellon University). Gaussian is a federally registered
 trademark of Gaussian, Inc.
  
 This software contains proprietary and confidential information,
 including trade secrets, belonging to Gaussian, Inc.
  
 This software is provided under written license and may be
 used, copied, transmitted, or stored only in accord with that
 written license.
  
 The following legend is applicable only to US Government
 contracts under DFARS:
  
                    RESTRICTED RIGHTS LEGEND
  
 Use, duplication or disclosure by the US Government is subject
 to restrictions as set forth in subparagraph (c)(1)(ii) of the
 Rights in Technical Data and Computer Software clause at DFARS
 252.227-7013.
  
 Gaussian, Inc.
 Carnegie Office Park, Building 6, Pittsburgh, PA 15106 USA
  
 The following legend is applicable only to US Government
 contracts under FAR:
  
                    RESTRICTED RIGHTS LEGEND
  
 Use, reproduction and disclosure by the US Government is subject
 to restrictions as set forth in subparagraph (c) of the
 Commercial Computer Software - Restricted Rights clause at FAR
 52.227-19.
  
 Gaussian, Inc.
 Carnegie Office Park, Building 6, Pittsburgh, PA 15106 USA
  
  
 ---------------------------------------------------------------
 Warning -- This program may not be used in any manner that
 competes with the business of Gaussian, Inc. or will provide
 assistance to any competitor of Gaussian, Inc.  The licensee
 of this program is prohibited from giving any competitor of
 Gaussian, Inc. access to this program.  By using this program,
 the user acknowledges that Gaussian, Inc. is engaged in the
 business of creating and licensing software in the field of
 computational chemistry and represents and warrants to the
 licensee that it is not a competitor of Gaussian, Inc. and that
 it will not use this program in any manner prohibited above.
 ---------------------------------------------------------------
  

 Cite this work as:
 Gaussian 03, Revision B.05,
 M. J. Frisch, G. W. Trucks, H. B. Schlegel, G. E. Scuseria, 
 M. A. Robb, J. R. Cheeseman, J. A. Montgomery, Jr., T. Vreven, 
 K. N. Kudin, J. C. Burant, J. M. Millam, S. S. Iyengar, J. Tomasi, 
 V. Barone, B. Mennucci, M. Cossi, G. Scalmani, N. Rega, 
 G. A. Petersson, H. Nakatsuji, M. Hada, M. Ehara, K. Toyota, 
 R. Fukuda, J. Hasegawa, M. Ishida, T. Nakajima, Y. Honda, O. Kitao, 
 H. Nakai, M. Klene, X. Li, J. E. Knox, H. P. Hratchian, J. B. Cross, 
 C. Adamo, J. Jaramillo, R. Gomperts, R. E. Stratmann, O. Yazyev, 
 A. J. Austin, R. Cammi, C. Pomelli, J. W. Ochterski, P. Y. Ayala, 
 K. Morokuma, G. A. Voth, P. Salvador, J. J. Dannenberg, 
 V. G. Zakrzewski, S. Dapprich, A. D. Daniels, M. C. Strain, 
 O. Farkas, D. K. Malick, A. D. Rabuck, K. Raghavachari, 
 J. B. Foresman, J. V. Ortiz, Q. Cui, A. G. Baboul, S. Clifford, 
 J. Cioslowski, B. B. Stefanov, G. Liu, A. Liashenko, P. Piskorz, 
 I. Komaromi, R. L. Martin, D. J. Fox, T. Keith, M. A. Al-Laham, 
 C. Y. Peng, A. Nanayakkara, M. Challacombe, P. M. W. Gill, 
 B. Johnson, W. Chen, M. W. Wong, C. Gonzalez, and J. A. Pople, 
 Gaussian, Inc., Pittsburgh PA, 2003.
 
 **********************************************
 Gaussian 03:  x86-Win32-G03RevB.05  8-Nov-2003
                  23-Mar-2022 
 **********************************************
 Default route:  MaxDisk=2000MB
 ---------------------------------
 # b3lyp/lanl2dz geom=connectivity
 ---------------------------------
 1/38=1,57=2/1;
 2/17=6,18=5,40=1/2;
 3/5=6,6=3,11=2,16=1,25=1,30=1,74=-5/1,2,3;
 4//1;
 5/5=2,32=1,38=5/2;
 6/7=2,8=2,9=2,10=2,28=1/1;
 99/5=1,9=1/99;
 -------------------
 Title Card Required
 -------------------
 Symbolic Z-matrix:
 Charge =  0 Multiplicity = 1
 C                    -0.98269   0.40953   0.4495 
 C                     1.89562   0.75855   0.01406 
 C                     4.58709   0.30077  -0.09588 
 C                     7.18712  -0.11769   0.79648 
 C                    -3.14019  -2.78525   0.52177 
 C                    -0.56358  -2.15032  -0.53882 
 C                     1.80866  -1.77879  -0.82235 
 C                     4.43763  -2.04193  -0.83812 
 Ti                    6.22893   1.66958  -0.07343 
 Ti                    6.04078  -0.89483  -0.6047 
 Ti                    3.14119  -0.61459  -1.40626 
 Ti                    0.38607  -0.40964  -0.74873 
 Ti                   -2.3097   -1.16512  -0.51582 
 Ti                   -1.01751  -3.50117   0.90448 
 O                     7.59816   2.60528   0.98215 
 O                     4.69414   3.04292   0.47981 
 O                    -0.12251  -4.71798  -0.44925 
 O                    -1.90989  -5.21883   1.44592 
 O                     9.91875  -0.43971   0.7541 
 Ti                    8.7664    1.03385   1.49784 
 H                     8.41013   0.65078   3.03101 
 Ti                    8.59636  -1.54995  -0.21853 
 H                     9.41695  -2.8822    0.20092 
 Ti                   -3.37422  -4.80552   0.34296 
 H                    -3.17853  -5.29394  -1.18925 
 C                     6.81055  -2.62421  -0.01547 
 H                     6.70802  -3.06142   0.95573 
 Ti                    3.57157   1.83183  -0.54313 
 H                     3.40134   2.41876  -2.04338 
 Ti                    0.74274  -3.395    -1.62734 
 H                     2.0873   -4.28352  -1.46331 
 C                    -3.65409  -0.10304   0.5657 
 H                    -4.62763  -0.12319   0.12232 
 H                    -3.75385  -0.42801   1.58027 
 Ti                    3.05257  -2.43804   0.79204 
 H                     2.06503  -3.71072   0.96397 
 Ti                    5.61267  -3.68587  -1.39222 
 H                     5.07195  -5.20081  -1.19978 
 Ti                   -2.71331   1.68838   0.44925 
 H                    -2.40276   2.30704  -1.0154 
 Ti                    0.22761   2.13044  -0.11822 
 H                     0.81989   3.10069   1.03594 
 H                    -3.88435  -2.69438  -0.24165 
 O                    -5.10348  -5.53599   0.97267 
 H                    -5.08091  -6.49473   0.92869 
 O                    -1.79538   2.47351   2.01814 
 H                    -1.95821   3.41926   2.04404 
 O                     0.71521   2.45402  -2.00978 
 H                     0.07325   3.04567  -2.40894 
 O                     2.67297  -0.81648   1.86295 
 H                     2.63541  -1.04908   2.79356 
 O                     6.36635  -3.68701  -3.22314 
 H                     5.67991  -3.92293  -3.85145 
 
 Stoichiometry    C10H18O10Ti15
 Framework group  C1[X(C10H18O10Ti15)]
 Deg. of freedom   153
 Full point group                 C1      NOp   1
 Largest Abelian subgroup         C1      NOp   1
 Largest concise Abelian subgroup C1      NOp   1
                         Standard orientation:                         
 ---------------------------------------------------------------------
 Center     Atomic     Atomic              Coordinates (Angstroms)
 Number     Number      Type              X           Y           Z
 ---------------------------------------------------------------------
    1          6             0        2.952683    2.067978   -0.281069
    2          6             0        0.056241    1.781022    0.071602
    3          6             0       -2.485661    0.779709    0.029596
    4          6             0       -4.927086   -0.061375   -1.001722
    5          6             0        5.720686   -0.599757   -0.577684
    6          6             0        3.048926   -0.611796    0.436435
    7          6             0        0.645971   -0.758834    0.660312
    8          6             0       -1.872910   -1.548240    0.546050
    9         22             0       -4.372669    1.783166    0.075071
   10         22             0       -3.672557   -0.731098    0.361721
   11         22             0       -0.907919    0.045306    1.301208
   12         22             0        1.758544    0.869779    0.776611
   13         22             0        4.555897    0.703078    0.578615
   14         22             0        3.797708   -1.686633   -1.112111
   15          8             0       -5.884402    2.526575   -0.938124
   16          8             0       -3.142030    3.488049   -0.280745
   17          8             0        3.145789   -3.192354    0.080379
   18          8             0        5.033626   -3.123154   -1.782018
   19          8             0       -7.534845   -0.931629   -1.099322
   20         22             0       -6.695383    0.813209   -1.650036
   21          1             0       -6.239001    0.670420   -3.197806
   22         22             0       -6.031566   -1.845929   -0.187430
   23          1             0       -6.553249   -3.266007   -0.766591
   24         22             0        6.360766   -2.538430   -0.586853
   25          1             0        6.240323   -3.211818    0.881668
   26          6             0       -4.059813   -2.510144   -0.422844
   27          1             0       -3.851313   -2.814964   -1.427089
   28         22             0       -1.814540    2.429946    0.663446
   29          1             0       -1.796918    2.881106    2.219197
   30         22             0        2.005278   -2.200439    1.346150
   31          1             0        0.874965   -3.320668    1.043313
   32          6             0        5.674131    2.120871   -0.340367
   33          1             0        6.622478    2.252301    0.137260
   34          1             0        5.857716    1.929274   -1.376938
   35         22             0       -0.405299   -1.485717   -1.058600
   36          1             0        0.825424   -2.507780   -1.314021
   37         22             0       -2.696028   -3.444015    0.890708
   38          1             0       -1.852445   -4.790224    0.573611
   39         22             0        4.383801    3.663304   -0.087857
   40          1             0        3.925135    4.051847    1.416485
   41         22             0        1.404498    3.440678    0.402666
   42          1             0        0.647829    4.384991   -0.674368
   43          1             0        6.415711   -0.439614    0.219901
   44          8             0        8.214755   -2.835226   -1.215404
   45          1             0        8.388530   -3.778041   -1.265708
   46          8             0        3.354344    4.404294   -1.608245
   47          1             0        3.320146    5.360956   -1.535645
   48          8             0        0.824991    3.461983    2.295855
   49          1             0        1.324202    4.126767    2.775788
   50          8             0       -0.346135    0.280798   -1.950970
   51          1             0       -0.243955    0.157918   -2.897554
   52          8             0       -3.468128   -3.786489    2.681488
   53          1             0       -2.759975   -3.942329    3.310659
 ---------------------------------------------------------------------
 Rotational constants (GHZ):      0.0803555      0.0286029      0.0231180
 Standard basis: LANL2DZ (5D, 7F)
 There are   546 symmetry adapted basis functions of A   symmetry.
 Integral buffers will be    262144 words long.
 Raffenetti 2 integral format.
 Two-electron integral symmetry is turned on.
   546 basis functions,  1367 primitive gaussians,   576 cartesian basis functions
   169 alpha electrons      169 beta electrons
       nuclear repulsion energy      5939.9867919772 Hartrees.
 NAtoms=   53 NActive=   53 NUniq=   53 SFac= 1.00D+00 NAtFMM=   60 Big=F
 One-electron integrals computed using PRISM.
   1 Symmetry operations used in ECPInt.
 ECPInt:  NShTT=   32896 NPrTT=  207287 LenC2=   28462 LenP2D=  105371.
 LDataN:  DoStor=F MaxTD1= 4 Len=   56
 LDataN:  DoStor=T MaxTD1= 4 Len=   56
 NBasis=   546 RedAO= T  NBF=   546
 NBsUse=   546 1.00D-06 NBFU=   546
 Harris functional with IExCor=  402 diagonalized for initial guess.
 ExpMin= 1.60D-02 ExpMax= 7.82D+03 ExpMxC= 2.73D+02 IAcc=3 IRadAn=         5 AccDes= 0.00D+00
 HarFok:  IExCor= 402 AccDes= 0.00D+00 IRadAn=         5 IDoV=1
 ScaDFX=  1.000000  1.000000  1.000000  1.000000
 Initial guess orbital symmetries:
       Occupied  (A) (A) (A) (A) (A) (A) (A) (A) (A) (A) (A) (A)
                 (A) (A) (A) (A) (A) (A) (A) (A) (A) (A) (A) (A)
                 (A) (A) (A) (A) (A) (A) (A) (A) (A) (A) (A) (A)
                 (A) (A) (A) (A) (A) (A) (A) (A) (A) (A) (A) (A)
                 (A) (A) (A) (A) (A) (A) (A) (A) (A) (A) (A) (A)
                 (A) (A) (A) (A) (A) (A) (A) (A) (A) (A) (A) (A)
                 (A) (A) (A) (A) (A) (A) (A) (A) (A) (A) (A) (A)
                 (A) (A) (A) (A) (A) (A) (A) (A) (A) (A) (A) (A)
                 (A) (A) (A) (A) (A) (A) (A) (A) (A) (A) (A) (A)
                 (A) (A) (A) (A) (A) (A) (A) (A) (A) (A) (A) (A)
                 (A) (A) (A) (A) (A) (A) (A) (A) (A) (A) (A) (A)
                 (A) (A) (A) (A) (A) (A) (A) (A) (A) (A) (A) (A)
                 (A) (A) (A) (A) (A) (A) (A) (A) (A) (A) (A) (A)
                 (A) (A) (A) (A) (A) (A) (A) (A) (A) (A) (A) (A)
                 (A)
       Virtual   (A) (A) (A) (A) (A) (A) (A) (A) (A) (A) (A) (A)
                 (A) (A) (A) (A) (A) (A) (A) (A) (A) (A) (A) (A)
                 (A) (A) (A) (A) (A) (A) (A) (A) (A) (A) (A) (A)
                 (A) (A) (A) (A) (A) (A) (A) (A) (A) (A) (A) (A)
                 (A) (A) (A) (A) (A) (A) (A) (A) (A) (A) (A) (A)
                 (A) (A) (A) (A) (A) (A) (A) (A) (A) (A) (A) (A)
                 (A) (A) (A) (A) (A) (A) (A) (A) (A) (A) (A) (A)
                 (A) (A) (A) (A) (A) (A) (A) (A) (A) (A) (A) (A)
                 (A) (A) (A) (A) (A) (A) (A) (A) (A) (A) (A) (A)
                 (A) (A) (A) (A) (A) (A) (A) (A) (A) (A) (A) (A)
                 (A) (A) (A) (A) (A) (A) (A) (A) (A) (A) (A) (A)
                 (A) (A) (A) (A) (A) (A) (A) (A) (A) (A) (A) (A)
                 (A) (A) (A) (A) (A) (A) (A) (A) (A) (A) (A) (A)
                 (A) (A) (A) (A) (A) (A) (A) (A) (A) (A) (A) (A)
                 (A) (A) (A) (A) (A) (A) (A) (A) (A) (A) (A) (A)
                 (A) (A) (A) (A) (A) (A) (A) (A) (A) (A) (A) (A)
                 (A) (A) (A) (A) (A) (A) (A) (A) (A) (A) (A) (A)
                 (A) (A) (A) (A) (A) (A) (A) (A) (A) (A) (A) (A)
                 (A) (A) (A) (A) (A) (A) (A) (A) (A) (A) (A) (A)
                 (A) (A) (A) (A) (A) (A) (A) (A) (A) (A) (A) (A)
                 (A) (A) (A) (A) (A) (A) (A) (A) (A) (A) (A) (A)
                 (A) (A) (A) (A) (A) (A) (A) (A) (A) (A) (A) (A)
                 (A) (A) (A) (A) (A) (A) (A) (A) (A) (A) (A) (A)
                 (A) (A) (A) (A) (A) (A) (A) (A) (A) (A) (A) (A)
                 (A) (A) (A) (A) (A) (A) (A) (A) (A) (A) (A) (A)
                 (A) (A) (A) (A) (A) (A) (A) (A) (A) (A) (A) (A)
                 (A) (A) (A) (A) (A) (A) (A) (A) (A) (A) (A) (A)
                 (A) (A) (A) (A) (A) (A) (A) (A) (A) (A) (A) (A)
                 (A) (A) (A) (A) (A) (A) (A) (A) (A) (A) (A) (A)
                 (A) (A) (A) (A) (A) (A) (A) (A) (A) (A) (A) (A)
                 (A) (A) (A) (A) (A) (A) (A) (A) (A) (A) (A) (A)
                 (A) (A) (A) (A) (A)
 The electronic state of the initial guess is 1-A.
 Requested convergence on RMS density matrix=1.00D-04 within 128 cycles.
 Requested convergence on MAX density matrix=1.00D-02.
 Requested convergence on             energy=1.00D-02.
 No special actions if energy rises.
 EnCoef did    12 forward-backward iterations
 EnCoef did   100 forward-backward iterations
 EnCoef did   100 forward-backward iterations
 EnCoef did   100 forward-backward iterations
 EnCoef did   100 forward-backward iterations
 EnCoef did   100 forward-backward iterations
 EnCoef did     4 forward-backward iterations
 EnCoef did     4 forward-backward iterations
 EnCoef did     4 forward-backward iterations
 EnCoef did     6 forward-backward iterations
 EnCoef did     3 forward-backward iterations
 EnCoef did   100 forward-backward iterations
 EnCoef did   100 forward-backward iterations
 EnCoef did     3 forward-backward iterations
 EnCoef did   100 forward-backward iterations
 EnCoef did     4 forward-backward iterations
 Restarting incremental Fock formation.
 EnCoef did     5 forward-backward iterations
 Matrix for removal  3 Erem= -1906.47902917413     Crem= 0.000D+00
 Matrix for removal  6 Erem= -1945.56939923956     Crem= 0.000D+00
 Matrix for removal  4 Erem= -1965.50597133312     Crem= 0.000D+00
 Matrix for removal  5 Erem= -1995.20091511114     Crem= 0.000D+00
 SCF Done:  E(RB+HF-LYP) =  -2015.33434799     A.U. after   23 cycles
             Convg  =    0.8891D-04             -V/T =  2.3375
             S**2   =   0.0000

 **********************************************************************

            Population analysis using the SCF density.

 **********************************************************************

 Orbital symmetries:
       Occupied  (A) (A) (A) (A) (A) (A) (A) (A) (A) (A) (A) (A)
                 (A) (A) (A) (A) (A) (A) (A) (A) (A) (A) (A) (A)
                 (A) (A) (A) (A) (A) (A) (A) (A) (A) (A) (A) (A)
                 (A) (A) (A) (A) (A) (A) (A) (A) (A) (A) (A) (A)
                 (A) (A) (A) (A) (A) (A) (A) (A) (A) (A) (A) (A)
                 (A) (A) (A) (A) (A) (A) (A) (A) (A) (A) (A) (A)
                 (A) (A) (A) (A) (A) (A) (A) (A) (A) (A) (A) (A)
                 (A) (A) (A) (A) (A) (A) (A) (A) (A) (A) (A) (A)
                 (A) (A) (A) (A) (A) (A) (A) (A) (A) (A) (A) (A)
                 (A) (A) (A) (A) (A) (A) (A) (A) (A) (A) (A) (A)
                 (A) (A) (A) (A) (A) (A) (A) (A) (A) (A) (A) (A)
                 (A) (A) (A) (A) (A) (A) (A) (A) (A) (A) (A) (A)
                 (A) (A) (A) (A) (A) (A) (A) (A) (A) (A) (A) (A)
                 (A) (A) (A) (A) (A) (A) (A) (A) (A) (A) (A) (A)
                 (A)
       Virtual   (A) (A) (A) (A) (A) (A) (A) (A) (A) (A) (A) (A)
                 (A) (A) (A) (A) (A) (A) (A) (A) (A) (A) (A) (A)
                 (A) (A) (A) (A) (A) (A) (A) (A) (A) (A) (A) (A)
                 (A) (A) (A) (A) (A) (A) (A) (A) (A) (A) (A) (A)
                 (A) (A) (A) (A) (A) (A) (A) (A) (A) (A) (A) (A)
                 (A) (A) (A) (A) (A) (A) (A) (A) (A) (A) (A) (A)
                 (A) (A) (A) (A) (A) (A) (A) (A) (A) (A) (A) (A)
                 (A) (A) (A) (A) (A) (A) (A) (A) (A) (A) (A) (A)
                 (A) (A) (A) (A) (A) (A) (A) (A) (A) (A) (A) (A)
                 (A) (A) (A) (A) (A) (A) (A) (A) (A) (A) (A) (A)
                 (A) (A) (A) (A) (A) (A) (A) (A) (A) (A) (A) (A)
                 (A) (A) (A) (A) (A) (A) (A) (A) (A) (A) (A) (A)
                 (A) (A) (A) (A) (A) (A) (A) (A) (A) (A) (A) (A)
                 (A) (A) (A) (A) (A) (A) (A) (A) (A) (A) (A) (A)
                 (A) (A) (A) (A) (A) (A) (A) (A) (A) (A) (A) (A)
                 (A) (A) (A) (A) (A) (A) (A) (A) (A) (A) (A) (A)
                 (A) (A) (A) (A) (A) (A) (A) (A) (A) (A) (A) (A)
                 (A) (A) (A) (A) (A) (A) (A) (A) (A) (A) (A) (A)
                 (A) (A) (A) (A) (A) (A) (A) (A) (A) (A) (A) (A)
                 (A) (A) (A) (A) (A) (A) (A) (A) (A) (A) (A) (A)
                 (A) (A) (A) (A) (A) (A) (A) (A) (A) (A) (A) (A)
                 (A) (A) (A) (A) (A) (A) (A) (A) (A) (A) (A) (A)
                 (A) (A) (A) (A) (A) (A) (A) (A) (A) (A) (A) (A)
                 (A) (A) (A) (A) (A) (A) (A) (A) (A) (A) (A) (A)
                 (A) (A) (A) (A) (A) (A) (A) (A) (A) (A) (A) (A)
                 (A) (A) (A) (A) (A) (A) (A) (A) (A) (A) (A) (A)
                 (A) (A) (A) (A) (A) (A) (A) (A) (A) (A) (A) (A)
                 (A) (A) (A) (A) (A) (A) (A) (A) (A) (A) (A) (A)
                 (A) (A) (A) (A) (A) (A) (A) (A) (A) (A) (A) (A)
                 (A) (A) (A) (A) (A) (A) (A) (A) (A) (A) (A) (A)
                 (A) (A) (A) (A) (A) (A) (A) (A) (A) (A) (A) (A)
                 (A) (A) (A) (A) (A)
 The electronic state is 1-A.
 Alpha  occ. eigenvalues --  -19.15281 -19.15066 -19.14755 -19.14592 -19.14488
 Alpha  occ. eigenvalues --  -19.14028 -19.13900 -19.13212 -19.12715 -19.11676
 Alpha  occ. eigenvalues --  -10.19595 -10.19426 -10.19255 -10.18509 -10.18138
 Alpha  occ. eigenvalues --  -10.17810 -10.17731 -10.17287 -10.16178 -10.16084
 Alpha  occ. eigenvalues --   -2.46969  -2.46088  -2.45327  -2.45204  -2.45103
 Alpha  occ. eigenvalues --   -2.44575  -2.43990  -2.43931  -2.43905  -2.43343
 Alpha  occ. eigenvalues --   -2.43079  -2.42675  -2.40536  -2.39843  -2.39657
 Alpha  occ. eigenvalues --   -1.59456  -1.58512  -1.58420  -1.58381  -1.58334
 Alpha  occ. eigenvalues --   -1.58053  -1.57812  -1.57484  -1.57311  -1.57162
 Alpha  occ. eigenvalues --   -1.56933  -1.56882  -1.56720  -1.56645  -1.56462
 Alpha  occ. eigenvalues --   -1.56424  -1.56422  -1.56373  -1.56252  -1.56236
 Alpha  occ. eigenvalues --   -1.56200  -1.56001  -1.55714  -1.55647  -1.55631
 Alpha  occ. eigenvalues --   -1.55479  -1.55462  -1.55391  -1.55300  -1.55276
 Alpha  occ. eigenvalues --   -1.55269  -1.55057  -1.54967  -1.54791  -1.54441
 Alpha  occ. eigenvalues --   -1.54429  -1.53169  -1.52660  -1.52560  -1.52172
 Alpha  occ. eigenvalues --   -1.52042  -1.52031  -1.51736  -1.51673  -1.51435
 Alpha  occ. eigenvalues --   -0.98413  -0.97988  -0.97907  -0.97682  -0.94633
 Alpha  occ. eigenvalues --   -0.89800  -0.89483  -0.88748  -0.88676  -0.86975
 Alpha  occ. eigenvalues --   -0.68775  -0.66397  -0.64230  -0.62557  -0.60412
 Alpha  occ. eigenvalues --   -0.58074  -0.57568  -0.57406  -0.56617  -0.55922
 Alpha  occ. eigenvalues --   -0.47358  -0.47175  -0.46957  -0.46509  -0.43866
 Alpha  occ. eigenvalues --   -0.43432  -0.39941  -0.39736  -0.37460  -0.37044
 Alpha  occ. eigenvalues --   -0.36898  -0.36725  -0.36419  -0.36142  -0.35871
 Alpha  occ. eigenvalues --   -0.35404  -0.35145  -0.34918  -0.34823  -0.34651
 Alpha  occ. eigenvalues --   -0.34404  -0.34190  -0.34120  -0.34078  -0.33995
 Alpha  occ. eigenvalues --   -0.33969  -0.33723  -0.33417  -0.33174  -0.33103
 Alpha  occ. eigenvalues --   -0.32995  -0.32859  -0.32763  -0.32529  -0.32298
 Alpha  occ. eigenvalues --   -0.32058  -0.31720  -0.31692  -0.31432  -0.31346
 Alpha  occ. eigenvalues --   -0.31221  -0.31109  -0.30899  -0.30603  -0.30428
 Alpha  occ. eigenvalues --   -0.30388  -0.30237  -0.29794  -0.29545  -0.29049
 Alpha  occ. eigenvalues --   -0.28863  -0.28688  -0.28589  -0.28433  -0.28243
 Alpha  occ. eigenvalues --   -0.27924  -0.27371  -0.26414  -0.25675  -0.25500
 Alpha  occ. eigenvalues --   -0.24834  -0.24422  -0.23928  -0.23317  -0.22977
 Alpha  occ. eigenvalues --   -0.22621  -0.21651  -0.20575  -0.19486
 Alpha virt. eigenvalues --   -0.16787  -0.16162  -0.15168  -0.14809  -0.14224
 Alpha virt. eigenvalues --   -0.14037  -0.13535  -0.13326  -0.13084  -0.12682
 Alpha virt. eigenvalues --   -0.12474  -0.12301  -0.12203  -0.12040  -0.11835
 Alpha virt. eigenvalues --   -0.11795  -0.11468  -0.11194  -0.10984  -0.10964
 Alpha virt. eigenvalues --   -0.10732  -0.10488  -0.10248  -0.10028  -0.09873
 Alpha virt. eigenvalues --   -0.09746  -0.09570  -0.09295  -0.09256  -0.09184
 Alpha virt. eigenvalues --   -0.08861  -0.08735  -0.08486  -0.08321  -0.07918
 Alpha virt. eigenvalues --   -0.07827  -0.07447  -0.07414  -0.07243  -0.07063
 Alpha virt. eigenvalues --   -0.06880  -0.06651  -0.06597  -0.06170  -0.06012
 Alpha virt. eigenvalues --   -0.05752  -0.05664  -0.05521  -0.05143  -0.04488
 Alpha virt. eigenvalues --   -0.04421  -0.04102  -0.03670  -0.03590  -0.03418
 Alpha virt. eigenvalues --   -0.03160  -0.03035  -0.02737  -0.02414  -0.02226
 Alpha virt. eigenvalues --   -0.01975  -0.01885  -0.01762  -0.01569  -0.01256
 Alpha virt. eigenvalues --   -0.01213  -0.00906  -0.00662  -0.00472  -0.00064
 Alpha virt. eigenvalues --    0.00245   0.00431   0.00587   0.00669   0.00953
 Alpha virt. eigenvalues --    0.01004   0.01114   0.01489   0.01596   0.01877
 Alpha virt. eigenvalues --    0.02110   0.02345   0.02417   0.02568   0.02639
 Alpha virt. eigenvalues --    0.02801   0.02877   0.03112   0.03216   0.03301
 Alpha virt. eigenvalues --    0.03504   0.03753   0.03788   0.04056   0.04149
 Alpha virt. eigenvalues --    0.04183   0.04431   0.04480   0.04559   0.04691
 Alpha virt. eigenvalues --    0.04837   0.04918   0.05183   0.05240   0.05546
 Alpha virt. eigenvalues --    0.05732   0.06005   0.06084   0.06143   0.06321
 Alpha virt. eigenvalues --    0.06412   0.06469   0.06833   0.06873   0.06911
 Alpha virt. eigenvalues --    0.07048   0.07204   0.07272   0.07493   0.07887
 Alpha virt. eigenvalues --    0.07997   0.08302   0.08397   0.08549   0.08929
 Alpha virt. eigenvalues --    0.09211   0.09376   0.09548   0.09728   0.09908
 Alpha virt. eigenvalues --    0.10371   0.10558   0.11449   0.11606   0.12064
 Alpha virt. eigenvalues --    0.12528   0.12678   0.12853   0.13276   0.13315
 Alpha virt. eigenvalues --    0.13484   0.13982   0.14065   0.14760   0.14840
 Alpha virt. eigenvalues --    0.15266   0.15453   0.15885   0.15935   0.16026
 Alpha virt. eigenvalues --    0.16226   0.16471   0.16752   0.16923   0.17237
 Alpha virt. eigenvalues --    0.17500   0.17590   0.17902   0.18167   0.18470
 Alpha virt. eigenvalues --    0.18569   0.18939   0.19102   0.19290   0.19653
 Alpha virt. eigenvalues --    0.19969   0.20505   0.20782   0.21020   0.21453
 Alpha virt. eigenvalues --    0.21766   0.22065   0.22677   0.22759   0.22972
 Alpha virt. eigenvalues --    0.23334   0.23499   0.23966   0.24006   0.24550
 Alpha virt. eigenvalues --    0.24760   0.24843   0.25661   0.26339   0.26750
 Alpha virt. eigenvalues --    0.27258   0.27720   0.28459   0.29140   0.29909
 Alpha virt. eigenvalues --    0.30292   0.30419   0.31142   0.31545   0.32078
 Alpha virt. eigenvalues --    0.32143   0.32625   0.33052   0.33209   0.33708
 Alpha virt. eigenvalues --    0.33770   0.34102   0.34243   0.34734   0.35345
 Alpha virt. eigenvalues --    0.35580   0.36189   0.36280   0.36728   0.37021
 Alpha virt. eigenvalues --    0.37219   0.37254   0.37740   0.38064   0.38496
 Alpha virt. eigenvalues --    0.38899   0.39129   0.39352   0.39770   0.40304
 Alpha virt. eigenvalues --    0.40361   0.40697   0.41237   0.41357   0.41522
 Alpha virt. eigenvalues --    0.41837   0.42045   0.42255   0.42760   0.43158
 Alpha virt. eigenvalues --    0.43233   0.43920   0.44121   0.44311   0.45008
 Alpha virt. eigenvalues --    0.45041   0.45472   0.45898   0.46323   0.46439
 Alpha virt. eigenvalues --    0.46520   0.46905   0.47173   0.47387   0.47800
 Alpha virt. eigenvalues --    0.48103   0.48783   0.48865   0.49600   0.50076
 Alpha virt. eigenvalues --    0.50300   0.50377   0.50760   0.51062   0.51306
 Alpha virt. eigenvalues --    0.52078   0.52644   0.52668   0.53457   0.54167
 Alpha virt. eigenvalues --    0.54782   0.55066   0.55241   0.55931   0.56000
 Alpha virt. eigenvalues --    0.56413   0.56967   0.57310   0.58066   0.58281
 Alpha virt. eigenvalues --    0.59510   0.60366   0.60883   0.61437   0.61617
 Alpha virt. eigenvalues --    0.61870   0.62542   0.63261   0.64204   0.65096
 Alpha virt. eigenvalues --    0.65360   0.66019   0.67185   0.67368   0.68427
 Alpha virt. eigenvalues --    0.69845   0.70159   0.70803   0.70934   0.73776
 Alpha virt. eigenvalues --    0.74683   0.76624   0.77194   0.77459   0.78292
 Alpha virt. eigenvalues --    0.79196   0.79927   0.81253   0.82862   0.83654
 Alpha virt. eigenvalues --    0.84077   0.85567   0.85836   0.86406   0.87429
 Alpha virt. eigenvalues --    0.87651   0.88589   0.89603   0.89877   0.90933
 Alpha virt. eigenvalues --    0.91465   0.92065   0.92436   0.92549   0.92999
 Alpha virt. eigenvalues --    0.94529   0.95093   0.96159   0.97454   0.97717
 Alpha virt. eigenvalues --    0.98791   0.99859   1.01287   1.03274   1.03965
 Alpha virt. eigenvalues --    1.05363   1.06805   1.07390   1.08908   1.10830
 Alpha virt. eigenvalues --    1.13028   1.14374   1.15205   1.16069   1.17371
 Alpha virt. eigenvalues --    1.17824   1.18496   1.19129   1.20770   1.21093
 Alpha virt. eigenvalues --    1.23517   1.23873   1.25179   1.26641   1.28569
 Alpha virt. eigenvalues --    1.30141   1.32511   1.32921   1.33247   1.36450
 Alpha virt. eigenvalues --    1.41441   1.48166   1.54323   1.58067   1.58798
 Alpha virt. eigenvalues --    1.63796   1.65440   1.67208   1.67619   1.72603
 Alpha virt. eigenvalues --    1.74597   1.76830   6.62063   9.29646   9.87924
 Alpha virt. eigenvalues --   10.84512  11.82206  12.59686  12.85095  14.39907
 Alpha virt. eigenvalues --   17.21792  18.11635  20.84249  22.94742  27.77813
 Alpha virt. eigenvalues --   30.44045  32.49996
          Condensed to atoms (all electrons):
 Mulliken atomic charges:
              1
     1  C   -0.729027
     2  C   -0.658246
     3  C   -0.765419
     4  C   -0.791043
     5  C   -0.800505
     6  C   -1.116407
     7  C   -1.180700
     8  C   -1.135119
     9  Ti   0.811000
    10  Ti   1.521825
    11  Ti   1.236022
    12  Ti   1.131963
    13  Ti   1.019506
    14  Ti   1.437445
    15  O   -0.652919
    16  O   -0.574483
    17  O   -0.574522
    18  O   -0.619123
    19  O   -0.684819
    20  Ti   1.053382
    21  H   -0.143442
    22  Ti   0.693761
    23  H   -0.057186
    24  Ti   0.752823
    25  H   -0.195257
    26  C   -1.039333
    27  H    0.280593
    28  Ti   0.291311
    29  H   -0.153507
    30  Ti   0.869315
    31  H   -0.062198
    32  C   -1.024542
    33  H    0.243517
    34  H    0.342025
    35  Ti   1.036506
    36  H   -0.144082
    37  Ti   0.729950
    38  H   -0.144414
    39  Ti   0.693137
    40  H   -0.192480
    41  Ti   0.722777
    42  H   -0.107479
    43  H    0.221973
    44  O   -0.700030
    45  H    0.362840
    46  O   -0.629264
    47  H    0.352430
    48  O   -0.677867
    49  H    0.363900
    50  O   -0.634651
    51  H    0.358946
    52  O   -0.708759
    53  H    0.369875
 Sum of Mulliken charges=   0.00000
 Atomic charges with hydrogens summed into heavy atoms:
              1
     1  C   -0.729027
     2  C   -0.658246
     3  C   -0.765419
     4  C   -0.791043
     5  C   -0.578532
     6  C   -1.116407
     7  C   -1.180700
     8  C   -1.135119
     9  Ti   0.811000
    10  Ti   1.521825
    11  Ti   1.236022
    12  Ti   1.131963
    13  Ti   1.019506
    14  Ti   1.437445
    15  O   -0.652919
    16  O   -0.574483
    17  O   -0.574522
    18  O   -0.619123
    19  O   -0.684819
    20  Ti   0.909940
    21  H    0.000000
    22  Ti   0.636574
    23  H    0.000000
    24  Ti   0.557566
    25  H    0.000000
    26  C   -0.758740
    27  H    0.000000
    28  Ti   0.137803
    29  H    0.000000
    30  Ti   0.807117
    31  H    0.000000
    32  C   -0.439000
    33  H    0.000000
    34  H    0.000000
    35  Ti   0.892424
    36  H    0.000000
    37  Ti   0.585535
    38  H    0.000000
    39  Ti   0.500658
    40  H    0.000000
    41  Ti   0.615299
    42  H    0.000000
    43  H    0.000000
    44  O   -0.337190
    45  H    0.000000
    46  O   -0.276834
    47  H    0.000000
    48  O   -0.313967
    49  H    0.000000
    50  O   -0.275705
    51  H    0.000000
    52  O   -0.338884
    53  H    0.000000
 Sum of Mulliken charges=   0.00000
 Electronic spatial extent (au):  <R**2>= 29669.4322
 Charge=     0.0000 electrons
 Dipole moment (field-independent basis, Debye):
    X=     2.5739    Y=     3.0872    Z=    11.3321  Tot=    12.0238
 Quadrupole moment (field-independent basis, Debye-Ang):
   XX=  -403.6794   YY=  -412.9193   ZZ=  -354.5497
   XY=    46.3070   XZ=     8.7942   YZ=     3.0353
 Traceless Quadrupole moment (field-independent basis, Debye-Ang):
   XX=   -13.2966   YY=   -22.5365   ZZ=    35.8331
   XY=    46.3070   XZ=     8.7942   YZ=     3.0353
 Octapole moment (field-independent basis, Debye-Ang**2):
  XXX=  -234.2424  YYY=   228.1833  ZZZ=    35.0456  XYY=   249.2224
  XXY=   337.7289  XXZ=   301.5211  XZZ=    13.8937  YZZ=   -52.5705
  YYZ=    39.8224  XYZ=   -11.6222
 Hexadecapole moment (field-independent basis, Debye-Ang**3):
 XXXX=-40529.2507 YYYY=-12426.3718 ZZZZ= -2748.1229 XXXY=   238.2368
 XXXZ=   235.8448 YYYX=   779.1021 YYYZ=    90.3974 ZZZX=    67.6977
 ZZZY=  -112.5832 XXYY= -8479.6071 XXZZ= -6892.1407 YYZZ= -2617.0540
 XXYZ=  -180.9516 YYXZ=    10.9808 ZZXY=   -85.0618
 N-N= 5.939986791977D+03 E-N=-1.639518019335D+04  KE= 1.506826800987D+03
 1|1|UNPC-UNK|SP|RB3LYP|LANL2DZ|C10H18O10Ti15|PCUSER|23-Mar-2022|0||# B
 3LYP/LANL2DZ GEOM=CONNECTIVITY||Title Card Required||0,1|C,0,-0.982693
 01,0.40952895,0.44950116|C,0,1.89561679,0.75854612,0.01405583|C,0,4.58
 708799,0.30077269,-0.09588286|C,0,7.18712259,-0.11768798,0.79647605|C,
 0,-3.14018829,-2.78525123,0.5217721|C,0,-0.56358213,-2.1503223,-0.5388
 161|C,0,1.80865562,-1.77879398,-0.82234767|C,0,4.43762646,-2.04193494,
 -0.83811909|Ti,0,6.22893311,1.66958068,-0.07342826|Ti,0,6.04077594,-0.
 89482926,-0.60469876|Ti,0,3.1411858,-0.61458959,-1.40626189|Ti,0,0.386
 07406,-0.4096444,-0.74873298|Ti,0,-2.30969745,-1.16511951,-0.51582014|
 Ti,0,-1.0175129,-3.50117222,0.90447677|O,0,7.59816156,2.60528018,0.982
 14602|O,0,4.69414355,3.04291657,0.47981216|O,0,-0.12251192,-4.71798092
 ,-0.4492496|O,0,-1.9098919,-5.21883464,1.44591819|O,0,9.91874844,-0.43
 971445,0.75409829|Ti,0,8.76640381,1.03384802,1.49784294|H,0,8.41013356
 ,0.65077748,3.03100779|Ti,0,8.59636379,-1.54995178,-0.21853291|H,0,9.4
 1694955,-2.88220489,0.2009246|Ti,0,-3.37422451,-4.80552091,0.34295763|
 H,0,-3.17853094,-5.29394097,-1.18925118|C,0,6.81054752,-2.62421445,-0.
 01546794|H,0,6.70801984,-3.06142288,0.95573238|Ti,0,3.57156691,1.83183
 221,-0.54312674|H,0,3.40134171,2.41875584,-2.0433803|Ti,0,0.74273509,-
 3.39499761,-1.62734077|H,0,2.08730047,-4.28351788,-1.46331025|C,0,-3.6
 5409134,-0.10303617,0.56570401|H,0,-4.62762627,-0.12318873,0.12232313|
 H,0,-3.7538461,-0.42800741,1.58026584|Ti,0,3.05257275,-2.43803746,0.79
 204139|H,0,2.06502966,-3.71072478,0.96396803|Ti,0,5.61267403,-3.685868
 46,-1.39221506|H,0,5.07194658,-5.20080821,-1.19977679|Ti,0,-2.71330909
 ,1.68838202,0.44925194|H,0,-2.40276412,2.3070411,-1.01540152|Ti,0,0.22
 760618,2.13044315,-0.1182194|H,0,0.81988848,3.10069478,1.03594237|H,0,
 -3.88434502,-2.69438318,-0.24165481|O,0,-5.10347665,-5.53599277,0.9726
 7154|H,0,-5.08091431,-6.49473355,0.92868626|O,0,-1.79538168,2.4735063,
 2.01814288|H,0,-1.95821106,3.41926415,2.04403983|O,0,0.71520563,2.4540
 2157,-2.00977768|H,0,0.07324972,3.04566591,-2.40894307|O,0,2.67296765,
 -0.81647734,1.86294868|H,0,2.63540583,-1.04908138,2.79356404|O,0,6.366
 34645,-3.68701118,-3.22314216|H,0,5.67991328,-3.92293406,-3.85145233||
 Version=x86-Win32-G03RevB.05|State=1-A|HF=-2015.334348|RMSD=8.891e-005
 |Dipole=-1.4135037,1.4083091,-4.2891208|PG=C01 [X(C10H18O10Ti15)]||@


 THE MORE ACCURATE THE CALCULATIONS BECOME, THE MORE THE CONCEPTS
 TEND TO VANISH INTO THIN AIR.
     -- R.S. MULLIKEN, J.C.P. 43,S2(1965)
 Job cpu time:  0 days  3 hours 12 minutes 57.0 seconds.
 File lengths (MBytes):  RWF=    168 Int=      0 D2E=      0 Chk=     19 Scr=      1
 Normal termination of Gaussian 03 at Wed Mar 23 09:38:45 2022.
