# Supplementary material for: Two-Dimensional MXene as a Promising Adsorbent for Trihalomethanes Removal: A Density-Functional Theory Study
Source: Nanomaterials (Basel). 2024 Feb 29;14(5):454. doi: 10.3390/nano14050454 (PMC10934524; doi:10.3390/nano14050454)
Supplement: Supplementary file 1 [file nanomaterials-14-00454-s001.zip › MXene-OH-O-3[1].out]

 Entering Link 1 = C:\G03W\l1.exe PID=      7092.
  
 Copyright (c) 1988,1990,1992,1993,1995,1998,2003, Gaussian, Inc.
                  All Rights Reserved.
  
 This is the Gaussian(R) 03 program.  It is based on the
 the Gaussian(R) 98 system (copyright 1998, Gaussian, Inc.),
 the Gaussian(R) 94 system (copyright 1995, Gaussian, Inc.),
 the Gaussian 92(TM) system (copyright 1992, Gaussian, Inc.),
 the Gaussian 90(TM) system (copyright 1990, Gaussian, Inc.),
 the Gaussian 88(TM) system (copyright 1988, Gaussian, Inc.),
 the Gaussian 86(TM) system (copyright 1986, Carnegie Mellon
 University), and the Gaussian 82(TM) system (copyright 1983,
 Carnegie Mellon University). Gaussian is a federally registered
 trademark of Gaussian, Inc.
  
 This software contains proprietary and confidential information,
 including trade secrets, belonging to Gaussian, Inc.
  
 This software is provided under written license and may be
 used, copied, transmitted, or stored only in accord with that
 written license.
  
 The following legend is applicable only to US Government
 contracts under DFARS:
  
                    RESTRICTED RIGHTS LEGEND
  
 Use, duplication or disclosure by the US Government is subject
 to restrictions as set forth in subparagraph (c)(1)(ii) of the
 Rights in Technical Data and Computer Software clause at DFARS
 252.227-7013.
  
 Gaussian, Inc.
 Carnegie Office Park, Building 6, Pittsburgh, PA 15106 USA
  
 The following legend is applicable only to US Government
 contracts under FAR:
  
                    RESTRICTED RIGHTS LEGEND
  
 Use, reproduction and disclosure by the US Government is subject
 to restrictions as set forth in subparagraph (c) of the
 Commercial Computer Software - Restricted Rights clause at FAR
 52.227-19.
  
 Gaussian, Inc.
 Carnegie Office Park, Building 6, Pittsburgh, PA 15106 USA
  
  
 ---------------------------------------------------------------
 Warning -- This program may not be used in any manner that
 competes with the business of Gaussian, Inc. or will provide
 assistance to any competitor of Gaussian, Inc.  The licensee
 of this program is prohibited from giving any competitor of
 Gaussian, Inc. access to this program.  By using this program,
 the user acknowledges that Gaussian, Inc. is engaged in the
 business of creating and licensing software in the field of
 computational chemistry and represents and warrants to the
 licensee that it is not a competitor of Gaussian, Inc. and that
 it will not use this program in any manner prohibited above.
 ---------------------------------------------------------------
  

 Cite this work as:
 Gaussian 03, Revision B.05,
 M. J. Frisch, G. W. Trucks, H. B. Schlegel, G. E. Scuseria, 
 M. A. Robb, J. R. Cheeseman, J. A. Montgomery, Jr., T. Vreven, 
 K. N. Kudin, J. C. Burant, J. M. Millam, S. S. Iyengar, J. Tomasi, 
 V. Barone, B. Mennucci, M. Cossi, G. Scalmani, N. Rega, 
 G. A. Petersson, H. Nakatsuji, M. Hada, M. Ehara, K. Toyota, 
 R. Fukuda, J. Hasegawa, M. Ishida, T. Nakajima, Y. Honda, O. Kitao, 
 H. Nakai, M. Klene, X. Li, J. E. Knox, H. P. Hratchian, J. B. Cross, 
 C. Adamo, J. Jaramillo, R. Gomperts, R. E. Stratmann, O. Yazyev, 
 A. J. Austin, R. Cammi, C. Pomelli, J. W. Ochterski, P. Y. Ayala, 
 K. Morokuma, G. A. Voth, P. Salvador, J. J. Dannenberg, 
 V. G. Zakrzewski, S. Dapprich, A. D. Daniels, M. C. Strain, 
 O. Farkas, D. K. Malick, A. D. Rabuck, K. Raghavachari, 
 J. B. Foresman, J. V. Ortiz, Q. Cui, A. G. Baboul, S. Clifford, 
 J. Cioslowski, B. B. Stefanov, G. Liu, A. Liashenko, P. Piskorz, 
 I. Komaromi, R. L. Martin, D. J. Fox, T. Keith, M. A. Al-Laham, 
 C. Y. Peng, A. Nanayakkara, M. Challacombe, P. M. W. Gill, 
 B. Johnson, W. Chen, M. W. Wong, C. Gonzalez, and J. A. Pople, 
 Gaussian, Inc., Pittsburgh PA, 2003.
 
 **********************************************
 Gaussian 03:  x86-Win32-G03RevB.05  8-Nov-2003
                  23-Mar-2022 
 **********************************************
 Default route:  MaxDisk=2000MB
 ---------------------------------
 # b3lyp/lanl2dz geom=connectivity
 ---------------------------------
 1/38=1,57=2/1;
 2/17=6,18=5,40=1/2;
 3/5=6,6=3,11=2,16=1,25=1,30=1,74=-5/1,2,3;
 4//1;
 5/5=2,32=1,38=5/2;
 6/7=2,8=2,9=2,10=2,28=1/1;
 99/5=1,9=1/99;
 -------------------
 Title Card Required
 -------------------
 Symbolic Z-matrix:
 Charge =  0 Multiplicity = 1
 C                    -0.98269   0.40953   0.4495 
 C                     1.89562   0.75855   0.01406 
 C                     4.58709   0.30077  -0.09588 
 C                     7.18712  -0.11769   0.79648 
 C                    -3.14019  -2.78525   0.52177 
 C                    -0.56358  -2.15032  -0.53882 
 C                     1.80866  -1.77879  -0.82235 
 C                     4.43763  -2.04193  -0.83812 
 Ti                    6.22893   1.66958  -0.07343 
 Ti                    6.04078  -0.89483  -0.6047 
 Ti                    3.14119  -0.61459  -1.40626 
 Ti                    0.38607  -0.40964  -0.74873 
 Ti                   -2.3097   -1.16512  -0.51582 
 Ti                   -1.01751  -3.50117   0.90448 
 O                     7.59816   2.60528   0.98215 
 O                     4.69414   3.04292   0.47981 
 O                    -0.12251  -4.71798  -0.44925 
 O                    -1.90989  -5.21883   1.44592 
 O                     9.91875  -0.43971   0.7541 
 Ti                    8.7664    1.03385   1.49784 
 H                     8.41013   0.65078   3.03101 
 Ti                    8.59636  -1.54995  -0.21853 
 H                     9.41695  -2.8822    0.20092 
 Ti                   -3.37422  -4.80552   0.34296 
 H                    -3.17853  -5.29394  -1.18925 
 C                     6.81055  -2.62421  -0.01547 
 H                     6.70802  -3.06142   0.95573 
 Ti                    3.57157   1.83183  -0.54313 
 H                     3.40134   2.41876  -2.04338 
 Ti                    0.74274  -3.395    -1.62734 
 H                     2.0873   -4.28352  -1.46331 
 C                    -3.65409  -0.10304   0.5657 
 H                    -4.62763  -0.12319   0.12232 
 H                    -3.75385  -0.42801   1.58027 
 Ti                    3.05257  -2.43804   0.79204 
 H                     2.06503  -3.71072   0.96397 
 Ti                    5.61267  -3.68587  -1.39222 
 H                     5.07195  -5.20081  -1.19978 
 Ti                   -2.71331   1.68838   0.44925 
 H                    -2.40276   2.30704  -1.0154 
 Ti                    0.22761   2.13044  -0.11822 
 H                     0.81989   3.10069   1.03594 
 H                    -3.88435  -2.69438  -0.24165 
 O                    -5.10348  -5.53599   0.97267 
 H                    -5.08091  -6.49473   0.92869 
 O                    -1.79538   2.47351   2.01814 
 H                    -1.95821   3.41926   2.04404 
 O                     0.71521   2.45402  -2.00978 
 H                     0.07325   3.04567  -2.40894 
 O                     2.67297  -0.81648   1.86295 
 H                     2.63541  -1.04908   2.79356 
 O                     6.36635  -3.68701  -3.22314 
 H                     5.67991  -3.92293  -3.85145 
 
 Stoichiometry    C10H18O10Ti15
 Framework group  C1[X(C10H18O10Ti15)]
 Deg. of freedom   153
 Full point group                 C1      NOp   1
 Largest Abelian subgroup         C1      NOp   1
 Largest concise Abelian subgroup C1      NOp   1
                         Standard orientation:                         
 ---------------------------------------------------------------------
 Center     Atomic     Atomic              Coordinates (Angstroms)
 Number     Number      Type              X           Y           Z
 ---------------------------------------------------------------------
    1          6             0        2.952683    2.067978   -0.281069
    2          6             0        0.056241    1.781022    0.071602
    3          6             0       -2.485661    0.779709    0.029596
    4          6             0       -4.927086   -0.061375   -1.001722
    5          6             0        5.720686   -0.599757   -0.577684
    6          6             0        3.048926   -0.611796    0.436435
    7          6             0        0.645971   -0.758834    0.660312
    8          6             0       -1.872910   -1.548240    0.546050
    9         22             0       -4.372669    1.783166    0.075071
   10         22             0       -3.672557   -0.731098    0.361721
   11         22             0       -0.907919    0.045306    1.301208
   12         22             0        1.758544    0.869779    0.776611
   13         22             0        4.555897    0.703078    0.578615
   14         22             0        3.797708   -1.686633   -1.112111
   15          8             0       -5.884402    2.526575   -0.938124
   16          8             0       -3.142030    3.488049   -0.280745
   17          8             0        3.145789   -3.192354    0.080379
   18          8             0        5.033626   -3.123154   -1.782018
   19          8             0       -7.534845   -0.931629   -1.099322
   20         22             0       -6.695383    0.813209   -1.650036
   21          1             0       -6.239001    0.670420   -3.197806
   22         22             0       -6.031566   -1.845929   -0.187430
   23          1             0       -6.553249   -3.266007   -0.766591
   24         22             0        6.360766   -2.538430   -0.586853
   25          1             0        6.240323   -3.211818    0.881668
   26          6             0       -4.059813   -2.510144   -0.422844
   27          1             0       -3.851313   -2.814964   -1.427089
   28         22             0       -1.814540    2.429946    0.663446
   29          1             0       -1.796918    2.881106    2.219197
   30         22             0        2.005278   -2.200439    1.346150
   31          1             0        0.874965   -3.320668    1.043313
   32          6             0        5.674131    2.120871   -0.340367
   33          1             0        6.622478    2.252301    0.137260
   34          1             0        5.857716    1.929274   -1.376938
   35         22             0       -0.405299   -1.485717   -1.058600
   36          1             0        0.825424   -2.507780   -1.314021
   37         22             0       -2.696028   -3.444015    0.890708
   38          1             0       -1.852445   -4.790224    0.573611
   39         22             0        4.383801    3.663304   -0.087857
   40          1             0        3.925135    4.051847    1.416485
   41         22             0        1.404498    3.440678    0.402666
   42          1             0        0.647829    4.384991   -0.674368
   43          1             0        6.415711   -0.439614    0.219901
   44          8             0        8.214755   -2.835226   -1.215404
   45          1             0        8.388530   -3.778041   -1.265708
   46          8             0        3.354344    4.404294   -1.608245
   47          1             0        3.320146    5.360956   -1.535645
   48          8             0        0.824991    3.461983    2.295855
   49          1             0        1.324202    4.126767    2.775788
   50          8             0       -0.346135    0.280798   -1.950970
   51          1             0       -0.243955    0.157918   -2.897554
   52          8             0       -3.468128   -3.786489    2.681488
   53          1             0       -2.759975   -3.942329    3.310659
 ---------------------------------------------------------------------
 Rotational constants (GHZ):      0.0803555      0.0286029      0.0231180
 Standard basis: LANL2DZ (5D, 7F)
 There are   546 symmetry adapted basis functions of A   symmetry.
 Integral buffers will be    262144 words long.
 Raffenetti 2 integral format.
 Two-electron integral symmetry is turned on.
   546 basis functions,  1367 primitive gaussians,   576 cartesian basis functions
   169 alpha electrons      169 beta electrons
       nuclear repulsion energy      5939.9867919772 Hartrees.
 NAtoms=   53 NActive=   53 NUniq=   53 SFac= 1.00D+00 NAtFMM=   60 Big=F
 One-electron integrals computed using PRISM.
   1 Symmetry operations used in ECPInt.
 ECPInt:  NShTT=   32896 NPrTT=  207287 LenC2=   28462 LenP2D=  105371.
 LDataN:  DoStor=F MaxTD1= 4 Len=   56
 LDataN:  DoStor=T MaxTD1= 4 Len=   56
 NBasis=   546 RedAO= T  NBF=   546
 NBsUse=   546 1.00D-06 NBFU=   546
