# Supplementary material for: Two-Dimensional MXene as a Promising Adsorbent for Trihalomethanes Removal: A Density-Functional Theory Study
Source: Nanomaterials (Basel). 2024 Feb 29;14(5):454. doi: 10.3390/nano14050454 (PMC10934524; doi:10.3390/nano14050454)
Supplement: Supplementary file 1 [file nanomaterials-14-00454-s001.zip › MXene.gjf]

# b3lyp/lanl2dz geom=connectivity
 
Title Card Required
 
0 1
 C                 -1.06042954    0.27323755   -0.02310547
 C                  0.46013437    0.23955301   -0.02310547
 C                  1.96832853    0.27519505    0.00873227
 C                  3.48925251    0.28144031    0.00944968
 C                  4.99597275    0.35773243    0.03956978
 C                 -0.99931101   -2.41937039   -0.09110539
 C                  0.52125291   -2.45305492   -0.09110539
 C                  2.02944706   -2.41741288   -0.05926765
 C                  3.55037105   -2.41116762   -0.05855025
 C                  5.05709129   -2.33487550   -0.02843014
 Ti                -0.30989954    1.57321255   -0.02310547
 Ti                 1.21774353    1.57517005    0.00873227
 Ti                 2.68449750    1.59362350   -0.03686064
 Ti                 4.21154361    1.63677351   -0.00557086
 Ti                 4.25233627   -1.02269232   -0.07474045
 Ti                 2.74561603   -1.09898443   -0.10486056
 Ti                 1.25941314   -1.08375334   -0.05926765
 Ti                -0.24878101   -1.11939539   -0.09110539
 Ti                -0.27133558   -3.73211291   -0.09110539
 Ti                 1.24793170   -3.74437699   -0.05926765
 Ti                 2.79160935   -3.70980257   -0.01367463
 Ti                 4.31065563   -3.68108034    0.01811397
 Ti                 5.83478050   -0.93767357   -0.08252960
 Ti                 5.70846745    1.67493387    0.14239407
 Ti                -1.74984282   -3.71934853   -0.09110539

 1 11 1.0 18 1.0
 2 11 1.0 12 1.0 17 1.0 18 1.0
 3 12 1.0 13 1.0 16 1.0 17 1.0
 4 13 1.0 14 1.0 15 1.0 16 1.0
 5 14 1.0 15 1.0 24 1.0 23 1.0
 6 18 1.0 19 1.0 25 1.0
 7 17 1.0 18 1.0 19 1.0 20 1.0
 8 16 1.0 17 1.0 20 1.0 21 1.0
 9 15 1.0 16 1.0 21 1.0 22 1.0
 10 15 1.0 22 1.0 23 1.0
 11
 12
 13
 14
 15
 16
 17
 18
 19
 20
 21
 22
 23
 24
 25
 
