# Supplementary material for: Two-Dimensional MXene as a Promising Adsorbent for Trihalomethanes Removal: A Density-Functional Theory Study
Source: Nanomaterials (Basel). 2024 Feb 29;14(5):454. doi: 10.3390/nano14050454 (PMC10934524; doi:10.3390/nano14050454)
Supplement: Supplementary file 1 [file nanomaterials-14-00454-s001.zip › MXene.out]

 Entering Link 1 = C:\G03W\l1.exe PID=      4728.
  
 Copyright (c) 1988,1990,1992,1993,1995,1998,2003, Gaussian, Inc.
                  All Rights Reserved.
  
 This is the Gaussian(R) 03 program.  It is based on the
 the Gaussian(R) 98 system (copyright 1998, Gaussian, Inc.),
 the Gaussian(R) 94 system (copyright 1995, Gaussian, Inc.),
 the Gaussian 92(TM) system (copyright 1992, Gaussian, Inc.),
 the Gaussian 90(TM) system (copyright 1990, Gaussian, Inc.),
 the Gaussian 88(TM) system (copyright 1988, Gaussian, Inc.),
 the Gaussian 86(TM) system (copyright 1986, Carnegie Mellon
 University), and the Gaussian 82(TM) system (copyright 1983,
 Carnegie Mellon University). Gaussian is a federally registered
 trademark of Gaussian, Inc.
  
 This software contains proprietary and confidential information,
 including trade secrets, belonging to Gaussian, Inc.
  
 This software is provided under written license and may be
 used, copied, transmitted, or stored only in accord with that
 written license.
  
 The following legend is applicable only to US Government
 contracts under DFARS:
  
                    RESTRICTED RIGHTS LEGEND
  
 Use, duplication or disclosure by the US Government is subject
 to restrictions as set forth in subparagraph (c)(1)(ii) of the
 Rights in Technical Data and Computer Software clause at DFARS
 252.227-7013.
  
 Gaussian, Inc.
 Carnegie Office Park, Building 6, Pittsburgh, PA 15106 USA
  
 The following legend is applicable only to US Government
 contracts under FAR:
  
                    RESTRICTED RIGHTS LEGEND
  
 Use, reproduction and disclosure by the US Government is subject
 to restrictions as set forth in subparagraph (c) of the
 Commercial Computer Software - Restricted Rights clause at FAR
 52.227-19.
  
 Gaussian, Inc.
 Carnegie Office Park, Building 6, Pittsburgh, PA 15106 USA
  
  
 ---------------------------------------------------------------
 Warning -- This program may not be used in any manner that
 competes with the business of Gaussian, Inc. or will provide
 assistance to any competitor of Gaussian, Inc.  The licensee
 of this program is prohibited from giving any competitor of
 Gaussian, Inc. access to this program.  By using this program,
 the user acknowledges that Gaussian, Inc. is engaged in the
 business of creating and licensing software in the field of
 computational chemistry and represents and warrants to the
 licensee that it is not a competitor of Gaussian, Inc. and that
 it will not use this program in any manner prohibited above.
 ---------------------------------------------------------------
  

 Cite this work as:
 Gaussian 03, Revision B.05,
 M. J. Frisch, G. W. Trucks, H. B. Schlegel, G. E. Scuseria, 
 M. A. Robb, J. R. Cheeseman, J. A. Montgomery, Jr., T. Vreven, 
 K. N. Kudin, J. C. Burant, J. M. Millam, S. S. Iyengar, J. Tomasi, 
 V. Barone, B. Mennucci, M. Cossi, G. Scalmani, N. Rega, 
 G. A. Petersson, H. Nakatsuji, M. Hada, M. Ehara, K. Toyota, 
 R. Fukuda, J. Hasegawa, M. Ishida, T. Nakajima, Y. Honda, O. Kitao, 
 H. Nakai, M. Klene, X. Li, J. E. Knox, H. P. Hratchian, J. B. Cross, 
 C. Adamo, J. Jaramillo, R. Gomperts, R. E. Stratmann, O. Yazyev, 
 A. J. Austin, R. Cammi, C. Pomelli, J. W. Ochterski, P. Y. Ayala, 
 K. Morokuma, G. A. Voth, P. Salvador, J. J. Dannenberg, 
 V. G. Zakrzewski, S. Dapprich, A. D. Daniels, M. C. Strain, 
 O. Farkas, D. K. Malick, A. D. Rabuck, K. Raghavachari, 
 J. B. Foresman, J. V. Ortiz, Q. Cui, A. G. Baboul, S. Clifford, 
 J. Cioslowski, B. B. Stefanov, G. Liu, A. Liashenko, P. Piskorz, 
 I. Komaromi, R. L. Martin, D. J. Fox, T. Keith, M. A. Al-Laham, 
 C. Y. Peng, A. Nanayakkara, M. Challacombe, P. M. W. Gill, 
 B. Johnson, W. Chen, M. W. Wong, C. Gonzalez, and J. A. Pople, 
 Gaussian, Inc., Pittsburgh PA, 2003.
 
 **********************************************
 Gaussian 03:  x86-Win32-G03RevB.05  8-Nov-2003
                  20-Mar-2022 
 **********************************************
 Default route:  MaxDisk=2000MB
 ---------------------------------
 # b3lyp/lanl2dz geom=connectivity
 ---------------------------------
 1/38=1,57=2/1;
 2/17=6,18=5,40=1/2;
 3/5=6,6=3,11=2,16=1,25=1,30=1,74=-5/1,2,3;
 4//1;
 5/5=2,32=1,38=5/2;
 6/7=2,8=2,9=2,10=2,28=1/1;
 99/5=1,9=1/99;
 -------------------
 Title Card Required
 -------------------
 Symbolic Z-matrix:
 Charge =  0 Multiplicity = 1
 C                    -1.06043   0.27324  -0.02311 
 C                     0.46013   0.23955  -0.02311 
 C                     1.96833   0.2752    0.00873 
 C                     3.48925   0.28144   0.00945 
 C                     4.99597   0.35773   0.03957 
 C                    -0.99931  -2.41937  -0.09111 
 C                     0.52125  -2.45305  -0.09111 
 C                     2.02945  -2.41741  -0.05927 
 C                     3.55037  -2.41117  -0.05855 
 C                     5.05709  -2.33488  -0.02843 
 Ti                   -0.3099    1.57321  -0.02311 
 Ti                    1.21774   1.57517   0.00873 
 Ti                    2.6845    1.59362  -0.03686 
 Ti                    4.21154   1.63677  -0.00557 
 Ti                    4.25234  -1.02269  -0.07474 
 Ti                    2.74562  -1.09898  -0.10486 
 Ti                    1.25941  -1.08375  -0.05927 
 Ti                   -0.24878  -1.1194   -0.09111 
 Ti                   -0.27134  -3.73211  -0.09111 
 Ti                    1.24793  -3.74438  -0.05927 
 Ti                    2.79161  -3.7098   -0.01367 
 Ti                    4.31066  -3.68108   0.01811 
 Ti                    5.83478  -0.93767  -0.08253 
 Ti                    5.70847   1.67493   0.14239 
 Ti                   -1.74984  -3.71935  -0.09111 
 
                          Input orientation:                          
 ---------------------------------------------------------------------
 Center     Atomic     Atomic              Coordinates (Angstroms)
 Number     Number      Type              X           Y           Z
 ---------------------------------------------------------------------
    1          6             0       -1.060430    0.273238   -0.023105
    2          6             0        0.460134    0.239553   -0.023105
    3          6             0        1.968329    0.275195    0.008732
    4          6             0        3.489253    0.281440    0.009450
    5          6             0        4.995973    0.357732    0.039570
    6          6             0       -0.999311   -2.419370   -0.091105
    7          6             0        0.521253   -2.453055   -0.091105
    8          6             0        2.029447   -2.417413   -0.059268
    9          6             0        3.550371   -2.411168   -0.058550
   10          6             0        5.057091   -2.334876   -0.028430
   11         22             0       -0.309900    1.573213   -0.023105
   12         22             0        1.217744    1.575170    0.008732
   13         22             0        2.684498    1.593624   -0.036861
   14         22             0        4.211544    1.636774   -0.005571
   15         22             0        4.252336   -1.022692   -0.074740
   16         22             0        2.745616   -1.098984   -0.104861
   17         22             0        1.259413   -1.083753   -0.059268
   18         22             0       -0.248781   -1.119395   -0.091105
   19         22             0       -0.271336   -3.732113   -0.091105
   20         22             0        1.247932   -3.744377   -0.059268
   21         22             0        2.791609   -3.709803   -0.013675
   22         22             0        4.310656   -3.681080    0.018114
   23         22             0        5.834781   -0.937674   -0.082530
   24         22             0        5.708467    1.674934    0.142394
   25         22             0       -1.749843   -3.719349   -0.091105
 ---------------------------------------------------------------------
                    Distance matrix (angstroms):
                    1          2          3          4          5
     1  C    0.000000
     2  C    1.520937   0.000000
     3  C    3.028926   1.508951   0.000000
     4  C    4.549806   3.029583   1.520937   0.000000
     5  C    6.057316   4.537811   3.028926   1.508951   0.000000
     6  C    2.694160   3.033888   4.009680   5.239436   6.608540
     7  C    3.152620   2.694160   3.089878   4.036904   5.285898
     8  C    4.097346   3.086020   2.694160   3.069131   4.063431
     9  C    5.335426   4.071503   3.118322   2.694160   3.125092
    10  C    6.650289   5.268750   4.044046   3.050354   2.694160
    11  Ti   1.501076   1.540000   2.622248   4.012891   5.443675
    12  Ti   2.624141   1.535857   1.501104   2.614095   3.969650
    13  Ti   3.970905   2.604129   1.501076   1.540000   2.622248
    14  Ti   5.445479   4.003199   2.624141   1.535857   1.501104
    15  Ti   5.468782   3.997090   2.628340   1.513323   1.572143
    16  Ti   4.046685   2.649867   1.582861   1.572143   2.684584
    17  Ti   2.687825   1.546381   1.534251   2.615465   4.006186
    18  Ti   1.613327   1.534251   2.621150   3.993162   5.450360
    19  Ti   4.082907   4.039035   4.591795   5.500977   6.669966
    20  Ti   4.633688   4.061235   4.084184   4.608193   5.557417
    21  Ti   5.541020   4.586205   4.069214   4.051822   4.626758
    22  Ti   6.669849   5.495414   4.597684   4.046770   4.096600
    23  Ti   7.000983   5.502383   4.053249   2.645033   1.548090
    24  Ti   6.914485   5.443593   3.995719   2.623817   1.501080
    25  Ti   4.052241   4.534482   5.458126   6.592764   7.883254
                    6          7          8          9         10
     6  C    0.000000
     7  C    1.520937   0.000000
     8  C    3.028926   1.508951   0.000000
     9  C    4.549806   3.029583   1.520937   0.000000
    10  C    6.057316   4.537811   3.028926   1.508951   0.000000
    11  Ti   4.052238   4.111723   4.625899   5.547813   6.639109
    12  Ti   4.569645   4.089213   4.074826   4.619152   5.480003
    13  Ti   5.447707   4.588919   4.064235   4.097384   4.589377
    14  Ti   6.603986   5.509288   4.604439   4.101924   4.060723
    15  Ti   5.434223   3.995896   2.624256   1.555918   1.540000
    16  Ti   3.970905   2.604129   1.501076   1.540000   2.622248
    17  Ti   2.624256   1.555918   1.540000   2.647738   3.998577
    18  Ti   1.501076   1.540000   2.622248   4.012891   5.443675
    19  Ti   1.501080   1.504721   2.650104   4.043686   5.508932
    20  Ti   2.608976   1.482089   1.540000   2.660578   4.061692
    21  Ti   4.005283   2.596137   1.501080   1.504721   2.650104
    22  Ti   5.458900   3.984915   2.608976   1.482089   1.540000
    23  Ti   6.992875   5.525399   4.082981   2.718508   1.599969
    24  Ti   7.862070   6.633401   5.506647   4.625363   4.065962
    25  Ti   1.501080   2.600264   3.997384   5.459365   6.946585
                   11         12         13         14         15
    11  Ti   0.000000
    12  Ti   1.527976   0.000000
    13  Ti   2.994498   1.467578   0.000000
    14  Ti   4.521924   2.994468   1.527976   0.000000
    15  Ti   5.249322   3.995574   3.050354   2.660678   0.000000
    16  Ti   4.059987   3.081947   2.694160   3.105346   1.508951
    17  Ti   3.086020   2.660119   3.033103   4.014875   2.993586
    18  Ti   2.694160   3.069421   3.995940   5.243880   4.502186
    19  Ti   5.305901   5.513128   6.091253   6.994888   5.273029
    20  Ti   5.541201   5.320067   5.527972   6.143505   4.053918
    21  Ti   6.126148   5.514389   5.304558   5.531921   3.059087
    22  Ti   6.997058   6.098718   5.519956   5.318830   2.660648
    23  Ti   6.638160   5.257351   4.041514   3.044437   1.584746
    24  Ti   6.021501   4.493820   3.030369   1.504703   3.073215
    25  Ti   5.485368   6.070294   6.920548   8.014580   6.580150
                   16         17         18         19         20
    16  Ti   0.000000
    17  Ti   1.486980   0.000000
    18  Ti   2.994498   1.508951   0.000000
    19  Ti   4.004442   3.059087   2.612815   0.000000
    20  Ti   3.040270   2.660648   3.021869   1.519650   0.000000
    21  Ti   2.612815   3.040697   3.995019   3.064005   1.544738
    22  Ti   3.021869   4.007764   5.230929   4.583577   3.064355
    23  Ti   3.093454   4.577758   6.086281   6.715178   5.377481
    24  Ti   4.066232   5.238808   6.584194   8.065279   7.021821
    25  Ti   5.203427   4.000375   3.002156   1.478562   2.998048
                   21         22         23         24         25
    21  Ti   0.000000
    22  Ti   1.519650   0.000000
    23  Ti   4.117078   3.139963   0.000000
    24  Ti   6.125994   5.536805   2.625312   0.000000
    25  Ti   4.542122   6.061603   8.078632   9.207562   0.000000
 Stoichiometry    C10Ti15
 Framework group  C1[X(C10Ti15)]
 Deg. of freedom    69
 Full point group                 C1      NOp   1
 Largest Abelian subgroup         C1      NOp   1
 Largest concise Abelian subgroup C1      NOp   1
                         Standard orientation:                         
 ---------------------------------------------------------------------
 Center     Atomic     Atomic              Coordinates (Angstroms)
 Number     Number      Type              X           Y           Z
 ---------------------------------------------------------------------
    1          6             0       -1.839523    3.010046    0.032799
    2          6             0       -0.636707    2.079317    0.017748
    3          6             0        0.597813    1.211772    0.033930
    4          6             0        1.824655    0.312945    0.019175
    5          6             0        3.082118   -0.521035    0.033230
    6          6             0       -3.391271    0.808015   -0.007632
    7          6             0       -2.188455   -0.122714   -0.022683
    8          6             0       -0.953935   -0.990259   -0.006501
    9          6             0        0.272907   -1.889086   -0.021256
   10          6             0        1.530370   -2.723066   -0.007202
   11         22             0       -0.463517    3.609535    0.011591
   12         22             0        0.766628    2.703341    0.027929
   13         22             0        1.956496    1.846414   -0.032711
   14         22             0        3.210629    0.973703   -0.017346
   15         22             0        1.662211   -1.189597   -0.059088
   16         22             0        0.404748   -0.355617   -0.073142
   17         22             0       -0.780746    0.539959   -0.012658
   18         22             0       -2.015265    1.407504   -0.028841
   19         22             0       -3.585855   -0.680386   -0.001267
   20         22             0       -2.370896   -1.593041    0.015304
   21         22             0       -1.108278   -2.482498    0.044893
   22         22             0        0.130856   -3.362058    0.060989
   23         22             0        2.985211   -2.061651   -0.083797
   24         22             0        4.439249    0.115159    0.115039
   25         22             0       -4.767280    0.208524    0.013577
 ---------------------------------------------------------------------
 Rotational constants (GHZ):      0.1748210      0.1025245      0.0646565
 Standard basis: LANL2DZ (5D, 7F)
 There are   420 symmetry adapted basis functions of A   symmetry.
 Integral buffers will be    262144 words long.
 Raffenetti 2 integral format.
 Two-electron integral symmetry is turned on.
   420 basis functions,  1045 primitive gaussians,   450 cartesian basis functions
   120 alpha electrons      120 beta electrons
       nuclear repulsion energy      4627.5987017070 Hartrees.
 NAtoms=   25 NActive=   25 NUniq=   25 SFac= 1.00D+00 NAtFMM=   60 Big=F
 One-electron integrals computed using PRISM.
   1 Symmetry operations used in ECPInt.
 ECPInt:  NShTT=   14535 NPrTT=   88960 LenC2=   14437 LenP2D=   67414.
 LDataN:  DoStor=F MaxTD1= 4 Len=   56
 LDataN:  DoStor=T MaxTD1= 4 Len=   56
 NBasis=   420 RedAO= T  NBF=   420
 NBsUse=   419 1.00D-06 NBFU=   419
 Harris functional with IExCor=  402 diagonalized for initial guess.
 ExpMin= 1.60D-02 ExpMax= 4.23D+03 ExpMxC= 1.46D+02 IAcc=3 IRadAn=         5 AccDes= 0.00D+00
 HarFok:  IExCor= 402 AccDes= 0.00D+00 IRadAn=         5 IDoV=1
 ScaDFX=  1.000000  1.000000  1.000000  1.000000
 Initial guess orbital symmetries:
       Occupied  (A) (A) (A) (A) (A) (A) (A) (A) (A) (A) (A) (A)
                 (A) (A) (A) (A) (A) (A) (A) (A) (A) (A) (A) (A)
                 (A) (A) (A) (A) (A) (A) (A) (A) (A) (A) (A) (A)
                 (A) (A) (A) (A) (A) (A) (A) (A) (A) (A) (A) (A)
                 (A) (A) (A) (A) (A) (A) (A) (A) (A) (A) (A) (A)
                 (A) (A) (A) (A) (A) (A) (A) (A) (A) (A) (A) (A)
                 (A) (A) (A) (A) (A) (A) (A) (A) (A) (A) (A) (A)
                 (A) (A) (A) (A) (A) (A) (A) (A) (A) (A) (A) (A)
                 (A) (A) (A) (A) (A) (A) (A) (A) (A) (A) (A) (A)
                 (A) (A) (A) (A) (A) (A) (A) (A) (A) (A) (A) (A)
       Virtual   (A) (A) (A) (A) (A) (A) (A) (A) (A) (A) (A) (A)
                 (A) (A) (A) (A) (A) (A) (A) (A) (A) (A) (A) (A)
                 (A) (A) (A) (A) (A) (A) (A) (A) (A) (A) (A) (A)
                 (A) (A) (A) (A) (A) (A) (A) (A) (A) (A) (A) (A)
                 (A) (A) (A) (A) (A) (A) (A) (A) (A) (A) (A) (A)
                 (A) (A) (A) (A) (A) (A) (A) (A) (A) (A) (A) (A)
                 (A) (A) (A) (A) (A) (A) (A) (A) (A) (A) (A) (A)
                 (A) (A) (A) (A) (A) (A) (A) (A) (A) (A) (A) (A)
                 (A) (A) (A) (A) (A) (A) (A) (A) (A) (A) (A) (A)
                 (A) (A) (A) (A) (A) (A) (A) (A) (A) (A) (A) (A)
                 (A) (A) (A) (A) (A) (A) (A) (A) (A) (A) (A) (A)
                 (A) (A) (A) (A) (A) (A) (A) (A) (A) (A) (A) (A)
                 (A) (A) (A) (A) (A) (A) (A) (A) (A) (A) (A) (A)
                 (A) (A) (A) (A) (A) (A) (A) (A) (A) (A) (A) (A)
                 (A) (A) (A) (A) (A) (A) (A) (A) (A) (A) (A) (A)
                 (A) (A) (A) (A) (A) (A) (A) (A) (A) (A) (A) (A)
                 (A) (A) (A) (A) (A) (A) (A) (A) (A) (A) (A) (A)
                 (A) (A) (A) (A) (A) (A) (A) (A) (A) (A) (A) (A)
                 (A) (A) (A) (A) (A) (A) (A) (A) (A) (A) (A) (A)
                 (A) (A) (A) (A) (A) (A) (A) (A) (A) (A) (A) (A)
                 (A) (A) (A) (A) (A) (A) (A) (A) (A) (A) (A) (A)
                 (A) (A) (A) (A) (A) (A) (A) (A) (A) (A) (A) (A)
                 (A) (A) (A) (A) (A) (A) (A) (A) (A) (A) (A) (A)
                 (A) (A) (A) (A) (A) (A) (A) (A) (A) (A) (A) (A)
                 (A) (A) (A) (A) (A) (A) (A) (A) (A) (A) (A)
 The electronic state of the initial guess is 1-A.
 Requested convergence on RMS density matrix=1.00D-04 within 128 cycles.
 Requested convergence on MAX density matrix=1.00D-02.
 Requested convergence on             energy=1.00D-02.
 No special actions if energy rises.
 EnCoef did   100 forward-backward iterations
 EnCoef did   100 forward-backward iterations
 EnCoef did   100 forward-backward iterations
 EnCoef did   100 forward-backward iterations
 EnCoef did     3 forward-backward iterations
 EnCoef did     5 forward-backward iterations
 EnCoef did     6 forward-backward iterations
 EnCoef did   100 forward-backward iterations
 EnCoef did    10 forward-backward iterations
 EnCoef did     9 forward-backward iterations
 EnCoef did   100 forward-backward iterations
 EnCoef did    17 forward-backward iterations
 EnCoef did     5 forward-backward iterations
 EnCoef did    10 forward-backward iterations
 EnCoef did     4 forward-backward iterations
 EnCoef did     3 forward-backward iterations
 EnCoef did     7 forward-backward iterations
 Restarting incremental Fock formation.
 EnCoef did     6 forward-backward iterations
 Matrix for removal  3 Erem= -1135.17006034137     Crem= 0.000D+00
 Matrix for removal  5 Erem= -1175.81331141310     Crem= 0.000D+00
 Matrix for removal  3 Erem= -1184.38412828630     Crem= 0.000D+00
 Matrix for removal  6 Erem= -1200.29942343550     Crem= 0.000D+00
 Matrix for removal  3 Erem= -1203.04949951856     Crem= 0.000D+00
 Matrix for removal  1 Erem= -1218.82861602744     Crem= 0.000D+00
 Matrix for removal  2 Erem= -1221.98718637997     Crem= 0.000D+00
 Matrix for removal  2 Erem= -1222.24184371060     Crem= 0.000D+00
 SCF Done:  E(RB+HF-LYP) =  -1242.51898157     A.U. after   39 cycles
             Convg  =    0.3662D-04             -V/T =  2.5044
             S**2   =   0.0000

 **********************************************************************

            Population analysis using the SCF density.

 **********************************************************************

 Orbital symmetries:
       Occupied  (A) (A) (A) (A) (A) (A) (A) (A) (A) (A) (A) (A)
                 (A) (A) (A) (A) (A) (A) (A) (A) (A) (A) (A) (A)
                 (A) (A) (A) (A) (A) (A) (A) (A) (A) (A) (A) (A)
                 (A) (A) (A) (A) (A) (A) (A) (A) (A) (A) (A) (A)
                 (A) (A) (A) (A) (A) (A) (A) (A) (A) (A) (A) (A)
                 (A) (A) (A) (A) (A) (A) (A) (A) (A) (A) (A) (A)
                 (A) (A) (A) (A) (A) (A) (A) (A) (A) (A) (A) (A)
                 (A) (A) (A) (A) (A) (A) (A) (A) (A) (A) (A) (A)
                 (A) (A) (A) (A) (A) (A) (A) (A) (A) (A) (A) (A)
                 (A) (A) (A) (A) (A) (A) (A) (A) (A) (A) (A) (A)
       Virtual   (A) (A) (A) (A) (A) (A) (A) (A) (A) (A) (A) (A)
                 (A) (A) (A) (A) (A) (A) (A) (A) (A) (A) (A) (A)
                 (A) (A) (A) (A) (A) (A) (A) (A) (A) (A) (A) (A)
                 (A) (A) (A) (A) (A) (A) (A) (A) (A) (A) (A) (A)
                 (A) (A) (A) (A) (A) (A) (A) (A) (A) (A) (A) (A)
                 (A) (A) (A) (A) (A) (A) (A) (A) (A) (A) (A) (A)
                 (A) (A) (A) (A) (A) (A) (A) (A) (A) (A) (A) (A)
                 (A) (A) (A) (A) (A) (A) (A) (A) (A) (A) (A) (A)
                 (A) (A) (A) (A) (A) (A) (A) (A) (A) (A) (A) (A)
                 (A) (A) (A) (A) (A) (A) (A) (A) (A) (A) (A) (A)
                 (A) (A) (A) (A) (A) (A) (A) (A) (A) (A) (A) (A)
                 (A) (A) (A) (A) (A) (A) (A) (A) (A) (A) (A) (A)
                 (A) (A) (A) (A) (A) (A) (A) (A) (A) (A) (A) (A)
                 (A) (A) (A) (A) (A) (A) (A) (A) (A) (A) (A) (A)
                 (A) (A) (A) (A) (A) (A) (A) (A) (A) (A) (A) (A)
                 (A) (A) (A) (A) (A) (A) (A) (A) (A) (A) (A) (A)
                 (A) (A) (A) (A) (A) (A) (A) (A) (A) (A) (A) (A)
                 (A) (A) (A) (A) (A) (A) (A) (A) (A) (A) (A) (A)
                 (A) (A) (A) (A) (A) (A) (A) (A) (A) (A) (A) (A)
                 (A) (A) (A) (A) (A) (A) (A) (A) (A) (A) (A) (A)
                 (A) (A) (A) (A) (A) (A) (A) (A) (A) (A) (A) (A)
                 (A) (A) (A) (A) (A) (A) (A) (A) (A) (A) (A) (A)
                 (A) (A) (A) (A) (A) (A) (A) (A) (A) (A) (A) (A)
                 (A) (A) (A) (A) (A) (A) (A) (A) (A) (A) (A) (A)
                 (A) (A) (A) (A) (A) (A) (A) (A) (A) (A) (A)
 The electronic state is 1-A.
 Alpha  occ. eigenvalues --  -10.23733 -10.22904 -10.22804 -10.22669 -10.22461
 Alpha  occ. eigenvalues --  -10.22003 -10.18719 -10.17170 -10.16851 -10.16368
 Alpha  occ. eigenvalues --   -2.55516  -2.53865  -2.52290  -2.48373  -2.48119
 Alpha  occ. eigenvalues --   -2.47477  -2.40376  -2.40283  -2.39763  -2.30395
 Alpha  occ. eigenvalues --   -2.28075  -2.27369  -2.19743  -2.17649  -2.17356
 Alpha  occ. eigenvalues --   -1.85308  -1.83361  -1.82089  -1.69871  -1.65327
 Alpha  occ. eigenvalues --   -1.64998  -1.64166  -1.63751  -1.61168  -1.60105
 Alpha  occ. eigenvalues --   -1.57660  -1.56060  -1.55496  -1.52776  -1.51875
 Alpha  occ. eigenvalues --   -1.51264  -1.51179  -1.50182  -1.49225  -1.48435
 Alpha  occ. eigenvalues --   -1.47998  -1.47462  -1.45923  -1.45546  -1.44971
 Alpha  occ. eigenvalues --   -1.44550  -1.43918  -1.43746  -1.43262  -1.42496
 Alpha  occ. eigenvalues --   -1.42087  -1.37906  -1.37580  -1.37093  -1.36587
 Alpha  occ. eigenvalues --   -1.36502  -1.32633  -1.32012  -1.31627  -1.25913
 Alpha  occ. eigenvalues --   -1.22451  -1.21894  -1.05910  -1.04919  -1.03393
 Alpha  occ. eigenvalues --   -0.82721  -0.77780  -0.71226  -0.68425  -0.65395
 Alpha  occ. eigenvalues --   -0.64937  -0.61807  -0.58482  -0.57791  -0.57258
 Alpha  occ. eigenvalues --   -0.56757  -0.55679  -0.50427  -0.49112  -0.48679
 Alpha  occ. eigenvalues --   -0.47058  -0.43321  -0.43035  -0.42814  -0.41324
 Alpha  occ. eigenvalues --   -0.40542  -0.39006  -0.38395  -0.37329  -0.36157
 Alpha  occ. eigenvalues --   -0.35744  -0.35471  -0.32407  -0.31858  -0.29382
 Alpha  occ. eigenvalues --   -0.29158  -0.28165  -0.27839  -0.26696  -0.25304
 Alpha  occ. eigenvalues --   -0.25096  -0.22192  -0.21930  -0.20901  -0.19655
 Alpha  occ. eigenvalues --   -0.18980  -0.17998  -0.17653  -0.17276  -0.15595
 Alpha  occ. eigenvalues --   -0.15043  -0.13951  -0.13562  -0.12665  -0.12389
 Alpha virt. eigenvalues --   -0.09245  -0.08489  -0.07265  -0.07101  -0.06604
 Alpha virt. eigenvalues --   -0.06456  -0.06291  -0.06147  -0.04887  -0.04719
 Alpha virt. eigenvalues --   -0.04058  -0.03738  -0.03329  -0.03133  -0.02643
 Alpha virt. eigenvalues --   -0.02579  -0.02259  -0.02016  -0.01691  -0.00991
 Alpha virt. eigenvalues --   -0.00566   0.00264   0.00449   0.00521   0.00822
 Alpha virt. eigenvalues --    0.01029   0.01412   0.01518   0.01699   0.02037
 Alpha virt. eigenvalues --    0.02202   0.02253   0.02483   0.02692   0.02924
 Alpha virt. eigenvalues --    0.03054   0.03173   0.03385   0.03489   0.03671
 Alpha virt. eigenvalues --    0.03726   0.03811   0.04086   0.04344   0.04495
 Alpha virt. eigenvalues --    0.04612   0.04737   0.04874   0.04990   0.05180
 Alpha virt. eigenvalues --    0.05372   0.05675   0.05839   0.05860   0.06039
 Alpha virt. eigenvalues --    0.06301   0.06430   0.06814   0.06915   0.07161
 Alpha virt. eigenvalues --    0.07237   0.07380   0.07436   0.07644   0.07724
 Alpha virt. eigenvalues --    0.07834   0.08028   0.08140   0.08427   0.08484
 Alpha virt. eigenvalues --    0.08785   0.08941   0.09173   0.09224   0.09469
 Alpha virt. eigenvalues --    0.09737   0.09852   0.09950   0.10099   0.10187
 Alpha virt. eigenvalues --    0.10416   0.10634   0.10839   0.11172   0.11380
 Alpha virt. eigenvalues --    0.11659   0.11958   0.12210   0.12671   0.12973
 Alpha virt. eigenvalues --    0.13043   0.13334   0.13636   0.14059   0.14090
 Alpha virt. eigenvalues --    0.14336   0.14484   0.14688   0.15045   0.15080
 Alpha virt. eigenvalues --    0.15479   0.15669   0.16036   0.16165   0.16788
 Alpha virt. eigenvalues --    0.17137   0.17225   0.17635   0.18098   0.18459
 Alpha virt. eigenvalues --    0.18601   0.18809   0.19107   0.19401   0.19966
 Alpha virt. eigenvalues --    0.20110   0.20204   0.20381   0.20724   0.20970
 Alpha virt. eigenvalues --    0.21201   0.21398   0.22095   0.22517   0.22661
 Alpha virt. eigenvalues --    0.22880   0.23088   0.23199   0.23511   0.23779
 Alpha virt. eigenvalues --    0.24242   0.24351   0.24610   0.25554   0.25627
 Alpha virt. eigenvalues --    0.25795   0.26144   0.26492   0.26972   0.27326
 Alpha virt. eigenvalues --    0.27832   0.28622   0.28880   0.29134   0.29621
 Alpha virt. eigenvalues --    0.29972   0.30261   0.30834   0.31505   0.31878
 Alpha virt. eigenvalues --    0.32809   0.33275   0.33482   0.33847   0.34039
 Alpha virt. eigenvalues --    0.34828   0.35106   0.36052   0.36159   0.36431
 Alpha virt. eigenvalues --    0.36875   0.37480   0.38101   0.38496   0.38942
 Alpha virt. eigenvalues --    0.39382   0.39742   0.39968   0.40904   0.41060
 Alpha virt. eigenvalues --    0.42156   0.42301   0.42609   0.42646   0.42712
 Alpha virt. eigenvalues --    0.43161   0.43356   0.43678   0.43959   0.44236
 Alpha virt. eigenvalues --    0.44287   0.44443   0.45022   0.45261   0.45451
 Alpha virt. eigenvalues --    0.45694   0.45760   0.46019   0.46240   0.46436
 Alpha virt. eigenvalues --    0.47018   0.47293   0.47640   0.47941   0.48296
 Alpha virt. eigenvalues --    0.48661   0.49376   0.49939   0.50166   0.50473
 Alpha virt. eigenvalues --    0.50661   0.50933   0.51256   0.51649   0.51895
 Alpha virt. eigenvalues --    0.52190   0.52441   0.53357   0.53601   0.53755
 Alpha virt. eigenvalues --    0.54135   0.54532   0.54700   0.55309   0.55630
 Alpha virt. eigenvalues --    0.56359   0.56706   0.56994   0.57377   0.57625
 Alpha virt. eigenvalues --    0.58083   0.58700   0.59290   0.59483   0.59664
 Alpha virt. eigenvalues --    0.60767   0.60962   0.61669   0.62322   0.62679
 Alpha virt. eigenvalues --    0.63285   0.63552   0.64088   0.64687   0.65278
 Alpha virt. eigenvalues --    0.65543   0.66167   0.67570   0.68544   0.69355
 Alpha virt. eigenvalues --    0.69773   0.70629   0.70933   0.71262   0.72496
 Alpha virt. eigenvalues --    0.72723   0.73249   0.74665   0.74926   0.76430
 Alpha virt. eigenvalues --    0.77552   0.77833   0.79149   0.80250   0.80963
 Alpha virt. eigenvalues --    0.82269   0.83625   0.86198   0.87141   0.88450
 Alpha virt. eigenvalues --    0.90042   0.90978   0.93404   0.96226   0.97327
 Alpha virt. eigenvalues --    0.98437   0.99601   1.02141   1.03986   1.05940
 Alpha virt. eigenvalues --    1.10901   1.14033   1.19533   1.19777   1.21766
 Alpha virt. eigenvalues --    1.25430   1.27677   1.38435   1.65572   1.78907
 Alpha virt. eigenvalues --    1.81967   1.87843   1.99532   2.06701  13.17810
 Alpha virt. eigenvalues --   16.53715  48.62525  50.23062  51.10629  56.06293
 Alpha virt. eigenvalues --   56.52724  57.18190  57.58638  57.79223  58.35914
 Alpha virt. eigenvalues --   58.84981  59.89762  60.27842  60.87949
          Condensed to atoms (all electrons):
              1          2          3          4          5          6
     1  C    6.439267   0.390540   0.139891   0.013528   0.000092  -0.395562
     2  C    0.390540   9.248130  -0.602212  -0.354075  -0.032772  -0.278412
     3  C    0.139891  -0.602212  13.774603  -1.976747  -0.330524  -0.081246
     4  C    0.013528  -0.354075  -1.976747  12.890671  -0.537316  -0.005045
     5  C    0.000092  -0.032772  -0.330524  -0.537316   8.281133   0.000063
     6  C   -0.395562  -0.278412  -0.081246  -0.005045   0.000063   7.620490
     7  C   -0.259524  -0.421369  -0.572830  -0.021399  -0.002854  -0.057784
     8  C   -0.086876  -0.523883  -0.660639  -0.566502  -0.063525  -0.005108
     9  C   -0.003014  -0.024066  -0.445788  -0.660534  -0.227265  -0.006356
    10  C   -0.000038  -0.003564  -0.084480  -0.364824  -0.386930   0.000474
    11  Ti   0.381935  -0.096626  -0.154456  -0.327539   0.014280   0.021265
    12  Ti  -0.293723   0.175201  -0.034568   0.461407   0.071211  -0.111202
    13  Ti   0.105464   0.716648  -1.364995   0.321488  -0.548232   0.156806
    14  Ti  -0.029030  -0.565142   1.108807  -0.909184   0.214079  -0.088963
    15  Ti   0.075902  -0.147856   1.382046  -1.209678   0.360750   0.071423
    16  Ti  -0.276520   1.384266  -3.293682  -1.675819  -1.045509  -0.411769
    17  Ti  -0.276154  -2.323712  -0.089587   0.531840   0.623718  -0.284406
    18  Ti   0.109562  -0.141089  -0.554026   0.045354  -0.123679   0.046819
    19  Ti   0.096256   0.140196   0.078885  -0.255964   0.164221   0.477622
    20  Ti  -0.035350  -0.122897  -0.455929   0.596115  -0.546917  -0.565608
    21  Ti   0.030296  -0.363089   0.458383  -0.755519   0.500208   0.030393
    22  Ti  -0.011302   0.115450  -0.078004   0.195618  -0.139613   0.010972
    23  Ti   0.001234   0.076343  -0.177591   0.239802   0.118791   0.015120
    24  Ti   0.004693   0.005685  -0.449282  -0.272584   0.378125   0.008184
    25  Ti  -0.008890  -0.024688   0.014539   0.027625  -0.014654   0.253130
              7          8          9         10         11         12
     1  C   -0.259524  -0.086876  -0.003014  -0.000038   0.381935  -0.293723
     2  C   -0.421369  -0.523883  -0.024066  -0.003564  -0.096626   0.175201
     3  C   -0.572830  -0.660639  -0.445788  -0.084480  -0.154456  -0.034568
     4  C   -0.021399  -0.566502  -0.660534  -0.364824  -0.327539   0.461407
     5  C   -0.002854  -0.063525  -0.227265  -0.386930   0.014280   0.071211
     6  C   -0.057784  -0.005108  -0.006356   0.000474   0.021265  -0.111202
     7  C   10.690708  -1.585628  -0.387680  -0.014317  -0.003442   0.058829
     8  C   -1.585628  13.232413  -0.594955  -0.122202   0.162216  -0.230659
     9  C   -0.387680  -0.594955  10.246068  -0.049044  -0.019261  -0.340831
    10  C   -0.014317  -0.122202  -0.049044   7.148491  -0.003541   0.141660
    11  Ti  -0.003442   0.162216  -0.019261  -0.003541  15.438760  -6.681540
    12  Ti   0.058829  -0.230659  -0.340831   0.141660  -6.681540  38.562212
    13  Ti   0.047873  -0.509972   0.801395  -0.076546   5.272109 -28.059853
    14  Ti  -0.113820   0.434324  -0.520276   0.042273  -1.547025  10.628616
    15  Ti   0.019761   0.474229  -1.128151  -0.229179   3.621150  -9.228411
    16  Ti   1.022484  -2.578638  -1.079928  -0.297526  -5.714804  18.102725
    17  Ti  -1.838467  -2.105557   0.559833   0.009167   2.423947 -12.388648
    18  Ti  -0.197244   1.218539  -0.050809  -0.012081   0.187960   0.349763
    19  Ti  -0.771884   0.124051  -0.950723   0.090448  -1.124378   7.283862
    20  Ti   0.494721  -0.537143   1.941210  -0.343058  -0.558345 -11.091734
    21  Ti   0.055231   0.640792  -1.196691   0.343195   1.513981   4.453074
    22  Ti  -0.167603  -0.171544  -0.018291   0.040182  -0.428328   0.290347
    23  Ti   0.034550  -0.083069   0.048310   0.286907  -0.689408   2.080840
    24  Ti   0.022205  -0.022265   0.167399  -0.001660  -0.089988  -1.575885
    25  Ti  -0.289320  -0.272317   0.048648  -0.010321   0.331053  -1.597006
             13         14         15         16         17         18
     1  C    0.105464  -0.029030   0.075902  -0.276520  -0.276154   0.109562
     2  C    0.716648  -0.565142  -0.147856   1.384266  -2.323712  -0.141089
     3  C   -1.364995   1.108807   1.382046  -3.293682  -0.089587  -0.554026
     4  C    0.321488  -0.909184  -1.209678  -1.675819   0.531840   0.045354
     5  C   -0.548232   0.214079   0.360750  -1.045509   0.623718  -0.123679
     6  C    0.156806  -0.088963   0.071423  -0.411769  -0.284406   0.046819
     7  C    0.047873  -0.113820   0.019761   1.022484  -1.838467  -0.197244
     8  C   -0.509972   0.434324   0.474229  -2.578638  -2.105557   1.218539
     9  C    0.801395  -0.520276  -1.128151  -1.079928   0.559833  -0.050809
    10  C   -0.076546   0.042273  -0.229179  -0.297526   0.009167  -0.012081
    11  Ti   5.272109  -1.547025   3.621150  -5.714804   2.423947   0.187960
    12  Ti -28.059853  10.628616  -9.228411  18.102725 -12.388648   0.349763
    13  Ti  58.725880 -25.680251  10.025598 -16.049322   9.762315  -0.468201
    14  Ti -25.680251  36.117977  -5.049149   3.842794  -2.680693   0.656850
    15  Ti  10.025598  -5.049149  74.529784 -65.946148  19.569774   0.054279
    16  Ti -16.049322   3.842794 -65.946148 139.575671 -74.630460  12.385049
    17  Ti   9.762315  -2.680693  19.569774 -74.630460 117.034845 -38.347783
    18  Ti  -0.468201   0.656850   0.054279  12.385049 -38.347783  38.006188
    19  Ti  -7.936967   1.926563  -0.215591   7.907680 -14.586358   3.770937
    20  Ti  15.114484  -5.264303  -7.547230  10.557435  -0.403524  -0.768540
    21  Ti -11.237435   6.089481  13.359774 -26.466752  13.837795  -2.048995
    22  Ti   1.310577  -2.070741  -8.089456  12.529663  -7.046097   1.158648
    23  Ti  -1.891830  -0.643438 -14.228938   9.276888  -2.247928  -0.540626
    24  Ti   2.984027  -4.678997  -0.229252   0.127559   0.751405  -0.162055
    25  Ti   1.375104  -0.217736   0.703992  -3.174681   5.508339  -2.011631
             19         20         21         22         23         24
     1  C    0.096256  -0.035350   0.030296  -0.011302   0.001234   0.004693
     2  C    0.140196  -0.122897  -0.363089   0.115450   0.076343   0.005685
     3  C    0.078885  -0.455929   0.458383  -0.078004  -0.177591  -0.449282
     4  C   -0.255964   0.596115  -0.755519   0.195618   0.239802  -0.272584
     5  C    0.164221  -0.546917   0.500208  -0.139613   0.118791   0.378125
     6  C    0.477622  -0.565608   0.030393   0.010972   0.015120   0.008184
     7  C   -0.771884   0.494721   0.055231  -0.167603   0.034550   0.022205
     8  C    0.124051  -0.537143   0.640792  -0.171544  -0.083069  -0.022265
     9  C   -0.950723   1.941210  -1.196691  -0.018291   0.048310   0.167399
    10  C    0.090448  -0.343058   0.343195   0.040182   0.286907  -0.001660
    11  Ti  -1.124378  -0.558345   1.513981  -0.428328  -0.689408  -0.089988
    12  Ti   7.283862 -11.091734   4.453074   0.290347   2.080840  -1.575885
    13  Ti  -7.936967  15.114484 -11.237435   1.310577  -1.891830   2.984027
    14  Ti   1.926563  -5.264303   6.089481  -2.070741  -0.643438  -4.678997
    15  Ti  -0.215591  -7.547230  13.359774  -8.089456 -14.228938  -0.229252
    16  Ti   7.907680  10.557435 -26.466752  12.529663   9.276888   0.127559
    17  Ti -14.586358  -0.403524  13.837795  -7.046097  -2.247928   0.751405
    18  Ti   3.770937  -0.768540  -2.048995   1.158648  -0.540626  -0.162055
    19  Ti  54.524888 -53.907676  25.903911  -3.527354  -0.032009  -0.902050
    20  Ti -53.907676 104.423229 -59.974181  12.809376   1.092230   2.056383
    21  Ti  25.903911 -59.974181  70.592811 -18.690758  -2.683311  -1.624469
    22  Ti  -3.527354  12.809376 -18.690758  21.912206   2.249971   0.166980
    23  Ti  -0.032009   1.092230  -2.683311   2.249971  19.492070   0.739332
    24  Ti  -0.902050   2.056383  -1.624469   0.166980   0.739332  14.715736
    25  Ti  -7.628751   7.889512  -3.592105   0.383353  -0.033633   0.109511
             25
     1  C   -0.008890
     2  C   -0.024688
     3  C    0.014539
     4  C    0.027625
     5  C   -0.014654
     6  C    0.253130
     7  C   -0.289320
     8  C   -0.272317
     9  C    0.048648
    10  C   -0.010321
    11  Ti   0.331053
    12  Ti  -1.597006
    13  Ti   1.375104
    14  Ti  -0.217736
    15  Ti   0.703992
    16  Ti  -3.174681
    17  Ti   5.508339
    18  Ti  -2.011631
    19  Ti  -7.628751
    20  Ti   7.889512
    21  Ti  -3.592105
    22  Ti   0.383353
    23  Ti  -0.033633
    24  Ti   0.109511
    25  Ti  14.248417
 Mulliken atomic charges:
              1
     1  C   -0.112677
     2  C   -0.227008
     3  C    0.449431
     4  C    0.569282
     5  C   -0.726880
     6  C   -0.421301
     7  C    0.258804
     8  C    0.433916
     9  C   -0.109202
    10  C   -0.103487
    11  Ti   0.070029
    12  Ti   0.974316
    13  Ti  -0.896163
    14  Ti   0.996983
    15  Ti   1.000580
    16  Ti  -2.070654
    17  Ti   0.636396
    18  Ti  -0.563189
    19  Ti   1.350183
    20  Ti  -2.852260
    21  Ti   2.823981
    22  Ti  -0.734251
    23  Ti  -0.500605
    24  Ti  -0.228735
    25  Ti  -0.017489
 Sum of Mulliken charges=   0.00000
 Atomic charges with hydrogens summed into heavy atoms:
              1
     1  C   -0.112677
     2  C   -0.227008
     3  C    0.449431
     4  C    0.569282
     5  C   -0.726880
     6  C   -0.421301
     7  C    0.258804
     8  C    0.433916
     9  C   -0.109202
    10  C   -0.103487
    11  Ti   0.070029
    12  Ti   0.974316
    13  Ti  -0.896163
    14  Ti   0.996983
    15  Ti   1.000580
    16  Ti  -2.070654
    17  Ti   0.636396
    18  Ti  -0.563189
    19  Ti   1.350183
    20  Ti  -2.852260
    21  Ti   2.823981
    22  Ti  -0.734251
    23  Ti  -0.500605
    24  Ti  -0.228735
    25  Ti  -0.017489
 Sum of Mulliken charges=   0.00000
 Electronic spatial extent (au):  <R**2>=  8268.0420
 Charge=     0.0000 electrons
 Dipole moment (field-independent basis, Debye):
    X=    -2.2014    Y=    -0.0367    Z=     0.8270  Tot=     2.3519
 Quadrupole moment (field-independent basis, Debye-Ang):
   XX=  -239.2626   YY=  -268.2028   ZZ=  -287.2297
   XY=     3.7369   XZ=     2.6639   YZ=     0.1184
 Traceless Quadrupole moment (field-independent basis, Debye-Ang):
   XX=    25.6358   YY=    -3.3044   ZZ=   -22.3314
   XY=     3.7369   XZ=     2.6639   YZ=     0.1184
 Octapole moment (field-independent basis, Debye-Ang**2):
  XXX=  -151.7238  YYY=   -15.3142  ZZZ=     2.9248  XYY=     3.1888
  XXY=    48.2775  XXZ=     8.1924  XZZ=   -13.2789  YZZ=     5.6678
  YYZ=    12.8463  XYZ=    -3.3515
 Hexadecapole moment (field-independent basis, Debye-Ang**3):
 XXXX= -8152.0919 YYYY= -5856.5468 ZZZZ=  -604.5532 XXXY=    21.6568
 XXXZ=    63.1279 YYYX=    92.8596 YYYZ=     6.6157 ZZZX=    14.4139
 ZZZY=     3.6917 XXYY= -2884.8189 XXZZ= -1838.3855 YYZZ= -1178.9108
 XXYZ=    -9.6507 YYXZ=     9.3369 ZZXY=     1.6569
 N-N= 4.627598701707D+03 E-N=-1.202017234044D+04  KE= 8.259107399206D+02
 1|1|UNPC-UNK|SP|RB3LYP|LANL2DZ|C10Ti15|PCUSER|20-Mar-2022|0||# B3LYP/L
 ANL2DZ GEOM=CONNECTIVITY||Title Card Required||0,1|C,0,-1.06042954,0.2
 7323755,-0.02310547|C,0,0.46013437,0.23955301,-0.02310547|C,0,1.968328
 53,0.27519505,0.00873227|C,0,3.48925251,0.28144031,0.00944968|C,0,4.99
 597275,0.35773243,0.03956978|C,0,-0.99931101,-2.41937039,-0.09110539|C
 ,0,0.52125291,-2.45305492,-0.09110539|C,0,2.02944706,-2.41741288,-0.05
 926765|C,0,3.55037105,-2.41116762,-0.05855025|C,0,5.05709129,-2.334875
 5,-0.02843014|Ti,0,-0.30989954,1.57321255,-0.02310547|Ti,0,1.21774353,
 1.57517005,0.00873227|Ti,0,2.6844975,1.5936235,-0.03686064|Ti,0,4.2115
 4361,1.63677351,-0.00557086|Ti,0,4.25233627,-1.02269232,-0.07474045|Ti
 ,0,2.74561603,-1.09898443,-0.10486056|Ti,0,1.25941314,-1.08375334,-0.0
 5926765|Ti,0,-0.24878101,-1.11939539,-0.09110539|Ti,0,-0.27133558,-3.7
 3211291,-0.09110539|Ti,0,1.2479317,-3.74437699,-0.05926765|Ti,0,2.7916
 0935,-3.70980257,-0.01367463|Ti,0,4.31065563,-3.68108034,0.01811397|Ti
 ,0,5.8347805,-0.93767357,-0.0825296|Ti,0,5.70846745,1.67493387,0.14239
 407|Ti,0,-1.74984282,-3.71934853,-0.09110539||Version=x86-Win32-G03Rev
 B.05|State=1-A|HF=-1242.5189816|RMSD=3.662e-005|Dipole=-0.6912342,-0.5
 2966,0.3128398|PG=C01 [X(C10Ti15)]||@


 A BIRD IN THE HAND IS SAFER THAN ONE OVERHEAD.

                       -- NEWTON'S SEVENTH LAW
 Job cpu time:  0 days  3 hours 57 minutes 54.0 seconds.
 File lengths (MBytes):  RWF=    101 Int=      0 D2E=      0 Chk=     14 Scr=      1
 Normal termination of Gaussian 03 at Sun Mar 20 22:25:56 2022.
