# Supplementary material for: Two-Dimensional MXene as a Promising Adsorbent for Trihalomethanes Removal: A Density-Functional Theory Study
Source: Nanomaterials (Basel). 2024 Feb 29;14(5):454. doi: 10.3390/nano14050454 (PMC10934524; doi:10.3390/nano14050454)
Supplement: Supplementary file 1 [file nanomaterials-14-00454-s001.zip › MXenewithH-2.gjf]

# b3lyp/lanl2dz geom=connectivity

Title Card Required

0 1
 C                 -2.89136992    1.73493369    1.03306752
 C                 -0.02594381    1.68323993    0.30121449
 C                  2.56559964    1.23540166    0.10477036
 C                  5.58774732    0.44223599    0.28934834
 C                 -2.76960024   -0.81768364   -0.73648003
 C                 -0.47322479   -1.17127316    1.08376333
 C                  2.24493186   -1.73705556   -0.17774816
 Ti                 3.68169653   -0.41609421    0.96588851
 Ti                 0.95236949   -0.06429471   -0.25952703
 Ti                -1.54759006    0.36308344    0.41067807
 Ti                -4.36530223    0.68156736   -0.31308685
 Ti                 4.29184262    1.35530491   -1.00418923
 H                  4.75363111    2.87077517   -1.34364901
 H                  4.12736389    0.55726141   -2.40393246
 Ti                 6.40152924    2.33747422    0.62310247
 H                  6.92282412    1.54252673    1.93462240
 H                  6.81878254    2.14032695   -0.93010344
 H                  7.94921327    2.80944316    0.70580714
 Ti                -4.37261013   -2.10387122   -1.04020588
 H                 -4.22789358   -3.68196949   -0.70442830
 H                 -4.83784531   -1.99962440   -2.58829990
 Ti                -7.55616190   -1.03317182   -0.41364446
 H                 -7.44851285   -2.24431013    0.65651586
 H                 -6.95593624   -0.93412036   -1.91542278
 H                 -8.45816519   -2.21681937   -1.05442163
 Ti                 5.90105512   -1.22631993   -0.89076927
 H                  7.35986699   -1.86618481   -1.18691424
 H                  5.20888099   -1.09530187   -2.34954527
 C                 -5.53343694    1.71469562    0.96609386
 H                 -6.54136707    1.90743744    0.66208661
 H                 -5.58938301    1.25460131    1.93079039
 C                 -5.52850657   -1.00578984    0.09036624
 H                 -5.47418202   -1.23809322    1.13349787
 C                  4.84845885   -2.03158033    0.67551704
 H                  5.56933575   -2.31753549    1.41280228
 Ti                -2.13856025   -2.32289956    0.65922577
 H                 -3.50314037   -2.10091965    1.50359641
 H                 -2.13699229   -3.30518161   -0.62818927
 Ti                -4.32163922    3.29136629    0.84381976
 H                 -3.69279039    3.72649529   -0.58414185
 H                 -3.86633638    4.08736431    2.17923856
 Ti                -1.53831860    3.10335270    0.06014077
 H                 -1.36064237    2.95441328   -1.54324528
 H                 -0.58102558    4.11597631    0.88578404
 Ti                 1.40184233    2.32911854   -1.22805407
 H                  2.19364788    3.72302895   -0.99314652
 H                  1.90862003    1.34031279   -2.40702043
 Ti                 0.56888507   -2.74018255    0.27992814
 H                 -0.11627033   -3.36084304   -1.05056340
 H                  0.76848936   -3.94900457    1.33964377
 Ti                 3.39485941   -3.30643617    0.57269499
 H                  3.62127382   -4.64746871   -0.30723978
 H                  2.85487768   -3.81127307    2.01436343

 1 10 1.0 11 1.0 42 1.0 39 1.0
 2 9 1.0 10 1.0 45 1.0 42 1.0
 3 8 1.0 9 1.0 12 1.0 45 1.0
 4 8 1.0 12 1.0 15 1.0 26 1.0
 5 10 1.0 11 1.0 19 1.0 36 1.0
 6 9 1.0 10 1.0 36 1.0 48 1.0
 7 8 1.0 9 1.0 48 1.0 51 1.0
 8 34 1.0
 9
 10
 11 29 1.0 32 1.0
 12 13 1.0 14 1.0
 13
 14
 15 16 1.0 17 1.0 18 1.0
 16
 17
 18
 19 20 1.0 21 1.0 32 1.0
 20
 21
 22 23 1.0 24 1.0 25 1.0 32 1.0
 23
 24
 25
 26 27 1.0 28 1.0 34 1.0
 27
 28
 29 30 1.0 31 1.0 39 1.0
 30
 31
 32 33 1.0
 33
 34 35 1.0 51 1.0
 35
 36 37 1.0 38 1.0
 37
 38
 39 40 1.0 41 1.0
 40
 41
 42 43 1.0 44 1.0
 43
 44
 45 46 1.0 47 1.0
 46
 47
 48 49 1.0 50 1.0
 49
 50
 51 52 1.0 53 1.0
 52
 53
