# Supplementary material for: Two-Dimensional MXene as a Promising Adsorbent for Trihalomethanes Removal: A Density-Functional Theory Study
Source: Nanomaterials (Basel). 2024 Feb 29;14(5):454. doi: 10.3390/nano14050454 (PMC10934524; doi:10.3390/nano14050454)
Supplement: Supplementary file 1 [file nanomaterials-14-00454-s001.zip › MXenewithH-2.out]

 Entering Link 1 = C:\G09W\l1.exe PID=      6992.
  
 Copyright (c) 1988,1990,1992,1993,1995,1998,2003,2009,2011,
            Gaussian, Inc.  All Rights Reserved.
  
 This is part of the Gaussian(R) 09 program.  It is based on
 the Gaussian(R) 03 system (copyright 2003, Gaussian, Inc.),
 the Gaussian(R) 98 system (copyright 1998, Gaussian, Inc.),
 the Gaussian(R) 94 system (copyright 1995, Gaussian, Inc.),
 the Gaussian 92(TM) system (copyright 1992, Gaussian, Inc.),
 the Gaussian 90(TM) system (copyright 1990, Gaussian, Inc.),
 the Gaussian 88(TM) system (copyright 1988, Gaussian, Inc.),
 the Gaussian 86(TM) system (copyright 1986, Carnegie Mellon
 University), and the Gaussian 82(TM) system (copyright 1983,
 Carnegie Mellon University). Gaussian is a federally registered
 trademark of Gaussian, Inc.
  
 This software contains proprietary and confidential information,
 including trade secrets, belonging to Gaussian, Inc.
  
 This software is provided under written license and may be
 used, copied, transmitted, or stored only in accord with that
 written license.
  
 The following legend is applicable only to US Government
 contracts under FAR:
  
                    RESTRICTED RIGHTS LEGEND
  
 Use, reproduction and disclosure by the US Government is
 subject to restrictions as set forth in subparagraphs (a)
 and (c) of the Commercial Computer Software - Restricted
 Rights clause in FAR 52.227-19.
  
 Gaussian, Inc.
 340 Quinnipiac St., Bldg. 40, Wallingford CT 06492
  
  
 ---------------------------------------------------------------
 Warning -- This program may not be used in any manner that
 competes with the business of Gaussian, Inc. or will provide
 assistance to any competitor of Gaussian, Inc.  The licensee
 of this program is prohibited from giving any competitor of
 Gaussian, Inc. access to this program.  By using this program,
 the user acknowledges that Gaussian, Inc. is engaged in the
 business of creating and licensing software in the field of
 computational chemistry and represents and warrants to the
 licensee that it is not a competitor of Gaussian, Inc. and that
 it will not use this program in any manner prohibited above.
 ---------------------------------------------------------------
  

 Cite this work as:
 Gaussian 09, Revision C.01,
 M. J. Frisch, G. W. Trucks, H. B. Schlegel, G. E. Scuseria, 
 M. A. Robb, J. R. Cheeseman, G. Scalmani, V. Barone, B. Mennucci, 
 G. A. Petersson, H. Nakatsuji, M. Caricato, X. Li, H. P. Hratchian, 
 A. F. Izmaylov, J. Bloino, G. Zheng, J. L. Sonnenberg, M. Hada, 
 M. Ehara, K. Toyota, R. Fukuda, J. Hasegawa, M. Ishida, T. Nakajima, 
 Y. Honda, O. Kitao, H. Nakai, T. Vreven, J. A. Montgomery, Jr., 
 J. E. Peralta, F. Ogliaro, M. Bearpark, J. J. Heyd, E. Brothers, 
 K. N. Kudin, V. N. Staroverov, T. Keith, R. Kobayashi, J. Normand, 
 K. Raghavachari, A. Rendell, J. C. Burant, S. S. Iyengar, J. Tomasi, 
 M. Cossi, N. Rega, J. M. Millam, M. Klene, J. E. Knox, J. B. Cross, 
 V. Bakken, C. Adamo, J. Jaramillo, R. Gomperts, R. E. Stratmann, 
 O. Yazyev, A. J. Austin, R. Cammi, C. Pomelli, J. W. Ochterski, 
 R. L. Martin, K. Morokuma, V. G. Zakrzewski, G. A. Voth, 
 P. Salvador, J. J. Dannenberg, S. Dapprich, A. D. Daniels, 
 O. Farkas, J. B. Foresman, J. V. Ortiz, J. Cioslowski, 
 and D. J. Fox, Gaussian, Inc., Wallingford CT, 2010.
 
 ******************************************
 Gaussian 09:  IA32W-G09RevC.01 23-Sep-2011
                22-Mar-2022 
 ******************************************
 ---------------------------------
 # b3lyp/lanl2dz geom=connectivity
 ---------------------------------
 1/38=1,57=2/1;
 2/12=2,17=6,18=5,40=1/2;
 3/5=6,6=3,11=2,16=1,25=1,30=1,74=-5/1,2,3;
 4//1;
 5/5=2,38=5/2;
 6/7=2,8=2,9=2,10=2,28=1/1;
 99/5=1,9=1/99;
 -------------------
 Title Card Required
 -------------------
 Charge =  0 Multiplicity = 1
 Symbolic Z-Matrix:
 C                    -2.89137   1.73493   1.03307 
 C                    -0.02594   1.68324   0.30121 
 C                     2.5656    1.2354    0.10477 
 C                     5.58775   0.44224   0.28935 
 C                    -2.7696   -0.81768  -0.73648 
 C                    -0.47322  -1.17127   1.08376 
 C                     2.24493  -1.73706  -0.17775 
 Ti                    3.6817   -0.41609   0.96589 
 Ti                    0.95237  -0.06429  -0.25953 
 Ti                   -1.54759   0.36308   0.41068 
 Ti                   -4.3653    0.68157  -0.31309 
 Ti                    4.29184   1.3553   -1.00419 
 H                     4.75363   2.87078  -1.34365 
 H                     4.12736   0.55726  -2.40393 
 Ti                    6.40153   2.33747   0.6231 
 H                     6.92282   1.54253   1.93462 
 H                     6.81878   2.14033  -0.9301 
 H                     7.94921   2.80944   0.70581 
 Ti                   -4.37261  -2.10387  -1.04021 
 H                    -4.22789  -3.68197  -0.70443 
 H                    -4.83785  -1.99962  -2.5883 
 Ti                   -7.55616  -1.03317  -0.41364 
 H                    -7.44851  -2.24431   0.65652 
 H                    -6.95594  -0.93412  -1.91542 
 H                    -8.45817  -2.21682  -1.05442 
 Ti                    5.90106  -1.22632  -0.89077 
 H                     7.35987  -1.86618  -1.18691 
 H                     5.20888  -1.0953   -2.34955 
 C                    -5.53344   1.7147    0.96609 
 H                    -6.54137   1.90744   0.66209 
 H                    -5.58938   1.2546    1.93079 
 C                    -5.52851  -1.00579   0.09037 
 H                    -5.47418  -1.23809   1.1335 
 C                     4.84846  -2.03158   0.67552 
 H                     5.56934  -2.31754   1.4128 
 Ti                   -2.13856  -2.3229    0.65923 
 H                    -3.50314  -2.10092   1.5036 
 H                    -2.13699  -3.30518  -0.62819 
 Ti                   -4.32164   3.29137   0.84382 
 H                    -3.69279   3.7265   -0.58414 
 H                    -3.86634   4.08736   2.17924 
 Ti                   -1.53832   3.10335   0.06014 
 H                    -1.36064   2.95441  -1.54325 
 H                    -0.58103   4.11598   0.88578 
 Ti                    1.40184   2.32912  -1.22805 
 H                     2.19365   3.72303  -0.99315 
 H                     1.90862   1.34031  -2.40702 
 Ti                    0.56889  -2.74018   0.27993 
 H                    -0.11627  -3.36084  -1.05056 
 H                     0.76849  -3.949     1.33964 
 Ti                    3.39486  -3.30644   0.57269 
 H                     3.62127  -4.64747  -0.30724 
 H                     2.85488  -3.81127   2.01436 
 
 Stoichiometry    C10H28Ti15
 Framework group  C1[X(C10H28Ti15)]
 Deg. of freedom   153
 Full point group                 C1      NOp   1
 Largest Abelian subgroup         C1      NOp   1
 Largest concise Abelian subgroup C1      NOp   1
                         Standard orientation:                         
 ---------------------------------------------------------------------
 Center     Atomic      Atomic             Coordinates (Angstroms)
 Number     Number       Type             X           Y           Z
 ---------------------------------------------------------------------
      1          6           0        2.891370    1.734934   -1.033068
      2          6           0        0.025944    1.683240   -0.301214
      3          6           0       -2.565600    1.235402   -0.104770
      4          6           0       -5.587747    0.442236   -0.289348
      5          6           0        2.769600   -0.817684    0.736480
      6          6           0        0.473225   -1.171273   -1.083763
      7          6           0       -2.244932   -1.737056    0.177748
      8         22           0       -3.681697   -0.416094   -0.965889
      9         22           0       -0.952369   -0.064295    0.259527
     10         22           0        1.547590    0.363083   -0.410678
     11         22           0        4.365302    0.681567    0.313087
     12         22           0       -4.291843    1.355305    1.004189
     13          1           0       -4.753631    2.870775    1.343649
     14          1           0       -4.127364    0.557261    2.403932
     15         22           0       -6.401529    2.337474   -0.623102
     16          1           0       -6.922824    1.542527   -1.934622
     17          1           0       -6.818783    2.140327    0.930103
     18          1           0       -7.949213    2.809443   -0.705807
     19         22           0        4.372610   -2.103871    1.040206
     20          1           0        4.227894   -3.681969    0.704428
     21          1           0        4.837845   -1.999624    2.588300
     22         22           0        7.556162   -1.033172    0.413644
     23          1           0        7.448513   -2.244310   -0.656516
     24          1           0        6.955936   -0.934120    1.915423
     25          1           0        8.458165   -2.216819    1.054422
     26         22           0       -5.901055   -1.226320    0.890769
     27          1           0       -7.359867   -1.866185    1.186914
     28          1           0       -5.208881   -1.095302    2.349545
     29          6           0        5.533437    1.714696   -0.966094
     30          1           0        6.541367    1.907437   -0.662087
     31          1           0        5.589383    1.254601   -1.930790
     32          6           0        5.528507   -1.005790   -0.090366
     33          1           0        5.474182   -1.238093   -1.133498
     34          6           0       -4.848459   -2.031580   -0.675517
     35          1           0       -5.569336   -2.317535   -1.412802
     36         22           0        2.138560   -2.322900   -0.659226
     37          1           0        3.503140   -2.100920   -1.503596
     38          1           0        2.136992   -3.305182    0.628189
     39         22           0        4.321639    3.291366   -0.843820
     40          1           0        3.692790    3.726495    0.584142
     41          1           0        3.866336    4.087364   -2.179239
     42         22           0        1.538319    3.103353   -0.060141
     43          1           0        1.360642    2.954413    1.543245
     44          1           0        0.581026    4.115976   -0.885784
     45         22           0       -1.401842    2.329119    1.228054
     46          1           0       -2.193648    3.723029    0.993147
     47          1           0       -1.908620    1.340313    2.407020
     48         22           0       -0.568885   -2.740183   -0.279928
     49          1           0        0.116270   -3.360843    1.050563
     50          1           0       -0.768489   -3.949005   -1.339644
     51         22           0       -3.394859   -3.306436   -0.572695
     52          1           0       -3.621274   -4.647469    0.307240
     53          1           0       -2.854878   -3.811273   -2.014363
 ---------------------------------------------------------------------
 Rotational constants (GHZ):      0.1242944      0.0343463      0.0283926
 Standard basis: LANL2DZ (5D, 7F)
 There are   476 symmetry adapted basis functions of A   symmetry.
 Integral buffers will be    262144 words long.
 Raffenetti 2 integral format.
 Two-electron integral symmetry is turned on.
   476 basis functions,  1142 primitive gaussians,   506 cartesian basis functions
   134 alpha electrons      134 beta electrons
       nuclear repulsion energy      3907.2165822135 Hartrees.
 NAtoms=   53 NActive=   53 NUniq=   53 SFac= 1.00D+00 NAtFMM=   60 NAOKFM=F Big=F
 One-electron integrals computed using PRISM.
   1 Symmetry operations used in ECPInt.
 ECPInt:  NShTT=   25651 NPrTT=  134492 LenC2=   23469 LenP2D=   81952.
 LDataN:  DoStor=T MaxTD1= 4 Len=   56
 NBasis=   476 RedAO= T  NBF=   476
 NBsUse=   476 1.00D-06 NBFU=   476
 Harris functional with IExCor=  402 diagonalized for initial guess.
 ExpMin= 1.60D-02 ExpMax= 4.23D+03 ExpMxC= 1.46D+02 IAcc=3 IRadAn=         5 AccDes= 0.00D+00
 HarFok:  IExCor=  402 AccDes= 0.00D+00 IRadAn=         5 IDoV= 1
 ScaDFX=  1.000000  1.000000  1.000000  1.000000
 FoFCou: FMM=F IPFlag=           0 FMFlag=      100000 FMFlg1=           0
         NFxFlg=           0 DoJE=T BraDBF=F KetDBF=T FulRan=T
         Omega=  0.000000  0.000000  1.000000  0.000000  0.000000 ICntrl=     500 IOpCl=  0
         NMat0=    1 NMatS0=    1 NMatT0=    0 NMatD0=    1 NMtDS0=    0 NMtDT0=    0
         I1Cent=           4 NGrid=           0.
 Petite list used in FoFCou.
 Initial guess orbital symmetries:
       Occupied  (A) (A) (A) (A) (A) (A) (A) (A) (A) (A) (A) (A)
                 (A) (A) (A) (A) (A) (A) (A) (A) (A) (A) (A) (A)
                 (A) (A) (A) (A) (A) (A) (A) (A) (A) (A) (A) (A)
                 (A) (A) (A) (A) (A) (A) (A) (A) (A) (A) (A) (A)
                 (A) (A) (A) (A) (A) (A) (A) (A) (A) (A) (A) (A)
                 (A) (A) (A) (A) (A) (A) (A) (A) (A) (A) (A) (A)
                 (A) (A) (A) (A) (A) (A) (A) (A) (A) (A) (A) (A)
                 (A) (A) (A) (A) (A) (A) (A) (A) (A) (A) (A) (A)
                 (A) (A) (A) (A) (A) (A) (A) (A) (A) (A) (A) (A)
                 (A) (A) (A) (A) (A) (A) (A) (A) (A) (A) (A) (A)
                 (A) (A) (A) (A) (A) (A) (A) (A) (A) (A) (A) (A)
                 (A) (A)
       Virtual   (A) (A) (A) (A) (A) (A) (A) (A) (A) (A) (A) (A)
                 (A) (A) (A) (A) (A) (A) (A) (A) (A) (A) (A) (A)
                 (A) (A) (A) (A) (A) (A) (A) (A) (A) (A) (A) (A)
                 (A) (A) (A) (A) (A) (A) (A) (A) (A) (A) (A) (A)
                 (A) (A) (A) (A) (A) (A) (A) (A) (A) (A) (A) (A)
                 (A) (A) (A) (A) (A) (A) (A) (A) (A) (A) (A) (A)
                 (A) (A) (A) (A) (A) (A) (A) (A) (A) (A) (A) (A)
                 (A) (A) (A) (A) (A) (A) (A) (A) (A) (A) (A) (A)
                 (A) (A) (A) (A) (A) (A) (A) (A) (A) (A) (A) (A)
                 (A) (A) (A) (A) (A) (A) (A) (A) (A) (A) (A) (A)
                 (A) (A) (A) (A) (A) (A) (A) (A) (A) (A) (A) (A)
                 (A) (A) (A) (A) (A) (A) (A) (A) (A) (A) (A) (A)
                 (A) (A) (A) (A) (A) (A) (A) (A) (A) (A) (A) (A)
                 (A) (A) (A) (A) (A) (A) (A) (A) (A) (A) (A) (A)
                 (A) (A) (A) (A) (A) (A) (A) (A) (A) (A) (A) (A)
                 (A) (A) (A) (A) (A) (A) (A) (A) (A) (A) (A) (A)
                 (A) (A) (A) (A) (A) (A) (A) (A) (A) (A) (A) (A)
                 (A) (A) (A) (A) (A) (A) (A) (A) (A) (A) (A) (A)
                 (A) (A) (A) (A) (A) (A) (A) (A) (A) (A) (A) (A)
                 (A) (A) (A) (A) (A) (A) (A) (A) (A) (A) (A) (A)
                 (A) (A) (A) (A) (A) (A) (A) (A) (A) (A) (A) (A)
                 (A) (A) (A) (A) (A) (A) (A) (A) (A) (A) (A) (A)
                 (A) (A) (A) (A) (A) (A) (A) (A) (A) (A) (A) (A)
                 (A) (A) (A) (A) (A) (A) (A) (A) (A) (A) (A) (A)
                 (A) (A) (A) (A) (A) (A) (A) (A) (A) (A) (A) (A)
                 (A) (A) (A) (A) (A) (A) (A) (A) (A) (A) (A) (A)
                 (A) (A) (A) (A) (A) (A) (A) (A) (A) (A) (A) (A)
                 (A) (A) (A) (A) (A) (A) (A) (A) (A) (A) (A) (A)
                 (A) (A) (A) (A) (A) (A)
 The electronic state of the initial guess is 1-A.
 Requested convergence on RMS density matrix=1.00D-08 within 128 cycles.
 Requested convergence on MAX density matrix=1.00D-06.
 Requested convergence on             energy=1.00D-06.
 No special actions if energy rises.
 EnCoef did     6 forward-backward iterations
 EnCoef did     3 forward-backward iterations
 EnCoef did   100 forward-backward iterations
 EnCoef did   100 forward-backward iterations
 EnCoef did   100 forward-backward iterations
 EnCoef did   100 forward-backward iterations
 EnCoef did   100 forward-backward iterations
 EnCoef did     5 forward-backward iterations
 EnCoef did     4 forward-backward iterations
 EnCoef did     8 forward-backward iterations
 EnCoef did     3 forward-backward iterations
 EnCoef did     4 forward-backward iterations
 EnCoef did     6 forward-backward iterations
 EnCoef did     3 forward-backward iterations
 Rare condition: small coef for last iteration: -0.444D-15
 Restarting incremental Fock formation.
 EnCoef did   100 forward-backward iterations
 Rare condition: small coef for last iteration:  0.539D-16
 Matrix for removal  5 Erem= -1061.11776775992     Crem= 0.000D+00
 Matrix for removal  3 Erem= -1109.08650020182     Crem= 0.000D+00
 Matrix for removal  4 Erem= -1203.58910305473     Crem= 0.000D+00
 Matrix for removal  3 Erem= -1234.62315958491     Crem= 0.000D+00
 Matrix for removal  8 Erem= -1244.42799250035     Crem= 0.000D+00
 EnCoef did     3 forward-backward iterations
 Matrix for removal  4 Erem= -1244.46334632567     Crem= 0.000D+00
 Restarting incremental Fock formation.
 SCF Done:  E(RB3LYP) =  -1268.17590676     A.U. after   45 cycles
             Convg  =    0.4286D-08             -V/T =  2.6541

 **********************************************************************

            Population analysis using the SCF density.

 **********************************************************************

 Orbital symmetries:
       Occupied  (A) (A) (A) (A) (A) (A) (A) (A) (A) (A) (A) (A)
                 (A) (A) (A) (A) (A) (A) (A) (A) (A) (A) (A) (A)
                 (A) (A) (A) (A) (A) (A) (A) (A) (A) (A) (A) (A)
                 (A) (A) (A) (A) (A) (A) (A) (A) (A) (A) (A) (A)
                 (A) (A) (A) (A) (A) (A) (A) (A) (A) (A) (A) (A)
                 (A) (A) (A) (A) (A) (A) (A) (A) (A) (A) (A) (A)
                 (A) (A) (A) (A) (A) (A) (A) (A) (A) (A) (A) (A)
                 (A) (A) (A) (A) (A) (A) (A) (A) (A) (A) (A) (A)
                 (A) (A) (A) (A) (A) (A) (A) (A) (A) (A) (A) (A)
                 (A) (A) (A) (A) (A) (A) (A) (A) (A) (A) (A) (A)
                 (A) (A) (A) (A) (A) (A) (A) (A) (A) (A) (A) (A)
                 (A) (A)
       Virtual   (A) (A) (A) (A) (A) (A) (A) (A) (A) (A) (A) (A)
                 (A) (A) (A) (A) (A) (A) (A) (A) (A) (A) (A) (A)
                 (A) (A) (A) (A) (A) (A) (A) (A) (A) (A) (A) (A)
                 (A) (A) (A) (A) (A) (A) (A) (A) (A) (A) (A) (A)
                 (A) (A) (A) (A) (A) (A) (A) (A) (A) (A) (A) (A)
                 (A) (A) (A) (A) (A) (A) (A) (A) (A) (A) (A) (A)
                 (A) (A) (A) (A) (A) (A) (A) (A) (A) (A) (A) (A)
                 (A) (A) (A) (A) (A) (A) (A) (A) (A) (A) (A) (A)
                 (A) (A) (A) (A) (A) (A) (A) (A) (A) (A) (A) (A)
                 (A) (A) (A) (A) (A) (A) (A) (A) (A) (A) (A) (A)
                 (A) (A) (A) (A) (A) (A) (A) (A) (A) (A) (A) (A)
                 (A) (A) (A) (A) (A) (A) (A) (A) (A) (A) (A) (A)
                 (A) (A) (A) (A) (A) (A) (A) (A) (A) (A) (A) (A)
                 (A) (A) (A) (A) (A) (A) (A) (A) (A) (A) (A) (A)
                 (A) (A) (A) (A) (A) (A) (A) (A) (A) (A) (A) (A)
                 (A) (A) (A) (A) (A) (A) (A) (A) (A) (A) (A) (A)
                 (A) (A) (A) (A) (A) (A) (A) (A) (A) (A) (A) (A)
                 (A) (A) (A) (A) (A) (A) (A) (A) (A) (A) (A) (A)
                 (A) (A) (A) (A) (A) (A) (A) (A) (A) (A) (A) (A)
                 (A) (A) (A) (A) (A) (A) (A) (A) (A) (A) (A) (A)
                 (A) (A) (A) (A) (A) (A) (A) (A) (A) (A) (A) (A)
                 (A) (A) (A) (A) (A) (A) (A) (A) (A) (A) (A) (A)
                 (A) (A) (A) (A) (A) (A) (A) (A) (A) (A) (A) (A)
                 (A) (A) (A) (A) (A) (A) (A) (A) (A) (A) (A) (A)
                 (A) (A) (A) (A) (A) (A) (A) (A) (A) (A) (A) (A)
                 (A) (A) (A) (A) (A) (A) (A) (A) (A) (A) (A) (A)
                 (A) (A) (A) (A) (A) (A) (A) (A) (A) (A) (A) (A)
                 (A) (A) (A) (A) (A) (A) (A) (A) (A) (A) (A) (A)
                 (A) (A) (A) (A) (A) (A)
 The electronic state is 1-A.
 Alpha  occ. eigenvalues --  -10.20375 -10.19280 -10.19216 -10.18570 -10.18557
 Alpha  occ. eigenvalues --  -10.18368 -10.17927 -10.17527 -10.16090 -10.16031
 Alpha  occ. eigenvalues --   -2.46378  -2.45668  -2.45249  -2.44196  -2.43045
 Alpha  occ. eigenvalues --   -2.42955  -2.42885  -2.42864  -2.42416  -2.42221
 Alpha  occ. eigenvalues --   -2.41755  -2.41204  -2.41083  -2.41056  -2.41032
 Alpha  occ. eigenvalues --   -1.59252  -1.58593  -1.57937  -1.57740  -1.57662
 Alpha  occ. eigenvalues --   -1.57416  -1.57337  -1.56956  -1.56707  -1.56596
 Alpha  occ. eigenvalues --   -1.55913  -1.55729  -1.55660  -1.55593  -1.55360
 Alpha  occ. eigenvalues --   -1.55224  -1.55193  -1.55172  -1.55099  -1.54886
 Alpha  occ. eigenvalues --   -1.54859  -1.54680  -1.54612  -1.54603  -1.54551
 Alpha  occ. eigenvalues --   -1.54491  -1.54479  -1.54450  -1.54137  -1.53976
 Alpha  occ. eigenvalues --   -1.53751  -1.53687  -1.53555  -1.53445  -1.53355
 Alpha  occ. eigenvalues --   -1.53247  -1.53232  -1.53141  -1.53119  -1.52995
 Alpha  occ. eigenvalues --   -1.52927  -1.52896  -1.52873  -1.52617  -1.52599
 Alpha  occ. eigenvalues --   -0.69831  -0.65634  -0.64204  -0.61779  -0.59750
 Alpha  occ. eigenvalues --   -0.58875  -0.58225  -0.58074  -0.57472  -0.56914
 Alpha  occ. eigenvalues --   -0.45162  -0.40642  -0.39777  -0.38877  -0.38145
 Alpha  occ. eigenvalues --   -0.37818  -0.37393  -0.36674  -0.35702  -0.35434
 Alpha  occ. eigenvalues --   -0.35278  -0.34762  -0.34370  -0.34234  -0.33934
 Alpha  occ. eigenvalues --   -0.33670  -0.33393  -0.33091  -0.32561  -0.32267
 Alpha  occ. eigenvalues --   -0.32006  -0.31902  -0.31824  -0.31647  -0.31421
 Alpha  occ. eigenvalues --   -0.31331  -0.30875  -0.30827  -0.30693  -0.30413
 Alpha  occ. eigenvalues --   -0.30093  -0.29729  -0.29655  -0.29363  -0.29217
 Alpha  occ. eigenvalues --   -0.28627  -0.28548  -0.28429  -0.28315  -0.28124
 Alpha  occ. eigenvalues --   -0.27887  -0.27719  -0.27399  -0.27101  -0.26988
 Alpha  occ. eigenvalues --   -0.26580  -0.26233  -0.25898  -0.25519  -0.24780
 Alpha  occ. eigenvalues --   -0.24504  -0.24100  -0.23499  -0.22799
 Alpha virt. eigenvalues --   -0.17964  -0.15810  -0.15547  -0.14726  -0.14415
 Alpha virt. eigenvalues --   -0.14333  -0.14092  -0.14055  -0.13416  -0.13218
 Alpha virt. eigenvalues --   -0.13109  -0.12897  -0.12536  -0.12345  -0.12282
 Alpha virt. eigenvalues --   -0.11998  -0.11672  -0.11538  -0.11388  -0.11066
 Alpha virt. eigenvalues --   -0.10869  -0.10819  -0.10548  -0.10343  -0.10212
 Alpha virt. eigenvalues --   -0.10077  -0.09814  -0.09730  -0.09546  -0.09501
 Alpha virt. eigenvalues --   -0.09275  -0.08979  -0.08816  -0.08647  -0.08426
 Alpha virt. eigenvalues --   -0.08129  -0.08083  -0.07912  -0.07541  -0.07387
 Alpha virt. eigenvalues --   -0.07311  -0.07034  -0.06611  -0.06344  -0.06109
 Alpha virt. eigenvalues --   -0.05685  -0.05569  -0.05114  -0.05089  -0.04823
 Alpha virt. eigenvalues --   -0.04095  -0.03886  -0.03762  -0.03214  -0.02985
 Alpha virt. eigenvalues --   -0.02523  -0.02198  -0.01805  -0.01657  -0.01267
 Alpha virt. eigenvalues --   -0.01009  -0.00702  -0.00475  -0.00246  -0.00004
 Alpha virt. eigenvalues --    0.00053   0.00561   0.00662   0.00824   0.01087
 Alpha virt. eigenvalues --    0.01093   0.01338   0.01563   0.01651   0.01717
 Alpha virt. eigenvalues --    0.01824   0.02019   0.02213   0.02384   0.02544
 Alpha virt. eigenvalues --    0.02823   0.02978   0.03099   0.03133   0.03282
 Alpha virt. eigenvalues --    0.03481   0.03580   0.03635   0.03671   0.03939
 Alpha virt. eigenvalues --    0.04084   0.04228   0.04326   0.04485   0.04518
 Alpha virt. eigenvalues --    0.04730   0.04898   0.05065   0.05198   0.05405
 Alpha virt. eigenvalues --    0.05583   0.05640   0.05843   0.05933   0.06049
 Alpha virt. eigenvalues --    0.06166   0.06410   0.06486   0.06763   0.06877
 Alpha virt. eigenvalues --    0.07108   0.07205   0.07325   0.07766   0.07807
 Alpha virt. eigenvalues --    0.08003   0.08111   0.08383   0.08624   0.08684
 Alpha virt. eigenvalues --    0.08910   0.09067   0.09517   0.09607   0.10256
 Alpha virt. eigenvalues --    0.10319   0.10591   0.10973   0.11867   0.12171
 Alpha virt. eigenvalues --    0.12306   0.12636   0.12913   0.13079   0.13256
 Alpha virt. eigenvalues --    0.13829   0.13972   0.14121   0.14457   0.14777
 Alpha virt. eigenvalues --    0.15137   0.15328   0.15517   0.15910   0.16033
 Alpha virt. eigenvalues --    0.16315   0.16353   0.16638   0.16815   0.16878
 Alpha virt. eigenvalues --    0.17275   0.17376   0.17716   0.17997   0.18190
 Alpha virt. eigenvalues --    0.18545   0.18933   0.19020   0.19164   0.19628
 Alpha virt. eigenvalues --    0.20043   0.20276   0.20380   0.20597   0.20764
 Alpha virt. eigenvalues --    0.20934   0.21481   0.21704   0.21804   0.22339
 Alpha virt. eigenvalues --    0.22726   0.23160   0.23427   0.23765   0.24854
 Alpha virt. eigenvalues --    0.25073   0.25827   0.26126   0.26287   0.26762
 Alpha virt. eigenvalues --    0.26816   0.27233   0.27640   0.28090   0.28588
 Alpha virt. eigenvalues --    0.29015   0.29357   0.29652   0.30279   0.30409
 Alpha virt. eigenvalues --    0.30734   0.30759   0.31672   0.31841   0.32152
 Alpha virt. eigenvalues --    0.32565   0.32895   0.33316   0.33425   0.33767
 Alpha virt. eigenvalues --    0.34535   0.35035   0.35187   0.35565   0.35849
 Alpha virt. eigenvalues --    0.36078   0.36454   0.36914   0.37010   0.37370
 Alpha virt. eigenvalues --    0.37610   0.38084   0.38425   0.38543   0.38627
 Alpha virt. eigenvalues --    0.39108   0.39336   0.39448   0.39693   0.39928
 Alpha virt. eigenvalues --    0.40080   0.40428   0.40673   0.41175   0.41488
 Alpha virt. eigenvalues --    0.41947   0.42168   0.42317   0.42949   0.43465
 Alpha virt. eigenvalues --    0.43638   0.44081   0.44670   0.44914   0.45127
 Alpha virt. eigenvalues --    0.45647   0.45922   0.46052   0.46520   0.46772
 Alpha virt. eigenvalues --    0.47290   0.47750   0.48284   0.48530   0.48955
 Alpha virt. eigenvalues --    0.49147   0.49963   0.50090   0.50193   0.50521
 Alpha virt. eigenvalues --    0.51285   0.51904   0.52124   0.52242   0.52928
 Alpha virt. eigenvalues --    0.53173   0.53700   0.54134   0.54729   0.55286
 Alpha virt. eigenvalues --    0.55596   0.56259   0.56570   0.57763   0.58026
 Alpha virt. eigenvalues --    0.58889   0.59057   0.59288   0.59773   0.60347
 Alpha virt. eigenvalues --    0.62080   0.62343   0.63292   0.63621   0.64723
 Alpha virt. eigenvalues --    0.65714   0.66066   0.66991   0.67419   0.68648
 Alpha virt. eigenvalues --    0.69020   0.70077   0.71427   0.72257   0.73201
 Alpha virt. eigenvalues --    0.76225   0.76810   0.79755   0.86270   0.96362
 Alpha virt. eigenvalues --    0.99456   1.05282   1.07922   1.09941   1.11140
 Alpha virt. eigenvalues --    1.12245   1.12584   1.13186   1.14010   1.14924
 Alpha virt. eigenvalues --    1.15528   1.16107   1.17017   1.17547   1.18401
 Alpha virt. eigenvalues --    1.18919   1.19727   1.20057   1.20791   1.21439
 Alpha virt. eigenvalues --    1.21945   1.22241   1.23670   1.25061   1.25500
 Alpha virt. eigenvalues --    1.25806   1.27736   1.28997   1.29716   1.31072
 Alpha virt. eigenvalues --    1.31923   1.32664   1.33633   1.34465   1.36038
 Alpha virt. eigenvalues --    1.36874   1.39884   6.15528   7.49310   8.46807
 Alpha virt. eigenvalues --   10.01827  10.83008  11.52305  13.61437  14.09011
 Alpha virt. eigenvalues --   14.60966  16.41387  17.98273  20.08409  22.10809
 Alpha virt. eigenvalues --   30.69005  36.83764
          Condensed to atoms (all electrons):
 Mulliken atomic charges:
              1
     1  C   -0.813073
     2  C   -0.797184
     3  C   -0.868218
     4  C   -1.053383
     5  C   -0.817790
     6  C   -0.815327
     7  C   -0.878568
     8  Ti   1.415107
     9  Ti   1.212559
    10  Ti   0.607275
    11  Ti   1.273679
    12  Ti   0.879933
    13  H   -0.129624
    14  H   -0.077476
    15  Ti   0.424764
    16  H   -0.076084
    17  H   -0.056803
    18  H   -0.079667
    19  Ti   0.606644
    20  H   -0.113463
    21  H   -0.127448
    22  Ti   0.537172
    23  H   -0.053271
    24  H   -0.077322
    25  H   -0.098718
    26  Ti   0.709631
    27  H   -0.167430
    28  H   -0.124111
    29  C   -1.034080
    30  H    0.201059
    31  H    0.336299
    32  C   -1.194354
    33  H    0.347661
    34  C   -1.164620
    35  H    0.296661
    36  Ti   1.006766
    37  H   -0.094729
    38  H   -0.074207
    39  Ti   0.353185
    40  H   -0.188471
    41  H   -0.118333
    42  Ti   0.615847
    43  H   -0.174968
    44  H   -0.142671
    45  Ti   0.318982
    46  H   -0.087081
    47  H   -0.111600
    48  Ti   0.515624
    49  H   -0.143386
    50  H   -0.120826
    51  Ti   0.539154
    52  H   -0.170083
    53  H   -0.153635
 Sum of Mulliken atomic charges =   0.00000
 Mulliken charges with hydrogens summed into heavy atoms:
              1
     1  C   -0.813073
     2  C   -0.797184
     3  C   -0.868218
     4  C   -1.053383
     5  C   -0.817790
     6  C   -0.815327
     7  C   -0.878568
     8  Ti   1.415107
     9  Ti   1.212559
    10  Ti   0.607275
    11  Ti   1.273679
    12  Ti   0.672833
    15  Ti   0.212211
    19  Ti   0.365733
    22  Ti   0.307861
    26  Ti   0.418089
    29  C   -0.496722
    32  C   -0.846693
    34  C   -0.867959
    36  Ti   0.837829
    39  Ti   0.046380
    42  Ti   0.298209
    45  Ti   0.120302
    48  Ti   0.251412
    51  Ti   0.215436
 Sum of Mulliken charges with hydrogens summed into heavy atoms =   0.00000
 Electronic spatial extent (au):  <R**2>=          21571.4517
 Charge=              0.0000 electrons
 Dipole moment (field-independent basis, Debye):
    X=             10.6222    Y=              9.7894    Z=             -2.9292  Tot=             14.7392
 Quadrupole moment (field-independent basis, Debye-Ang):
   XX=           -321.1215   YY=           -358.7650   ZZ=           -356.5633
   XY=             38.7534   XZ=              6.5352   YZ=             17.3643
 Traceless Quadrupole moment (field-independent basis, Debye-Ang):
   XX=             24.3617   YY=            -13.2817   ZZ=            -11.0800
   XY=             38.7534   XZ=              6.5352   YZ=             17.3643
 Octapole moment (field-independent basis, Debye-Ang**2):
  XXX=           1039.4894  YYY=            182.1478  ZZZ=            -34.5084  XYY=              8.0694
  XXY=            340.8772  XXZ=           -146.4857  XZZ=            -28.6780  YZZ=             23.0613
  YYZ=             -7.1036  XYZ=             58.9512
 Hexadecapole moment (field-independent basis, Debye-Ang**3):
 XXXX=         -34848.7338 YYYY=          -9812.7690 ZZZZ=          -2107.3262 XXXY=           2904.6354
 XXXZ=           -505.7928 YYYX=            183.3448 YYYZ=            128.0270 ZZZX=              1.3316
 ZZZY=            101.8602 XXYY=          -7681.8101 XXZZ=          -6574.2803 YYZZ=          -2063.8111
 XXYZ=            338.1099 YYXZ=            112.3760 ZZXY=              6.3172
 N-N= 3.907216582213D+03 E-N=-1.055547737763D+04  KE= 7.667033377209D+02
 1|1|UNPC-DESKTOP-201OOLM|SP|RB3LYP|LANL2DZ|C10H28Ti15|AMMAR|22-Mar-202
 2|0||# b3lyp/lanl2dz geom=connectivity||Title Card Required||0,1|C,0,-
 2.89136992,1.73493369,1.03306752|C,0,-0.02594381,1.68323993,0.30121449
 |C,0,2.56559964,1.23540166,0.10477036|C,0,5.58774732,0.44223599,0.2893
 4834|C,0,-2.76960024,-0.81768364,-0.73648003|C,0,-0.47322479,-1.171273
 16,1.08376333|C,0,2.24493186,-1.73705556,-0.17774816|Ti,0,3.68169653,-
 0.41609421,0.96588851|Ti,0,0.95236949,-0.06429471,-0.25952703|Ti,0,-1.
 54759006,0.36308344,0.41067807|Ti,0,-4.36530223,0.68156736,-0.31308685
 |Ti,0,4.29184262,1.35530491,-1.00418923|H,0,4.75363111,2.87077517,-1.3
 4364901|H,0,4.12736389,0.55726141,-2.40393246|Ti,0,6.40152924,2.337474
 22,0.62310247|H,0,6.92282412,1.54252673,1.9346224|H,0,6.81878254,2.140
 32695,-0.93010344|H,0,7.94921327,2.80944316,0.70580714|Ti,0,-4.3726101
 3,-2.10387122,-1.04020588|H,0,-4.22789358,-3.68196949,-0.7044283|H,0,-
 4.83784531,-1.9996244,-2.5882999|Ti,0,-7.5561619,-1.03317182,-0.413644
 46|H,0,-7.44851285,-2.24431013,0.65651586|H,0,-6.95593624,-0.93412036,
 -1.91542278|H,0,-8.45816519,-2.21681937,-1.05442163|Ti,0,5.90105512,-1
 .22631993,-0.89076927|H,0,7.35986699,-1.86618481,-1.18691424|H,0,5.208
 88099,-1.09530187,-2.34954527|C,0,-5.53343694,1.71469562,0.96609386|H,
 0,-6.54136707,1.90743744,0.66208661|H,0,-5.58938301,1.25460131,1.93079
 039|C,0,-5.52850657,-1.00578984,0.09036624|H,0,-5.47418202,-1.23809322
 ,1.13349787|C,0,4.84845885,-2.03158033,0.67551704|H,0,5.56933575,-2.31
 753549,1.41280228|Ti,0,-2.13856025,-2.32289956,0.65922577|H,0,-3.50314
 037,-2.10091965,1.50359641|H,0,-2.13699229,-3.30518161,-0.62818927|Ti,
 0,-4.32163922,3.29136629,0.84381976|H,0,-3.69279039,3.72649529,-0.5841
 4185|H,0,-3.86633638,4.08736431,2.17923856|Ti,0,-1.5383186,3.1033527,0
 .06014077|H,0,-1.36064237,2.95441328,-1.54324528|H,0,-0.58102558,4.115
 97631,0.88578404|Ti,0,1.40184233,2.32911854,-1.22805407|H,0,2.19364788
 ,3.72302895,-0.99314652|H,0,1.90862003,1.34031279,-2.40702043|Ti,0,0.5
 6888507,-2.74018255,0.27992814|H,0,-0.11627033,-3.36084304,-1.0505634|
 H,0,0.76848936,-3.94900457,1.33964377|Ti,0,3.39485941,-3.30643617,0.57
 269499|H,0,3.62127382,-4.64746871,-0.30723978|H,0,2.85487768,-3.811273
 07,2.01436343||Version=IA32W-G09RevC.01|State=1-A|HF=-1268.1759068|RMS
 D=4.286e-009|Dipole=-4.1791115,3.8514358,1.1524164|Quadrupole=18.11236
 38,-9.8746419,-8.2377219,-28.8122105,4.8587879,-12.9099263|PG=C01 [X(C
 10H28Ti15)]||@


 GOOD SENSE ABOUT TRIVIALITIES IS BETTER THAN NONSENSE
 ABOUT THINGS THAT MATTER

                                       -- MAX BEERBOHM
 Job cpu time:  0 days  4 hours 31 minutes 28.0 seconds.
 File lengths (MBytes):  RWF=    122 Int=      0 D2E=      0 Chk=      9 Scr=      1
 Normal termination of Gaussian 09 at Tue Mar 22 22:07:08 2022.
