# Supplementary material for: Two-Dimensional MXene as a Promising Adsorbent for Trihalomethanes Removal: A Density-Functional Theory Study
Source: Nanomaterials (Basel). 2024 Feb 29;14(5):454. doi: 10.3390/nano14050454 (PMC10934524; doi:10.3390/nano14050454)
Supplement: Supplementary file 1 [file nanomaterials-14-00454-s001.zip › MXenewithH.gjf]

%chk=E:\TO Work\MXene\MXenewithH.chk
# b3lyp/lanl2dz geom=connectivity

Title Card Required

0 1
 C                  0.45251083    0.24397462   -0.00835559
 C                  1.96070499    0.27961666    0.02348215
 C                  3.48162897    0.28586192    0.02419956
 C                  4.98834921    0.36215404    0.05431966
 C                  0.51362937   -2.44863331   -0.07635551
 C                  2.02182352   -2.41299127   -0.04451777
 C                  3.54274751   -2.40674601   -0.04380037
 Ti                 4.24471273   -1.01827071   -0.05999057
 Ti                 2.73799249   -1.09456282   -0.09011068
 Ti                 1.25178960   -1.07933173   -0.04451777
 Ti                -0.25640455   -1.11497378   -0.07635551
 Ti                 4.20392007    1.64119512    0.00917902
 H                  4.06587884    2.80950357    1.12291147
 H                  4.28795106    2.76267889   -1.15684540
 Ti                 5.98084979    2.19618904    0.19345349
 H                  5.87966605    2.12839646    1.80886861
 H                  6.08203353    2.26398162   -1.42196164
 H                  6.75015646    3.61778555    0.30129884
 Ti                -0.27895912   -3.72769130   -0.07635551
 H                 -0.30750766   -4.87284849    1.06915748
 H                 -0.30750766   -4.87284849   -1.22186850
 Ti                -2.05191830   -4.22494686   -0.08034682
 H                 -2.06487744   -4.22103724    1.53959663
 H                 -2.03895916   -4.22885647   -1.70029027
 H                 -2.86190570   -5.62791187   -0.08344056
 Ti                 5.82715696   -0.93325196   -0.06777972
 H                  7.09335839   -0.95760541    0.94243849
 H                  6.83404182   -0.76575507   -1.32576528
 C                 -1.06805308    0.27765916   -0.00835559
 H                 -1.72273237    0.30425299   -0.85427981
 H                 -1.64557308    0.32415074    0.89120496
 C                 -1.00693455   -2.41494878   -0.07635551
 H                 -1.25451429   -1.37398813   -0.07407612
 C                  5.04946775   -2.33045389   -0.01368026
 H                  5.57721354   -3.26052577    0.02307123
 Ti                 1.25821196   -3.70955584   -0.04451777
 H                  0.82516493   -4.39455333    1.35821124
 H                  0.86914544   -4.42045565   -1.44724679
 Ti                -0.31570129    1.58078965   -0.00835559
 H                  0.09384929    2.27964298   -1.41130689
 H                  0.08473929    2.28490257    1.39459570
 Ti                 1.19476047    1.55251380    0.02283668
 H                  1.59247709    2.29138562   -1.36290858
 H                  1.59615891    2.22243131    1.44216392
 Ti                 2.67861234    1.60124539   -0.02222143
 H                  3.02512256    2.38281942    1.35381370
 H                  3.10500999    2.24255304   -1.44746160
 Ti                 2.78398641   -3.70537993    0.00107521
 H                  2.40099716   -4.46773952   -1.37606933
 H                  2.35008416   -4.34114554    1.42653336
 Ti                 4.32013225   -3.64581839    0.03179756
 H                  3.95171892   -4.41575327   -1.34510908
 H                  3.90333405   -4.29202108    1.45766619

 1 10 1.0 11 1.0 42 1.0 39 1.0
 2 9 1.0 10 1.0 45 1.0 42 1.0
 3 8 1.0 9 1.0 12 1.0 45 1.0
 4 8 1.0 12 1.0 15 1.0 26 1.0
 5 10 1.0 11 1.0 19 1.0 36 1.0
 6 9 1.0 10 1.0 36 1.0 48 1.0
 7 8 1.0 9 1.0 48 1.0 51 1.0
 8 34 1.0
 9
 10
 11 29 1.0 32 1.0
 12 13 1.0 14 1.0
 13
 14
 15 16 1.0 17 1.0 18 1.0
 16
 17
 18
 19 20 1.0 21 1.0 32 1.0
 20
 21
 22 23 1.0 24 1.0 25 1.0 32 1.0
 23
 24
 25
 26 27 1.0 28 1.0 34 1.0
 27
 28
 29 30 1.0 31 1.0 39 1.0
 30
 31
 32 33 1.0
 33
 34 35 1.0 51 1.0
 35
 36 37 1.0 38 1.0
 37
 38
 39 40 1.0 41 1.0
 40
 41
 42 43 1.0 44 1.0
 43
 44
 45 46 1.0 47 1.0
 46
 47
 48 49 1.0 50 1.0
 49
 50
 51 52 1.0 53 1.0
 52
 53
