# Supplementary material for: Two-Dimensional MXene as a Promising Adsorbent for Trihalomethanes Removal: A Density-Functional Theory Study
Source: Nanomaterials (Basel). 2024 Feb 29;14(5):454. doi: 10.3390/nano14050454 (PMC10934524; doi:10.3390/nano14050454)
Supplement: Supplementary file 1 [file nanomaterials-14-00454-s001.zip › MXenewithH.out]

 Entering Link 1 = C:\G09W\l1.exe PID=      1508.
  
 Copyright (c) 1988,1990,1992,1993,1995,1998,2003,2009,2011,
            Gaussian, Inc.  All Rights Reserved.
  
 This is part of the Gaussian(R) 09 program.  It is based on
 the Gaussian(R) 03 system (copyright 2003, Gaussian, Inc.),
 the Gaussian(R) 98 system (copyright 1998, Gaussian, Inc.),
 the Gaussian(R) 94 system (copyright 1995, Gaussian, Inc.),
 the Gaussian 92(TM) system (copyright 1992, Gaussian, Inc.),
 the Gaussian 90(TM) system (copyright 1990, Gaussian, Inc.),
 the Gaussian 88(TM) system (copyright 1988, Gaussian, Inc.),
 the Gaussian 86(TM) system (copyright 1986, Carnegie Mellon
 University), and the Gaussian 82(TM) system (copyright 1983,
 Carnegie Mellon University). Gaussian is a federally registered
 trademark of Gaussian, Inc.
  
 This software contains proprietary and confidential information,
 including trade secrets, belonging to Gaussian, Inc.
  
 This software is provided under written license and may be
 used, copied, transmitted, or stored only in accord with that
 written license.
  
 The following legend is applicable only to US Government
 contracts under FAR:
  
                    RESTRICTED RIGHTS LEGEND
  
 Use, reproduction and disclosure by the US Government is
 subject to restrictions as set forth in subparagraphs (a)
 and (c) of the Commercial Computer Software - Restricted
 Rights clause in FAR 52.227-19.
  
 Gaussian, Inc.
 340 Quinnipiac St., Bldg. 40, Wallingford CT 06492
  
  
 ---------------------------------------------------------------
 Warning -- This program may not be used in any manner that
 competes with the business of Gaussian, Inc. or will provide
 assistance to any competitor of Gaussian, Inc.  The licensee
 of this program is prohibited from giving any competitor of
 Gaussian, Inc. access to this program.  By using this program,
 the user acknowledges that Gaussian, Inc. is engaged in the
 business of creating and licensing software in the field of
 computational chemistry and represents and warrants to the
 licensee that it is not a competitor of Gaussian, Inc. and that
 it will not use this program in any manner prohibited above.
 ---------------------------------------------------------------
  

 Cite this work as:
 Gaussian 09, Revision C.01,
 M. J. Frisch, G. W. Trucks, H. B. Schlegel, G. E. Scuseria, 
 M. A. Robb, J. R. Cheeseman, G. Scalmani, V. Barone, B. Mennucci, 
 G. A. Petersson, H. Nakatsuji, M. Caricato, X. Li, H. P. Hratchian, 
 A. F. Izmaylov, J. Bloino, G. Zheng, J. L. Sonnenberg, M. Hada, 
 M. Ehara, K. Toyota, R. Fukuda, J. Hasegawa, M. Ishida, T. Nakajima, 
 Y. Honda, O. Kitao, H. Nakai, T. Vreven, J. A. Montgomery, Jr., 
 J. E. Peralta, F. Ogliaro, M. Bearpark, J. J. Heyd, E. Brothers, 
 K. N. Kudin, V. N. Staroverov, T. Keith, R. Kobayashi, J. Normand, 
 K. Raghavachari, A. Rendell, J. C. Burant, S. S. Iyengar, J. Tomasi, 
 M. Cossi, N. Rega, J. M. Millam, M. Klene, J. E. Knox, J. B. Cross, 
 V. Bakken, C. Adamo, J. Jaramillo, R. Gomperts, R. E. Stratmann, 
 O. Yazyev, A. J. Austin, R. Cammi, C. Pomelli, J. W. Ochterski, 
 R. L. Martin, K. Morokuma, V. G. Zakrzewski, G. A. Voth, 
 P. Salvador, J. J. Dannenberg, S. Dapprich, A. D. Daniels, 
 O. Farkas, J. B. Foresman, J. V. Ortiz, J. Cioslowski, 
 and D. J. Fox, Gaussian, Inc., Wallingford CT, 2010.
 
 ******************************************
 Gaussian 09:  IA32W-G09RevC.01 23-Sep-2011
                20-Mar-2022 
 ******************************************
 ---------------------------------
 # b3lyp/lanl2dz geom=connectivity
 ---------------------------------
 1/38=1,57=2/1;
 2/12=2,17=6,18=5,40=1/2;
 3/5=6,6=3,11=2,16=1,25=1,30=1,74=-5/1,2,3;
 4//1;
 5/5=2,38=5/2;
 6/7=2,8=2,9=2,10=2,28=1/1;
 99/5=1,9=1/99;
 -------------------
 Title Card Required
 -------------------
 Charge =  0 Multiplicity = 1
 Symbolic Z-Matrix:
 C                     0.45251   0.24397  -0.00836 
 C                     1.9607    0.27962   0.02348 
 C                     3.48163   0.28586   0.0242 
 C                     4.98835   0.36215   0.05432 
 C                     0.51363  -2.44863  -0.07636 
 C                     2.02182  -2.41299  -0.04452 
 C                     3.54275  -2.40675  -0.0438 
 Ti                    4.24471  -1.01827  -0.05999 
 Ti                    2.73799  -1.09456  -0.09011 
 Ti                    1.25179  -1.07933  -0.04452 
 Ti                   -0.2564   -1.11497  -0.07636 
 Ti                    4.20392   1.6412    0.00918 
 H                     4.06588   2.8095    1.12291 
 H                     4.28795   2.76268  -1.15685 
 Ti                    5.98085   2.19619   0.19345 
 H                     5.87967   2.1284    1.80887 
 H                     6.08203   2.26398  -1.42196 
 H                     6.75016   3.61779   0.3013 
 Ti                   -0.27896  -3.72769  -0.07636 
 H                    -0.30751  -4.87285   1.06916 
 H                    -0.30751  -4.87285  -1.22187 
 Ti                   -2.05192  -4.22495  -0.08035 
 H                    -2.06488  -4.22104   1.5396 
 H                    -2.03896  -4.22886  -1.70029 
 H                    -2.86191  -5.62791  -0.08344 
 Ti                    5.82716  -0.93325  -0.06778 
 H                     7.09336  -0.95761   0.94244 
 H                     6.83404  -0.76576  -1.32577 
 C                    -1.06805   0.27766  -0.00836 
 H                    -1.72273   0.30425  -0.85428 
 H                    -1.64557   0.32415   0.8912 
 C                    -1.00693  -2.41495  -0.07636 
 H                    -1.25451  -1.37399  -0.07408 
 C                     5.04947  -2.33045  -0.01368 
 H                     5.57721  -3.26053   0.02307 
 Ti                    1.25821  -3.70956  -0.04452 
 H                     0.82516  -4.39455   1.35821 
 H                     0.86915  -4.42046  -1.44725 
 Ti                   -0.3157    1.58079  -0.00836 
 H                     0.09385   2.27964  -1.41131 
 H                     0.08474   2.2849    1.3946 
 Ti                    1.19476   1.55251   0.02284 
 H                     1.59248   2.29139  -1.36291 
 H                     1.59616   2.22243   1.44216 
 Ti                    2.67861   1.60125  -0.02222 
 H                     3.02512   2.38282   1.35381 
 H                     3.10501   2.24255  -1.44746 
 Ti                    2.78399  -3.70538   0.00108 
 H                     2.401    -4.46774  -1.37607 
 H                     2.35008  -4.34115   1.42653 
 Ti                    4.32013  -3.64582   0.0318 
 H                     3.95172  -4.41575  -1.34511 
 H                     3.90333  -4.29202   1.45767 
 
 Stoichiometry    C10H28Ti15
 Framework group  C1[X(C10H28Ti15)]
 Deg. of freedom   153
 Full point group                 C1      NOp   1
 Largest Abelian subgroup         C1      NOp   1
 Largest concise Abelian subgroup C1      NOp   1
                         Standard orientation:                         
 ---------------------------------------------------------------------
 Center     Atomic      Atomic             Coordinates (Angstroms)
 Number     Number       Type             X           Y           Z
 ---------------------------------------------------------------------
      1          6           0       -0.489200    2.109784    0.013381
      2          6           0        0.682776    1.159439    0.029131
      3          6           0        1.844907    0.178383    0.013983
      4          6           0        3.042079   -0.740057    0.027545
      5          6           0       -2.188703    0.019603   -0.023036
      6          6           0       -1.016727   -0.930743   -0.007286
      7          6           0        0.145404   -1.911799   -0.022433
      8         22           0        1.579464   -1.309513   -0.062518
      9         22           0        0.382292   -0.391073   -0.076080
     10         22           0       -0.738758    0.583942   -0.015245
     11         22           0       -1.910734    1.534287   -0.030995
     12         22           0        3.272984    0.742260   -0.024747
     13          1           0        3.942451    1.724044    1.076304
     14          1           0        4.045499    1.539021   -1.204912
     15         22           0        4.988542    0.013575    0.134418
     16          1           0        4.892860    0.031380    1.751492
     17          1           0        5.084223   -0.004231   -1.482656
     18          1           0        6.497283    0.597729    0.217258
     19         22           0       -3.621110   -0.440662    0.000493
     20          1           0       -4.367042   -1.291462    1.159857
     21          1           0       -4.402917   -1.296915   -1.130881
     22         22           0       -5.293403    0.329846    0.020857
     23          1           0       -5.275370    0.345078    1.640685
     24          1           0       -5.311437    0.314613   -1.598971
     25          1           0       -6.819406   -0.213504    0.042955
     26         22           0        2.839355   -2.270479   -0.087752
     27          1           0        3.803511   -3.107330    0.909486
     28          1           0        3.694873   -2.798556   -1.358037
     29          6           0       -1.625169    3.121015    0.028764
     30          1           0       -2.119671    3.563595   -0.810575
     31          1           0       -2.020692    3.532889    0.933651
     32          6           0       -3.324672    1.030833   -0.007653
     33          1           0       -2.838544    1.983997   -0.015255
     34          6           0        1.342575   -2.830238   -0.008872
     35          1           0        1.142247   -3.880463    0.033522
     36         22           0       -2.438415   -1.423121    0.016151
     37          1           0       -3.190104   -1.660716    1.431394
     38          1           0       -3.217333   -1.715625   -1.373859
     39         22           0       -0.207799    3.625691    0.005365
     40          1           0        0.534975    3.889067   -1.410022
     41          1           0        0.575384    3.905656    1.395561
     42         22           0        0.924471    2.625201    0.021211
     43          1           0        1.684438    2.926762   -1.377328
     44          1           0        1.686480    2.878544    1.428179
     45         22           0        2.085191    1.700418   -0.039830
     46          1           0        2.877089    2.074261    1.323086
     47          1           0        2.803151    1.909001   -1.476989
     48         22           0       -1.273229   -2.408790    0.045848
     49          1           0       -2.080468   -2.744359   -1.318028
     50          1           0       -1.993307   -2.608287    1.483237
     51         22           0       -0.064485   -3.359041    0.059906
     52          1           0       -0.865531   -3.709826   -1.303793
     53          1           0       -0.778298   -3.577571    1.497653
 ---------------------------------------------------------------------
 Rotational constants (GHZ):      0.1630667      0.0865775      0.0571430
 Standard basis: LANL2DZ (5D, 7F)
 There are   476 symmetry adapted basis functions of A   symmetry.
 Integral buffers will be    262144 words long.
 Raffenetti 2 integral format.
 Two-electron integral symmetry is turned on.
   476 basis functions,  1142 primitive gaussians,   506 cartesian basis functions
   134 alpha electrons      134 beta electrons
       nuclear repulsion energy      5451.3244125348 Hartrees.
 NAtoms=   53 NActive=   53 NUniq=   53 SFac= 1.00D+00 NAtFMM=   60 NAOKFM=F Big=F
 One-electron integrals computed using PRISM.
   1 Symmetry operations used in ECPInt.
 ECPInt:  NShTT=   25651 NPrTT=  134492 LenC2=   25091 LenP2D=   97680.
 LDataN:  DoStor=T MaxTD1= 4 Len=   56
 NBasis=   476 RedAO= T  NBF=   476
 NBsUse=   475 1.00D-06 NBFU=   475
 Harris functional with IExCor=  402 diagonalized for initial guess.
 ExpMin= 1.60D-02 ExpMax= 4.23D+03 ExpMxC= 1.46D+02 IAcc=3 IRadAn=         5 AccDes= 0.00D+00
 HarFok:  IExCor=  402 AccDes= 0.00D+00 IRadAn=         5 IDoV= 1
 ScaDFX=  1.000000  1.000000  1.000000  1.000000
 FoFCou: FMM=F IPFlag=           0 FMFlag=      100000 FMFlg1=           0
         NFxFlg=           0 DoJE=T BraDBF=F KetDBF=T FulRan=T
         Omega=  0.000000  0.000000  1.000000  0.000000  0.000000 ICntrl=     500 IOpCl=  0
         NMat0=    1 NMatS0=    1 NMatT0=    0 NMatD0=    1 NMtDS0=    0 NMtDT0=    0
         I1Cent=           4 NGrid=           0.
 Petite list used in FoFCou.
 Initial guess orbital symmetries:
       Occupied  (A) (A) (A) (A) (A) (A) (A) (A) (A) (A) (A) (A)
                 (A) (A) (A) (A) (A) (A) (A) (A) (A) (A) (A) (A)
                 (A) (A) (A) (A) (A) (A) (A) (A) (A) (A) (A) (A)
                 (A) (A) (A) (A) (A) (A) (A) (A) (A) (A) (A) (A)
                 (A) (A) (A) (A) (A) (A) (A) (A) (A) (A) (A) (A)
                 (A) (A) (A) (A) (A) (A) (A) (A) (A) (A) (A) (A)
                 (A) (A) (A) (A) (A) (A) (A) (A) (A) (A) (A) (A)
                 (A) (A) (A) (A) (A) (A) (A) (A) (A) (A) (A) (A)
                 (A) (A) (A) (A) (A) (A) (A) (A) (A) (A) (A) (A)
                 (A) (A) (A) (A) (A) (A) (A) (A) (A) (A) (A) (A)
                 (A) (A) (A) (A) (A) (A) (A) (A) (A) (A) (A) (A)
                 (A) (A)
       Virtual   (A) (A) (A) (A) (A) (A) (A) (A) (A) (A) (A) (A)
                 (A) (A) (A) (A) (A) (A) (A) (A) (A) (A) (A) (A)
                 (A) (A) (A) (A) (A) (A) (A) (A) (A) (A) (A) (A)
                 (A) (A) (A) (A) (A) (A) (A) (A) (A) (A) (A) (A)
                 (A) (A) (A) (A) (A) (A) (A) (A) (A) (A) (A) (A)
                 (A) (A) (A) (A) (A) (A) (A) (A) (A) (A) (A) (A)
                 (A) (A) (A) (A) (A) (A) (A) (A) (A) (A) (A) (A)
                 (A) (A) (A) (A) (A) (A) (A) (A) (A) (A) (A) (A)
                 (A) (A) (A) (A) (A) (A) (A) (A) (A) (A) (A) (A)
                 (A) (A) (A) (A) (A) (A) (A) (A) (A) (A) (A) (A)
                 (A) (A) (A) (A) (A) (A) (A) (A) (A) (A) (A) (A)
                 (A) (A) (A) (A) (A) (A) (A) (A) (A) (A) (A) (A)
                 (A) (A) (A) (A) (A) (A) (A) (A) (A) (A) (A) (A)
                 (A) (A) (A) (A) (A) (A) (A) (A) (A) (A) (A) (A)
                 (A) (A) (A) (A) (A) (A) (A) (A) (A) (A) (A) (A)
                 (A) (A) (A) (A) (A) (A) (A) (A) (A) (A) (A) (A)
                 (A) (A) (A) (A) (A) (A) (A) (A) (A) (A) (A) (A)
                 (A) (A) (A) (A) (A) (A) (A) (A) (A) (A) (A) (A)
                 (A) (A) (A) (A) (A) (A) (A) (A) (A) (A) (A) (A)
                 (A) (A) (A) (A) (A) (A) (A) (A) (A) (A) (A) (A)
                 (A) (A) (A) (A) (A) (A) (A) (A) (A) (A) (A) (A)
                 (A) (A) (A) (A) (A) (A) (A) (A) (A) (A) (A) (A)
                 (A) (A) (A) (A) (A) (A) (A) (A) (A) (A) (A) (A)
                 (A) (A) (A) (A) (A) (A) (A) (A) (A) (A) (A) (A)
                 (A) (A) (A) (A) (A) (A) (A) (A) (A) (A) (A) (A)
                 (A) (A) (A) (A) (A) (A) (A) (A) (A) (A) (A) (A)
                 (A) (A) (A) (A) (A) (A) (A) (A) (A) (A) (A) (A)
                 (A) (A) (A) (A) (A) (A) (A) (A) (A) (A) (A) (A)
                 (A) (A) (A) (A) (A)
 The electronic state of the initial guess is 1-A.
 Requested convergence on RMS density matrix=1.00D-08 within 128 cycles.
 Requested convergence on MAX density matrix=1.00D-06.
 Requested convergence on             energy=1.00D-06.
 No special actions if energy rises.
 EnCoef did   100 forward-backward iterations
 EnCoef did   100 forward-backward iterations
 EnCoef did   100 forward-backward iterations
 EnCoef did   100 forward-backward iterations
 EnCoef did   100 forward-backward iterations
 EnCoef did   100 forward-backward iterations
 EnCoef did    15 forward-backward iterations
 EnCoef did     3 forward-backward iterations
 EnCoef did     7 forward-backward iterations
 EnCoef did     5 forward-backward iterations
 EnCoef did     2 forward-backward iterations
 EnCoef did   100 forward-backward iterations
 EnCoef did     2 forward-backward iterations
 EnCoef did     5 forward-backward iterations
 EnCoef did    12 forward-backward iterations
 EnCoef did   100 forward-backward iterations
 EnCoef did   100 forward-backward iterations
 Restarting incremental Fock formation.
 EnCoef did     9 forward-backward iterations
 Matrix for removal  3 Erem= -923.615520118455     Crem= 0.000D+00
 Matrix for removal  3 Erem= -928.210533304958     Crem= 0.000D+00
 EnCoef did   100 forward-backward iterations
 Matrix for removal  4 Erem= -1021.76887995258     Crem= 0.000D+00
 Matrix for removal  7 Erem= -1113.50237848222     Crem= 0.000D+00
 Matrix for removal  3 Erem= -1154.28063789564     Crem= 0.000D+00
 EnCoef did     3 forward-backward iterations
 Matrix for removal  1 Erem= -1196.96960109783     Crem= 0.000D+00
 Matrix for removal  2 Erem= -1199.06709459057     Crem= 0.000D+00
 Matrix for removal  6 Erem= -1204.33700085040     Crem= 0.000D+00
 Matrix for removal  2 Erem= -1211.27133979076     Crem= 0.000D+00
 Matrix for removal  1 Erem= -1222.54378888423     Crem= 0.000D+00
 Restarting incremental Fock formation.
 Restarting incremental Fock formation.
 Restarting incremental Fock formation.
 Restarting incremental Fock formation.
